# Supplementary material for: Transcriptome and Metabolome Analyses of Taxus chinensis var. mairei Tissues Provide New Insights into the Regulation of Paclitaxel Biosynthesis
Source: Plants (Basel). 2025 Jun 10;14(12):1775. doi: 10.3390/plants14121775 (PMC12196951; doi:10.3390/plants14121775)
Supplement: Supplementary file 1 [file plants-14-01775-s001.zip › Table S1.xlsx]

## Sheet: Sheet1
Table S1 The detail information of metabolite annotation.
Index	Compounds	Class I	Class II	Formula	Q1 (Da)	Q3 (Da)	Molecular weight (Da)	Ionization model	Level	CAS	cpd_ID	TcR	TcS	TcL	TcB	TcW	QC01	QC02	QC03	kegg_map	mw_cpd_ID	mw_map
MWSprf001	10-deacetylbaccatin III	Terpenoids	Ditepenoids	C29H36O10	545.24	327.16	544.231	[M+H]+	3	32981-86-5	C11700	15417.1	837504	728530	307757	79718.6	568997	534702	623589	ko00904,ko01100,ko01110	C11700	-
	Baccatin III	Terpenoids	Ditepenoids	C31H38O11	587.25	405.19	586.241	[M+H]+	3	27548-93-2	C11900	150666	1.11058e+06	511059	906842	243677	567634	596845	621852	ko00904,ko01100,ko01110	C11900	-
MWSmce597	10-Deacetyltaxol	Terpenoids	Ditepenoids	C45H49NO13	812.33	286.11	811.32	[M+H]+	2	78432-77-6	-	866809	3.88196e+06	4.4716e+06	4.01721e+06	357582	3.40063e+06	3.9137e+06	3.61216e+06	-	-	-
Sahp007010	7-Xylosyl-10-deacetyltaxol	Terpenoids	Ditepenoids	C50H57NO17	944.369	286.106	943.363	[M+H]+	2	90332-63-1	-	2.98282e+06	6.64757e+06	8.87448e+06	1.09247e+07	2.83851e+06	7.40388e+06	8.31375e+06	7.49096e+06	-	-	-
Lssp210183	Taxol C-7-xylose	Alkaloids	Alkaloids	C52H59NO18	986.38	268.09	985.373	[M+H]+	1	-	-	58204.5	116033	121153	150675	7688.67	105262	111828	114341	-	-	-
MWSprf006	7-Epitaxol	Terpenoids	Ditepenoids	C47H51NO14	854.34	286.11	853.331	[M+H]+	2	105454-04-4	-	2.81343e+06	5.31268e+06	4.63248e+06	4.49473e+06	911081	3.49614e+06	3.87541e+06	4.0101e+06	-	-	-
Hmhp007334	Paclitaxel	Terpenoids	Ditepenoids	C47H51NO14	854.33	286.11	853.331	[M+H]+	1	33069-62-4	C07394	3.24692e+06	6.23379e+06	5.43303e+06	5.08293e+06	1.01962e+06	4.29906e+06	4.65268e+06	4.85502e+06	ko00904,ko01100,ko01110	C07394	-
Lssp210185	Taxol C	Alkaloids	Alkaloids	C46H57NO14	848.39	280.15	847.378	[M+H]+	1	153415-45-3	-	37713.5	21487.6	12919.7	61142.7	1747.91	34225.7	27902.7	43603.7	-	-	-
Lssp210182	7-Epicephalomannine*	Alkaloids	Alkaloids	C45H53NO14	832.35	264.12	831.347	[M+H]+	1	-	-	7.02819e+06	1.72955e+06	3.57219e+06	2.82824e+06	673654	3.32376e+06	3.61646e+06	3.47097e+06	-	-	-
Lcfn121254	DMAPP	Organic acids	Organic acids	C5H12O7P2	244.997	78.9597	246.006	[M-H]-	3	358-72-5	C00235	105617	32931.6	33122.8	82349.5	43195	30969.5	77155.1	53706.3	ko00740,ko00900,ko00908,ko01100,ko01110	C00235	-
MWSmce452	9-Dihydro-13-acetylbaccatin III	Terpenoids	Ditepenoids	C33H42O12	629.26	121.03	630.268	[M-H]-	1	142203-65-4	-	3.02556e+07	1.43257e+07	4.28939e+06	1.19739e+07	1.28285e+06	1.02128e+07	9.80754e+06	9.67133e+06	-	-	-
Lsjp211221	Buddledin A	Terpenoids	Sesquiterpenoids	C17H24O3	277.18	235.17	276.173	[M+H]+	3	62346-20-7	C09623	241962	580540	347842	512513	1.28714e+06	358401	351783	411705	-	C09623	-
pmc0281	Ribosyladenosine	Nucleotides and derivatives	Nucleotides and derivatives	C15H21N5O8	400.15	136.06	399.139	[M+H]+	3	-	-	1.13852e+06	304104	537594	916681	147509	684129	677802	695564	-	-	-
MW0144456	Ala-Ala-His	Amino acids and derivatives	Amino acids and derivatives	C12H19N5O4	298.15	101.06	297.144	[M+H]+	3	-	-	343998	209261	347395	464419	38999.6	365898	414435	385099	-	-	-
pme3184	dAMP	Nucleotides and derivatives	Nucleotides and derivatives	C10H14N5O6P	332.08	136.06	331.068	[M+H]+	3	653-63-4	C00360	229791	417202	1.27294e+06	1.1449e+06	21717.6	640343	656284	793832	ko00230,ko01100,ko01232	C00360	-
MWSprf022	Cephalomannine*	Alkaloids	Terpenoid alkaloids	C45H53NO14	832.35	264.13	831.347	[M+H]+	1	71610-00-9	C10579	8.00682e+06	1.8207e+06	3.96407e+06	3.21371e+06	712947	3.87812e+06	4.13103e+06	4.10166e+06	-	C10579	-
MWSmce549	1-Monomyristin	Lipids	Glycerol ester	C17H34O4	303.25	57.07	302.246	[M+H]+	3	589-68-4	-	12941.2	19672.9	15422.5	27787.2	51027.3	12541.7	19122.7	15069.6	-	-	-
Lmxp011770	Diisobutyl phthalate*	Phenolic acids	Phenolic acids	C16H22O4	279.159	149.023	278.152	[M+H]+	1	84-69-5	C15205	1.52279e+06	1.78826e+06	1.36049e+06	1.94515e+06	5.28985e+06	1.26541e+06	1.52411e+06	1.41244e+06	-	C15205	-
Hmsp000364	L-Cyclopentylglycine	Amino acids and derivatives	Amino acids and derivatives	C7H13NO2	144.1	98.09	143.095	[M+H]+	2	2521-84-8	-	1.92395e+06	1.49654e+06	1.02302e+06	2.6667e+06	1.08185e+06	1.9949e+06	2.11829e+06	1.79519e+06	-	-	-
pmb0964	Isopentenyladenine-7-N-glucoside	Nucleotides and derivatives	Nucleotides and derivatives	C16H23N5O5	366.18	204.12	365.17	[M+H]+	3	-	-	681913	1.14797e+06	1.6871e+06	3.76928e+06	665475	2.08614e+06	2.25561e+06	2.12128e+06	-	-	-
Zahp007439	3,4-Methylenedioxycinnamaldehyde	Others	Aldehyde compounds	C10H8O3	177.05	149.02	176.047	[M+H]+	3	58095-77-5	-	41271.2	17237.3	18645	24037.4	99503.2	8643.87	16168.2	15896.1	-	-	-
MW0155809	Pro-Asp-Glu	Amino acids and derivatives	Amino acids and derivatives	C14H21N3O8	360.14	208.1	359.133	[M+H]+	3	-	-	402463	768418	672929	3.15005e+06	257856	814362	1.3756e+06	1.10754e+06	-	-	-
Lskp211425	Stigmast-4-ene-3,6-dione	Steroids	Steroid	C29H46O2	427.36	165.09	426.35	[M+H]+	3	23670-94-2	-	56137.2	22978.7	92663	36046.5	8869.9	53754.8	48792	62557.5	-	-	-
pmp000413	Genistein-8-C-glucoside	Flavonoids	Isoflavones	C21H20O10	433.11	283.06	432.106	[M+H]+	1	66026-80-0	C10420	31970.5	228194	381847	394077	44363.8	120113	174821	162132	-	C10420	-
Lmqp003887	Kaempferol-3-O-xylosyl(1→2)glucoside*	Flavonoids	Flavonols	C26H28O15	581.15	287.05	580.143	[M+H]+	1	-	-	77068.7	3.20114e+06	3.38059e+06	2.27387e+06	65763	1.3744e+06	1.77689e+06	1.51e+06	-	-	-
pmd0132	LysoPC 16:0(2n isomer)	Lipids	LPC	C24H50NO7P	496.34	184.07	495.332	[M+H]+	1	-	-	276564	161631	164280	659786	209649	259235	282475	218997	-	-	-
MWSslk087	Corey Lactone Diol	Others	Lactones	C8H12O4	173.081	91.054	172.074	[M+H]+	3	32233-40-2	-	218793	124285	72331.5	141242	648029	168034	142787	178850	-	-	-
WaTKp01218	2-(2-Ethynyl-2,4-cyclopentadien-1-ylidene)ethenol	Others	Alcohol compounds	C9H6O	131.05	103.05	130.042	[M+H]+	1	393561-91-6	-	390100	455952	734319	990396	216825	479387	552054	507434	-	-	-
Lmpp003662	Delphinidin-3-O-(6''-O-p-coumaroyl)glucoside	Flavonoids	Anthocyanidins	C30H27O14+	611.14	303.05	611.139	[M]+	3	-	C16370	622028	1.02532e+07	1.68841e+07	7.53012e+06	636756	8.85391e+06	1.09342e+07	1.09434e+07	ko00942	C16370	-
Lmjp002461	Quercetin-3-O-neohesperidoside*	Flavonoids	Flavonols	C27H30O16	611.16	303.05	610.153	[M+H]+	1	29662-79-1	-	645092	1.22341e+07	1.64803e+07	8.29557e+06	724932	1.12632e+07	9.16087e+06	1.11758e+07	-	CM00601	MetMap115
MWSslk148	Rutin Trihydrate	Flavonoids	Flavonols	C27H36O19	611.16	303.06	664.185	[M-3H2O+H]+	3	207671-50-9	-	678989	1.43533e+07	2.18057e+07	8.51857e+06	651627	1.04571e+07	1.03141e+07	7.12111e+06	-	-	-
Zbsp004301	Quercetin-7-O-rutinoside*	Flavonoids	Flavonols	C27H30O16	611.16	303.05	610.153	[M+H]+	1	147714-62-3	-	317662	1.23706e+07	1.44022e+07	8.37362e+06	567282	3.73517e+06	8.17201e+06	8.1449e+06	-	-	-
Lmsp004166	Quercetin-3-O-glucoside-7-O-rhamnoside*	Flavonoids	Flavonols	C27H30O16	611.161	303.052	610.153	[M+H]+	1	-	-	375280	1.36625e+07	1.76686e+07	6.41789e+06	649271	5.60277e+06	7.72354e+06	6.09479e+06	-	CM00600	MetMap115
Zkep004166	Quercetin 3-O-glucoside 7-O-rhamnoside*	Flavonoids	Flavonols	C27H30O16	611.16	303.05	610.153	[M+H]+	1	-	C19796	375280	1.36625e+07	1.76686e+07	6.41789e+06	649271	5.60277e+06	7.72354e+06	6.09479e+06	ko00944	C19796	-
Lmmp003091	Multinoside A	Flavonoids	Flavonols	C27H30O16	611.16	303.05	610.153	[M+H]+	1	59262-54-3	C17563	678989	1.43533e+07	2.18057e+07	8.51857e+06	651627	1.04571e+07	1.03141e+07	7.12111e+06	-	C17563	-
pma0149	Sinapoyl malate	Phenolic acids	Phenolic acids	C15H16O9	341.09	207.07	340.079	[M+H]+	3	92344-58-6	C02887	133330	163118	351477	639182	99657.3	381384	326031	397247	ko00940,ko01110	C02887	-
Zahp012577	Octadecadienamide	Alkaloids	Alkaloids	C18H33NO	280.26	81.07	279.256	[M+H]+	1	-	-	13458.2	8835.06	6871.14	15961.4	37155.1	8369.27	10760.5	12481.7	-	-	-
mws0049	Gallocatechin	Flavonoids	Flavanols	C15H14O7	307.08	139.04	306.074	[M+H]+	1	970-73-0	C12127	1.09297e+07	3.89676e+07	1.57183e+07	4.96301e+07	7.49212e+06	3.02031e+07	3.16044e+07	3.21956e+07	ko00941,ko01110	C12127	MetMap140
Zahp013600	Octadec-2-enamide*	Alkaloids	Alkaloids	C18H35NO	282.28	69.07	281.272	[M+H]+	1	-	-	198256	110291	73644.4	156394	282820	140267	125877	142539	-	-	-
MWSmce349	Laurocapram	Alkaloids	Alkaloids	C18H35NO	282.28	114.09	281.272	[M+H]+	3	59227-89-3	-	43526.5	25203.4	17220.6	35217.7	64894.1	28691.9	30143.8	28506	-	-	-
Lsmp121705	Tachioside*	Phenolic acids	Phenolic acids	C13H18O8	303.11	141.05	302.1	[M+H]+	1	109194-60-7	-	705242	1.707e+07	2.96598e+07	1.0446e+07	1.52537e+06	2.03224e+07	2.19223e+07	2.29483e+07	-	-	-
Wcgp002018	Picraquassioside D	Others	Others	C13H18O8	303.11	141.05	302.1	[M+H]+	3	-	-	705242	1.707e+07	2.96598e+07	1.0446e+07	1.52537e+06	2.03224e+07	2.19223e+07	2.29483e+07	-	-	-
mws1337	Pantothenate	Others	Vitamin	C9H17NO5	220.12	90.05	219.111	[M+H]+	1	79-83-4	C00864	1.35245e+06	145747	93248.6	356458	137551	385016	332477	409127	ko00410,ko00770,ko01100,ko01110,ko01240	C00864	-
pmb2221	Phytosphingosine	Lipids	Sphingolipids	C18H39NO3	318.3	60.04	317.293	[M+H]+	3	554-62-1	C12144	180840	122611	114277	177567	304472	119563	163962	135346	ko00600,ko01100	C12144	-
MWS00204g	N-Ethylglycine*	Amino acids and derivatives	Amino acids and derivatives	C4H9NO2	104.071	58.0659	103.063	[M+H]+	2	627-01-0	-	1.39267e+06	1.79608e+06	971272	2.2933e+06	1.86428e+06	2.21896e+06	2.28844e+06	2.38733e+06	-	-	-
pme3033	N,N-Dimethylglycine*	Amino acids and derivatives	Amino acids and derivatives	C4H9NO2	104.07	58.07	103.063	[M+H]+	2	1118-68-9	C01026	1.39267e+06	1.79608e+06	971272	2.2933e+06	1.86428e+06	2.21896e+06	2.28844e+06	2.38733e+06	ko00260,ko01100	C01026	-
Safp023654	PAz-PC	Lipids	LPC	C33H64NO10P	666.43	184.07	665.427	[M+H]+	1	117205-52-4	-	16710	23991.8	43322.3	57920.6	45287.9	23991.2	33862.7	35163.4	-	-	-
Lssp210136	10-Deacetyltaxuyunnanine A	Alkaloids	Alkaloids	C44H55NO13	806.38	280.15	805.367	[M+H]+	1	-	-	280962	267774	142451	576696	64772	246624	268259	262019	-	-	-
Zbsp003376	Isoshinanolone	Quinones	Quinones	C11H12O3	193.09	147.08	192.079	[M+H]+	2	39626-91-0	C12343	32682.7	77398.1	138594	188818	150535	60918.4	118956	80579.5	-	C12343	-
Zahp003766	Quercetin 3-O-glucoside 7-O-xyloside	Flavonoids	Flavonols	C26H28O16	597.15	303.05	596.138	[M+H]+	1	-	-	902412	7.56753e+06	9.27731e+06	6.15358e+06	279465	5.33052e+06	6.49665e+06	4.59626e+06	-	CM00591	MetMap115
Lahp003744	Viscumneoside I	Flavonoids	Flavanones	C27H32O15	597.181	303.087	596.174	[M+H]+	3	-	-	950589	7.72334e+06	1.09929e+07	6.02584e+06	336898	5.1773e+06	6.16992e+06	6.12042e+06	-	-	-
pmp000682	Matairesinol-4'-O-glucoside (Matairesinoside)	Lignans and Coumarins	Lignans	C26H32O11	538.23	359.15	520.194	[M+NH4]+	3	23202-85-9	-	342855	85404.7	239410	174561	143828	179593	200200	230382	-	-	-
Zahp011689	2,2-dimethylchromene-6-carboxylic acid*	Others	Others	C12H12O3	205.09	149.02	204.079	[M+H]+	1	34818-56-9	-	292320	254667	197010	323629	577225	185743	204622	201375	-	-	-
pmp001281	LysoPC 18:1	Lipids	LPC	C26H52NO7P	522.36	184.07	521.348	[M+H]+	1	-	-	5.34425e+06	275901	115767	844500	570462	2.03382e+06	2.10885e+06	2.16683e+06	-	-	-
MWS1962	cis-Citral	Terpenoids	Monoterpenoids	C10H16O	153.13	83.05	152.12	[M+H]+	3	5392-40-5	C09847	119222	95449.1	129373	98895.9	26841.3	131237	119221	150223	ko01110	C09847	-
Lmwp102712	5Z,8Z-tetradecadienoic acid	Lipids	Free fatty acids	C14H24O2	225.19	67.06	224.178	[M+H]+	2	39039-37-7	-	17341.1	133017	473529	166338	33980.7	184623	157468	139944	-	-	-
Wacyp09192	2,5-O-Di-CinnamylSorbitol	Phenolic acids	Phenolic acids	C24H30O6	415.21	119.09	414.204	[M+H]+	1	-	-	3.61274e+06	4.35598e+06	3.6581e+06	4.03178e+06	1.45451e+07	2.3752e+06	2.45684e+06	2.27315e+06	-	-	-
Lmhp009890	LysoPC 20:3	Lipids	LPC	C28H52NO7P	546.36	184.07	545.348	[M+H]+	1	1199257-41-4	-	1.24697e+06	81946.9	84829.5	356186	143192	498565	482994	412351	-	-	-
Zmjp000966	Vidarabine	Nucleotides and derivatives	Nucleotides and derivatives	C10H13N5O4	268.11	136.06	267.097	[M+H]+	3	5536-17-4	-	4.57732e+06	2.18041e+06	1.20246e+07	3.3848e+06	854880	6.26619e+06	5.47221e+06	7.48131e+06	-	-	-
pmp001287	N-Benzylmethylene isomethylamine	Alkaloids	Alkaloids	C8H9N	120.08	103.05	119.073	[M+H]+	1	-	-	1.76638e+06	572912	742649	690080	487802	735861	790236	732401	-	-	-
Wcdp003593	2-(3,4-dihydroxyphenyl)-4-[2-(3,4-dihydroxyphenyl)-3,5,7-trihydroxy-3,4-dihydro-2h-1-benzopyran-8-yl]-3,4-dihydro-2h-1-benzopyran-3,5,7-triol	Others	Others	C30H26O12	579.15	409.09	578.142	[M+H]+	3	-	-	4.60944e+06	781535	611293	2.93297e+06	2.62475e+06	2.51591e+06	2.47507e+06	2.14639e+06	-	-	-
Lssp210192	2α,7β-Diacetoxy-5α,10β,13α-trihydroxy-2(3-→20)abeotaxane-9-one*	Others	Others	C24H34O8	451.23	331.19	450.225	[M+H]+	1	-	-	74955	475686	52136.1	695860	34811.7	173447	185053	143769	-	-	-
pmb0374	2-Aminopurine	Nucleotides and derivatives	Nucleotides and derivatives	C5H5N5	136.06	119.04	135.054	[M+H]+	3	452-06-2	-	568330	106560	605044	380162	70745.5	316381	363634	325728	-	-	-
Wahlp07899	Norephedrin 3-O-(2''-Phenylpropanyl)Glucoside	Alkaloids	Phenolamine	C24H33NO6	432.24	119.09	431.231	[M+H]+	1	-	-	959552	1.23557e+06	926227	1.17697e+06	3.44507e+06	607871	684200	627854	-	-	-
Zmjp002244	5,7,3',4',5'-Pentahydroxyflavan (Tricetiflavan)*	Flavonoids	Flavanols	C15H14O6	291.09	139.04	290.079	[M+H]+	1	-	-	2.07738e+07	2.1414e+07	2.71612e+07	3.88404e+07	2.8007e+07	3.08226e+07	2.7041e+07	3.31537e+07	-	CM01821	MetMap140,MetMap141
Lcfp121227	Pentaethyleneglycol	Others	Alcohol compounds	C10H22O6	239.15	89.06	238.142	[M+H]+	2	4792-15-8	-	72793	85231.7	43172.2	71490.8	191071	29566.3	38535.3	52738.5	-	-	-
pmb0876	LysoPE 16:0	Lipids	LPE	C21H44NO7P	454.29	313.27	453.286	[M+H]+	1	53862-35-4	-	140240	119045	71201.7	328841	133293	115413	112311	107008	-	-	-
Walbp07454	3-Hydrocinnamyl-6-CinnamylGlucose	Others	Alcohol compounds	C24H30O6	415.21	119.09	414.204	[M+H]+	1	-	-	3.4614e+06	4.40884e+06	3.68413e+06	3.83366e+06	1.4655e+07	2.26828e+06	2.62438e+06	2.4844e+06	-	-	-
Zbsp003145	Leucopelargonidin; 3,4,5,7,4'-Pentahydroxyflavan	Others	Others	C15H14O6	291.09	123.04	290.079	[M+H]+	1	520-17-2	-	1.0386e+07	1.1819e+07	1.42729e+07	2.16807e+07	1.4682e+07	1.84673e+07	1.50066e+07	1.58391e+07	-	-	-
MWSHC2067	3,4-Dihydroxybenzaldehyde	Others	Aldehyde compounds	C7H6O3	139.04	65.04	138.032	[M+H]+	1	139-85-5	C16700	231747	227033	278681	561082	328807	217038	308515	173083	ko00950	C16700	-
MW0148021	Cys-Ile-Gly	Amino acids and derivatives	Amino acids and derivatives	C11H21N3O4S1	292.13	140.04	291.125	[M+H]+	3	-	-	1.65056e+06	1.87272e+06	1.86343e+06	2.70215e+06	1.94943e+06	1.74521e+06	2.62083e+06	2.19009e+06	-	-	-
MW0145710	Asn-Cys-Gly	Amino acids and derivatives	Amino acids and derivatives	C9H16N4O5S1	293.09	139.04	292.084	[M+H]+	3	-	-	148752	220413	222447	352910	241819	174915	286522	297629	-	-	-
pme1474	5'-Methylthioadenosine	Nucleotides and derivatives	Nucleotides and derivatives	C11H15N5O3S	298.1	136.06	297.09	[M+H]+	1	2457-80-9	C00170	422013	604454	736725	358565	880573	518462	631291	649782	ko00270,ko00908,ko01100	C00170	-
mws0133	Nicotinamide	Others	Vitamin	C6H6N2O	123.06	80.05	122.048	[M+H]+	3	98-92-0	C00153	117611	68273.8	115494	116388	71037.3	85175.3	104494	109905	ko00760,ko01100,ko01240	C00153	-
MWS201403	Lys-Ala	Amino acids and derivatives	Amino acids and derivatives	C9H19N3O3	218.15	84.08	217.143	[M+H]+	3	17043-71-9	-	136060	130021	147919	110955	39360.7	148304	136467	150959	-	-	-
MEDN0669	5-KETE	Lipids	Free fatty acids	C20H30O3	341.21	119.08	318.219	[M+Na]+	3	126432-17-5	C14732	339553	62636.5	134819	329236	20838.6	217422	195924	231301	ko00590,ko01100	C14732	-
mws0018	Spermine	Alkaloids	Alkaloids	C10H26N4	203.22	84.08	202.216	[M+H]+	3	71-44-3	C00750	4.72509e+06	4.45247e+06	4.87823e+06	3.49589e+06	1.27313e+06	5.72533e+06	4.35506e+06	5.31643e+06	ko00330,ko00410,ko00480,ko00770,ko01100,ko01240	C00750	-
Wasyqp1765	Styrylamine	Alkaloids	Alkaloids	C8H9N	120.08	77.04	119.073	[M+H]+	1	83148-11-2	-	1.89231e+06	624464	786373	708376	498884	892656	918524	885817	-	-	-
MWSmce341	Butyl isobutyl phthalate*	Phenolic acids	Phenolic acids	C16H22O4	279.159	149.033	278.152	[M+H]+	1	17851-53-5	-	1.55727e+06	1.96449e+06	1.40745e+06	2.00521e+06	5.1304e+06	1.38518e+06	1.36041e+06	1.52704e+06	-	-	-
Lhhp120812	Methylillicinone F*	Others	Others	C16H22O4	279.158	149.023	278.152	[M+H]+	1	-	-	1.55727e+06	1.96449e+06	1.40745e+06	2.00521e+06	5.1304e+06	1.38518e+06	1.36041e+06	1.52704e+06	-	-	-
mws0216	Trans-4-Hydroxy-L-proline*	Amino acids and derivatives	Amino acids and derivatives	C5H9NO3	132.065	86.0601	131.058	[M+H]+	3	51-35-4	C01157	6.0772e+06	1.06632e+06	965877	1.6649e+06	577039	2.08121e+06	2.36214e+06	2.13652e+06	ko00330,ko00470,ko01100,ko02010	C01157	-
Rfmb318	D-Proline betaine	Amino acids and derivatives	Amino acids and derivatives	C7H14NO2+	144.102	84.0813	144.102	[M]+	3	1195-94-4	C21514	3.65328e+06	2.07197e+06	2.55402e+06	2.13448e+06	570006	2.83992e+06	2.57196e+06	3.09109e+06	-	C21514	-
Zajp000573	N-(4-oxopentyl)-acetamide*	Alkaloids	Alkaloids	C7H13NO2	144.1	84.08	143.095	[M+H]+	2	-	-	3.65328e+06	2.07197e+06	2.55402e+06	2.13448e+06	570006	2.83992e+06	2.57196e+06	3.09109e+06	-	-	-
Lmcp000611	2-Amino-4,5-dihydro-1H-imidazole-4-acetic acid	Alkaloids	Alkaloids	C5H9N3O2	144.08	84.06	143.07	[M+H]+	3	69098-41-5	-	3.65328e+06	2.07197e+06	2.55402e+06	2.13448e+06	570006	2.83992e+06	2.57196e+06	3.09109e+06	-	-	-
Rfmb320	1-Methylpiperidine-2-carboxylic acid*	Alkaloids	Piperidine alkaloids	C7H13NO2	144.102	84.0813	143.095	[M+H]+	2	7730-87-2	-	3.65328e+06	2.07197e+06	2.55402e+06	2.13448e+06	570006	2.83992e+06	2.57196e+06	3.09109e+06	-	-	-
pme0490	Nicotinate	Others	Vitamin	C6H5NO2	124.04	78.03	123.032	[M+H]+	3	59-67-6	C00253	88733.9	45732	108096	77410.5	80599.6	95501.9	100569	92769.4	ko00760,ko00960,ko01100,ko01110,ko01240	C00253	-
pmb0789	5'-O-beta-D-Glucosylpyridoxine	Others	Vitamin	C14H21NO8	332.13	152.07	331.127	[M+H]+	3	-	C03996	829371	1.17905e+06	3.94222e+06	3.74161e+06	43692.2	2.19648e+06	2.26658e+06	1.72236e+06	-	C03996	-
Wasyqp2670	Epicatechin 3-Glucoside	Flavonoids	Flavanols	C21H24O11	453.14	139.04	452.132	[M+H]+	1	103303-00-0	-	1.03901e+06	67080	264638	246639	215523	333835	396453	389965	-	-	-
Zasp102439	m-Aminophenylacetylene	Alkaloids	Alkaloids	C8H7N	118.06	91.05	117.058	[M+H]+	3	54060-30-9	-	222326	222660	251477	237319	542099	171682	253052	214646	-	-	-
Layp000971	Hydroxymenisdaurin D	Alkaloids	Alkaloids	C14H21NO8	332.13	152.07	331.127	[M+H]+	3	-	-	2.54028e+06	4.65072e+06	1.35542e+07	1.42253e+07	171520	8.30063e+06	7.88777e+06	8.26382e+06	-	-	-
pmp001230	Senkyunolide M	Others	Lactones	C16H22O4	279.159	121.028	278.152	[M+H]+	3	146986-60-9	-	216055	289818	193730	289590	732701	197233	171773	179638	-	-	-
WaTKp01741	4-Ethynylbenzaldehyde	Others	Aldehyde compounds	C9H6O	131.05	103.05	130.042	[M+H]+	2	63697-96-1	-	405650	458748	689878	990584	197901	479165	586415	524150	-	-	-
FQtp008495	13-Hydroxygermacrone*	Terpenoids	Sesquiterpenoids	C15H22O2	235.17	179.11	234.162	[M+H]+	3	-	C17491	44988	79275.5	61962.9	66907.2	220738	50156.2	50918.4	60486.6	-	C17491	-
Lmmp010562	Diisooctyl Phthalate*	Phenolic acids	Phenolic acids	C24H38O4	391.28	149.02	390.277	[M+H]+	2	27554-26-3	C14577	412735	607433	534433	789347	1.0096e+06	510002	434218	645859	-	C14577	-
Lhsp101904	polygodial*	Terpenoids	Sesquiterpenoids	C15H22O2	235.17	179.11	234.162	[M+H]+	3	6754-20-7	C09712	44114.3	87302.6	65848.9	80167.8	249233	54476.6	62373.3	49257.7	-	C09712	-
Walbp08551	3,5-Di-tert-butylbenzoic acid	Phenolic acids	Phenolic acids	C15H22O2	235.17	179.11	234.161	[M+H]+	3	16225-26-6	-	44114.3	87302.6	65848.9	80167.8	249233	54476.6	62373.3	49257.7	-	-	-
Wccp011838	Octadec-8-enamide*	Alkaloids	Alkaloids	C18H35NO	282.279	69.0696	281.272	[M+H]+	1	-	-	191006	117323	80519.7	149192	277985	138963	131712	149425	-	-	-
Ljmp121501	Mansonone N	Terpenoids	Sesquiterpenoids	C16H22O4	279.16	149.02	278.152	[M+H]+	3	-	-	1.14949e+06	1.65209e+06	1.08065e+06	1.59188e+06	3.93385e+06	999403	1.17039e+06	1.13097e+06	-	-	-
Zmcp102204	Senkyunolide Q*	Others	Lactones	C16H22O4	279.16	149.024	278.152	[M+H]+	1	-	-	1.32637e+06	1.95534e+06	1.32985e+06	1.87002e+06	4.82956e+06	1.28121e+06	1.42556e+06	1.33566e+06	-	-	-
Zmcp102202	Senkyunolide C*	Others	Lactones	C12H12O3	205.09	149.02	204.079	[M+H]+	1	-	-	273165	234626	181794	255314	561505	167270	206487	169066	-	-	-
pmb0530	NAD+	Nucleotides and derivatives	Nucleotides and derivatives	C21H27N7O14P2	664.12	136.06	663.109	[M+H]+	1	53-84-9	C00003	72924.9	76554.4	88506.7	82414	46434.7	67033.5	78207.4	98955.8	ko00190,ko00730,ko00760,ko01100,ko01240,ko04148	C00003	-
Waptp01054	4-(2-aminoethenyl)phenol*	Alkaloids	Alkaloids	C8H9NO	136.07	91.05	135.068	[M+H]+	2	-	-	611899	825917	554608	559763	301373	621694	621117	521703	-	-	-
Lmsp004670	Kaempferol-3-O-glucoside-7-O-rhamnoside*	Flavonoids	Flavonols	C27H30O15	595.17	287.06	594.159	[M+H]+	1	2392-95-2	-	261137	4.03802e+06	6.73435e+06	2.77931e+06	114102	3.74088e+06	3.08315e+06	3.33577e+06	-	-	-
Lssp210412	Cuscohygrine	Alkaloids	Pyrrole alkaloids	C13H24N2O	225.2	100.11	224.189	[M+H]+	1	454-14-8	C06521	28948.2	23145.4	19041.4	32439.4	165271	28094.2	28454.8	19460.4	ko00960,ko01110	C06521	-
MW0054480	Lyngbic acid	Lipids	Free fatty acids	C15H28O3	279.19	149.02	256.204	[M+Na]+	3	70607-97-5	-	1.67382e+06	2.15335e+06	1.46312e+06	2.27154e+06	5.75308e+06	1.44041e+06	1.62296e+06	1.66635e+06	-	-	-
Hmgp002327	3-amino-2-naphthoic acid*	Alkaloids	Alkaloids	C11H9NO2	188.07	118.06	187.063	[M+H]+	1	-	-	5.8228e+06	4.31825e+06	3.14696e+06	1.8359e+06	2.83215e+06	3.3097e+06	3.62227e+06	3.48368e+06	-	-	-
Smcp001137	naphthisoxazol A*	Alkaloids	Alkaloids	C11H9NO2	188.07	118.06	187.063	[M+H]+	1	-	-	5.62987e+06	4.37602e+06	2.88618e+06	1.7532e+06	2.99956e+06	3.01005e+06	3.1116e+06	3.37505e+06	-	-	-
Wbmp002283	Α-hydroxyquinoline	Alkaloids	Alkaloids	C9H7NO	146.06	118.06	145.053	[M+H]+	1	-	-	143282	113504	92658.6	60134.1	86796.8	73385.5	83324.8	77335.4	-	-	-
Lahp002608	3,5-Dihydro-2H-Furo[3,2-C]Quinolin-4-One*	Alkaloids	Quinoline alkaloids	C11H9NO2	188.07	118.066	187.063	[M+H]+	1	-	-	5.62987e+06	4.37602e+06	2.88618e+06	1.7532e+06	2.99956e+06	3.01005e+06	3.1116e+06	3.37505e+06	-	-	-
Wcdp001953	2-methyl-1-nitronaphthalene	Others	Others	C11H9NO2	188.07	118.07	187.063	[M+H]+	1	881-03-8	-	5.8228e+06	4.31825e+06	3.14696e+06	1.8359e+06	2.83215e+06	3.3097e+06	3.62227e+06	3.48368e+06	-	-	-
Lahp001956	Pyran[3,4-b]indole-2-ketone	Alkaloids	Plumerane	C11H9O2N	188.07	118.07	187.063	[M+H]+	1	-	-	5.62987e+06	4.37602e+06	2.88618e+06	1.7532e+06	2.99956e+06	3.01005e+06	3.1116e+06	3.37505e+06	-	-	-
Hmmp001310	3-Indoleacrylic acid*	Alkaloids	Plumerane	C11H9NO2	188.071	118.065	187.063	[M+H]+	1	1204-06-4	C21283	5.62987e+06	4.37602e+06	2.88618e+06	1.7532e+06	2.99956e+06	3.01005e+06	3.1116e+06	3.37505e+06	-	C21283	-
MW0156655	Ser-Asn-Ala	Amino acids and derivatives	Amino acids and derivatives	C10H18N4O6	291.13	139.04	290.123	[M+H]+	3	-	-	2.21057e+07	2.34786e+07	2.83458e+07	4.47313e+07	2.31298e+07	3.31682e+07	3.48405e+07	28460030	-	-	-
MWSHY0065	(+)-Catechin*	Flavonoids	Flavanols	C15H14O6	291.09	139.04	290.079	[M+H]+	1	154-23-4	C06562	2.21057e+07	2.34786e+07	2.83458e+07	4.47313e+07	2.31298e+07	3.31682e+07	3.48405e+07	28460030	ko00941,ko01110	C06562	-
Walbp06373	2-Ethynyl-5-methoxybenzo-1,4-quinone	Quinones	Quinones	C9H6O3	163.04	77.04	162.032	[M+H]+	3	82511-23-7	-	120720	67516.4	24478.5	65212.9	511873	64505.5	66625.6	54959.5	-	-	-
Lssp210138	N-Debenzoyl-N-(2-methylbutyryl)taxol	Alkaloids	Alkaloids	C45H55NO14	834.37	266.14	833.362	[M+H]+	3	-	-	276981	186005	464195	339870	43315.4	262679	254306	259680	-	-	-
zjbp111026	tetrahydrochromone M	Others	Chromone	C20H22O5	343.153	163.075	342.147	[M+H]+	3	-	-	201416	496891	414720	591005	1.12815e+06	346976	350261	306378	-	-	-
Jmwp002208	3,4-dihydroxy phenylethanol	Others	Alcohol compounds	C8H10O3	155.07	91.05	154.063	[M+H]+	3	-	-	64095.8	51637	32517	50592.3	172815	27046.9	51782.7	62245.2	-	-	-
Lssp210186	7-Epitaxuyunnanine A	Alkaloids	Alkaloids	C46H57NO14	848.38	280.15	847.378	[M+H]+	2	-	-	1.1692e+06	361882	207835	699689	101291	714758	669965	707434	-	-	-
Yshj000012	Isotachioside*	Phenolic acids	Phenolic acids	C13H18O8	303.106	141.054	302.1	[M+H]+	1	31427-08-4	-	510883	1.29529e+07	2.28592e+07	7.52886e+06	1.16303e+06	1.7002e+07	1.61087e+07	1.70148e+07	-	-	-
Lhfp112926	Myricatomentogenin	Others	Others	C20H22O5	343.15	163.08	342.147	[M+H]+	3	-	-	200007	515274	393158	502966	1.09921e+06	339752	361977	347547	-	-	-
Wbwp010459	5-[(2r,3s,4s,5s)-5-(2h-1,3-benzodioxol-5-yl)-3,4-dimethyloxolan-2-yl]-2-methoxyphenol*	Lignans and Coumarins	Lignans	C20H22O5	343.15	163.07	342.147	[M+H]+	1	-	-	200007	515274	393158	502966	1.09921e+06	339752	361977	347547	-	-	-
MWS0686	5,6-Dihydroxyindole-2-carboxylate	Alkaloids	Plumerane	C9H7NO4	194.04	121.03	193.037	[M+H]+	3	4790-08-3	C04185	493147	1.84108e+06	1.00623e+07	2.57373e+06	78098.9	3.85217e+06	4.14451e+06	3.83424e+06	ko00350,ko01100	C04185	-
MW0153044	Lys-Leu-Ser	Amino acids and derivatives	Amino acids and derivatives	C15H30N4O5	347.22	311.2	346.222	[M+H]+	3	-	-	248085	339643	728872	506649	120768	342458	429652	427033	-	-	-
MWS1777	3-Chloroaniline	Alkaloids	Alkaloids	C6H6ClN	128.03	93.06	127.019	[M+H]+	1	108-42-9	-	1.00067e+06	349557	281247	872300	2.65266e+06	414676	455136	424131	-	-	-
Walp007182	2-Aminohexadecane-1,15-diol	Lipids	Sphingolipids	C16H35NO2	274.27	88.08	273.267	[M+H]+	1	-	-	543095	283466	151620	245249	1.35041e+06	309223	282638	336994	-	-	-
Wasyqp2936	2-prop-2-ynylcyclohexa-2,5-diene-1,4-dione	Quinones	Quinones	C9H6O2	147.04	119.05	146.037	[M+H]+	1	-	-	688178	1.08139e+06	1.28054e+06	564947	137569	828309	1.25399e+06	1.03567e+06	-	-	-
Wbmp011762	Dibutyl phthalate*	Phenolic acids	Phenolic acids	C16H22O4	279.16	149.02	278.152	[M+H]+	1	84-74-2	C14214	1.59641e+06	1.89051e+06	1.33588e+06	2.00947e+06	5.2572e+06	1.29367e+06	1.36041e+06	1.41244e+06	-	C14214	-
pmb1650	Octadeca-11E,13E,15Z-trienoic acid	Lipids	Free fatty acids	C18H30O2	279.23	149.13	278.225	[M+H]+	3	25575-00-2	-	1.59641e+06	1.89051e+06	1.33588e+06	2.00947e+06	5.2572e+06	1.29367e+06	1.36041e+06	1.41244e+06	-	-	-
Zbzp011453	Des-O-Methyllasiodiplodin*	Others	Lactones	C16H22O4	279.16	149.03	278.152	[M+H]+	1	32885-82-8	-	1.59641e+06	1.89051e+06	1.33588e+06	2.00947e+06	5.2572e+06	1.29367e+06	1.36041e+06	1.41244e+06	-	-	-
MWSHY0098	(-)-Epigallocatechin	Flavonoids	Flavanols	C15H14O7	307.08	139.04	306.074	[M+H]+	2	970-74-1	C12136	1.2834e+07	9.54038e+06	2.29895e+06	1.08111e+07	3.40226e+06	7.69834e+06	7.50805e+06	7.73997e+06	ko00941,ko01110	C12136	-
pmb0496	Feruloylagmatine	Alkaloids	Phenolamine	C15H22N4O3	307.18	177.05	306.169	[M+H]+	2	-	C18325	732533	548776	137263	699077	197805	433518	421899	459256	ko00999,ko01100,ko01110	C18325	-
Safp003571	5-Formylbenzofuran	Others	Others	C9H6O2	147.04	91.05	146.037	[M+H]+	1	10035-16-2	-	3.05709e+06	5.60322e+06	7.01641e+06	2.57515e+06	535298	3.70641e+06	4.05253e+06	4.88222e+06	-	-	-
pmb1912	10-Formyltetrahydrofolate	Alkaloids	Alkaloids	C20H23N7O7	474.17	327.12	473.166	[M+H]+	1	2800-34-2	C00234	104690	122532	12190.5	250965	205089	123575	145465	134183	ko00670,ko00970,ko01100,ko01200,ko01240	C00234	-
pmb0484	Choline	Alkaloids	Alkaloids	C5H14NO+	104.11	60.08	104.107	[M]+	3	62-49-7	C00114	7.84573e+06	9.0132e+06	5.38888e+06	1.25672e+07	1.08585e+07	1.19695e+07	1.23636e+07	1.61715e+07	ko00260,ko00564,ko01100,ko02010	C00114	-
Lmhp010190	LysoPC 18:1(2n isomer)	Lipids	LPC	C26H52NO7P	522.36	184.07	521.348	[M+H]+	1	-	-	5.27884e+06	283369	124253	839040	567223	1.87134e+06	2.02945e+06	2.33891e+06	-	-	-
Sayp012405	Tomocinol A*	Terpenoids	Ditepenoids	C22H36O3	349.27	179.14	348.266	[M+H]+	3	-	-	69871.6	39413.4	16147.6	99361.9	76435.4	67734.4	60386.4	50880.7	-	-	-
MW0144716	Ala-Pro-Lys	Amino acids and derivatives	Amino acids and derivatives	C14H26N4O4	315.2	222.1	314.195	[M+H]+	3	-	-	21850.5	752416	1.00819e+06	588981	47487	373077	535171	390998	-	-	-
pmp000100	Arecatannin B1	Tannins	Tannin	C45H38O18	867.21	715.16	866.206	[M+H]+	3	79763-28-3	C17892	628717	207175	177691	449005	382164	524272	511284	382081	-	C17892	-
Lcfp036464	Indoline	Alkaloids	Plumerane	C8H9N	120.08	103.05	119.073	[M+H]+	2	496-15-1	-	1.5757e+06	526904	713885	622641	468634	783329	784482	703222	-	-	-
Wasyqp5995	2-Aminooctadecane-1,5,17-triol	Lipids	Sphingolipids	C18H39NO3	318.3	256.26	317.293	[M+H]+	2	-	-	3.63851e+06	1.31185e+06	761654	1.70133e+06	6.79143e+06	1.40713e+06	1.61524e+06	1.38013e+06	-	-	-
Qmxp101615	Ent-3β-Acetoxyisopimar-15-8β-ol*	Terpenoids	Ditepenoids	C22H36O3	349.272	179.142	348.266	[M+H]+	3	-	-	73982.1	40838.3	12370.9	111303	81901.7	55646.6	59988.3	58733.8	-	-	-
Zkep143812	6-Deoxy-6-sulfoglucono-1,5-lactone	Others	Lactones	C6H10O8S	243.02	225.01	242.01	[M+H]+	1	-	C21064	1.77604e+07	1.68378e+07	2.01084e+07	1.2845e+07	1.32435e+06	2.44856e+07	2.19268e+07	2.18499e+07	-	C21064	-
MW0145714	Asn-Cys-Phe	Amino acids and derivatives	Amino acids and derivatives	C16H22N4O5S1	383.14	203.08	382.131	[M+H]+	3	-	-	816423	315979	743117	457840	100674	589214	566876	570486	-	-	-
Lssp210222	1-Acetyl-10-deacetylbaccatin IIl	Others	Others	C31H38O11	587.25	345.17	586.241	[M+H]+	1	-	-	51836.1	283973	138747	246544	78098.5	168514	139134	173742	-	-	-
MWSslk102	6-Chloropurine	Nucleotides and derivatives	Nucleotides and derivatives	C5H3ClN4	155.01	119.04	154.005	[M+H]+	3	87-42-3	-	443219	306864	242182	336670	1.07134e+06	340861	411635	416724	-	-	-
mws0256	L-Valine	Amino acids and derivatives	Amino acids and derivatives	C5H11NO2	118.09	72.08	117.079	[M+H]+	3	72-18-4	C00183	774666	178222	222701	330003	156380	471456	434332	443598	ko00280,ko00290,ko00460,ko00770,ko00966,ko00970,ko01100,ko01110,ko01210,ko01230,ko01240,ko02010	C00183	-
Wcdp010864	Hexadecanamide	Alkaloids	Alkaloids	C16H33NO	256.26	88.08	255.256	[M+H]+	1	629-54-9	-	91259.7	60148.4	33848.1	84214.7	163917	61723.4	72047.2	69221.3	-	-	-
Laxp003721	Nothofagin	Flavonoids	Chalcones	C21H24O10	437.15	107.05	436.137	[M+H]+	3	11023-94-2	-	78951.2	620774	351374	388794	51172.7	187985	223511	142894	-	-	-
Zbqp004433	N-(nonanoyl)nornicotine	Alkaloids	Pyridine alkaloids	C18H26N2O3	319.2	149.108	318.194	[M+H]+	3	-	-	45522.4	71112.6	50257.3	40628.1	145846	51375.8	50783.2	37795	-	-	-
MWS201444	Gln-Gly	Amino acids and derivatives	Amino acids and derivatives	C7H13N3O4	204.1	84.04	203.091	[M+H]+	3	2650-65-9	-	8.1268e+06	7.5798e+06	9.17262e+06	6.4749e+06	1.60456e+06	7.66981e+06	8.31159e+06	9.4502e+06	-	-	-
MWS201419	Lys-Gly	Amino acids and derivatives	Amino acids and derivatives	C8H17N3O3	204.13	84.08	203.127	[M+H]+	3	7563-03-3	-	8.1268e+06	7.5798e+06	9.17262e+06	6.4749e+06	1.60456e+06	7.66981e+06	8.31159e+06	9.4502e+06	-	-	-
Lmpp003815	Petunidin-3-O-(6''-O-p-Coumaroyl)glucoside	Flavonoids	Anthocyanidins	C31H29O14+	625.155	317.066	625.155	[M]+	3	-	-	928373	1.59546e+06	1.99551e+06	1.96237e+06	228542	1.33765e+06	1.66715e+06	1.36571e+06	-	-	-
Hmlp004943	Nitensoside B*	Flavonoids	Flavones	C28H32O16	625.18	317.07	624.169	[M+H]+	1	-	-	956579	1.59546e+06	1.99639e+06	1.96237e+06	228767	1.34171e+06	1.66715e+06	1.36571e+06	-	-	-
Zblp004717	3'-methoxyquercetin-3-O-L-rhamnosyl(1→2)-glucopyranoside*	Flavonoids	Flavonols	C28H32O16	625.17	317.07	624.169	[M+H]+	1	-	-	956579	1.59546e+06	1.99639e+06	1.96237e+06	228767	1.34171e+06	1.66715e+06	1.36571e+06	-	CM00608	MetMap115
MWSHY0064	Isorhamnetin-3-O-neohesperidoside*	Flavonoids	Flavonols	C28H32O16	625.17	317.07	624.169	[M+H]+	1	55033-90-4	-	654181	1.49602e+06	1.45058e+06	1.61489e+06	163179	889944	980806	1.53354e+06	-	-	-
Zbnp004589	Limocitrin 7-neohesperidoside*	Flavonoids	Flavonols	C29H34O17	655.19	347.07	654.18	[M+H]+	1	-	-	592999	696517	199238	796328	313448	524912	585242	655802	-	-	-
HJAP120	Rhamnetin-3-O-Rutinoside*	Flavonoids	Flavonols	C28H32O16	625.166	317.066	624.169	[M+H]+	1	-	-	654181	1.49602e+06	1.45058e+06	1.61489e+06	163179	889944	980806	1.53354e+06	-	CM00610	MetMap115,MetMap117
MWSHY0135	Isorhamnetin-3-O-rutinoside; Narcissoside; Narcissin*	Flavonoids	Flavonols	C28H32O16	625.18	317.08	624.169	[M+H]+	1	604-80-8	-	654181	1.49602e+06	1.45058e+06	1.61489e+06	163179	889944	980806	1.53354e+06	-	-	-
Lmmp002463	Sexangularetin-3-O-glucoside-7-O-rhamnoside*	Flavonoids	Flavonols	C28H32O16	625.18	317.07	624.169	[M+H]+	1	-	-	654181	1.49602e+06	1.45058e+06	1.61489e+06	163179	889944	980806	1.53354e+06	-	-	-
Lmsp004721	Tamarixetin-3-O-glucoside-7-O-rhamnoside*	Flavonoids	Flavonols	C28H32O16	625.176	317.07	624.169	[M+H]+	1	-	-	942763	1.39289e+06	2.02589e+06	2.4683e+06	239245	1.33765e+06	1.66715e+06	1.53205e+06	-	-	-
MW0156001	Pro-Thr-Gln	Amino acids and derivatives	Amino acids and derivatives	C14H24N4O6	345.17	137.06	344.17	[M+H]+	3	-	-	71274.6	170578	415965	172149	135319	146141	197971	118438	-	-	-
pmp000593	Luteolin-7-O-rutinoside*	Flavonoids	Flavones	C27H30O15	595.17	287.06	594.159	[M+H]+	1	3563-98-2	-	206873	5.27602e+06	5.70639e+06	3.84086e+06	120361	2.53276e+06	3.03164e+06	2.63483e+06	-	-	-
MWSHY0080	Luteolin-7-O-neohesperidoside (Lonicerin)*	Flavonoids	Flavones	C27H30O15	595.166	287.058	594.159	[M+H]+	1	25694-72-8	C12630	287244	6.49368e+06	6.56938e+06	4.61023e+06	139873	3.56259e+06	2.88484e+06	3.41373e+06	ko00944	C12630	-
Wayp004349	N-Hydroxydecanoyl nornicotine glucoside	Alkaloids	Pyridine alkaloids	C25H40N2O7	481.29	319.24	480.283	[M+H]+	2	-	-	239137	170788	261855	203673	209234	200875	154467	172877	-	-	-
Zanp004251	podecdysone B*	Steroids	Steroid	C27H42O6	463.31	301.18	462.298	[M+H]+	3	22612-27-7	C08832	1.74704e+06	1.10978e+06	3.32887e+06	2.26334e+06	679430	1.20509e+06	1.94337e+06	1.74694e+06	-	C08832	-
zjnp112911	2,3,20,22,25-Pentahydroxy-14-methyl-18-norcholesta-7,12-dien-6-one (Stachysterone A)*	Steroids	Steroid	C27H42O6	463.31	301.18	462.298	[M+H]+	3	30655-78-8	-	1.4479e+06	1.16985e+06	3.81477e+06	1.68746e+06	807488	901415	1.5178e+06	1.07436e+06	-	-	-
zjnp112910	Rhapontisterone B*	Steroids	Steroid	C27H44O7	481.32	445.3	480.309	[M+H]+	1	698975-64-3	-	1.20648e+06	965535	1.20019e+06	969104	964320	929012	1.05503e+06	1.15265e+06	-	-	-
Wcdp011414	Erucamide	Others	Others	C22H43NO	338.34	303.3	337.334	[M+H]+	3	112-84-5	-	302758	303274	278526	562708	679628	394009	400186	430981	-	-	-
Zbkp003100	Robinetinidol-(4α→8)-catechin-(6→4α)-robinetinidol	Flavonoids	Flavanols	C45H38O18	867.21	577.13	866.206	[M+H]+	1	85820-29-7	C10239	1.72694e+06	397453	400693	1.13081e+06	1.05247e+06	1.29746e+06	1.28848e+06	1.39462e+06	-	C10239	-
MWSHY0181	Apigenin-8-C-Glucoside (Vitexin)*	Flavonoids	Flavones	C21H20O10	433.113	313.072	432.106	[M+H]+	1	3681-93-4	C01460	28561.1	258570	395511	332623	26572.7	215721	192306	185424	ko00941,ko00944	C01460	-
pma1751	N-(beta-D-Glucosyl)nicotinate	Others	Vitamin	C12H15NO7	286.092	124.039	285.085	[M+H]+	3	-	-	1.00424e+06	215632	2.37195e+06	462982	71331.3	1.19932e+06	1.12275e+06	1.222e+06	-	-	-
Walbp01749	N-Glucosylpicolinate	Alkaloids	Pyridine alkaloids	C12H16NO7+	286.09	124.04	286.093	[M]+	1	-	-	1.00424e+06	215632	2.37195e+06	462982	71331.3	1.19932e+06	1.12275e+06	1.222e+06	-	-	-
Qmzp101807	Avicennol*	Lignans and Coumarins	Coumarins	C20H22O5	343.15	163.07	342.147	[M+H]+	1	56110-68-0	-	199377	487074	384372	517290	1.08818e+06	339078	337125	332726	-	-	-
Zmdp000972	S-Methyl-L-cysteine	Amino acids and derivatives	Amino acids and derivatives	C4H9NO2S	136.04	91.05	135.035	[M+H]+	2	1187-84-4	C22040	640194	801213	498077	570164	294729	590632	637761	639663	ko02010	C22040	-
HJKP000649	N-benzylformamide*	Alkaloids	Alkaloids	C8H9NO	136.07	91.05	135.068	[M+H]+	2	6343-54-0	C15561	673355	745401	519268	572880	300322	532113	673332	614155	-	C15561	-
Lmgp000659	2-Phenylacetamide*	Alkaloids	Alkaloids	C8H9NO	136.08	91.05	135.068	[M+H]+	2	103-81-1	C02505	673355	745401	519268	572880	300322	532113	673332	614155	ko00360,ko01100	C02505	-
zjmp122403	Corehoionoside C	Terpenoids	Monoterpenoids	C19H30O8	387.2	123.08	386.194	[M+H]+	3	-	-	44469	459216	1.7894e+06	667679	106107	698036	659447	643200	-	-	-
Zbyp002336	p-galloyl-oxyphenyl-β-D-glucoside	Phenolic acids	Phenolic acids	C21H24O11	453.14	291.09	452.13	[M+H]+	3	-	-	432035	33697.6	119991	105408	56834.3	144516	130219	150140	-	-	-
pme0274	6-Aminohexanoate	Organic acids	Organic acids	C6H13NO2	132.1	69.07	131.095	[M+H]+	3	60-32-2	C02378	599975	135915	157426	217939	53282.6	193294	214323	212945	ko01100	C02378	-
mws1550	S-Allyl-L-cysteine	Amino acids and derivatives	Amino acids and derivatives	C6H11NO2S	162.06	73.01	161.051	[M+H]+	3	21593-77-1	C16759	62332	68366.3	32759.8	75727.8	68991.2	67418.5	80819.6	100475	-	C16759	-
Safp023636	Tributyl citrate	Organic acids	Organic acids	C18H32O7	361.22	129.02	360.215	[M+H]+	1	77-94-1	-	56904	93261.1	83300.9	124670	161706	82795.8	85429.9	82677.3	-	-	-
pmb0981	AMP	Nucleotides and derivatives	Nucleotides and derivatives	C10H14N5O7P	348.07	136.06	347.063	[M+H]+	3	61-19-8	C00020	799260	747729	1.0558e+06	695802	379266	896428	779596	760782	ko00230,ko00908,ko01100,ko01110,ko01232,ko01240	C00020	-
Sasp001236	7-Hydroxy-tryptophan*	Amino acids and derivatives	Amino acids and derivatives	C11H12N2O3	221.09	130.06	220.085	[M+H]+	1	-	-	158495	156710	707490	136142	67902	282930	285073	278777	-	-	-
Zahp011321	N-Isobutyl Decanamide	Alkaloids	Alkaloids	C14H29NO	228.23	228.24	227.225	[M+H]+	1	73785-31-6	-	70338.9	71345.2	45723.7	89858.6	162130	68053.3	66582	52863	-	-	-
Lazn006152	Isoshonanin*	Lignans and Coumarins	Lignans	C20H22O5	343.153	105.033	342.147	[M+H]+	3	-	-	322146	667976	573329	755023	1.40084e+06	460112	451814	429002	-	-	-
MW0155839	Pro-Gln-Ser	Amino acids and derivatives	Amino acids and derivatives	C13H22N4O6	331.15	225.13	330.154	[M+H]+	3	-	-	41749.5	391751	540561	484496	178118	226540	304510	196181	-	-	-
Lssp210141	Decinnamol taxinine J	Others	Others	C30H42O11	579.28	279.17	578.273	[M+H]+	1	-	-	484773	130286	134770	160799	72458.1	192800	225838	193398	-	-	-
Safp021800	LPC(18:1/0:0)	Lipids	LPC	C26H53NO7P+	522.35	184.08	522.356	[M]+	1	3542-29-8	-	5.00195e+06	282645	127642	746218	586163	2.05163e+06	1.90259e+06	2.04946e+06	-	-	-
NAXp07007	-*	-	-	-	696.37	194.12	-	-	3	-	-	6.10982e+06	1.63723e+06	2.9491e+06	3.11315e+06	158165	2.59074e+06	2.63174e+06	2.61261e+06	-	-	-
pmp001264	Hexadecylsphingosine	Lipids	Sphingolipids	C16H35NO2	274.27	256.27	273.267	[M+H]+	1	-	-	517666	251267	135469	244620	1.33397e+06	262849	268843	272486	-	-	-
MWS1787	2-Picoline; 2-Methylpyridine	Alkaloids	Pyridine alkaloids	C6H7N	94.07	53.04	93.0578	[M+H]+	3	109-06-8	C14447	1.2644e+06	1.13706e+06	1.3355e+06	814067	194791	1.71042e+06	1.59941e+06	1.84816e+06	-	C14447	-
Lmjp002596	Quercetin 3-O-[beta-D-xylosyl-(1→2)-beta-D-glucoside]*	Flavonoids	Flavonols	C26H28O16	597.14	303.05	596.138	[M+H]+	1	83048-35-5	C12637	988192	7.65001e+06	9.60014e+06	5.17598e+06	304419	5.58181e+06	6.98112e+06	5.57097e+06	ko00944	C12637	MetMap115
Lmtp004044	Quercetin-3-O-apiosyl(1→2)galactoside*	Flavonoids	Flavonols	C26H28O16	597.14	303.04	596.138	[M+H]+	1	-	-	972658	7.6405e+06	8.44256e+06	5.25234e+06	268401	3.77895e+06	6.86931e+06	3.81552e+06	-	CM00592	MetMap115
Zbsp004136	Quercetin-3-O-(6''-O-arabinosyl)glucoside*	Flavonoids	Flavonols	C26H28O16	597.14	303.05	596.138	[M+H]+	1	-	-	972658	7.6405e+06	8.44256e+06	5.25234e+06	268401	3.77895e+06	6.86931e+06	3.81552e+06	-	CM00593	MetMap115
Wafp004334	N-Feruloyltyramine 4'-glucoside	Alkaloids	Phenolamine	C24H29NO9	476.2	177.05	475.184	[M+H]+	3	-	-	62237.5	50421.5	78757.9	67934.2	424226	33814.8	23428.9	33695.3	-	-	-
pme0021	L-Phenylalanine	Amino acids and derivatives	Amino acids and derivatives	C9H11NO2	166.09	120.08	165.079	[M+H]+	1	63-91-2	C00079	1.15036e+07	3.33231e+06	3.59958e+06	3.39697e+06	2.74672e+06	5.41773e+06	5.36628e+06	5.51152e+06	ko00360,ko00400,ko00460,ko00470,ko00940,ko00960,ko00966,ko00970,ko00996,ko00999,ko01100,ko01110,ko01210,ko01230,ko02010	C00079	-
Lmsp003729	Myricetin-3-O-rutinoside*	Flavonoids	Flavonols	C27H30O17	627.156	319.046	626.148	[M+H]+	1	-	-	156487	394867	261113	168865	71111.4	202203	184928	205073	-	-	-
Zmdp003457	Myricetin-3-O-galactoside-3'-O-rhamnoside*	Flavonoids	Flavonols	C27H30O17	627.16	319.05	626.148	[M+H]+	1	-	-	156487	394867	261113	168865	71111.4	202203	184928	205073	-	-	-
Hahp004959	Sesuvioside C*	Flavonoids	Flavonols	C29H34O17	655.19	347.08	654.18	[M+H]+	1	-	-	855358	790349	265942	867491	379558	671243	766056	752668	-	-	-
pmb0855	LysoPC 16:0	Lipids	LPC	C24H50NO7P	496.34	184.07	495.332	[M+H]+	1	17364-16-8	-	263300	139377	164032	638460	203456	212241	231677	201762	-	-	-
Lmmp001673	2-Ethyl-3-methylmaleimide-N-glucoside	Alkaloids	Alkaloids	C13H19NO7	302.12	140.07	301.116	[M+H]+	2	-	-	172340	388127	408168	657701	56317.4	342680	378769	328641	-	-	-
MWSHY0019	Neohesperidin	Flavonoids	Flavanones	C28H34O15	611.2	303.09	610.19	[M+H]+	3	13241-33-3	C09806	643786	1.24269e+07	1.71928e+07	8.06893e+06	529036	8.91804e+06	9.79536e+06	8.67238e+06	ko00941	C09806	-
Lmbp005578	4-Hydroxy-8-sphingenine	Lipids	Sphingolipids	C18H37NO3	316.28	60.04	315.277	[M+H]+	1	-	-	132302	150559	90470.1	180869	201299	87385.9	134682	122532	-	-	-
MWS201455	Asp-Lys	Amino acids and derivatives	Amino acids and derivatives	C10H19N3O5	262.14	84.08	261.132	[M+H]+	3	5891-51-0	-	285000	289297	470945	185782	32667.6	249516	382338	343423	-	-	-
Lmxp000939	Zarzissine	Alkaloids	Alkaloids	C5H5N5	136.06	119.04	135.054	[M+H]+	2	160568-14-9	-	163094	104307	144628	289329	56862.8	146281	167009	172901	-	-	-
MWSHC2054	Adenine	Nucleotides and derivatives	Nucleotides and derivatives	C5H5N5	136.062	119.036	135.054	[M+H]+	3	73-24-5	C00147	163094	104307	144628	289329	56862.8	146281	167009	172901	ko00230,ko00908,ko01100,ko01110,ko01232	C00147	-
Wacyp01167	(6-amino-3-oxohexan-2-yl)proline	Amino acids and derivatives	Amino acids and derivatives	C11H20N2O3	229.15	142.09	228.147	[M+H]+	1	-	-	3.77878e+06	2.80214e+06	2.77955e+06	8.40757e+06	683328	4.01354e+06	4.58941e+06	4.60274e+06	-	-	-
Lssp210216	1-Dehydroxybaccatin III	Others	Others	C31H38O10	571.25	331.15	570.246	[M+H]+	1	-	-	244299	1.40229e+06	1.05695e+06	792739	209613	917916	910452	1.0611e+06	-	-	-
Walp007043	2-Aminohexadecane-1,4-diol	Lipids	Sphingolipids	C16H35NO2	274.27	88.08	273.267	[M+H]+	1	-	-	513658	292728	157000	242319	1.3567e+06	265851	302666	291829	-	-	-
Latp011219	3,5-Dimethyl-2,3-dihydrobenzofuran	Others	Others	C10H12O	149.1	121.06	148.088	[M+H]+	3	-	-	488772	555637	499964	766261	1.29298e+06	402192	461167	406634	-	-	-
MWS1909	2-Pentadecanone	Others	Ketone compounds	C15H30O	227.24	55.05	226.23	[M+H]+	3	2345-28-0	-	19089.8	19586.7	15406	26731.4	33770	21763.7	19777.2	24088.4	-	-	-
zjbp120812	Scutebarbolide C*	Terpenoids	Ditepenoids	C22H32O8	425.22	365.19	424.21	[M+H]+	3	-	-	327240	581707	335795	516613	1.06617e+06	346534	421855	412626	-	-	-
MWSslk108	O-Acetyl-L-carnitine	Alkaloids	Alkaloids	C9H17NO4	204.13	85.03	203.116	[M+H]+	3	3040-38-8	C02571	3.6747e+06	3.44348e+06	3.38086e+06	3.16121e+06	824625	4.21047e+06	4.94802e+06	4.37322e+06	-	C02571	-
MWStz073	5-Hydroxy-2-pyrrolidinone	Alkaloids	Pyrrole alkaloids	C4H7NO2	102.05	84.05	101.048	[M+H]+	3	62312-55-4	-	388804	364750	458322	283037	93079.9	558091	541238	639716	-	-	-
YC512118	Oleamide (9-Octadecenamide)	Lipids	Free fatty acids	C18H35NO	282.28	247.24	281.272	[M+H]+	1	301-02-0	C19670	15044.8	9114.36	6682.66	10841.1	23649.6	14705.9	10006	11788.6	-	C19670	-
Safp008193	Kaempferol-3-O-Apiosyl-(1→2)-Galactoside*	Flavonoids	Flavonols	C26H28O15	581.15	287.06	580.143	[M+H]+	1	-	-	75507.6	3.13565e+06	3.60099e+06	2.16431e+06	52533	1.48995e+06	1.4499e+06	1.18293e+06	-	-	-
MWStz387	Kaempferol-3-O-sambubioside*	Flavonoids	Flavonols	C26H28O15	581.151	287.057	580.143	[M+H]+	1	27661-51-4	-	75507.6	3.13565e+06	3.60099e+06	2.16431e+06	52533	1.48995e+06	1.4499e+06	1.18293e+06	-	-	-
pmb0854	LysoPC 18:3	Lipids	LPC	C26H48NO7P	518.32	184.07	517.317	[M+H]+	2	-	-	368443	27213.2	39210.6	102382	42822.9	177727	197621	194723	-	-	-
pme1178	Guanosine	Nucleotides and derivatives	Nucleotides and derivatives	C10H13N5O5	284.1	152.06	283.092	[M+H]+	1	118-00-3	C00387	338788	205769	383509	399593	75148.4	371785	355153	390834	ko00230,ko01100,ko01232,ko02010	C00387	-
MWS3020	N-Acetylcadaverine	Alkaloids	Alkaloids	C7H16N2O	145.13	86.1	144.126	[M+H]+	3	32343-73-0	-	219506	244864	286250	249007	91942.9	319072	311003	302306	-	-	-
Yshj000013	4,6-dimethoxy-2-methoxyphenyl-1-O-beta-D-glucopyranoside	Others	Others	C13H18O9	319.1	125.02	318.095	[M+H]+	3	-	-	45193.3	71244.3	68577.5	97204.3	82022.6	85525.5	93838.4	84234.7	-	-	-
MWStz669	7-Xylosyl-10-deacetyltaxol B	Terpenoids	Ditepenoids	C48H59NO17	922.39	264.12	921.378	[M+H]+	3	90332-64-2	-	3.37167e+06	1.38719e+06	2.49676e+06	5.34942e+06	817725	2.82404e+06	3.05874e+06	3.0193e+06	-	-	-
MWS00330g	1-Amino-1-cyclobutane-carboxylic-acid*	Amino acids and derivatives	Amino acids and derivatives	C5H9NO2	116.07	70.07	115.063	[M+H]+	3	22264-50-2	-	693995	267520	246426	254371	242230	534349	472432	492266	-	-	-
Yacp000453	3-hydroxy-1-methylpyrrolidin-2-one*	Alkaloids	Pyrrole alkaloids	C5H9NO2	116.07	70.06	115.063	[M+H]+	3	132996-63-5	-	693995	267520	246426	254371	242230	534349	472432	492266	-	-	-
MWStz741	7-Acetyllycopsamine	Alkaloids	Alkaloids	C17H27NO6	342.192	120.085	341.184	[M+H]+	3	73544-48-6	C16751	248444	458824	516571	204780	26381	345219	407789	367867	-	C16751	-
Wasyqp3073	p-Coumaroyl Aminogalactitol	Phenolic acids	Phenolic acids	C15H21NO8	344.13	147.04	343.127	[M+H]+	1	-	-	58679.7	681444	679586	681244	50233.6	508027	613503	694883	-	-	-
Qatp010618	Lignans Machilin F*	Lignans and Coumarins	Lignans	C20H22O5	343.15	105.03	342.147	[M+H]+	3	-	-	378526	901965	702445	1.03432e+06	1.8458e+06	586804	616803	574933	-	-	-
MW0150885	His-Cys-Ile	Amino acids and derivatives	Amino acids and derivatives	C15H25N5O4S1	372.16	210.11	371.163	[M+H]+	3	-	-	878591	338672	2.01216e+06	1.39703e+06	152902	937670	1.01521e+06	1.16907e+06	-	-	-
Wcdp006912	Lauryldiethanolamine	Others	Others	C16H35NO2	274.28	88.08	273.267	[M+H]+	2	1541-67-9	-	507135	288629	136104	214604	1.34462e+06	324831	293523	331617	-	-	-
Wmhp000055	2,5-Dimethoxybenzoquinone	Quinones	Quinones	C8H8O4	169.05	65.04	168.042	[M+H]+	1	3117-03-1	-	440184	696383	887204	980154	278972	673734	974250	1.23252e+06	-	-	-
MW0156907	Ser-Ser-Glu	Amino acids and derivatives	Amino acids and derivatives	C11H19N3O8	322.13	160.08	321.117	[M+H]+	3	-	-	54595.4	625677	298110	1.35479e+06	221707	578204	622234	595697	-	-	-
pmd0160	LysoPE 16:0(2n isomer)	Lipids	LPE	C21H44NO7P	454.29	313.27	453.286	[M+H]+	3	-	-	125808	122109	69505.8	349343	152839	145362	132193	117575	-	-	-
Lssp210241	Austrospicatine	Alkaloids	Alkaloids	C41H55NO12	754.38	194.12	753.372	[M+H]+	1	-	-	2.11748e+06	381247	1.53382e+06	600487	35619.6	791834	827326	768345	-	-	-
mws0250	L-Tyrosine*	Amino acids and derivatives	Amino acids and derivatives	C9H11NO3	182.08	136.08	181.074	[M+H]+	1	60-18-4	C00082	2.1657e+06	2.34284e+06	1.18748e+06	1.40256e+06	768445	1.66989e+06	1.55964e+06	1.71222e+06	ko00130,ko00261,ko00350,ko00360,ko00400,ko00460,ko00730,ko00940,ko00950,ko00965,ko00966,ko00970,ko00999,ko01100,ko01110,ko01210,ko01230,ko01240	C00082	-
MW0146083	Asp-Gln-Ile	Amino acids and derivatives	Amino acids and derivatives	C15H26N4O7	375.18	237.13	374.18	[M+H]+	3	-	-	16705.2	492763	580830	354014	56727.8	282675	307879	344643	-	-	-
mws1478	Nicotine	Alkaloids	Pyridine alkaloids	C10H14N2	163.12	130.07	162.116	[M+H]+	1	54-11-5	C00745	1.24818e+07	2.77703e+06	1.50944e+06	4.68416e+06	2.35226e+06	5.06021e+06	5.06174e+06	6.13395e+06	ko00760,ko00960,ko01100,ko01110	C00745	-
Lhhp102923	(7'R,8'R)-7'8'-dihydro-7'-(5'-hydroxy-3'-methoxphenyl)-3-methoxy-8'-methyl-1-(E)-propenylbenzof-uran	Lignans and Coumarins	Lignans	C20H22O4	327.16	137.06	326.152	[M+H]+	1	-	-	55659.5	129146	170275	174223	656589	120523	116459	88556.4	-	-	-
Zmsp001773	9-Arabinosyladenine*	Nucleotides and derivatives	Nucleotides and derivatives	C10H13N5O4	268.11	136.07	267.097	[M+H]+	1	-	-	4.40101e+06	1.98906e+06	1.20115e+07	3.52046e+06	825912	5.60012e+06	5.80688e+06	6.55245e+06	-	-	-
Wcjp001256	9-Alpha-Ribofuranosyladenine*	Nucleotides and derivatives	Nucleotides and derivatives	C10H13N5O4	268.1	136.06	267.097	[M+H]+	1	-	-	4.40101e+06	1.98906e+06	1.20115e+07	3.52046e+06	825912	5.60012e+06	5.80688e+06	6.55245e+06	-	-	-
Zbkp001454	Miserotoxin	Alkaloids	Alkaloids	C9H17NO8	268.11	136.07	267.095	[M+H]+	3	24502-76-9	C08507	4.40101e+06	1.98906e+06	1.20115e+07	3.52046e+06	825912	5.60012e+06	5.80688e+06	6.55245e+06	-	C08507	-
Lacp001431	N-(3-hydroxy-4-methoxyphenethyl)-4-hydroxybutanamide	Alkaloids	Alkaloids	C14H21NO4	268.15	136.06	267.147	[M+H]+	3	-	-	4.40101e+06	1.98906e+06	1.20115e+07	3.52046e+06	825912	5.60012e+06	5.80688e+06	6.55245e+06	-	-	-
Lssp210108	2α-Acetoxy-9α-Benzoyloxy-5α,7β,10β,15 tetrahydroxy 11(15→1)-paclitaxel-4(20),11 diene-13-one	Others	Others	C29H36O9	529.24	287.17	528.236	[M+H]+	1	-	-	27808.6	161246	79648.7	39913.5	57076.7	80422.5	70116.6	75825.3	-	-	-
MWSmce585	Methyl 3-aminopropanoate	Amino acids and derivatives	Amino acids and derivatives	C4H9NO2	104.07	59.01	103.063	[M+H]+	3	4138-35-6	-	1.10357e+06	1.3603e+06	754807	1.73438e+06	1.35548e+06	1.60645e+06	1.5578e+06	1.90819e+06	-	-	-
pme3017	2-Amino-2-methylpropanoate	Organic acids	Organic acids	C4H9NO2	104.07	58.07	103.063	[M+H]+	2	62-57-7	C03665	1.65656e+06	1.91209e+06	1.11043e+06	2.52147e+06	1.91249e+06	2.16087e+06	2.01044e+06	2.62128e+06	-	C03665	-
Lajp004824	Medicarpinglucoside	Flavonoids	Isoflavones	C22H24O9	433.15	271.1	432.142	[M+H]+	2	-	-	366785	1.72537e+06	9.96683e+06	4.44031e+06	115055	3.4188e+06	3.41712e+06	3.68734e+06	-	-	-
Lmlp005572	Galangin 7-glucoside	Flavonoids	Flavonols	C21H20O10	433.11	271.06	432.106	[M+H]+	1	-	-	366785	1.72537e+06	9.96683e+06	4.44031e+06	115055	3.4188e+06	3.41712e+06	3.68734e+06	-	-	-
MWSHY0040	Oroxin A	Flavonoids	Flavones	C21H20O10	433.11	271.06	432.106	[M+H]+	3	57396-78-8	-	351028	1.79751e+06	9.09255e+06	4.42068e+06	111807	3.42228e+06	3.37824e+06	2.78354e+06	-	-	-
MWSHY0189	Apigenin 7-O-beta-D-glucoside*	Flavonoids	Flavones	C21H20O10	433.11	271.07	432.106	[M+H]+	1	578-74-5	C04608	351028	1.79751e+06	9.09255e+06	4.42068e+06	111807	3.42228e+06	3.37824e+06	2.78354e+06	ko00944	C04608	-
Lmgp004731	Genistein-7-O-galactoside*	Flavonoids	Isoflavones	C21H20O10	433.11	271.06	432.106	[M+H]+	1	-	-	351028	1.79751e+06	9.09255e+06	4.42068e+06	111807	3.42228e+06	3.37824e+06	2.78354e+06	-	-	-
MWS20148	Apigenin-4'-O-glucoside*	Flavonoids	Flavones	C21H20O10	433.113	271.074	432.106	[M+H]+	1	20486-34-4	-	351028	1.79751e+06	9.09255e+06	4.42068e+06	111807	3.42228e+06	3.37824e+06	2.78354e+06	-	-	-
Lmwp011196	Bis(2-ethylhexyl)phthalate*	Phenolic acids	Phenolic acids	C24H38O4	391.28	149.02	390.277	[M+H]+	2	117-81-7	C03690	449761	595853	585129	819404	1.02012e+06	602881	452939	611404	-	C03690	-
HX1227	Selina-3,7(11)-dien-8-one	Terpenoids	Monoterpenoids	C15H22O	219.17	149.1	218.167	[M+H]+	1	-	-	75091	57041.8	65228.8	67253.9	116822	47112.5	57981.8	45750.3	-	-	-
Wbjp001317	vasicinone	Alkaloids	Alkaloids	C11H10N2O2	203.08	130.07	202.074	[M+H]+	1	486-64-6	C10744	210045	173816	643660	154588	66317.4	319361	270176	266863	-	C10744	-
Zazp002547	cyclo-(Gly-Phe)	Amino acids and derivatives	Amino acids and derivatives	C11H12N2O2	205.1	146.06	204.09	[M+H]+	2	10125-07-2	-	2.88798e+06	2.31333e+06	1.51235e+06	942166	1.40999e+06	1.48979e+06	1.82086e+06	1.59447e+06	-	-	-
Lssp210121	Comptonine	Alkaloids	Alkaloids	C37H49NO10	668.34	194.12	667.336	[M+H]+	1	126585-69-1	-	1.54256e+06	713390	929037	527613	52922	651961	676421	665922	-	-	-
Lmcp000282	L-Carnitine	Alkaloids	Alkaloids	C7H15NO3	162.11	85.03	161.105	[M+H]+	3	541-15-1	C00318	2.01945e+06	1.7545e+06	2.56257e+06	2.05594e+06	466531	2.93381e+06	2.71964e+06	2.75339e+06	-	C00318	-
pma2987	L-Histidinol	Alkaloids	Alkaloids	C6H11N3O	142.1	124.09	141.09	[M+H]+	3	501-28-0	C00860	214840	199678	238508	200075	65303.2	289854	246789	287764	ko00340,ko01100,ko01110,ko01230	C00860	-
pmp000097	Guvacoline	Alkaloids	Piperidine alkaloids	C7H11NO2	142.09	124.07	141.079	[M+H]+	3	495-19-2	C16821	214840	199678	238508	200075	65303.2	289854	246789	287764	-	C16821	-
Walp007190	2-AminoicoSane-1,5,7,19-tetraol	Lipids	Sphingolipids	C20H43NO4	362.33	300.29	361.319	[M+H]+	1	-	-	409057	154023	94431.9	170470	761219	212446	210398	178826	-	-	-
Zmcp002924	Cyanidin 3-O-sophoroside	Flavonoids	Anthocyanidins	C27H31O16+	611.16	287.05	611.161	[M]+	3	38820-68-7	C16306	1.87848e+06	777701	71628.2	875702	225290	710229	832409	509351	ko00942	C16306	-
Zmmp001941	Hydroxythreonine xyloside	Amino acids and derivatives	Amino acids and derivatives	C9H17NO8	268.104	136.062	267.095	[M+H]+	3	-	-	4.63454e+06	2.22612e+06	1.23695e+07	3.41396e+06	846952	6.81252e+06	5.9591e+06	6.87083e+06	-	-	-
pme0230	Adenosine*	Nucleotides and derivatives	Nucleotides and derivatives	C10H13N5O4	268.1	136.06	267.097	[M+H]+	1	58-61-7	C00212	4.63454e+06	2.22612e+06	1.23695e+07	3.41396e+06	846952	6.81252e+06	5.9591e+06	6.87083e+06	ko00230,ko01100,ko01232,ko02010	C00212	-
MWS04559g	3-Hydroxy-L-phenylalanine*	Amino acids and derivatives	Amino acids and derivatives	C9H11NO3	182.08	136.08	181.074	[M+H]+	1	587-33-7	C20807	2.17663e+06	2.26407e+06	1.28191e+06	1.38975e+06	788367	1.82682e+06	1.63436e+06	1.73155e+06	-	C20807	-
Wbtp003341	(3,5-dihydroxyphenyl)-(4-hydroxy-2,6-dimethoxyphenyl)methanone	Others	Ketone compounds	C15H14O6	291.09	139.04	290.079	[M+H]+	1	-	-	1.78683e+07	2.0451e+07	2.60914e+07	3.61239e+07	2.4351e+07	2.84685e+07	2.63863e+07	28460030	-	-	-
Zkep00434	Turanose	Others	Saccharides	C12H22O11	365.11	203.05	342.116	[M+Na]+	1	547-25-1	C19636	7.06969e+06	1.54544e+07	2.54651e+07	5.00178e+07	9.13633e+06	2.96498e+07	2.36619e+07	2.42867e+07	-	C19636	-
Zblp004317	3-(2-oxopropyl)-3-hydroxyindolin-2-one	Alkaloids	Plumerane	C11H11NO3	206.08	120.09	205.074	[M+H]+	2	-	-	73037.1	225395	197632	232688	79768	124998	167202	59484.8	-	-	-
Wbjp001169	o-Carboxy-5-hydroxytryptamine	Alkaloids	Alkaloids	C11H12N2O3	221.09	130.06	220.085	[M+H]+	1	-	-	206181	386422	1.66806e+06	188682	50961.8	669535	655130	637982	-	-	-
MW0107840	Leucylproline	Amino acids and derivatives	Amino acids and derivatives	C11H20N2O3	229.15	142.09	228.147	[M+H]+	3	6403-35-6	-	3.68859e+06	2.06081e+06	1.88461e+06	5.11361e+06	943094	3.18768e+06	3.10835e+06	4.10653e+06	-	-	-
Lssp210174	10βHydroxy-2α,9α,13α-triacetoxy-5α-(3'-(dimethylamin0)-3'-phenyDbutanoatetaxa-4(20),1 1-diene	Alkaloids	Alkaloids	C37H51NO9	654.36	194.12	653.356	[M+H]+	2	-	-	563530	1.56486e+06	1.20827e+06	3.83755e+06	261117	1.45266e+06	1.35044e+06	1.40979e+06	-	-	-
Lmmp003530	3,4-Divanillyltetrahydrofuran*	Lignans and Coumarins	Lignans	C20H24O5	345.17	137.06	344.162	[M+H]+	3	34730-78-4	-	38354.2	108575	137840	106608	417775	50252.9	84089	53459.1	-	-	-
MWStz618	Cichoriin*	Lignans and Coumarins	Coumarins	C15H16O9	341.087	179.035	340.079	[M+H]+	3	531-58-8	C09206	42988	85175.4	74793	93123.2	41525.4	67660.8	123033	46861.5	-	C09206	-
MWS1771	L-Tyrosine methyl ester	Amino acids and derivatives	Amino acids and derivatives	C10H13NO3	196.1	91.05	195.089	[M+H]+	2	1080-06-4	C03404	1.83599e+06	5.913e+06	2.56385e+07	7.66217e+06	526596	8.74238e+06	9.92279e+06	1.02824e+07	-	C03404	-
MWS0442	Maltotriose	Others	Saccharides	C18H32O16	527.16	365.1	504.169	[M+Na]+	1	1109-28-0	C01835	317731	358678	281191	2.14027e+06	611131	802930	518801	972709	ko02010	C01835	-
mws2608	N-Acetyl-D-galactosamine	Others	Saccharides	C8H15NO6	222.1	84.05	221.09	[M+H]+	3	1811-31-0	C01132	1.84565e+06	1.83725e+06	2.03344e+06	1.34189e+06	406929	2.90018e+06	1.80247e+06	2.24525e+06	ko00052,ko00520,ko01100,ko01250	C01132	-
Zbjp001957	Cyanidin 3,5-O-diglucoside*	Flavonoids	Anthocyanidins	C27H31O16+	611.16	287.06	611.161	[M]+	3	20905-74-2	C08639	1.11366e+06	3.59394e+06	430725	3.73645e+06	493823	1.71667e+06	1.89547e+06	1.84796e+06	ko00942	C08639	-
Zbcp002269	Petunidin-3-O-glucoside-5-O-arabinoside	Flavonoids	Anthocyanidins	C27H31O16+	611.16	317.07	611.161	[M]+	3	-	-	872757	2.51952e+06	282670	2.78224e+06	308704	1.12002e+06	1.36997e+06	1.36649e+06	-	-	-
Lssp210122	Spicaledonine	Alkaloids	Alkaloids	C37H49NO10	668.35	134.1	667.336	[M+H]+	1	126617-13-8	-	1.0188e+06	1.72e+06	4.3034e+06	831430	27082	2.40674e+06	2.38082e+06	2.24341e+06	-	-	-
pme1936	Creatinine	Alkaloids	Alkaloids	C4H7N3O	114.07	86.07	113.059	[M+H]+	3	60-27-5	C00791	43561.8	46602.1	50423.2	56489.2	62464.3	86900.7	64169.9	92268.2	ko00330,ko01100	C00791	-
MWSslk002	Sophoricoside*	Flavonoids	Isoflavones	C21H20O10	433.11	271.06	432.106	[M+H]+	1	152-95-4	-	356657	1.68548e+06	8.95582e+06	3.91883e+06	80787.6	3.04234e+06	3.11036e+06	3.28065e+06	-	-	-
Wasyqp2134	2-(2-hydroxy-1H-indol-3-yl)-2-oxoacetic acid*	Alkaloids	Plumerane	C10H7NO4	206.04	160.04	205.037	[M+H]+	1	14370-71-9	-	1.17688e+06	5.50591e+06	2.21271e+07	1.23807e+07	582368	9.03131e+06	1.10625e+07	9.17166e+06	-	-	-
Ladp002110	4-hydroxy-2-oxo-1,2-dihydroquinoline-3-carboxylic acid*	Alkaloids	Quinoline alkaloids	C10H7NO4	206.04	160.04	205.037	[M+H]+	1	73776-24-6	-	1.17688e+06	5.50591e+06	2.21271e+07	1.23807e+07	582368	9.03131e+06	1.10625e+07	9.17166e+06	-	-	-
Zkep008998	o-Phosphohomoserine	Organic acids	Organic acids	C4H10NO6P	200.02	98.97	199.025	[M+H]+	3	4210-66-6	C01102	1.14923e+07	1.28668e+07	6.99217e+06	1.28466e+07	9.41228e+06	1.14035e+07	1.14025e+07	1.42059e+07	ko00260,ko01100,ko01110,ko01230	C01102	-
Lamp000484	4-Methylazetidine-2-Carboxylic acid*	Alkaloids	Alkaloids	C5H9NO2	116.07	70.06	115.063	[M+H]+	3	1779725-63-1	-	453155	190119	235128	203699	197846	475010	430714	401930	-	-	-
MWStz040	L-Proline*	Amino acids and derivatives	Amino acids and derivatives	C5H9NO2	116.07	70.0668	115.063	[M+H]+	3	147-85-3	C00148	453155	190119	235128	203699	197846	475010	430714	401930	ko00330,ko00332,ko00470,ko00970,ko01100,ko01110,ko01230,ko02010	C00148	-
pme3337	Succinyladenosine	Nucleotides and derivatives	Nucleotides and derivatives	C14H17N5O8	384.12	252.07	383.108	[M+H]+	2	4542-23-8	-	230200	198206	420663	430219	57499.9	296970	291992	281510	-	-	-
pme3009	cis-Aconitate	Organic acids	Organic acids	C6H6O6	175.02	98.98	174.016	[M+H]+	2	4023-65-8	C00417	275901	320986	158063	314169	268513	295032	279243	350376	ko00020,ko00630,ko00660,ko01100,ko01110,ko01210	C00417	-
MWStz070	N-(2-Hydroxy-4-methoxyphenyl)acetamide	Alkaloids	Alkaloids	C9H11NO3	182.08	91.05	181.074	[M+H]+	1	58469-06-0	-	1.6204e+06	2.1492e+06	8.79231e+06	2.54424e+06	743814	4.101e+06	4.32514e+06	4.22478e+06	-	-	-
MWStz421	Ternatumoside II	Flavonoids	Flavonols	C27H30O15	595.168	287.059	594.159	[M+H]+	3	1473419-87-2	-	202145	3.35958e+06	4.10016e+06	2.44188e+06	103668	2.1378e+06	2.86311e+06	1.97541e+06	-	-	-
Waptp02666	Procyanidin B5*	Tannins	Proanthocyanidins	C30H26O12	579.15	127.04	578.142	[M+H]+	3	12798-57-1	-	1.96897e+06	2.33465e+06	2.06046e+06	3.84052e+06	1.38366e+06	3.07638e+06	3.24757e+06	2.81948e+06	-	-	-
MWSmce526	Daminozide	Alkaloids	Alkaloids	C6H12N2O3	161.09	143.08	160.085	[M+H]+	3	1596-84-5	C10996	35194.2	39146.8	42302.4	25868.8	13117.8	51111.4	28712.4	44078.3	-	C10996	-
MWSmce295	1-Arabinosyluracil	Nucleotides and derivatives	Nucleotides and derivatives	C9H12N2O6	245.07	113.03	244.07	[M+H]+	3	3083-77-0	C16745	98482.1	75085.8	55875.8	125807	57224.5	170863	166527	130971	-	C16745	-
Wcfp003695	Oleracone B	Others	Others	C13H18O2	207.14	95.08	206.131	[M+H]+	3	-	-	129650	1.09416e+06	3.51461e+06	1.58733e+06	238254	1.18905e+06	1.44785e+06	1.38755e+06	-	-	-
Lmcp101902	Desrhamnosylacteoside	Phenolic acids	Phenolic acids	C23H26O11	479.16	163.04	478.147	[M+H]+	2	-	-	18549.5	54352	53133.2	63112.9	126039	58338.6	51599.4	33475.1	-	-	-
Zmyp000878	Crotonoside; 2-Hydroxyadenosine	Nucleotides and derivatives	Nucleotides and derivatives	C10H13N5O5	284.099	152.057	283.092	[M+H]+	3	1818-71-9	C08432	561299	289694	550088	594491	122623	571806	569470	624013	-	C08432	-
Waptp03744	Procyanidin B8	Tannins	Proanthocyanidins	C30H26O12	579.15	127.04	578.142	[M+H]+	2	12798-60-6	-	8.9099e+06	1.05096e+06	972973	5.20832e+06	4.53853e+06	4.77976e+06	4.76328e+06	4.12961e+06	-	-	-
mws0227	L-Leucine*	Amino acids and derivatives	Amino acids and derivatives	C6H13NO2	132.1	86.1	131.095	[M+H]+	1	328-39-2	C00123	5.58964e+06	1.0064e+06	947180	1.67506e+06	532279	2.04051e+06	2.22958e+06	2.02432e+06	ko00280,ko00290,ko00966,ko00970,ko01100,ko01110,ko01210,ko01230,ko02010	C00123	-
MWS04555g	D-Allo-Isoleucine*	Amino acids and derivatives	Amino acids and derivatives	C6H13NO2	132.102	86.0975	131.095	[M+H]+	1	1509-35-9	C21092	5.58964e+06	1.0064e+06	947180	1.67506e+06	532279	2.04051e+06	2.22958e+06	2.02432e+06	-	C21092	-
mws1587	L-Norleucine*	Amino acids and derivatives	Amino acids and derivatives	C6H13NO2	132.1	86.1	131.095	[M+H]+	1	327-57-1	C01933	6.02592e+06	1.04494e+06	895516	1.69257e+06	559020	2.02895e+06	2.25024e+06	2.34101e+06	-	C01933	-
pme2828	4-Nitrophenol	Others	Others	C6H5NO3	140.03	98.96	139.027	[M+H]+	3	100-02-7	C00870	8.66636e+06	1.09287e+07	6.26439e+06	1.07068e+07	9.08812e+06	1.1316e+07	1.14946e+07	1.17862e+07	-	C00870	-
MWS04455	Cis-L-3-hydroxyproline*	Amino acids and derivatives	Amino acids and derivatives	C5H9NO3	132.065	86.0607	131.058	[M+H]+	3	567-35-1	C19706	5.72841e+06	1.04515e+06	873958	1.35572e+06	499685	1.94279e+06	2.03534e+06	2.21873e+06	ko00330	C19706	-
mws0258	L-Isoleucine*	Amino acids and derivatives	Amino acids and derivatives	C6H13NO2	132.102	86.0964	131.095	[M+H]+	1	73-32-5	C00407	5.72841e+06	1.04515e+06	873958	1.35572e+06	499685	1.94279e+06	2.03534e+06	2.21873e+06	ko00280,ko00290,ko00460,ko00960,ko00966,ko00970,ko01100,ko01110,ko01210,ko01230,ko02010	C00407	-
MWSHY0061	Kaempferol-3-O-neohesperidoside*	Flavonoids	Flavonols	C27H30O15	595.16	287.06	594.159	[M+H]+	1	32602-81-6	-	256717	3.2503e+06	4.77957e+06	2.53361e+06	112976	2.42674e+06	2.99483e+06	2.04179e+06	-	-	-
Zblp004362	Kaempferol-3-O-robinobioside(Biorobin)*	Flavonoids	Flavonols	C27H30O15	595.17	287.06	594.159	[M+H]+	1	17297-56-2	-	256717	3.2503e+06	4.77957e+06	2.53361e+06	112976	2.42674e+06	2.99483e+06	2.04179e+06	-	-	-
Lmpp003789	Cyanidin 3-O-(6-O-p-coumaroyl)glucoside	Flavonoids	Anthocyanidins	C30H27O13+	595.14	287.06	595.145	[M]+	3	-	C12095	256717	3.2503e+06	4.77957e+06	2.53361e+06	112976	2.42674e+06	2.99483e+06	2.04179e+06	ko00942,ko01110	C12095	-
MWSslk254	Kaempferol-3-O-glucorhamnoside*	Flavonoids	Flavonols	C27H30O15	595.166	287.06	594.159	[M+H]+	1	40437-72-7	-	256717	3.2503e+06	4.77957e+06	2.53361e+06	112976	2.42674e+06	2.99483e+06	2.04179e+06	-	-	-
pmp000101	Arecatannin C1	Tannins	Tannin	C45H38O18	867.21	715.17	866.206	[M+H]+	3	87727-69-3	C17897	440891	193390	102447	379369	284081	322086	257513	303471	-	C17897	-
pmf0470	cis-4-Hydroxy-D-proline*	Amino acids and derivatives	Amino acids and derivatives	C5H9NO3	132.07	86.06	131.058	[M+H]+	3	2584-71-6	C03440	6.00215e+06	1.05766e+06	993191	1.77437e+06	562460	2.14568e+06	2.21112e+06	2.25179e+06	ko00470,ko01100	C03440	-
MWStz464	2,3,14,20,22,26-Hexahydroxycholest-7-en-6-one (Inokosterone)*	Steroids	Steroid	C27H44O7	481.317	445.298	480.309	[M+H]+	1	19595-18-7	C08819	1.1654e+06	594431	883894	698154	671148	940215	937219	871159	-	C08819	-
pmf0564	20-Hydroxyecdysone	Steroids	Steroid	C27H44O7	481.32	371.22	480.309	[M+H]+	1	5289-74-7	C02633	1.44116e+06	786534	1.20655e+06	977377	775978	1.06287e+06	1.41976e+06	1.09636e+06	-	C02633	-
pmp001306	22,25-Epoxy-2,3,14,20-tetrahydroxycholest-7-en-6-one (Stachysterone D)	Steroids	Steroid	C27H42O6	463.31	353.23	462.298	[M+H]+	3	26361-67-1	-	204945	93968.7	224445	126724	71999.7	141916	217768	113721	-	-	-
MWStz547	Yuanhuanin*	Flavonoids	Flavones	C22H22O11	463.12	301.08	462.116	[M+H]+	1	83133-14-6	-	370000	272850	688662	318500	203197	350772	332342	274551	-	-	-
pmp000120	Diosmetin-6-C-glucoside	Flavonoids	Flavones	C22H22O11	463.12	427.1	462.116	[M+H]+	3	15822-82-9	-	91043.9	35650.4	71859.8	72639.3	67768.3	51939.8	99194.1	65430.4	-	-	-
MWSslk013	Tectoridin*	Flavonoids	Isoflavones	C22H22O11	463.12	301.09	462.116	[M+H]+	1	611-40-5	C10533	355203	302896	752398	297823	210272	310168	355966	384134	-	C10533	-
Zmgp004060	paratensein-7-O-glucoside*	Flavonoids	Isoflavones	C22H22O11	463.12	301.07	462.116	[M+H]+	1	-	-	355203	302896	752398	297823	210272	310168	355966	384134	-	-	-
MW0145449	Arg-Met-Gly	Amino acids and derivatives	Amino acids and derivatives	C13H26N6O4S1	363.18	137.06	362.174	[M+H]+	3	-	-	27537.4	54464.1	167735	56870.4	79738.3	49385.3	67404.3	35572.5	-	-	-
Lssp210127	2'-Deacetylaustrospicatine	Alkaloids	Alkaloids	C39H53NO11	712.37	194.12	711.362	[M+H]+	1	-	-	2.63093e+07	1.23044e+07	4.60461e+07	1.1925e+07	400742	2.36675e+07	2.41992e+07	2.57324e+07	-	-	-
Lmqp006559	2-Amino-1,3-eicosanediol	Lipids	Sphingolipids	C20H43NO2	330.34	312.33	329.329	[M+H]+	3	-	-	60569.5	87928.6	66183.7	87209.3	196400	59313.6	80342.1	68231.7	-	-	-
Lmtp003948	3',5',5,7-Tetrahydroxy-4'-methoxyflavanone-3'-O-glucoside	Flavonoids	Flavanones	C22H24O12	481.13	319.05	480.127	[M+H]+	3	-	-	45041.6	226103	92016.6	179154	62922.4	53715	129976	119108	-	-	-
Lmpp003465	Myricetin-3-O-β-D-glucoside	Flavonoids	Flavonols	C21H20O13	481.1	319.04	480.09	[M+H]+	1	19833-12-6	-	45041.6	226103	92016.6	179154	62922.4	53715	129976	119108	-	-	-
Qmdp112405	Viteagnusin A	Terpenoids	Ditepenoids	C22H36O3	349.27	293.21	348.266	[M+H]+	3	-	-	28618.9	13667.6	2845.81	38196.9	30904	20115.4	28851.7	18427.6	-	-	-
Lmyp003934	Anacardic acid	Phenolic acids	Phenolic acids	C22H36O3	349.27	123.08	348.266	[M+H]+	1	16611-84-0	C10759	21400.4	10770.7	3333.02	36850.6	26694.3	18276.8	17313.8	21172.6	-	C10759	-
MWS00327g	L-Isoserine	Amino acids and derivatives	Amino acids and derivatives	C3H7NO3	106.05	60.04	105.043	[M+H]+	3	632-13-3	-	129491	84082.5	39219.5	72293.7	172110	89418.5	93677.8	107384	-	-	-
Wcjp002598	8-hydroxyquinoline	Alkaloids	Quinoline alkaloids	C9H7NO	146.06	91.05	145.053	[M+H]+	1	148-24-3	C19434	219707	173632	175467	140730	135197	134568	186234	145907	-	C19434	-
MWStz152	2-(Acetylamino)-3-phenyl-2-propenoic acid	Alkaloids	Alkaloids	C11H11NO3	206.08	118.07	205.074	[M+H]+	3	5469-45-4	-	25123.1	102430	79042	123626	46254.5	62614.7	66802.2	30466.2	-	-	-
Lssp210110	2α-Acetoxy-2',7-dideacetoxy austrospicatin	Alkaloids	Alkaloids	C39H53NO10	696.38	194.12	695.367	[M+H]+	1	-	-	6.30693e+06	1.78328e+06	3.07147e+06	3.34644e+06	159936	2.61117e+06	2.57597e+06	2.93562e+06	-	-	-
MWSHY0174	(-)-Epicatechin*	Flavonoids	Flavanols	C15H14O6	291.09	139.04	290.079	[M+H]+	1	490-46-0	C09727	2.90434e+07	9.88707e+06	6.35693e+06	2.53956e+07	1.94664e+07	1.83212e+07	1.55638e+07	2.30861e+07	ko00941,ko01100,ko01110	C09727	MetMap141
Wbkp012886	(1S,3R,3a1S,8R,10S,11aS)-1,5,10-trihydroxy-3,3a1,8,11a-tetramethyl-2,11-dioxohexadecahydrodibenzo[de,g]chromen-4-yl acetate*	Terpenoids	Ditepenoids	C22H32O8	425.21	365.19	424.21	[M+H]+	3	-	-	313793	568882	330489	430409	1.02908e+06	377213	428457	363678	-	-	-
Yalp003420	2-(furan-2-ylmethyl)-5-methylfuran	Others	Others	C10H10O2	163.07	103.05	162.068	[M+H]+	3	13678-51-8	-	74518	231095	345961	325467	757434	155152	237205	197429	-	-	-
Wcdp010180	9,11,13,15-Octadecatetraenal	Others	Aldehyde compounds	C18H28O	261.22	121.1	260.214	[M+H]+	3	148408-16-6	-	84751.2	171487	138558	179135	449659	52700.9	53910.9	54908.7	-	-	-
MW0155971	Pro-Pro-Asn	Amino acids and derivatives	Amino acids and derivatives	C14H22N4O5	327.16	163.07	326.159	[M+H]+	3	-	-	25266.4	70932.2	83751.8	69521.5	312683	47951.5	75617.5	36230	-	-	-
Wahlp01697	Methyl 3-oxo-2-phenylpropanoate	Phenolic acids	Phenolic acids	C10H10O3	179.07	91.05	178.063	[M+H]+	1	5894-79-1	-	379471	775597	802048	1.68734e+06	236142	1.15673e+06	1.35241e+06	986682	-	-	-
MW0147982	Cys-Arg-Leu	Amino acids and derivatives	Amino acids and derivatives	C15H30N6O4S1	391.21	331.19	390.205	[M+H]+	3	-	-	17196.4	170987	225010	174338	69536.4	114692	124338	97104.1	-	-	-
MWSmce159	6,7-Dihydroxy-4-methylcoumarin	Lignans and Coumarins	Coumarins	C10H8O4	193.05	147.04	192.042	[M+H]+	2	529-84-0	-	24104.2	86680.6	110627	108135	135506	72217.1	35826.2	82705.4	-	-	-
Lssp210107	2α-Acetoxyaustrospicatine	Alkaloids	Alkaloids	C43H57NO14	812.39	134.1	811.378	[M+H]+	2	-	-	925302	4.93634e+06	1.70635e+07	2.1393e+06	49889.9	4.46402e+06	5.0097e+06	5.03801e+06	-	-	-
Hmcp009963	Candicine	Alkaloids	Alkaloids	C11H18NO+	180.14	123.07	180.138	[M]+	1	6656-13-9	C10575	237755	77186.1	78611.1	85091.4	367224	88640.8	122281	86920.5	-	C10575	-
mws0567	4-Guanidinobutanoate	Organic acids	Organic acids	C5H11N3O2	146.09	87.04	145.085	[M+H]+	3	463-00-3	C01035	492247	83002.5	156923	184390	59187.3	219202	216203	243643	ko00330,ko01100	C01035	-
Wagp002617	D-Glucosyl Indole-3-Carboxylate	Alkaloids	Plumerane	C15H17NO7	324.11	162.06	323.101	[M+H]+	3	-	-	60142	58112.2	132848	197719	15470.8	118996	142695	136024	-	-	-
mws0982	N-Methylhistamine	Alkaloids	Alkaloids	C6H11N3	126.1	68.05	125.095	[M+H]+	3	501-75-7	C05127	44423.5	42683.9	51743.1	57081.4	66811.9	77047.2	65771.4	60275.4	ko00340,ko01100	C05127	-
YC512112	Anabasine-glucoside	Alkaloids	Pyridine alkaloids	C16H24O5N2	325.18	163.12	324.168	[M+H]+	3	-	-	225499	271893	282742	195797	13881.5	404754	329826	317991	-	-	-
Zahp014087	N-(12-methyltetradecyl)propionamide*	Alkaloids	Alkaloids	C18H37NO	284.3	88.08	283.288	[M+H]+	1	-	-	35877.1	35969	27856.7	65756.7	103452	48620.8	56348.4	50747.8	-	-	-
Hamp012107	Octadecanamide*	Alkaloids	Alkaloids	C18H37NO	284.29	88.08	283.288	[M+H]+	1	124-26-5	C13846	35877.1	35969	27856.7	65756.7	103452	48620.8	56348.4	50747.8	-	C13846	-
Hmtp001106	Aquilegiolide	Others	Ketone compounds	C8H8O3	153.05	77.04	152.047	[M+H]+	3	94481-79-5	-	30277.3	98537	71197.3	134251	34366.7	85637	91712.9	78891.2	-	-	-
pmp001251	LysoPC 18:2(2n isomer)	Lipids	LPC	C26H50NO7P	520.34	184.07	519.332	[M+H]+	1	-	-	2.91398e+06	131186	39479.5	351950	409115	1.05079e+06	1.12758e+06	1.22566e+06	-	-	-
Waptp02966	Procyanidin B6*	Tannins	Proanthocyanidins	C30H26O12	579.15	127.04	578.142	[M+H]+	3	12798-58-2	-	2.33202e+06	1.99702e+06	2.20218e+06	4.1124e+06	1.48969e+06	3.30163e+06	3.18686e+06	3.37604e+06	-	-	-
Qmjp112202	Lanceocrepidiaside A	Terpenoids	Sesquiterpenoids	C21H30O9	427.2	265.14	426.189	[M+H]+	3	-	-	184164	67959.9	126793	118506	45663.5	139720	129407	117358	-	-	-
Sayp004148	sappanol	Flavonoids	Other Flavonoids	C16H16O6	305.1	139.04	304.095	[M+H]+	1	111254-19-4	-	171037	72352.5	54548.7	143224	154382	143102	91639.9	110848	-	-	-
Hmzp004605	Ladanetin-6-O-β-D-glucoside*	Flavonoids	Flavones	C22H22O11	463.13	301.08	462.116	[M+H]+	1	-	-	435510	483132	951540	404074	248831	425442	546671	348583	-	-	-
MWSHY0113	Quercetin-3-O-galactoside (Hyperin)*	Flavonoids	Flavonols	C21H20O12	465.102	303.058	464.096	[M+H]+	1	482-36-0	C10073	192892	1.48697e+06	3.46691e+06	1.51381e+06	183320	1.61622e+06	1.19357e+06	1.26999e+06	-	C10073	-
Zbhp004510	Hesperetin-3'-O-glucoside	Flavonoids	Flavanones	C22H24O11	465.14	303.09	464.132	[M+H]+	2	-	-	353096	1.46295e+06	3.68755e+06	1.76071e+06	191001	1.69133e+06	1.50296e+06	1.45709e+06	-	-	-
Smgp004575	Quercetin-5-O-β-D-glucoside*	Flavonoids	Flavonols	C21H20O12	465.1	303.05	464.096	[M+H]+	1	-	-	192892	1.48697e+06	3.46691e+06	1.51381e+06	183320	1.61622e+06	1.19357e+06	1.26999e+06	-	-	-
Lmdp003286	Quercetin-3-O-alloside; Isohyperoside*	Flavonoids	Flavonols	C21H20O12	465.1	303.06	464.096	[M+H]+	1	35589-21-0	-	192892	1.48697e+06	3.46691e+06	1.51381e+06	183320	1.61622e+06	1.19357e+06	1.26999e+06	-	-	-
MWSHY0046	Isoquercitrin*	Flavonoids	Flavonols	C21H20O12	465.1	303.05	464.096	[M+H]+	1	482-35-9	C05623	143006	1.00285e+06	2.12e+06	1.20568e+06	139837	945454	864545	894781	ko00944,ko01100,ko01110	C05623	-
pme1383	Pyridoxine	Others	Vitamin	C8H11NO3	170.08	134.06	169.074	[M+H]+	3	65-23-6	C00314	88839	53022.3	94262.5	600377	12563.8	199767	224626	225312	ko00750,ko01100,ko01240	C00314	-
Wbmp007408	Chasmanthinine	Alkaloids	Alkaloids	C36H49NO9	640.35	580.33	639.341	[M+H]+	2	-	-	62240.7	117411	46596.9	218614	23329.4	100788	115353	91449.1	-	-	-
Wccp000476	2-[(1R)-1-carboxyethoxy]propanoic acid	Organic acids	Organic acids	C6H10O5	163.06	69.03	162.053	[M+H]+	3	-	-	189892	114119	74887.5	181385	141212	120109	189834	141150	-	-	-
Hahp000801	alanine betaine	Alkaloids	Alkaloids	C5H11NO2	118.08	72.08	117.079	[M+H]+	3	-	-	218904	40834.8	56228.9	78692.2	37995.1	103662	106979	133739	-	-	-
Lssp210202	Taxumairol J	Others	Others	C26H36O10	509.24	329.17	508.231	[M+H]+	1	-	-	21726.8	188249	74520.2	206689	29939.6	131255	119560	126425	-	-	-
MW0151019	His-Lys-Ser	Amino acids and derivatives	Amino acids and derivatives	C15H26N6O5	371.21	133.1	370.196	[M+H]+	3	-	-	62565.7	66548.5	75736	93672.8	262643	40139.6	45880.7	44320	-	-	-
Lahp003986	3,4-Dihydro-4-(4'-hydroxyphenyl)-5,7-dihydroxycoumarin glucoside	Lignans and Coumarins	Coumarins	C21H22O10	435.13	273.08	434.121	[M+H]+	3	-	-	79198.5	499053	321274	305527	38160.2	119972	261756	215631	-	-	-
pmp000604	Rubrofusarin-6-O-glucoside	Others	Ketone compounds	C21H22O10	435.13	273.07	434.121	[M+H]+	3	132922-80-6	-	79198.5	499053	321274	305527	38160.2	119972	261756	215631	-	-	-
Lmlp006175	Isosalipurposide (Phlorizin Chalcone)	Flavonoids	Chalcones	C21H22O10	435.13	273.09	434.121	[M+H]+	3	4547-85-7	C16406	79198.5	499053	321274	305527	38160.2	119972	261756	215631	ko00941	C16406	-
Lssp210155	9α-Hydroxy-2α,10β,13α-triacetoxytaxa-4(20),5(6),11(12)-triene	Others	Others	C26H36O7	461.25	281.19	460.246	[M+H]+	1	-	-	1.08954e+06	133193	305550	374544	53999.1	411352	459209	399480	-	-	-
HX1338	4-puinazolinone	Alkaloids	Alkaloids	C8H6N2O	147.06	77.04	146.048	[M+H]+	2	-	-	167275	101427	130543	61429.7	14395.1	123607	131393	121569	-	-	-
Lmmp002796	Gossypetin-3-O-rutinoside	Flavonoids	Flavonols	C27H30O17	627.16	319.05	626.148	[M+H]+	2	-	-	166226	399683	232413	220710	68044.6	228328	218703	134064	-	-	-
Zblp001009	3-pyridine-methanol-O-β-D-glucopyranosyl*	Alkaloids	Pyridine alkaloids	C12H17NO6	272.11	110.06	271.106	[M+H]+	1	-	-	103724	302570	542212	478156	26230.6	440554	413912	509727	-	-	-
Lssp210212	10-Deacetyl baccatin III	Others	Others	C29H36O10	545.23	327.16	544.231	[M+H]+	1	-	-	24415.4	890844	885213	324007	76675.4	607867	517587	620432	-	-	-
WaTKp05402	3-Ethynylbenzaldehyde	Others	Aldehyde compounds	C9H6O	131.05	77.04	130.042	[M+H]+	2	77123-56-9	-	43750	224145	248889	370891	341737	138680	171229	161868	-	-	-
Layp002880	5,7-Dihydroxychromone glucoside	Others	Chromone	C15H16O9	341.09	179.03	340.079	[M+H]+	2	-	-	42988	82344.3	67643	94950.7	36585.4	67660.8	123033	76806.6	-	-	-
Zbkp000561	L-4-Hydroxyglutamate semialdehyde	Alkaloids	Alkaloids	C5H9NO4	148.06	84.05	147.053	[M+H]+	3	-	C05938	3.40689e+06	2.81176e+06	2.01607e+06	2.92968e+06	4.67e+06	4.04783e+06	4.06084e+06	4.67877e+06	ko00330,ko01100	C05938	-
Zmmp000606	4-hydroxy-L-Isoleucine	Amino acids and derivatives	Amino acids and derivatives	C6H13NO3	148.096	84.0804	147.089	[M+H]+	3	1219387-79-7	-	3.40689e+06	2.81176e+06	2.01607e+06	2.92968e+06	4.67e+06	4.04783e+06	4.06084e+06	4.67877e+06	-	-	-
MWS20627g	L-Tyrosinamide	Amino acids and derivatives	Amino acids and derivatives	C9H12N2O2	181.1	136.08	180.09	[M+H]+	3	4985-46-0	-	39969.3	44315.9	23727.8	33455	11198	37751.7	20562	31594.4	-	-	-
pma0702	N1,N8-Bis(sinapoyl)spermidine	Alkaloids	Phenolamine	C29H39N3O8	558.28	207.07	557.274	[M+H]+	3	-	C21170	283969	878533	1.95057e+06	494351	234442	944437	1.22009e+06	1.07753e+06	-	C21170	-
Zkep1310	4-Hydroxy-l-tryptophan*	Amino acids and derivatives	Amino acids and derivatives	C11H12N2O3	221.09	130.06	220.085	[M+H]+	1	25242-90-4	C21777	211753	385225	1.79567e+06	190254	59117.3	544968	610977	655326	ko00901	C21777	-
Wacyp08016	2,5,8-trimethyldeca-2,4,7-triene-1,10-diol	Terpenoids	Monoterpenoids	C13H22O2	228.2	95.09	210.162	[M+NH4]+	3	-	-	87197.5	59171.4	44483.3	100353	532709	68418.8	72102.5	95110.9	-	-	-
Lcyp000689	Cyanidin-3-O-gentiobioside*	Flavonoids	Anthocyanidins	C27H31O16+	611.16	287.06	611.161	[M]+	3	47845-44-3	-	1.12378e+06	3.38293e+06	379620	3.59824e+06	397669	1.50918e+06	1.94609e+06	1.78059e+06	-	-	-
MW0155799	Pro-Asn-Met	Amino acids and derivatives	Amino acids and derivatives	C14H24N4O5S1	361.15	137.06	360.147	[M+H]+	3	-	-	43024.8	383596	239187	744320	79690.4	460131	468948	465509	-	-	-
Zmmp002167	L-Glutamyl-L-Tyrosine	Amino acids and derivatives	Amino acids and derivatives	C14H18N2O6	311.12	136.07	310.116	[M+H]+	3	-	-	112102	204171	153570	121110	331757	330480	382246	324521	-	-	-
Lcfp121226	Tetraethyleneglycol	Others	Alcohol compounds	C8H18O5	195.12	89.06	194.115	[M+H]+	2	112-60-7	-	24354.5	35723.8	42649.5	50187.7	57182.1	22782.8	33779.7	26338.6	-	-	-
MW0145904	Asn-Thr-His	Amino acids and derivatives	Amino acids and derivatives	C14H22N6O6	371.16	204.14	370.16	[M+H]+	3	-	-	29345.1	16224.8	279240	27523.2	27149.9	38988.3	64385.8	59675.2	-	-	-
Lssp210145	7β,9α-Diacetoxy-5α,13α,14β-trihydroxy-10-oxotaxa-4(20),11-diene*	Others	Others	C24H34O8	451.23	331.2	450.225	[M+H]+	1	-	-	78535.9	434253	47897.3	641154	38179	190240	183578	152869	-	-	-
Walbp10476	trans-11-Icosenamide	Lipids	Free fatty acids	C20H39NO	310.31	69.07	309.303	[M+H]+	1	-	-	28429.3	22579	30084.5	154488	45787.6	30403	35877.1	28027.9	-	-	-
mws0120	sn-Glycero-3-phosphocholine	Lipids	PC	C8H20NO6P	258.11	104.11	257.103	[M+H]+	3	28319-77-9	C00670	658414	224240	110885	213564	504973	347268	311460	460599	ko00564,ko00565	C00670	-
Lssp210175	9α-Hydroxy-2α,10β,1 3α-triacetoxy-5α-(3'-N,N-dimethylamin0-3'-phenyl)-propionyloxytaxa-4(20),1 l-diene	Alkaloids	Alkaloids	C37H51NO9	654.36	194.12	653.356	[M+H]+	1	-	-	440282	709525	917683	1.60592e+06	109288	850741	962575	940649	-	-	-
Wasyqp6350	Dehydrophytosphingosine	Lipids	Sphingolipids	C18H37NO3	316.29	60.04	315.277	[M+H]+	2	-	-	186254	180281	84375.5	202475	218807	116132	125317	111018	-	-	-
Lmmp000982	8-Debenzoylpaeoniflorin	Terpenoids	Monoterpenoids	C16H24O10	377.144	151.075	376.137	[M+H]+	3	23532-11-8	-	37776.5	43721.7	83326.1	26610.2	19027.5	38065.1	80348.9	75601	-	-	-
Lcfp121046	Dihydrozeatin-9-glucoside	Nucleotides and derivatives	Nucleotides and derivatives	C16H25N5O6	384.19	222.14	383.18	[M+H]+	2	-	-	30825.9	27354.6	104661	57707.1	10807.1	58218.7	76146.9	95084.4	-	-	-
Lcfp001923	dihydrozeatin-9-N-glucoside	Alkaloids	Alkaloids	C16H25N5O6	384.19	222.14	383.18	[M+H]+	2	1226978-31-9	-	30825.9	27354.6	104661	57707.1	10807.1	58218.7	76146.9	95084.4	-	-	-
pme0014	L-Glutamate	Amino acids and derivatives	Amino acids and derivatives	C5H9NO4	148.06	84.04	147.053	[M+H]+	1	56-86-0	C00025	3.80439e+06	2.60202e+06	1.57167e+06	2.94121e+06	4.25801e+06	4.3496e+06	3.78342e+06	4.21258e+06	ko00220,ko00250,ko00330,ko00332,ko00340,ko00430,ko00470,ko00480,ko00524,ko00630,ko00650,ko00660,ko00860,ko00910,ko00970,ko01100,ko01110,ko01200,ko01210,ko01230,ko01240,ko02010	C00025	-
mws1641	2,4-Dihydroxypteridine	Nucleotides and derivatives	Nucleotides and derivatives	C6H4N4O2	165.04	120.02	164.033	[M+H]+	3	487-21-8	C03212	95674.4	31107	34138.7	31655.4	13976.9	30598	46636.6	47180.8	-	C03212	-
Sazp000955	Tetraphyllin A*	Alkaloids	Alkaloids	C12H17NO6	272.11	110.06	271.106	[M+H]+	1	-	-	112196	306105	580074	460027	28632.5	413979	359100	455120	-	-	-
Lssp210193	7β,13α-Diacetoxy-2α,5α,10β-trihydroxy-2(3-+20)abeotaxane-9-one	Others	Others	C24H34O8	451.23	331.19	450.225	[M+H]+	1	-	-	13500.2	254285	85536.4	176822	17610.6	71686	70440.2	68035.1	-	-	-
MW0144093	8(S),15(S)-diHETE	Lipids	Free fatty acids	C20H32O4	359.22	137.06	336.23	[M+Na]+	3	80234-66-8	-	191964	134013	363364	230137	142496	254057	275075	234260	-	-	-
Lmcp101903	Desrhamnosylisoacteoside	Phenolic acids	Phenolic acids	C23H26O11	479.155	163.039	478.147	[M+H]+	3	-	-	19995.3	112653	108806	105639	238731	53174	60506.3	63866.8	-	-	-
Wcdp001713	Daphnetin-8-Glucoside	Lignans and Coumarins	Coumarins	C15H16O9	341.082	179.042	340.079	[M+H]+	3	20853-56-9	-	46023.1	66993.6	69920.9	85331.5	33102.9	91889.6	109383	65456.2	-	-	-
Zbkp005094	Taxine A	Terpenoids	Ditepenoids	C35H47NO10	642.33	210.1	641.32	[M+H]+	1	1361-49-5	C10619	400166	3.05848e+06	3.74119e+06	6.99984e+06	249308	2.63989e+06	3.30136e+06	4.04415e+06	-	C10619	-
Wasyqp1413	Imino-Tryptophan	Amino acids and derivatives	Amino acids and derivatives	C11H10N2O2	203.08	157.08	202.074	[M+H]+	1	-	C21124	214112	156839	595096	121857	67505.4	275192	293897	232588	ko01100,ko01110	C21124	-
Lajp002709	3,3',4',5,6,7,8-Heptahydroxyflavan	Flavonoids	Flavanols	C15H14O8	323.075	139.04	322.069	[M+H]+	3	-	-	100697	201380	101084	217036	114880	199942	191228	216705	-	CM01799	MetMap140,MetMap141
Zmmp000635	4,5-Dehydro-L-leucine*	Amino acids and derivatives	Amino acids and derivatives	C6H11NO2	130.09	84.08	129.079	[M+H]+	3	-	-	4.09284e+06	1.04655e+06	727639	1.10685e+06	2.25318e+06	1.99144e+06	1.92644e+06	1.92102e+06	-	-	-
Yalp000545	N-Methyl-L-proline*	Amino acids and derivatives	Amino acids and derivatives	C6H11NO2	130.086	84.0812	129.079	[M+H]+	3	475-11-6	C22223	4.09284e+06	1.04655e+06	727639	1.10685e+06	2.25318e+06	1.99144e+06	1.92644e+06	1.92102e+06	-	C22223	-
Sasp000406	Kojibiose	Others	Saccharides	C12H22O11	343.12	85.03	342.116	[M+H]+	1	2140-29-6	C19632	157644	104225	54050.4	158117	109491	116653	148141	132829	-	C19632	-
MWS04412	N(6),N(6)-Dimethyl-L-lysine	Amino acids and derivatives	Amino acids and derivatives	C8H18N2O2	175.12	70.07	174.137	[M+H]+	3	2259-86-1	-	583656	133007	166553	173753	311448	467177	352161	392747	-	-	-
pme3967	2-(Dimethylamino)guanosine	Nucleotides and derivatives	Nucleotides and derivatives	C12H17N5O5	312.13	180.09	311.123	[M+H]+	3	2140-67-2	-	128703	45968.6	51890.2	93708.6	17241	64902.2	82587.4	105596	-	-	-
Wmmp000110	mudanoside A	Phenolic acids	Phenolic acids	C14H18O9	331.1	125.06	330.095	[M+H]+	3	-	-	18009.5	21541.3	45011.2	45834.7	12034.8	56885.7	35834.5	44039	-	-	-
mws0260	L-Arginine	Amino acids and derivatives	Amino acids and derivatives	C6H14N4O2	175.12	116.07	174.112	[M+H]+	2	74-79-3	C00062	1.88821e+06	2.03045e+06	1.85651e+06	1.83915e+06	2.40569e+06	2.62124e+06	2.29476e+06	2.19732e+06	ko00220,ko00261,ko00330,ko00470,ko00970,ko01100,ko01110,ko01230,ko02010,ko04148	C00062	-
pme0193	L-Glutamine	Amino acids and derivatives	Amino acids and derivatives	C5H10N2O3	147.08	84.04	146.069	[M+H]+	2	56-85-9	C00064	7.80584e+06	1.30117e+06	255041	1.04553e+06	3.94084e+06	3.51323e+06	2.78857e+06	3.82809e+06	ko00220,ko00230,ko00240,ko00250,ko00470,ko00630,ko00750,ko00910,ko00970,ko01100,ko01230,ko01232,ko01240,ko02010	C00064	-
pme0026	L-Lysine	Amino acids and derivatives	Amino acids and derivatives	C6H14N2O2	147.11	84.08	146.106	[M+H]+	2	56-87-1	C00047	7.80584e+06	1.30117e+06	255041	1.04553e+06	3.94084e+06	3.51323e+06	2.78857e+06	3.82809e+06	ko00300,ko00310,ko00470,ko00780,ko00960,ko00970,ko01100,ko01110,ko01210,ko01230,ko02010	C00047	-
MW0108809	Nitroarginine	Amino acids and derivatives	Amino acids and derivatives	C6H13N5O4	242.09	129.02	219.097	[M+Na]+	3	2149-70-4	C03417	184450	481798	457887	564081	339803	669521	658636	603491	-	C03417	-
Sahp003947	Staphylionoside A	Terpenoids	Sesquiterpenoids	C19H30O8	387.2	207.14	386.194	[M+H]+	3	-	-	103337	1.94724e+06	7.74186e+06	2.79709e+06	371030	2.74663e+06	3.18098e+06	2.80601e+06	-	-	-
Waptp00696	1,5-Anhydro-D-fructose	Others	Saccharides	C6H10O5	163.06	69.03	162.053	[M+H]+	3	75414-43-6	C06485	197230	119839	70429.3	213570	181744	199219	156426	170699	-	C06485	-
MW0155826	Pro-Gln-Ala	Amino acids and derivatives	Amino acids and derivatives	C13H22N4O5	315.16	237.13	314.159	[M+H]+	3	-	-	41279.3	900423	1.18231e+06	746252	98400.3	573716	617436	558648	-	-	-
MW0153000	Lys-Ile-Ala	Amino acids and derivatives	Amino acids and derivatives	C15H30N4O4	331.23	137.06	330.227	[M+H]+	3	-	-	57366.2	543657	351712	427221	2.51377e+06	290480	262818	239635	-	-	-
Zbpp001992	Isorhamnetin-3-O-Glucoside*	Flavonoids	Flavonols	C22H22O12	479.12	317.07	478.111	[M+H]+	1	5041-82-7	C22589	117739	201140	123023	270062	18174.7	84247.5	125876	106451	-	C22589	-
Zbsp002083	Pelargonin	Flavonoids	Anthocyanidins	C27H31O15+	595.17	271.06	595.166	[M]+	3	58751-31-8	C08725	108042	280993	126107	445970	92441.3	290739	315804	301269	ko00942	C08725	-
mws1422	Epiafzelechin	Flavonoids	Flavanols	C15H14O5	275.09	107.05	274.084	[M+H]+	1	24808-04-6	C12128	322794	24349.2	63570.5	128689	23719.1	179711	169218	172469	ko00941,ko01110	C12128	MetMap141
pme1109	Guanine	Nucleotides and derivatives	Nucleotides and derivatives	C5H5N5O	152.06	135.03	151.049	[M+H]+	2	73-40-5	C00242	162854	68620.7	134793	159801	31645.6	149458	122875	120239	ko00230,ko01100,ko01232	C00242	-
pmb0865	LysoPC 18:3(2n isomer)	Lipids	LPC	C26H48NO7P	518.32	184.07	517.317	[M+H]+	1	-	-	368958	25370.4	36554.5	101500	39492.5	204286	191890	210259	-	-	-
Lmqp000329	Aminoimidazole ribotide	Nucleotides and derivatives	Nucleotides and derivatives	C8H14N3O7P	296.07	104.11	295.057	[M+H]+	3	25635-88-5	C03373	27923.3	44915.1	44930.4	10356.1	11115.5	39476.3	40216.7	41479.9	ko00230,ko00730,ko00860,ko01100,ko01110,ko01240	C03373	-
Sasp003889	Decaethylene glycol	Others	Alcohol compounds	C20H42O11	476.31	459.28	458.273	[M+NH4]+	1	5579-66-8	-	22743.3	52276.9	58654.4	59297.2	298924	24682.6	14512.7	23234.9	-	-	-
MWStz135	Pseudotropine	Alkaloids	Tropan alkaloids	C8H15NO	142.12	96.09	141.115	[M+H]+	3	135-97-7	C02066	81875.4	13518.2	23354.4	57302.2	19441.6	56457.6	80169.6	27360.2	ko00960,ko01110	C02066	-
Laxp002744	Biflorin	Others	Ketone compounds	C16H18O9	355.1	235.06	354.095	[M+H]+	3	-	C08996	44281.1	64330.4	72088.3	142211	13429.6	80773.4	95597.3	81528.3	-	C08996	-
Sazp003832	3,4,5-trihydroxy-6-[4-[(2-hydroxybenzoyl)amino]phenoxy]oxane-2-carboxylic acid	Alkaloids	Isoquinoline alkaloids	C19H19NO9	406.11	121.03	405.106	[M+H]+	3	-	-	21066.3	41185.2	449055	125330	24814.5	176932	189833	161206	-	-	-
Wagp004812	Salvigenin 5-O-glucoside	Flavonoids	Flavones	C24H26O11	491.155	329.102	490.147	[M+H]+	3	-	-	10139.4	56543.7	80700.7	78614.1	46808.2	38944.7	36469.5	43628.1	-	-	-
Lmtp004915	3,5-Dihydroxy-3',4'-diacetoxylstilbene-3-O-glucoside	Others	Stilbene	C24H26O11	491.15	329.1	490.147	[M+H]+	2	-	-	10139.4	56543.7	80700.7	78614.1	46808.2	38944.7	36469.5	43628.1	-	-	-
MWS201443	Ser-Lys	Amino acids and derivatives	Amino acids and derivatives	C9H19N3O4	234.15	84.08	233.138	[M+H]+	3	22677-61-8	-	37930.8	44604.4	51624.6	32391.4	12047.6	39508.5	45530.8	59711.9	-	-	-
Zmdp000292	Arginine methyl ester*	Amino acids and derivatives	Amino acids and derivatives	C7H16N4O2	189.14	70.07	188.127	[M+H]+	3	-	-	27882.9	17122.8	18316.3	31029.7	27026	26479.5	37063.6	43348.7	-	-	-
Sasp002507	(2S,3S)-2-amino-3-phenylbutanoic acid*	Amino acids and derivatives	Amino acids and derivatives	C10H13NO2	180.1	120.08	179.095	[M+H]+	1	25488-25-9	C20895	39438.5	30692.1	140226	32208.8	11339.3	54631.5	50290.8	43667.1	-	C20895	-
ZbWp002423	N-methylphenylalanine*	Amino acids and derivatives	Amino acids and derivatives	C10H13NO2	180.1	120.08	179.095	[M+H]+	1	-	-	39438.5	30692.1	140226	32208.8	11339.3	54631.5	50290.8	43667.1	-	-	-
Yalp002838	4-methoxy-5-hydroxymethylcoumarin	Lignans and Coumarins	Coumarins	C11H10O4	207.07	91.05	206.058	[M+H]+	2	-	-	39551.9	255164	465008	185017	6044.65	197848	253152	235554	-	-	-
ZbWp001556	5-guanidino-2-(2-hydroxyethyl)pentanoic acid	Others	Others	C8H17N3O3	204.132	158.118	203.127	[M+H]+	3	-	-	38470.1	31673.9	112017	21454.8	14911.9	55616.7	44432	62424.8	-	-	-
Zmmp000969	5-Ribofuranosylnicotinamide	Nucleotides and derivatives	Nucleotides and derivatives	C11H14N2O5	255.1	123.06	254.09	[M+H]+	3	107325-67-7	-	112042	71500.1	205982	102451	17407	166494	105027	126866	-	-	-
Hmlp000229	Dambonitol	Others	Saccharides	C8H16O6	209.1	81.03	208.095	[M+H]+	3	523-94-4	-	76928.1	149155	92592.2	202963	77718.4	164701	114437	166793	-	-	-
WaYp007721	2-Aminohexadecane-1,16,16-triol	Lipids	Sphingolipids	C16H35NO3	290.27	242.25	289.262	[M+H]+	3	-	-	25023.7	14233.7	10868.3	26727.7	95335.2	22798.8	19328.7	18781	-	-	-
Zbsp002256	Pelargonidin-3-O-rutinoside	Flavonoids	Anthocyanidins	C27H31O14+	579.171	271.06	579.171	[M]+	3	-	C12644	1.56143e+06	1.32811e+06	1.37086e+06	2.17495e+06	799947	1.96693e+06	1.56076e+06	2.256e+06	ko00942	C12644	-
pmp001198	6-Deoxyfagomine	Alkaloids	Piperidine alkaloids	C6H13NO2	132.1	57.03	131.095	[M+H]+	1	197449-09-5	-	109092	30717.2	34784.2	40936.1	15765.7	49449.5	62686.9	60323.6	-	-	-
Wbmp000510	5-(hydroxymethyl)-4-{[3,4,5-trihydroxy-6-(hydroxymethyl)oxan-2-yl]oxy}oxolan-2-one	Terpenoids	Terpene	C11H18O9	295.11	97.03	294.095	[M+H]+	2	-	-	74334.1	86275.9	229190	92359.2	53322.3	221787	153325	137190	-	-	-
Lmlp001118	3'-Glucosyl-6,7-dihydroxy-N-methyl-benzyltetrahydroisoquinoline*	Alkaloids	Isoquinoline alkaloids	C23H29NO8	448.2	286.15	447.189	[M+H]+	1	-	-	39126.4	34428.7	229563	36870.7	4653.61	96262	78140.5	65872.8	-	-	-
Lmmp000647	Glucan	Others	Saccharides	C18H32O16	505.17	145.05	504.169	[M+H]+	3	9041-22-9	-	61196.9	28555.6	11359.3	56673.6	42185.2	40360.6	34330.5	40318.4	-	-	-
Hasp010605	MG(18:3(9Z,12Z,15Z)/0:0/0:0)	Lipids	Glycerol ester	C21H36O4	353.27	261.22	352.261	[M+H]+	1	129828-41-7	-	343154	17514.3	20929.3	64122.1	6515.79	182755	203595	212231	-	-	-
Zmjp000182	N(omega)-Methyl-L-arginine*	Amino acids and derivatives	Amino acids and derivatives	C7H16N4O2	189.13	70.07	188.127	[M+H]+	3	17035-90-4	C03884	37084.4	17122.8	18316.3	31029.7	27026	26479.5	37063.6	43348.7	-	C03884	-
MWSmce118	Imidazole-4-Acetic Acid*	Alkaloids	Alkaloids	C5H6N2O2	127.047	81.044	126.043	[M+H]+	2	645-65-8	C02835	1.13491e+06	1.11307e+06	1.21487e+06	2.15976e+06	1.2462e+06	1.21217e+06	1.47765e+06	1.70203e+06	ko00340,ko01100	C02835	-
MWSmce448	Imidazol-1-yl-acetic acid*	Alkaloids	Alkaloids	C5H6N2O2	127.05	81.04	126.043	[M+H]+	2	22884-10-2	-	1.13491e+06	1.11307e+06	1.21487e+06	2.15976e+06	1.2462e+06	1.21217e+06	1.47765e+06	1.70203e+06	-	-	-
Zmdp006307	sanshodiol*	Lignans and Coumarins	Lignans	C20H22O6	359.15	137.06	358.142	[M+H]+	1	-	-	198511	28407.5	8495.38	433007	1.35462e+06	139879	150377	119431	-	-	-
Lssp210148	7,2-Didesacetoxy austrospicatine	Alkaloids	Alkaloids	C37H51NO8	638.37	194.12	637.361	[M+H]+	3	-	-	6.38233e+06	1.25208e+07	5.7716e+06	2.62049e+07	2.34839e+06	1.01069e+07	1.07954e+07	1.03868e+07	-	-	-
Lmhp010040	LysoPE 20:3*	Lipids	LPE	C25H46NO7P	504.31	363.29	503.301	[M+H]+	1	-	-	584599	18878.6	8469.89	62160.2	51772.5	261568	239527	215288	-	-	-
Lazp005033	Divanillyltetrahydrofuran*	Lignans and Coumarins	Lignans	C20H24O5	345.169	137.059	344.162	[M+H]+	3	-	-	31201.8	80245	106043	92025	307929	71503.1	63260.5	59515.8	-	-	-
Zdcp005372	Anhydrosecoisolariciresinol (AHS)*	Lignans and Coumarins	Lignans	C20H24O5	345.17	137.06	344.162	[M+H]+	3	29388-33-8	-	31201.8	80245	106043	92025	307929	71503.1	63260.5	59515.8	-	-	-
Lssp210106	7β-Acetoxy-9-acetyl spicataxin	Alkaloids	Alkaloids	C41H55NO13	770.38	194.12	769.367	[M+H]+	2	-	-	692204	1.31985e+07	2.24229e+07	6.79281e+06	77838.7	7.09758e+06	7.94324e+06	8.39879e+06	-	-	-
MWSmce116	5'-Deoxyadenosine*	Nucleotides and derivatives	Nucleotides and derivatives	C10H13N5O3	252.1	136.06	251.102	[M+H]+	1	4754-39-6	C05198	2.96068e+06	66955.5	10692.9	720661	102393	770506	738857	808579	-	C05198	-
mws1715	Cordycepin*	Nucleotides and derivatives	Nucleotides and derivatives	C10H13N5O3	252.11	136.06	251.102	[M+H]+	1	73-03-0	C08431	2.96068e+06	66955.5	10692.9	720661	102393	770506	738857	808579	-	C08431	-
pme3285	Afzelechin	Flavonoids	Flavanols	C15H14O5	275.09	139.04	274.084	[M+H]+	1	2545-00-8	C09320	985187	63130.3	34405	155175	14599.1	248063	289638	346821	ko00941,ko01110	C09320	MetMap140
Walp007192	2-aminodocoSane-1,6,19,20,21-pentaol	Lipids	Sphingolipids	C22H47NO5	406.35	300.29	405.345	[M+H]+	1	-	-	143263	41481.6	22709	45886	178133	48841.6	55865.6	62288.5	-	-	-
Zbkp001117	Bakankoside	Terpenoids	Ditepenoids	C16H23NO8	358.15	196.1	357.142	[M+H]+	1	1398-17-0	C09914	143344	65680.7	310500	257349	25190.2	169331	277441	207581	-	C09914	-
Zkep1083	Oxypurinol	Nucleotides and derivatives	Nucleotides and derivatives	C5H4N4O2	153.04	110.03	152.033	[M+H]+	3	2465-59-0	C07599	51060.7	97250.7	26398.2	177992	8630.23	70628.8	75960.8	89137.3	-	C07599	-
MW0109739	S-nitrosoglutathione	Amino acids and derivatives	Amino acids and derivatives	C10H16N4O7S	337.09	277.08	336.074	[M+H]+	3	57564-91-7	-	195666	351956	657751	113486	139537	270371	485887	386267	-	-	-
MW0156705	Ser-Gln-Cys	Amino acids and derivatives	Amino acids and derivatives	C11H20N4O6S1	337.11	277.08	336.11	[M+H]+	3	-	-	195666	351956	657751	113486	139537	270371	485887	386267	-	-	-
Qmxp101609	Acetylrabdosin B	Terpenoids	Ditepenoids	C26H34O9	491.23	329.17	490.22	[M+H]+	1	-	-	33568.7	61725.6	42335.6	70761.8	20736.3	40751.6	36286.5	40212.9	-	-	-
MW0015225	7-oxo-11-Dodecenoic acid*	Lipids	Free fatty acids	C12H20O3	213.15	111.04	212.141	[M+H]+	1	54921-60-7	-	3568.31	210536	142995	93029.9	82421.1	69658.8	76296.7	79026.8	-	-	-
Wacyp09666	6-Hydroxy-3,9-Undecadienoic acid Methyl Ester*	Lipids	Free fatty acids	C12H20O3	213.15	111.04	212.141	[M+H]+	1	-	-	3568.31	210536	142995	93029.9	82421.1	69658.8	76296.7	79026.8	-	-	-
Zbsp002100	Catechin-(4α→8)-gallocatechin	Flavonoids	Flavanols	C30H26O13	595.14	289.07	594.137	[M+H]+	1	-	-	90871	273335	125878	385442	102158	257559	325562	313549	-	CM01811	MetMap140
Lssp210168	2'β,7β,9α-Trisdeacetylaustrospicatine	Alkaloids	Alkaloids	C35H49NO9	628.35	210.11	627.341	[M+H]+	2	-	-	16750.3	2.01463e+06	2.52255e+06	2.30306e+06	48725.8	1.27163e+06	1.32886e+06	1.1761e+06	-	-	-
mws4052	1-Aminocyclopropane-1-carboxylate	Amino acids and derivatives	Amino acids and derivatives	C4H7NO2	102.06	56.05	101.048	[M+H]+	3	22059-21-8	C01234	132000	57734.5	37277	48207.6	118490	124840	94988.2	116350	ko00270,ko01100,ko01110	C01234	-
MWSmce331	L-Azetidine 2-carboxylic acid	Alkaloids	Alkaloids	C4H7NO2	102.05	56.05	101.048	[M+H]+	3	2133-34-8	C08267	132000	57734.5	37277	48207.6	118490	124840	94988.2	116350	-	C08267	-
MWSmce548	Betaine	Alkaloids	Alkaloids	C5H11NO2	118.09	58.07	117.079	[M+H]+	3	107-43-7	C00719	156538	105974	22206.9	347809	324749	253393	168523	219631	ko00260,ko01100,ko02010	C00719	-
MWSHY0095	Tricin	Flavonoids	Flavones	C17H14O7	331.08	271.06	330.074	[M+H]+	3	520-32-1	C10193	47193.1	104077	123623	110649	15683.6	107466	79763.6	98035.8	-	C10193	-
ML10181668	1-Aminocyclopentanecarboxylate*	Amino acids and derivatives	Amino acids and derivatives	C6H11NO2	130.09	84.08	129.079	[M+H]+	3	52-52-8	C03969	3.42194e+06	1.25216e+06	723800	1.34683e+06	2.00225e+06	1.94624e+06	1.9064e+06	2.01034e+06	-	C03969	-
Lmxp001684	Ningposide II*	Terpenoids	Terpene	C30H40O16	657.23	149.06	656.232	[M+H]+	3	1621720-40-8	-	7601.53	150756	182221	758244	18132.7	297192	301926	271833	-	-	-
Lmxp001775	Ningposide I*	Terpenoids	Terpene	C30H40O16	657.24	149.06	656.232	[M+H]+	3	1621720-39-5	-	7601.53	150756	182221	758244	18132.7	297192	301926	271833	-	-	-
mws1401	N5-Ethyl-L-glutamine	Amino acids and derivatives	Amino acids and derivatives	C7H14N2O3	175.11	84.04	174.1	[M+H]+	3	3081-61-6	C01047	41342.4	29540.8	38336.1	24613.8	11984.9	51221.1	48632.4	56942.4	-	C01047	-
Lssp210119	10β-Benzoyloxy-5α-(3'-dimethylamino-3'phenyl)propanoxy-1β-hydroxy-7β,9α,13α-triacetoxy-11(15→1)-abeo-taxa-4(20),11-dien	Alkaloids	Alkaloids	C44H55NO11	774.38	534.29	773.378	[M+H]+	3	-	-	30707	1.26667e+06	2.61593e+06	542546	19145.8	920493	931342	1.09611e+06	-	-	-
MWS2984	8-Azaguanine	Nucleotides and derivatives	Nucleotides and derivatives	C4H4N6O	153.05	136.03	152.045	[M+H]+	3	134-58-7	-	29891	50658	10521.6	116223	19558.3	46181.4	33679.3	44399	-	-	-
Lssp210147	7,13-Dideaceyl-9,10-debenzoyltaxchinin C	Others	Others	C29H38O10	547.25	253.12	546.246	[M+H]+	1	-	-	24617.9	551456	267239	352379	10483.6	241987	255847	308307	-	-	-
MWSslk178	Griffonilide	Others	Lactones	C8H8O4	169.05	77.04	168.042	[M+H]+	2	61371-55-9	-	35211.8	103801	37631.1	102184	22657.1	76710	90973.9	91629.5	-	-	-
Zbcp002823	Cyanidin 3-O-rutinoside	Flavonoids	Anthocyanidins	C27H31O15+	595.16	287.06	595.166	[M]+	3	28338-59-2	C08620	4.49094e+06	2.7232e+06	874600	5.06883e+06	1.10012e+06	2.94227e+06	3.51036e+06	3.23601e+06	ko00942	C08620	-
Hmbp001276	Gallacetophenone	Others	Ketone compounds	C8H8O4	169.05	65.03	168.042	[M+H]+	1	528-21-2	-	93516.4	102551	86436.8	152626	21754.4	120038	96400.7	146011	-	-	-
pme2617	L-Methionine S-oxide	Amino acids and derivatives	Amino acids and derivatives	C5H11NO3S	166.05	102.06	165.046	[M+H]+	3	3226-65-1	C02989	62459.8	63787.3	68303.2	49635.6	12827.9	80522.1	73780.3	86957.5	ko00270,ko01100	C02989	-
pme3732	Cytidine	Nucleotides and derivatives	Nucleotides and derivatives	C9H13N3O5	244.09	112.05	243.085	[M+H]+	3	65-46-3	C00475	39675.4	25027.6	77799.7	37180.9	12600.8	51422.5	49884.7	62708.7	ko00240,ko01100,ko01232,ko02010	C00475	-
ML10180524	Cytarabine	Nucleotides and derivatives	Nucleotides and derivatives	C9H13N3O5	244.09	112.05	243.085	[M+H]+	3	147-94-4	C02961	39675.4	25027.6	77799.7	37180.9	12600.8	51422.5	49884.7	62708.7	-	C02961	-
pme2743	Phenylacetylglycine	Amino acids and derivatives	Amino acids and derivatives	C10H11NO3	194.08	91.05	193.074	[M+H]+	3	500-98-1	C05598	182039	475283	2.71302e+06	598023	21001.6	1.0937e+06	946325	1.14669e+06	ko00360	C05598	-
mws0255	Cytosine	Nucleotides and derivatives	Nucleotides and derivatives	C4H5N3O	112.05	95.02	111.043	[M+H]+	3	71-30-7	C00380	23341.8	21872.1	25113.3	66504.4	14379.2	49671.1	39171.6	39593.7	ko00240,ko01100,ko01232	C00380	-
pmb0532	IMP	Nucleotides and derivatives	Nucleotides and derivatives	C10H13N4O8P	349.05	137.05	348.047	[M+H]+	3	131-99-7	C00130	55082.2	50048.4	46886.2	80611.2	46748.4	66799.4	81943.5	76363.1	ko00230,ko01100,ko01110,ko01232,ko01240	C00130	-
MWS0811	L-Pipecolic Acid	Alkaloids	Piperidine alkaloids	C6H11NO2	130.086	84.0818	129.079	[M+H]+	3	3105-95-1	C00408	758227	832534	318563	399766	247784	304356	426465	319872	ko00310,ko00960,ko01100,ko01110	C00408	-
Wasyqp2711	2-(Hydroxymethyl)Cyclohexa-2,5-Diene-1,4-Dione	Others	Others	C7H6O3	139.04	121.03	138.032	[M+H]+	2	644-17-7	-	31801.8	82308.4	55841.2	150673	26021.3	56874.2	78562.3	89043.6	-	-	-
MW0105002	(2R)-3-(5-acetamido-2-hydroxyphenyl)sulfanyl-2-azaniumylpropanoate	Amino acids and derivatives	Amino acids and derivatives	C11H14N2O4S	293.05	233.03	270.067	[M+Na]+	3	-	-	633540	618401	946171	174245	579748	379956	497354	279064	-	-	-
MW0145880	Asn-Pro-Thr	Amino acids and derivatives	Amino acids and derivatives	C13H22N4O6	331.15	151.07	330.154	[M+H]+	3	-	-	19340.7	74482.5	22881.8	56498	844297	26870	44984.3	39208.6	-	-	-
MW0108646	N-Acetylproline	Amino acids and derivatives	Amino acids and derivatives	C7H11NO3	158.08	70.06	157.074	[M+H]+	3	68-95-1	-	199134	732613	900895	635109	132843	599605	701179	686082	-	-	-
Lmdp004307	Farrerol-7-O-glucoside	Flavonoids	Flavanones	C23H26O10	463.16	301.11	462.153	[M+H]+	2	885044-12-2	-	202568	175888	242990	475883	32946.1	211069	224749	113559	-	-	-
Lmjp002931	Fusaric acid	Organic acids	Organic acids	C10H13NO2	180.1	120.08	179.095	[M+H]+	3	536-69-6	C10146	54586.8	36708.6	118472	28989	7806.58	76806.2	53130.6	66285.4	-	C10146	-
Yalp007426	1-(5-acetoxy-4-(3,7-diacetoxy-4,4,8,10,14-pentamethylhexadecahydro-1H-cyclopenta[a]phenanthren-17-yl)tetrahydrofuran-2-yl)-2-methylpropane-1,2-diyl diacetate	Terpenoids	Triterpene	C40H62O11	719.43	539.37	718.429	[M+H]+	3	-	-	50412.7	86977.9	867007	94809.6	5779.49	194866	202519	206898	-	-	-
Lssp210176	Taxinine B	Others	Others	C37H44O11	665.29	295.17	664.288	[M+H]+	1	-	-	74538	62558.7	71334.6	94510.1	3916.57	58249.2	70564.9	65000.8	-	-	-
pmp000607	1-desmethylaurantio-obtusin-2-O-β-D-glucoside	Quinones	Anthraquinone	C22H22O12	479.12	317.06	478.111	[M+H]+	3	-	-	180793	304844	259564	356132	25865.5	228802	265760	180410	-	-	-
Lssp210237	Spicataxine*	Alkaloids	Alkaloids	C37H51NO10	670.36	194.12	669.351	[M+H]+	1	126585-86-2	-	393672	2.37736e+06	8.64141e+06	1.75425e+06	69046.4	3.76215e+06	3.62391e+06	3.95466e+06	-	-	-
mws0983	N-Oleoylethanolamine	Alkaloids	Alkaloids	C20H39NO2	326.31	62.06	325.298	[M+H]+	2	111-58-0	C20792	23798	8522.34	1250.16	60007.8	23404.8	20471.3	21750.5	24203.6	-	C20792	-
Wcfp002357	N6-Threonylcarbamoyladenosine	Nucleotides and derivatives	Nucleotides and derivatives	C15H20N6O8	413.14	162.04	412.134	[M+H]+	1	24719-82-2	-	83399.7	73151.1	100466	82849.7	86762.5	54585.7	71931	97948.2	-	-	-
MWStz497	Matairesinol*	Lignans and Coumarins	Lignans	C20H22O6	359.15	137.06	358.142	[M+H]+	1	580-72-3	C10682	184354	28106.2	3166.97	432293	1.32896e+06	134515	105922	121575	ko00999,ko01100,ko01110	C10682	-
pmb0818	5-Methoxyindoleacetate	Alkaloids	Plumerane	C11H11NO3	206.08	145.05	205.074	[M+H]+	3	3471-31-6	C05660	63789	31419.7	32340.4	20027.8	29475.4	45395.6	25019.9	38392.5	ko00380	C05660	-
Lmdp002901	2,6-Dihydroxy-4-isopropylphenyl-1-O-β-D-glucoside	Others	Others	C15H22O8	331.14	151.07	330.132	[M+H]+	3	-	-	35502.7	59764.6	79214.3	76524.8	4124.54	59153	51940.2	62768.8	-	-	-
Lssp210172	2'β,13α,14β-Trisdeacetylaustrotaxine	Alkaloids	Alkaloids	C35H47NO10	642.33	210.11	641.32	[M+H]+	1	-	-	254762	3.13627e+06	3.58346e+06	7.48263e+06	217392	3.02643e+06	2.88117e+06	3.24215e+06	-	-	-
MW0107785	Mimosine	Amino acids and derivatives	Amino acids and derivatives	C8H10N2O4	199.07	126.01	198.064	[M+H]+	3	2116-55-4	-	62398.2	288857	439433	651642	5975.44	304579	378481	243346	-	-	-
HX1271	Chicanin	Lignans and Coumarins	Lignans	C20H22O5	343.15	135.04	342.147	[M+H]+	2	-	-	377864	53596.5	84988.3	374617	15716.2	200152	246286	265061	-	-	-
MW0147979	Cys-Arg-Asp	Amino acids and derivatives	Amino acids and derivatives	C13H24N6O6S1	393.15	216.09	392.148	[M+H]+	3	-	-	51540.4	42928.9	100275	160582	17656.4	37993	91102.8	55979.7	-	-	-
Lmhp009802	LysoPE 20:3(2n isomer)*	Lipids	LPE	C25H46NO7P	504.31	363.29	503.301	[M+H]+	1	-	-	581147	20478.8	8442.39	65709.2	48825.6	261123	244783	310542	-	-	-
mws0520	N-Acetyl-L-tyrosine	Amino acids and derivatives	Amino acids and derivatives	C11H13NO4	224.09	136.08	223.084	[M+H]+	3	537-55-3	-	7013.88	43967.8	238798	38144.2	13100.5	78106.7	38728.4	54999.9	-	-	-
Lkmp122714	Sonchuionoside A	Terpenoids	Sesquiterpenoids	C19H30O8	387.2	167.1	386.194	[M+H]+	3	-	-	3246.03	215557	637741	193737	23074.6	275092	200274	173696	-	-	-
pmc0960	LysoPC 20:4	Lipids	LPC	C28H50NO7P	544.34	184.07	543.332	[M+H]+	3	-	-	115475	13531.4	36163.4	74334.6	19733.8	65821.3	91885.7	82158.1	-	-	-
mws0193	L-Homocitrulline	Amino acids and derivatives	Amino acids and derivatives	C7H15N3O3	190.12	84.08	189.111	[M+H]+	3	1190-49-4	C02427	47548.4	44832.7	57029.1	38705.3	12940.6	53202.6	51074.3	62136	-	C02427	-
pme3011	4-Aminobutanoate	Organic acids	Organic acids	C4H9NO2	104.07	69.03	103.063	[M+H]+	2	56-12-2	C00334	428803	82461.4	13709.7	206396	132000	146005	175945	203455	ko00250,ko00330,ko00410,ko00650,ko00760,ko01100	C00334	-
Lajp002779	Gallocatechin-(4α→8)-catechin-(4α→8)-catechin	Flavonoids	Flavanols	C45H38O19	883.21	595.14	882.201	[M+H]+	1	79127-37-0	-	1.71235e+06	406564	23510.5	1.33016e+06	397633	775626	1.02387e+06	777519	-	CM01816	MetMap140
pme0010	L-Serine	Amino acids and derivatives	Amino acids and derivatives	C3H7NO3	106.05	70.03	105.043	[M+H]+	3	56-45-1	C00065	33992.8	30389.1	22308	19031.5	11498.5	75967.4	77124	33706.5	ko00260,ko00261,ko00270,ko00460,ko00470,ko00564,ko00600,ko00630,ko00920,ko00970,ko01100,ko01110,ko01200,ko01230,ko01240,ko02010	C00065	-
MWStz591	Androsin*	Others	Ketone compounds	C15H20O8	329.12	167.07	328.116	[M+H]+	2	531-28-2	-	66375.9	36742.6	18107.7	62995.9	10967.6	36051.9	47133.6	26487.5	-	-	-
MWSslk141	Hesperidin methylchalcone	Flavonoids	Chalcones	C29H36O15	625.22	317.1	624.205	[M+H]+	3	24292-52-2	-	1.12835e+07	24712.2	32287.6	1.02521e+06	26659.3	2.63138e+06	2.91983e+06	2.08742e+06	-	-	-
Zbjp002759	5-hydroxy-l,7-bis(4-hydroxyphenyl)hept-1-en-3-one	Phenolic acids	Phenolic acids	C19H20O4	313.143	147.043	312.136	[M+H]+	3	-	-	8264.73	90114.9	105472	136128	10838.6	78758.6	91157.3	86898.5	-	-	-
WaTKp02403	2-Phenylcycloprop-2-en-1-one	Others	Ketone compounds	C9H6O	131.05	103.05	130.042	[M+H]+	1	-	-	281164	419984	80671.7	231565	8.33751e+06	300040	370942	415330	-	-	-
Wcgp002561	6-(1,2-dihydroxyethyl)-3-hydroxy-2,2,5,7-tetramethyl-3H-inden-1-one	Others	Others	C15H20O4	265.14	119.09	264.136	[M+H]+	3	-	-	8565.56	55582.5	87922.2	41625	25285.1	66279	46220.9	44456.1	-	-	-
Lcwp000595	9alpha-Hydroxy-11beta,13-Dihydrozaluzanin C	Terpenoids	Sesquiterpenoids	C15H20O4	265.14	119.08	264.136	[M+H]+	3	-	-	8565.56	55582.5	87922.2	41625	25285.1	66279	46220.9	44456.1	-	-	-
Wbtp003318	3,4,5,3'-tetrahydroxybenzophenone	Flavonoids	Other Flavonoids	C13H10O5	247.06	153.02	246.053	[M+H]+	2	-	-	22955.5	19687	10942.4	12056.7	16676.7	14677.7	13092	27938.1	-	-	-
Wacyp06352	D-Linalool 3-(6''-glucosyl)glucoside	Terpenoids	Monoterpenoids	C22H38O11	496.27	163.06	478.241	[M+NH4]+	3	-	-	37756.2	26958.1	13520	12429.5	49335.1	14903.1	16905.3	9797.78	-	-	-
Lcfp094149	10-hydroxy-6,10-dimethylundeca-5,8-dien-2-one	Others	Ketone compounds	C13H22O2	211.17	109.1	210.162	[M+H]+	1	65017-84-7	-	43033	62416.5	146380	56146.4	3350.62	82707.3	59655.6	75084.9	-	-	-
Waptp03252	Procyanidin B7	Tannins	Proanthocyanidins	C30H26O12	579.15	127.04	578.142	[M+H]+	3	-	-	2.00732e+06	380979	556317	2.50004e+06	1.80869e+06	1.61667e+06	1.535e+06	1.73424e+06	-	-	-
Walp009429	2-AminodocoSane-1,5,21-triol	Lipids	Sphingolipids	C22H47NO3	374.36	312.33	373.356	[M+H]+	2	-	-	26860.8	27772.3	17157.5	19611.2	56335.3	54005.3	50511.3	53771.9	-	-	-
pmp000724	Pseudoephedrine	Alkaloids	Alkaloids	C10H15NO	166.123	121.065	165.115	[M+H]+	3	90-82-4	C02765	72135.4	80225.3	60236.5	368632	11407	160863	136161	154917	ko00996,ko01100	C02765	-
Lmcp005089	6,8-Dihydroxy-2-[2-(4-methoxyphenyl)ethyl]chromone	Others	Chromone	C18H16O5	313.107	121.065	312.1	[M+H]+	3	-	-	14038.6	134279	120594	113811	2014.47	92369	98602	103279	-	-	-
MWStz569	Cinnamtannin A2	Tannins	Tannin	C60H50O24	1155.27	579.15	1154.27	[M+H]+	2	86631-38-1	C17625	561988	148920	114205	574059	132298	190102	246649	389526	-	C17625	-
Wasyqp2717	Hydroxybenzoyl Aminogalactitol	Alkaloids	Alkaloids	C13H19NO8	318.12	139.04	317.111	[M+H]+	2	-	-	65134.4	82001.2	34200	190930	20160.7	113531	113447	111722	-	-	-
Sasp001120	3-(dimethylamino)-5-hydroxy-4-methoxybenzoic acid	Alkaloids	Alkaloids	C10H13NO4	212.09	194.08	211.084	[M+H]+	2	80547-67-7	-	40011.5	157773	742684	241103	7301.98	174154	314361	221064	-	-	-
MWS201388	Asn-Hyp	Amino acids and derivatives	Amino acids and derivatives	C9H15N3O5	246.11	141.07	245.101	[M+H]+	3	844640-50-2	-	22287.9	21282.8	23377.2	19601	3171	28603.7	34692.8	19214	-	-	-
mws0671	L-Homoserine	Amino acids and derivatives	Amino acids and derivatives	C4H9NO3	120.07	74.06	119.058	[M+H]+	3	672-15-1	C00263	65896.3	43574.9	6732.58	57052.1	89751.1	63807.4	52632.1	61046.8	ko00260,ko00270,ko00300,ko00920,ko01100,ko01110,ko01230	C00263	-
Wagp001892	(2S,4R)-4-(Beta-D-Glucopyranosyloxy)-2-Pentanol	Others	Alcohol compounds	C11H22O7	267.14	69.07	266.137	[M+H]+	1	183744-50-5	-	54091.9	53352.9	449972	65341.7	7253.26	269767	131693	260342	-	-	-
Safp018924	Ibufenac	Organic acids	Organic acids	C12H16O2	193.12	91.05	192.115	[M+H]+	1	-	-	48189.3	6299.43	8020.39	10069.3	29685.7	13635	17490.8	13591.5	-	-	-
pme1261	Pantothenol	Others	Vitamin	C9H19NO4	206.14	76.08	205.131	[M+H]+	2	16485-10-2	C05944	119939	25186.3	5488.52	28984.3	78263.8	42443.2	39021.5	41260.1	ko00770	C05944	-
pmb0782	Piperidine	Alkaloids	Piperidine alkaloids	C5H11N	86.1	69.07	85.0891	[M+H]+	3	110-89-4	C01746	173110	30902.9	37819.2	38916.3	18225.8	66658.2	89081.4	71402.9	ko00960	C01746	-
Zmmp001958	2-Butenyl-4-Methyl-L-Threonine	Amino acids and derivatives	Amino acids and derivatives	C9H17NO3	188.13	124.11	187.121	[M+H]+	3	81135-57-1	-	352883	116835	138144	320156	108414	270999	228882	246641	-	-	-
pme0183	Isoguanine	Nucleotides and derivatives	Nucleotides and derivatives	C5H5N5O	152.06	135.03	151.049	[M+H]+	3	3373-53-3	-	55924.1	19630.9	21266.1	112652	82437.9	63882.8	49599.8	56883.6	-	-	-
Zmjp003597	Ampelopsisionoside	Terpenoids	Sesquiterpenoids	C19H32O8	389.21	191.15	388.21	[M+H]+	3	138665-44-8	-	10977.4	316774	1.31246e+06	375685	34846.3	424445	379858	333242	-	-	-
Lssp210236	2α17-Dihydroxy-9α,10β,13α-triacetoxy.5α-(3'-N,N-dimethylamino-3'-phenyl)-propionyloxytaxa-4(20),1 1-diene*	Alkaloids	Alkaloids	C37H51NO10	670.36	194.12	669.351	[M+H]+	1	-	-	767862	2.80884e+06	9.3419e+06	1.64325e+06	51310.2	3.9859e+06	4.04732e+06	4.0047e+06	-	-	-
Lssp210114	9α-Acetyl-10β-deacetyl-spicataxine*	Alkaloids	Alkaloids	C37H51NO10	670.36	194.12	669.351	[M+H]+	1	-	-	767862	2.80884e+06	9.3419e+06	1.64325e+06	51310.2	3.9859e+06	4.04732e+06	4.0047e+06	-	-	-
MWS201415	Pro-Asp	Amino acids and derivatives	Amino acids and derivatives	C9H14N2O5	231.1	70.07	230.09	[M+H]+	3	85227-98-1	-	45932.8	46204.4	57461	59537.6	16723.8	58317.7	61234.8	53347.8	-	-	-
MWS1860	Pyrrolidin	Alkaloids	Pyrrole alkaloids	C4H9N	72.08	55.05	71.0735	[M+H]+	3	123-75-1	-	43901.6	9660.88	9950.7	14968.9	6700.31	23128	24243.3	18650.2	-	-	-
MWSmce157	Stachydrine	Alkaloids	Pyrrole alkaloids	C7H13NO2	144.1	58.06	143.095	[M+H]+	3	471-87-4	C10172	21014.2	16427.8	10196.9	132404	57137.7	79189.3	35471.5	71415	-	C10172	-
Lmhp206353	Tricin-4'-O-glucoside*	Flavonoids	Flavones	C23H24O12	493.13	331.08	492.127	[M+H]+	3	-	-	7386.21	332054	83633.4	413008	54050.4	145863	189233	216699	-	-	-
MW0153555	Met-Gly-His	Amino acids and derivatives	Amino acids and derivatives	C13H21N5O4S1	344.13	147.04	343.131	[M+H]+	3	-	-	149088	97218.9	82289.2	29711	4387.15	127760	88194.7	71778.7	-	-	-
Safp001974	3-(4-Hydroxy-3-methoxyphenyl)propanal	Phenolic acids	Phenolic acids	C10H12O3	181.09	137.06	180.079	[M+H]+	1	80638-48-8	-	52835.2	517812	333740	787711	94466.6	620522	681608	642822	-	-	-
MWSmce607	L-Threonine	Amino acids and derivatives	Amino acids and derivatives	C4H9NO3	120.07	56.05	119.058	[M+H]+	3	72-19-5	C00188	57384.2	18415.5	14366.2	29844.5	46432.3	18487.2	21569.7	32524.6	ko00260,ko00261,ko00290,ko00470,ko00860,ko00970,ko01100,ko01110,ko01230,ko02010	C00188	-
MW0149731	Gln-Leu-Ala	Amino acids and derivatives	Amino acids and derivatives	C14H26N4O5	331.19	177.13	330.19	[M+H]+	3	-	-	3351.04	36072	67417.7	74670.4	71778.8	23033.9	41450	29660.1	-	-	-
pme3961	Deoxyadenosine*	Nucleotides and derivatives	Nucleotides and derivatives	C10H13N5O3	252.11	136.06	251.102	[M+H]+	1	958-09-8	C00559	2.43555e+06	42473.8	3108.77	507414	76784.1	615033	556476	584896	ko00230,ko01100,ko01232,ko02010	C00559	-
MWSHY0039	Daidzein-7-O-glucoside(Daidzin)	Flavonoids	Isoflavones	C21H20O9	417.118	255.067	416.111	[M+H]+	3	552-66-9	C10216	37426.1	148817	26427.5	403679	19140	62867.1	41433.2	55443.4	ko00943,ko01100	C10216	-
Lmsp102504	Chrysophanol-8-O-β-D-galactoside	Quinones	Anthraquinone	C21H20O9	417.118	255.061	416.111	[M+H]+	2	-	-	37426.1	148817	26427.5	403679	19140	62867.1	41433.2	55443.4	-	-	-
Hmgp002148	Nepetin-7-O-alloside*	Flavonoids	Flavones	C22H22O12	479.12	317.06	478.111	[M+H]+	1	-	-	112805	171774	138671	329482	26997.9	105761	186054	185444	-	-	-
Yxxp005044	Balanophonin	Lignans and Coumarins	Lignans	C20H20O6	357.134	137.058	356.126	[M+H]+	3	118916-57-7	-	111555	16372.1	1989.86	49780.1	217752	47235.9	29897.2	32471.1	-	-	-
MWStz552	Dhurrin	Alkaloids	Phenolamine	C14H17NO7	329.13	132.04	311.101	[M+NH4]+	2	499-20-7	C05143	24652.2	168403	49451.1	18325.2	1773.98	59998.9	68067.4	35734.5	ko00460,ko01100,ko01110	C05143	-
MWS201447	Phe-Ala	Amino acids and derivatives	Amino acids and derivatives	C12H16N2O3	237.12	120.09	236.116	[M+H]+	3	3918-87-4	-	19975.7	27998.6	54885.9	26510.7	2288.99	25143.2	32122.4	34397.5	-	-	-
Lmjp003655	6-C-MethylKaempferol-3-glucoside*	Flavonoids	Flavonols	C22H22O11	463.12	301.08	462.116	[M+H]+	1	-	-	176830	157029	265038	392543	58751.1	205857	269788	217845	-	-	-
pmp000579	Diosmetin-7-O-galactoside*	Flavonoids	Flavones	C22H22O11	463.12	301.07	462.116	[M+H]+	1	-	-	176830	157029	265038	392543	58751.1	205857	269788	217845	-	-	-
MWSslk237	Homoplantaginin*	Flavonoids	Flavones	C22H22O11	463.13	301.07	462.116	[M+H]+	1	17680-84-1	C17762	176830	157029	265038	392543	58751.1	205857	269788	217845	-	C17762	-
Wasyqp3230	4-O-Feruloyl Aminogalactitol	Phenolic acids	Phenolic acids	C16H23NO9	374.15	177.05	373.137	[M+H]+	1	-	-	30933.8	141505	181685	64848.1	11476.7	140736	142033	112571	-	-	-
Wagp002530	2-Methoxy-1-benzofuran-5-carbaldehyde	Others	Aldehyde compounds	C10H8O3	177.06	117.03	176.047	[M+H]+	2	-	-	161589	18869.2	272508	33872.1	44718.6	143172	115707	116266	-	-	-
Zbkp002902	2-Oxo-1,2-dihydroquinoline-4-carboxylate*	Alkaloids	Alkaloids	C10H7NO3	190.05	144.04	189.043	[M+H]+	1	-	C16715	20218.9	247488	840696	588435	25942.9	350916	449666	480057	-	C16715	-
Ladp002935	3-quinolinecarboxylic acid*	Alkaloids	Quinoline alkaloids	C10H7NO3	190.05	144.04	189.043	[M+H]+	1	-	-	19273.8	246348	840696	588435	24613.3	348053	449666	480057	-	-	-
Lssp210142	Decinnamoyltaxinine B 11,12-oxide*	Others	Others	C28H38O11	551.25	311.16	550.241	[M+H]+	1	-	-	68890.6	114879	111860	119485	26621.1	126969	118924	136634	-	-	-
Lssp210214	Tasumatrol N*	Others	Others	C28H38O11	551.25	311.17	550.241	[M+H]+	1	-	-	68890.6	114879	111860	119485	26621.1	126969	118924	136634	-	-	-
Lmmp002904	Gossypetin-3-O-glucoside-8-O-xyloside	Flavonoids	Flavonols	C26H28O17	613.14	319.05	612.133	[M+H]+	2	-	-	34398.1	87028	91732.3	29260.2	5015.65	32121.8	38107.1	39251.5	-	-	-
Zbzp003763	11-methoxy viburtinal	Terpenoids	Monoterpenoids	C10H8O3	177.05	134.04	176.047	[M+H]+	3	-	-	17496.5	118451	264237	50464.1	11264.5	135210	170803	127420	-	-	-
Ladp004020	tenuiflorin C glucoside	Others	Chromone	C22H22O12	479.115	317.064	478.111	[M+H]+	3	-	-	112901	204342	146042	328664	18634.1	141881	161844	94481.2	-	-	-
Lmhp002153	N-p-Coumaroylhydroxyputrescine	Alkaloids	Phenolamine	C13H18N2O3	251.14	147.04	250.132	[M+H]+	3	-	-	10998.3	56311.8	106085	28208.6	2365.73	34489	46108.8	64045.1	-	-	-
Sayp007225	Caesalbonducin E	Terpenoids	Ditepenoids	C26H34O9	491.23	311.17	490.22	[M+H]+	3	-	-	8483.62	39106.5	38632.8	47408.3	19028.8	50821.6	39641.8	41826.3	-	-	-
MWSmce016	Nicotinic Acid Methyl Ester(Methyl Nicotinate)	Alkaloids	Pyridine alkaloids	C7H7NO2	138.05	78.03	137.048	[M+H]+	3	93-60-7	-	38781.5	16926.6	311500	47483.5	1165.58	51101.2	39840	58385.2	-	-	-
Sadp010473	1-(2,6-dihydroxy-3,5-dimethyl-9,10-dihydrophenanthren-1-yl)ethanone	Terpenoids	Ditepenoids	C18H18O3	283.13	240.12	282.126	[M+H]+	3	-	-	84696.3	10592.9	18096.8	53332.3	5231.32	46315.4	54081.9	59169.7	-	-	-
MWS201411	Lys-Asn	Amino acids and derivatives	Amino acids and derivatives	C10H20N4O4	261.16	84.08	260.149	[M+H]+	3	19908-06-6	-	38178	18465.7	37540.5	30011.5	13431.1	20469.6	29452.9	29982.7	-	-	-
NAXp10858	-	-	-	-	555.29	495.27	-	-	3	-	-	210604	12415.1	6229.15	51142.3	9385.91	101162	103312	102113	-	-	-
Yalp008918	Chisopanin D	Terpenoids	Triterpene	C34H54O6	559.4	335.26	558.392	[M+H]+	3	-	-	16564.9	162989	411014	123892	16564.9	262950	222966	256823	-	-	-
Lhzp102808	Sesamin	Lignans and Coumarins	Lignans	C20H18O6	355.1	163.04	354.11	[M+H]+	3	607-80-7	C10882	22284.3	6935.96	22927.6	1488.1	138264	37306.8	21585.9	18398.3	-	C10882	-
Lcyp000676	Isoscopoletin-β-D-glucoside	Lignans and Coumarins	Coumarins	C16H18O9	355.1	163.04	354.095	[M+H]+	3	20186-29-2	-	28299.8	6935.96	22927.6	1488.1	138264	37306.8	21585.9	18398.3	-	-	-
Lmtp007267	5,8-Dihydroxy-2-[2-(4'-methoxyphenethyl)]chromone	Others	Chromone	C18H16O5	313.108	121.065	312.1	[M+H]+	3	128922-70-3	-	14243.2	108313	126763	119363	6975.59	80983.2	90476.3	93505.7	-	-	-
pmd0147	LysoPC 20:2	Lipids	LPC	C28H54NO7P	548.37	184.07	547.364	[M+H]+	3	-	-	59398.6	19645.4	16108.9	33863.5	5122.78	29834	38914	29056.1	-	-	-
Lssp210129	2'-Deacetylaustrotaxine	Alkaloids	Alkaloids	C39H51NO12	726.35	134.1	725.341	[M+H]+	1	-	-	110194	3.1338e+06	507642	4.15602e+06	53470.3	1.63023e+06	1.52308e+06	1.54544e+06	-	-	-
Sasp003574	Grevilloside B	Others	Others	C17H26O8	359.17	197.12	358.163	[M+H]+	3	-	-	1710.89	241044	1.14534e+06	189837	21426.9	331240	385351	317519	-	-	-
mws1526	Sweroside	Terpenoids	Monoterpenoids	C16H22O9	359.13	197.08	358.126	[M+H]+	2	14215-86-2	C17071	1710.89	241044	1.14534e+06	189837	21426.9	331240	385351	317519	-	C17071	-
MWStz493	myricetin-3-O-β-D-xylopyranosyl-(1→2)-β-D-glucopyranoside	Flavonoids	Flavonols	C26H28O17	613.14	319.05	612.133	[M+H]+	1	142449-93-2	-	43485	73657.2	106591	57697.5	2395.38	79372.1	78210.8	81995.9	-	-	-
Yhhp003898	phlomuroside*	Terpenoids	Monoterpenoids	C19H32O8	389.22	209.15	388.21	[M+H]+	3	-	-	3376.22	332588	1.47851e+06	535395	26752.4	448478	551983	460925	-	-	-
mws1375	Nicotianamine	Alkaloids	Alkaloids	C12H21N3O6	304.15	185.09	303.143	[M+H]+	3	34441-14-0	C05324	79890.2	112893	58059.4	23949.4	83070.1	70183.6	66934.9	87563.2	ko00270,ko00999,ko01100,ko01110	C05324	-
Wbmp003788	3,4-Dihydroxy-7,8-dihydro-β-ionone-4-O-β-D-glucoside*	Terpenoids	Sesquiterpenoids	C19H32O8	389.22	209.15	388.21	[M+H]+	3	-	-	4554.41	333341	1.43243e+06	539475	43699.5	541675	512897	494826	-	-	-
mws1565	Geniposide	Terpenoids	Monoterpenoids	C17H24O10	389.14	209.08	388.137	[M+H]+	3	24512-63-8	C09781	4554.41	333341	1.43243e+06	539475	43699.5	541675	512897	494826	-	C09781	-
Wbmp003419	Dihydrovomifoliol-O-β-D-glucoside*	Terpenoids	Sesquiterpenoids	C19H32O8	389.216	209.154	388.21	[M+H]+	3	-	-	4554.41	333341	1.43243e+06	539475	43699.5	541675	512897	494826	-	-	-
MWS201439	Phe-His	Amino acids and derivatives	Amino acids and derivatives	C15H18N4O3	303.15	156.08	302.138	[M+H]+	3	16874-81-0	-	54337.1	90667.2	99273.6	47459.7	17424.9	45358.7	72935.2	48784.3	-	-	-
pmb0874	LysoPE 18:2(2n isomer)	Lipids	LPE	C23H44NO7P	478.29	337.27	477.286	[M+H]+	1	-	-	1.48712e+06	16455.8	2043.31	59750.4	83866.1	556489	640800	599371	-	-	-
ZbWp001588	3-(((S)-1-carboxy-2-phenylethyl)amino)-2,5-dihydroxycyclopentane-1-carboxylic acid	Others	Others	C15H19NO6	310.13	120.08	309.121	[M+H]+	3	-	-	10729.9	28279.1	43122.9	33401.3	13133.4	34873.2	36730.1	38502.1	-	-	-
Wbmp010544	10-Hydroxymethyllycaconitine	Alkaloids	Alkaloids	C37H50N2O11	699.35	699.35	698.341	[M+H]+	1	-	-	532034	28082.7	37757.6	52338.9	7976.9	196702	191343	178351	-	-	-
Labp004829	Platanionoside J*	Terpenoids	Sesquiterpenoids	C19H34O7	375.24	177.16	374.231	[M+H]+	3	-	-	2882.27	37602.1	144760	33904.7	14630.7	61117.5	37326.2	46343.4	-	-	-
Labp001546	Anabasine	Alkaloids	Pyridine alkaloids	C10H14N2	163.124	118.065	162.116	[M+H]+	3	13078-04-1	C06180	156853	34684.6	3061.58	74060	22685.7	75288.7	92308.3	95497.4	ko00960,ko01110	C06180	-
Wagp001741	N-(gamma-L-glutamyl)tyramine O-glucoside	Amino acids and derivatives	Amino acids and derivatives	C19H28N2O9	429.19	267.14	428.18	[M+H]+	3	-	-	746.871	66443.2	72053.2	92028.9	16267.6	46019.5	36119.3	36263.6	-	-	-
MWS20145	Eriodictyol-7-O-glucoside*	Flavonoids	Flavanones	C21H22O11	451.12	289.07	450.116	[M+H]+	3	38965-51-4	-	13683.4	87775.5	89142.4	90469.7	20331.2	41053.3	33465	62455.4	-	-	-
pmb0508	p-Coumaroylagmatine	Alkaloids	Phenolamine	C14H20N4O2	277.17	147.04	276.159	[M+H]+	3	7295-86-5	C04498	39799	37255.7	1816.52	66732.3	16223.3	24414	32738.7	36985.6	ko00999,ko01100,ko01110	C04498	-
mws1615	Oleandrigenin-3-O-oleandroside (Oleandrin)	Steroids	Cardiac glycoside	C32H48O9	577.34	355.23	576.33	[M+H]+	2	465-16-7	C19987	55377	190931	606646	231124	7650.91	229237	252235	238564	-	C19987	-
Hmqp000191	6F-alpha-D-Galactosylsucrose	Others	Saccharides	C18H32O16	505.18	127.03	504.169	[M+H]+	3	470-57-5	C03848	24494.4	14612.6	7373.06	14429.5	20658.8	21784.4	13253.4	27817.1	-	C03848	-
Qmyp101112	11R,12-Dihydroxy-6(7)-spirovetiven-8-one-9-O-β-D-glucopyranoside*	Terpenoids	Sesquiterpenoids	C19H32O7	373.22	135.12	372.215	[M+H]+	3	-	-	200057	25965.1	221038	142312	1360.8	120357	142171	165638	-	-	-
Lxmp122302	Dehydroxyampelopsisionoside*	Terpenoids	Sesquiterpenoids	C19H32O7	373.22	135.12	372.215	[M+H]+	3	-	-	200057	25965.1	221038	142312	1360.8	120357	142171	165638	-	-	-
Xmqp003266	Peucedanol 7-O-glucoside	Lignans and Coumarins	Coumarins	C20H26O10	427.161	265.106	426.153	[M+H]+	3	65853-04-5	-	2528.4	41459.3	57025.7	33422.3	17739	41716.2	46598.3	50843.1	-	-	-
pmp000417	Daidzein-4'-O-glucoside	Flavonoids	Isoflavones	C21H20O9	417.118	255.065	416.111	[M+H]+	3	-	-	31534.8	158393	17403.6	373155	34999.5	72853.8	52873.5	68808.2	-	-	-
pmp000608	Aurantio-obtusin beta-D-glucoside	Quinones	Anthraquinone	C23H24O12	493.13	331.08	492.127	[M+H]+	2	129025-96-3	C10303	28421	295262	59719.7	319920	28842.2	108207	144458	170512	-	C10303	-
Lcyp000678	Prudomenin*	Flavonoids	Flavonols	C23H24O12	493.132	331.082	492.127	[M+H]+	3	-	-	28421	295262	59719.7	319920	28842.2	108207	144458	170512	-	-	-
Lcfp121212	o-aminobenzylbeta-D-glucopyranoside	Alkaloids	Alkaloids	C13H19NO6	286.13	106.07	285.121	[M+H]+	2	-	-	108627	28016.8	397607	67224.6	5814.13	138142	166139	149992	-	-	-
MWStz612	Neoeriocitrin	Flavonoids	Flavanones	C27H32O15	597.183	289.075	596.174	[M+H]+	3	13241-32-2	C09805	7751.18	145790	187824	136566	7945.26	62136.2	108332	161817	-	C09805	-
Wcfp007836	Tetradecyldiethanolamine	Alkaloids	Alkaloids	C18H39NO2	302.3	88.08	301.298	[M+H]+	3	18924-66-8	-	12233.7	8173.93	5730.27	10405.6	36762.2	13314	17956.6	9673.87	-	-	-
MWS201414	Pro-Asn	Amino acids and derivatives	Amino acids and derivatives	C9H15N3O4	230.11	70.07	229.106	[M+H]+	3	107856-82-6	-	253440	171038	123785	366001	66568.6	200221	168372	241718	-	-	-
Sasp001756	Itoside L	Others	Others	C12H20O8	310.15	131.07	292.116	[M+NH4]+	3	-	-	128804	90667	445639	118477	13826.8	281296	256894	260108	-	-	-
MWS201436	Lys-Thr	Amino acids and derivatives	Amino acids and derivatives	C10H21N3O4	248.16	84.08	247.153	[M+H]+	3	97791-84-9	-	22673.3	22198.4	26195	19930.6	4595.63	23394.1	20148.7	31469.7	-	-	-
Hmmp003004	Vogeloside	Terpenoids	Monoterpenoids	C17H24O10	389.14	149.06	388.137	[M+H]+	3	60077-47-6	-	1462.92	212575	798135	269515	25320.5	225657	386448	284038	-	-	-
pme0278	LL-2,6-Diaminoheptanedioate	Amino acids and derivatives	Amino acids and derivatives	C7H14N2O4	191.1	128.07	190.095	[M+H]+	3	583-93-7	C00666	34788.3	12283.5	23781.2	26639.5	23915.2	26328.2	18994.1	30034.4	ko00300,ko00470,ko01100,ko01110,ko01230	C00666	-
mws4516	Pyroglutamic acid	Amino acids and derivatives	Amino acids and derivatives	C5H7NO3	130.05	84.05	129.043	[M+H]+	3	4042-36-8	C02237	1.72952e+06	560011	202363	620545	519223	789225	983698	716580	ko00470,ko01100	C02237	-
Lajp002668	Catechin-(4α→8)-gallocatechin-(4α→8)-gallocatechin	Flavonoids	Flavanols	C45H38O20	899.2	611.14	898.196	[M+H]+	1	-	-	189232	142516	23231	220676	18824.9	164338	93968.3	129468	-	CM01817	MetMap140
Lssp210209	2α,5α,7β,13α-Tetraacetoxy-10β-hydroxy-2(3-→20)abeotaxan-9-one	Others	Others	C28H38O10	535.25	295.17	534.246	[M+H]+	1	-	-	4740.8	141022	142426	83997.7	29825	64596.1	81869.7	76617.5	-	-	-
MWStz411	(-)-Isolariciresinol 9'-O-glucoside	Lignans and Coumarins	Lignans	C26H34O11	523.22	219.1	522.21	[M+H]+	1	143236-04-8	-	8393.9	89499.3	51643.2	43948.3	497046	41202.6	25442.6	20360.3	-	-	-
Wagp005297	3-Hydroxy-beta-ionol 3-Glucoside	Others	Others	C19H32O7	373.22	211.17	372.215	[M+H]+	3	-	-	70244.8	51719.5	114937	78604.6	1308.04	80347.3	92073.9	39293.7	-	-	-
Smhn002274	Blumenol C glucoside; Byzantionoside B	Terpenoids	Terpene	C19H32O7	373.224	211.17	372.215	[M+H]+	3	135820-80-3	-	70244.8	51719.5	114937	78604.6	1308.04	80347.3	92073.9	39293.7	-	-	-
pme2755	N-Acetyl-D-glucosamine	Others	Saccharides	C8H15NO6	222.1	138.05	221.09	[M+H]+	3	7512-17-6	C00140	43451.1	18444.8	1375.87	29463.1	12573.7	14196.4	26063.8	26390.8	ko00520,ko01100,ko01250,ko02010	C00140	-
mws4174	N-Acetyl-D-mannosamine	Others	Saccharides	C8H15NO6	222.1	138.05	221.09	[M+H]+	3	7772-94-3	C00645	43451.1	18444.8	1375.87	29463.1	12573.7	14196.4	26063.8	26390.8	ko00520,ko01100,ko01250	C00645	-
Walbp06501	C16 phytosphingosine	Lipids	Sphingolipids	C16H35NO3	290.27	242.25	289.262	[M+H]+	3	-	-	20683.3	17747.7	14810.1	28684.5	123182	16617.5	24442.3	10221.4	-	-	-
Cmsp002257	Peonidin-3-O-sambubioside	Flavonoids	Anthocyanidins	C27H31O15+	595.16	301.07	595.166	[M]+	3	-	-	92413	354547	126207	498845	104593	219182	366560	328138	-	-	-
Wacyp04478	4-(2,6-Dihydroxybenzoyl)-3-Formyl-5-Hydroxybenzoic acid	Phenolic acids	Phenolic acids	C15H10O7	303.05	165.02	302.043	[M+H]+	2	127448-92-4	-	45097.5	230509	316126	129792	5533.82	140040	163764	95277.3	-	-	-
Wbsp004755	Methyl Hydroxycinnamate	Phenolic acids	Phenolic acids	C10H10O3	179.07	119.05	178.063	[M+H]+	1	80540-55-2	-	40691.2	21928	2874.14	26392.1	313092	21411.2	15988.1	22583.6	-	-	-
Lssp210238	Tβ,9α-Bisdeacetylaustrospicatine*	Alkaloids	Alkaloids	C37H51NO10	670.35	194.12	669.351	[M+H]+	1	-	-	1.90285e+06	719092	1.534e+06	1.55889e+06	60127.6	1.20139e+06	1.22182e+06	1.42129e+06	-	-	-
Lmyp003408	Orcinol glucoside	Phenolic acids	Phenolic acids	C13H18O7	287.113	125.059	286.105	[M+H]+	3	21082-33-7	-	57270	19431.5	191357	29561.9	6108.13	95039	83763	107395	-	-	-
Lmxp001668	2-Methoxy-4-ethenylphenol	Others	Others	C9H10O2	151.08	91.05	150.068	[M+H]+	1	7786-61-0	C17883	6274.95	101623	419124	190806	106429	269491	265487	242541	-	C17883	-
Qagp003587	N-Monocinnamoylputrescine	Alkaloids	Phenolamine	C13H18N2O	219.15	131.05	218.142	[M+H]+	2	-	-	29055.5	295344	201055	137750	1.19281e+06	123911	107842	78531.6	-	-	-
Cmjp002035	Sonchuside E	Terpenoids	Sesquiterpenoids	C21H30O9	427.2	247.13	426.189	[M+H]+	3	-	-	56803	68191.2	182196	67768.3	18258	73136.7	72250	36412.7	-	-	-
Lmcp003788	Isotamarixin*	Flavonoids	Flavonols	C22H22O12	479.118	317.062	478.111	[M+H]+	3	-	-	171703	199502	172726	351152	7495.96	211609	265760	188858	-	-	-
Lmjp101403	3ξ-(1ξ-Hydroxyethyl)-7-hydroxy-1-isobenzofuranone	Others	Others	C10H10O4	195.07	117.03	194.058	[M+H]+	3	-	-	22412.9	83717.7	184719	30398.8	2104.17	71816.1	89428	98259.6	-	-	-
Lasp002843	Daidzein rutinoside	Flavonoids	Isoflavones	C27H30O13	563.175	255.066	562.169	[M+H]+	3	-	-	359923	36091.1	35878.6	116576	48728.1	132488	89856.6	162570	-	-	-
pme3827	3,4-Dihydroxy-L-phenylalanine	Amino acids and derivatives	Amino acids and derivatives	C9H11NO4	198.08	152.07	197.069	[M+H]+	3	59-92-7	C00355	89743.3	155806	353023	82572.2	4846.8	133833	185643	148300	ko00350,ko00950,ko00965,ko01100,ko01110	C00355	-
Zmcp102702	Saikolignanoside A	Lignans and Coumarins	Lignans	C26H34O11	523.22	219.1	522.21	[M+H]+	3	-	-	8147.53	57709.6	57887.8	22561.6	316080	42153.5	38838.6	27561.8	-	-	-
Hmzp003994	Pedaliin*	Flavonoids	Flavones	C22H22O12	479.12	317.08	478.111	[M+H]+	3	22860-72-6	-	96086.4	199379	113371	310517	7495.96	143945	213397	188858	-	-	-
Lmjp002906	Rhamnetin-3-O-Glucoside*	Flavonoids	Flavonols	C22H22O12	479.12	317.07	478.111	[M+H]+	1	27875-34-9	-	101545	199379	113371	310517	7495.96	143945	213397	188858	-	CM00576	MetMap117
Lmjp003295	6-Methoxykaempferol-3-O-glucoside*	Flavonoids	Flavonols	C22H22O12	479.118	317.073	478.111	[M+H]+	1	63422-27-5	-	96086.4	199379	113371	310517	7495.96	143945	213397	188858	-	-	-
Hmgp002036	Nepetin-7-O-glucoside(Nepitrin)*	Flavonoids	Flavones	C22H22O12	479.12	317.06	478.111	[M+H]+	1	569-90-4	-	101545	199379	113371	310517	7495.96	143945	213397	188858	-	-	-
MWSHY0008	Isovitexin*	Flavonoids	Flavones	C21H20O10	433.11	313.07	432.106	[M+H]+	1	38953-85-4	C01714	28004.5	157260	288018	216255	45836.7	121234	134113	122587	ko00944	C01714	-
Zmgp004297	7-(4-Hydroxyphenyl)-1-phenyl-4-hepten-3-one	Others	Ketone compounds	C19H20O2	281.15	107.05	280.146	[M+H]+	2	100667-52-5	-	11047.9	18347.8	14247.2	12663.1	81689.2	8078.04	11740.6	8376.27	-	-	-
Lssp210109	2α-Acetoxy-2'β-deacetylaustrospicatine*	Alkaloids	Alkaloids	C41H55NO13	770.38	194.12	769.367	[M+H]+	1	-	-	690279	1.35011e+07	2.2358e+07	6.67864e+06	69757.9	8.15224e+06	9.17964e+06	8.16826e+06	-	-	-
Lssp210244	Taxuspine P*	Alkaloids	Alkaloids	C41H55NO13	770.38	194.12	769.367	[M+H]+	1	-	-	690279	1.35011e+07	2.2358e+07	6.67864e+06	69757.9	8.15224e+06	9.17964e+06	8.16826e+06	-	-	-
Smnp001524	8-C-glucosyl-noreugenin	Others	Chromone	C16H18O9	355.1	235.06	354.095	[M+H]+	1	-	-	51337.7	77001.7	80467.4	150149	5942.9	72677.9	70914.9	105723	-	-	-
Wcdp010162	1-Monolinolenoyl-Rac-Glycerol*	Lipids	Glycerol ester	C21H36O4	353.27	261.22	352.261	[M+H]+	1	18465-99-1	-	113917	5576.65	8303.66	7147.69	790.823	38035.4	37331	38951.6	-	-	-
Lmhp011388	2-α-Linolenoyl-glycerol*	Lipids	Glycerol ester	C21H36O4	353.269	261.221	352.261	[M+H]+	1	55268-58-1	-	113917	5576.65	8303.66	7147.69	790.823	38035.4	37331	38951.6	-	-	-
pmb0881	LysoPE 18:2	Lipids	LPE	C23H44NO7P	478.29	337.27	477.286	[M+H]+	1	-	-	1.67152e+06	26066.8	3459.82	67646.6	92588.5	619277	656552	600323	-	-	-
Lalp003733	Catechin-(4α→8)-epiafzelechin	Flavonoids	Flavanols	C30H26O11	563.16	273.08	562.148	[M+H]+	1	80685-13-8	-	964243	63731.3	66554.4	318374	125477	381074	434319	256580	-	CM01806	MetMap140,MetMap141
Hmap010207	Fekrynol	Lignans and Coumarins	Coumarins	C24H32O4	385.231	163.04	384.23	[M+H]+	3	-	-	45126	5617.5	5650.32	20266.5	897.883	18909.5	18733.6	23082	-	-	-
MW0053732	2,3-Dihydroxypropyl 2-[(octadec-9-enoyl)amino]ethyl hydrogen phosphate	Lipids	Free fatty acids	C23H46NO7P	480.3	339.29	479.301	[M+H]+	3	-	-	1.12338e+06	14128.6	3809.04	25856.1	40650	267438	224469	273900	-	-	-
MWSHC2042	(2E)-3-(1-Hydroxy-2,6,6-trimethyl-4-oxo-2-cyclohexen-1-yl)-2-propenoic acid	Terpenoids	Sesquiterpenoids	C12H16O4	225.11	123.04	224.105	[M+H]+	2	26690-86-8	-	6694.94	40159.3	131253	45784.7	2869.26	57026.8	35080.1	29680.4	-	-	-
MW0149881	Gln-Tyr	Amino acids and derivatives	Amino acids and derivatives	C14H19N3O5	310.15	131.07	309.132	[M+H]+	3	457662-02-1	-	128804	90667	445639	118477	13826.8	281296	256894	260108	-	-	-
Wbmp008021	(14-Ethyl-4,6,19-trimethoxy-9,11-dioxa-14-azaheptacyclo[10.7.2.12,5.01,13.03,8.08,12.016,20]docosan-21-yl)acetate	Alkaloids	Alkaloids	C26H39NO7	478.28	337.27	477.273	[M+H]+	1	-	-	1.11755e+06	14932.5	1853.35	33822.9	59948.3	373607	378371	395750	-	-	-
MW0155776	Pro-Arg-Asp	Amino acids and derivatives	Amino acids and derivatives	C15H26N6O6	387.2	207.14	386.191	[M+H]+	3	-	-	107762	2.14672e+06	7.32407e+06	2.62547e+06	128131	1.44793e+06	3.04305e+06	1.88145e+06	-	-	-
Zbkp004942	Dodecanamide	Alkaloids	Alkaloids	C12H25NO	200.2	88.07	199.194	[M+H]+	1	-	C13831	11473.5	8000.75	6339.36	9497.06	21003.6	8094.66	7027.28	8959.2	-	C13831	-
pmd0146	LysoPC 20:2(2n isomer)	Lipids	LPC	C28H54NO7P	548.37	184.07	547.364	[M+H]+	3	-	-	57826.6	16488.7	13807.8	25081.6	7626.83	24544	26971.6	20080.8	-	-	-
Hmyp002315	3,5,7,4'-Tetrahydroxy-Coumaronochromone	Others	Chromone	C15H10O7	303.04	257.04	302.043	[M+H]+	2	-	-	27746.9	246761	394635	188160	27746.9	269306	229750	271993	-	-	-
Wacyp04090	Phenylethyl Primeveroside	Others	Alcohol compounds	C19H28O10	434.2	163.06	416.168	[M+NH4]+	1	-	-	2066.03	118576	256047	91309.9	12147	97680.4	165783	148077	-	-	-
Wayp001104	N-(1-Deoxy-1-fructosyl)Tyrosine	Amino acids and derivatives	Amino acids and derivatives	C15H21NO8	344.13	182.08	343.126	[M+H]+	3	-	-	64413.7	12543.9	62072.8	57939.4	1512.9	26887.6	50709.1	46065.6	-	-	-
MWSmce412	Senkyunolide	Others	Lactones	C12H16O2	193.12	91.06	192.115	[M+H]+	3	63038-10-8	C17853	46691.3	7723.38	5502.29	7666.46	39225.8	11208.7	17354.1	10179.2	-	C17853	-
Lajp003377	Fisetinidol-(4α,6)-gallocatechin	Flavonoids	Flavanols	C30H26O12	579.15	127.04	578.142	[M+H]+	3	1262536-83-3	-	65160.6	65160.6	259766	2.58803e+06	1.60864e+06	851489	1.61332e+06	1.8609e+06	-	CM01810	MetMap140
WaJp002039	Coclaurine Glucoside*	Alkaloids	Isoquinoline alkaloids	C23H29NO8	448.2	286.14	447.189	[M+H]+	1	-	-	30895.1	26399.7	202590	45622.1	5580.28	78408.9	54235.7	73860.7	-	-	-
Qmyp101441	Boscialin	Terpenoids	Sesquiterpenoids	C13H22O3	227.16	133.1	226.157	[M+H]+	3	129277-03-8	-	9065.31	75852.1	231440	80627.4	9065.31	50352	80430.9	52695.2	-	-	-
MWSHY0107	Bavachin	Flavonoids	Flavanones	C20H20O4	325.143	269.083	324.136	[M+H]+	3	19879-32-4	-	981523	20259.5	1423.27	31507.1	16365.5	193914	273153	202206	-	-	-
Smnp001925	10-hydroxyaloin A	Quinones	Anthraquinone	C21H22O10	435.12	255.06	434.121	[M+H]+	3	134863-91-5	-	47036.6	49023.7	21310.1	79139.1	4356.24	23894.1	23784.7	36231.7	-	-	-
Laxp002924	Isobiflorin	Others	Ketone compounds	C16H18O9	355.1	205.05	354.095	[M+H]+	1	152041-16-2	-	27353.5	33807.3	67039	65701.1	2379.07	44222.5	45181	52050.5	-	-	-
Zamp003418	Paeonoside*	Others	Others	C15H20O8	329.12	167.07	328.116	[M+H]+	2	20309-70-0	C10717	86082.3	23234.6	21781.1	53562.3	14964.7	34198.6	49039.4	33189.8	-	C10717	-
Safp009165	Homobutein 4-glucoside	Flavonoids	Chalcones	C22H24O10	449.14	287.06	448.137	[M+H]+	3	-	-	176415	559460	1.17912e+06	1.29445e+06	104716	645536	595598	622546	-	-	-
Xmyp005654	Kaempferol-4'-O-glucoside*	Flavonoids	Flavonols	C21H20O11	449.11	287.06	448.101	[M+H]+	1	52222-74-9	-	176415	559460	1.17912e+06	1.29445e+06	104716	645536	595598	622546	-	-	-
MWSHY0136	Kaempferol-3-O-glucoside (Astragalin)*	Flavonoids	Flavonols	C21H20O11	449.108	287.055	448.101	[M+H]+	1	480-10-4	C12249	91923	1.12425e+06	1.44406e+06	791431	142707	833262	570183	525151	ko00944,ko01110	C12249	-
Hmpp003270	Luteolin-4'-O-glucoside	Flavonoids	Flavones	C21H20O11	449.11	287.05	448.101	[M+H]+	1	6920-38-3	-	91923	1.12425e+06	1.44406e+06	791431	142707	833262	570183	525151	-	-	-
Lmsp004915	Cernuoside*	Flavonoids	Aurones	C21H20O11	449.11	287.06	448.101	[M+H]+	1	480-69-3	-	91923	1.12425e+06	1.44406e+06	791431	142707	833262	570183	525151	-	-	-
MW0156732	Ser-Glu-His	Amino acids and derivatives	Amino acids and derivatives	C14H21N5O7	372.15	202.12	371.144	[M+H]+	3	-	-	38592.3	23872.7	171835	109867	6047.62	69563.1	81495.1	101458	-	-	-
Lmhp008744	1-α-Linolenoyl-glycerol-2,3-di-O-glucoside	Lipids	Glycerol ester	C33H56O14	677.37	261.22	676.367	[M+H]+	2	-	-	264312	12565.4	19213.6	23276.5	1668.9	94626.9	116695	102616	-	-	-
Safp008433	Dichotosin	Flavonoids	Flavones	C23H28O9	449.19	287.06	448.173	[M+H]+	3	-	-	135885	957344	1.39538e+06	1.38246e+06	123675	757643	638967	833425	-	-	-
pme2596	4-Pyridoxate	Others	Vitamin	C8H9NO4	184.06	148.04	183.053	[M+H]+	3	82-82-6	C00847	13194.4	105605	385453	190824	10042.9	169866	196879	215976	ko00750,ko01100	C00847	-
Sadp008238	7-methyl-5-vinyl-5a,8a-benzocoumarin	Lignans and Coumarins	Coumarins	C16H12O2	237.09	209.09	236.084	[M+H]+	2	-	-	15720.7	119726	66886.3	88952.7	6967.92	60133.9	73602.2	57176	-	-	-
Lhmp101303	Ranunculinin glucoside	Others	Others	C11H16O8	277.09	115.04	276.084	[M+H]+	2	-	-	36520.3	29034	175346	87381.2	12264.1	92987.2	82967.1	99985.7	-	-	-
Lahp004712	Rhamnosyl-Rhamnazin-3-O-β-D-glucoside	Flavonoids	Flavonols	C29H34O16	639.19	331.08	638.185	[M+H]+	1	-	-	1.78041e+06	3762.72	14158.4	145071	8654.92	276424	318956	297567	-	-	-
Lhhp005648	3,4-Methylenedioxy cinnamyl alcohol*	Others	Alcohol compounds	C10H10O3	179.07	91.05	178.063	[M+H]+	1	17581-86-1	-	18374.6	7555.16	443.159	12239.8	84369.4	6730.4	10647.3	12637.3	-	-	-
mws0009	Coniferyl aldehyde*	Others	Aldehyde compounds	C10H10O3	179.07	91.06	178.063	[M+H]+	1	20649-42-7	C02666	18374.6	7555.16	443.159	12239.8	84369.4	6730.4	10647.3	12637.3	ko00940,ko01100,ko01110	C02666	-
Lssp210160	10,15-Epoxy-11(15-→1)-abeo-10-deacetylbaccatin III	Others	Others	C29H34O9	527.23	345.16	526.22	[M+H]+	1	-	-	13087.9	91214.6	153245	84118.8	9715.01	135792	110677	156870	-	-	-
pma0134	D-Threose	Others	Saccharides	C4H8O4	121.05	93.06	120.042	[M+H]+	3	95-43-2	C06463	363240	22530.1	18382.3	19578.7	39601.3	147166	113573	121011	-	C06463	-
pmb0998	GMP	Nucleotides and derivatives	Nucleotides and derivatives	C10H14N5O8P	364.07	152.06	363.058	[M+H]+	3	85-32-5	C00144	36781.9	18754.3	14477.4	19282.8	30627.3	14185.3	16462.9	26998.8	ko00230,ko01100,ko01232	C00144	-
pmc0066	2'-Deoxyinosine 5'-phosphate	Nucleotides and derivatives	Nucleotides and derivatives	C10H13N4O7P	333.06	137.05	332.052	[M+H]+	3	3393-18-8	C06196	312420	511848	72711.8	7069.62	14946.4	342225	275220	292187	ko00230,ko01232	C06196	-
MWStz222	Picrinine	Alkaloids	Plumerane	C20H22N2O3	339.17	197.063	338.163	[M+H]+	3	4684-32-6	-	15266.8	16504.6	20392	24358.6	71271.4	9514.64	9369.54	5513.17	-	-	-
MWStz624	2,6-Dimethoxy-1,4-benzoquinone	Quinones	Quinones	C8H8O4	169.049	111.008	168.042	[M+H]+	3	530-55-2	C10331	17687.8	6952.43	32765.6	21089.9	80472.4	44327.9	30955.9	41637.6	-	C10331	-
Cmyp003257	Icariside B1*	Terpenoids	Sesquiterpenoids	C19H30O8	387.2	225.14	386.194	[M+H]+	3	109062-00-2	-	26572.6	85737.1	252053	124334	9459.16	65023.6	142664	91843.2	-	-	-
Lcfp039656	Homophthalicacid	Phenolic acids	Phenolic acids	C9H8O4	181.05	135.04	180.042	[M+H]+	3	89-51-0	-	50744.9	111734	43386.3	99396.9	3863.99	86941.9	85211	55697.5	-	-	-
Zmbp000490	Valerine	Alkaloids	Alkaloids	C8H15NO2	158.12	112.08	157.11	[M+H]+	3	-	-	28861.2	40280.6	2338.47	29863.6	27974.3	60485.7	54238.5	91782.5	-	-	-
MW0152480	Leu-Ser-Asn	Amino acids and derivatives	Amino acids and derivatives	C13H24N4O6	333.17	291.14	332.17	[M+H]+	3	-	-	62132.3	110292	32715.9	398251	164242	176033	110006	146307	-	-	-
zjgp122326	Pyridine-4-formyl-O-β-D-glucopyranoside	Alkaloids	Pyridine alkaloids	C12H15NO7	286.09	124.04	285.085	[M+H]+	1	-	-	769253	74370.6	904934	217659	10471.3	544117	631605	602334	-	-	-
Lazn002158	3,4'-Dihydroxypropiophenone glucoside	Phenolic acids	Phenolic acids	C15H20O8	329.12	121.03	328.116	[M+H]+	1	-	-	25118.2	57063.6	53009	107864	18771.4	56805	105736	70555.7	-	-	-
Zbqp001994	1,3-Dimethyluracil	Nucleotides and derivatives	Nucleotides and derivatives	C6H8N2O2	141.066	84.0391	140.059	[M+H]+	3	874-14-6	-	5985.22	106262	232673	89707	25913.1	84367.6	143697	124824	-	-	-
Lmbp000728	(S)-2-Phenyloxirane*	Others	Others	C8H8O	121.06	77.04	120.058	[M+H]+	2	20780-54-5	C20782	31450.8	179912	408601	536933	31450.8	284168	293985	269296	ko01100	C20782	-
Zmsp000494	2-O-α-D-glucosyl-1-deoxynojirimycin	Alkaloids	Piperidine alkaloids	C12H23NO9	326.146	164.092	325.137	[M+H]+	3	-	-	18515.3	20482.7	18931.6	26584.4	2785.06	26344.6	35944.3	30990.6	-	-	-
Zbqp002613	1-(2-(pyridin-3-yl)-2,3-dihydro-1H-pyrrol-1-yl)propan-1-one	Alkaloids	Pyridine alkaloids	C12H14N2O	203.12	144.08	202.111	[M+H]+	3	-	-	14471.6	12999.7	25965.1	18747.3	34105.7	15128.8	26504.9	21078.5	-	-	-
Wacyp05774	3,7-Dimethyl-2,6-octadienyl 6-O-(Beta-D-Glucopyranosyl)-Beta-D-glucopyranoside	Terpenoids	Monoterpenoids	C22H38O11	496.28	163.06	478.241	[M+NH4]+	3	-	-	39915.6	29227.6	13535.7	10991.6	49386.6	28870	16333.8	19898.3	-	-	-
Waptp03029	8-Methoxycoumarin*	Lignans and Coumarins	Coumarins	C10H8O3	177.05	89.04	176.047	[M+H]+	1	-	-	206021	22393.3	335787	36607.2	5004.22	139004	167481	206945	-	-	-
Lssp210194	(3E,7E)-2α,10β-Diacetoxy-5α,13α,20-trihydroxy-3,8-secotaxa-3,7,11-trien-9-one	Others	Others	C24H34O8	451.23	331.19	450.225	[M+H]+	2	-	-	4245.73	281141	84422.4	175295	11087.6	44352	107476	90392.2	-	-	-
mws1077	Scopoletin-7-O-glucoside (Scopolin)	Lignans and Coumarins	Coumarins	C16H18O9	355.102	193.049	354.095	[M+H]+	3	531-44-2	C01527	3743.65	68446.7	79752.8	78364.2	22303.3	45905.9	40389.4	55914.6	ko00999,ko01110	C01527	-
MWStz602	Quercetagetin-7-O-glucoside(Quercetagitrin)	Flavonoids	Flavonols	C21H20O13	481.1	319.05	480.09	[M+H]+	1	548-75-4	-	5531.79	146311	100574	137662	69103.8	82016.4	97038	111117	-	-	-
Sasp001898	2-(2,3-dihydroxy-3H-indol-3-yl)acetic acid	Alkaloids	Plumerane	C10H9NO4	208.06	162.06	207.053	[M+H]+	3	-	-	1944.59	52734.1	202470	121778	17749	71216.5	125443	96543.4	-	-	-
MWStz610	Diosmetin-7-O-glucoside*	Flavonoids	Flavones	C22H22O11	463.12	301.07	462.116	[M+H]+	1	20126-59-4	-	175007	160824	295296	526620	56912.4	186872	260168	157918	-	-	-
Lmsp008681	5-Hydroxy-7,8,4'-Trimethoxyflavanone	Flavonoids	Flavanones	C18H18O6	331.12	197.05	330.11	[M+H]+	2	-	-	15770.7	122436	146141	188107	3250.09	114832	111419	107555	-	-	-
MW0150853	His-Asn-Ile	Amino acids and derivatives	Amino acids and derivatives	C16H26N6O5	383.2	161.13	382.196	[M+H]+	3	-	-	1481.64	92165.5	34236.2	153108	1481.64	62305.4	60901.3	32540.3	-	-	-
pmb1754	Choline phosphate	Alkaloids	Alkaloids	C5H15NO4P+	184.07	125	184.073	[M]+	3	107-73-3	C00588	511537	328883	33207.6	917538	1.7362e+06	387226	512749	913725	ko00564,ko01100	C00588	-
Lmsp009334	Rhamnazin (3,4',5-Trihydroxy-3',7-dimethoxyflavone)	Flavonoids	Flavonols	C17H14O7	331.08	253.05	330.074	[M+H]+	3	552-54-5	-	7217.53	48782.2	54287.2	85476.6	3093.23	39859.4	35633.6	45341.5	-	-	-
Lmfp009701	Glycerol 9,11,13-octadecatrienoyl ester*	Lipids	Glycerol ester	C21H36O4	353.27	261.22	352.261	[M+H]+	1	-	-	127612	5314.57	8899.79	10559.8	641.259	44628.5	43787.5	53113.3	-	-	-
pmb0856	LysoPE 18:1(2n isomer)*	Lipids	LPE	C23H46NO7P	480.31	339.29	479.301	[M+H]+	3	-	-	1.55577e+06	9997.14	1280.6	46450.6	55268.9	370049	380294	363951	-	-	-
MWSslk159	Isoxanthohumol	Flavonoids	Flavonols	C21H22O5	355.154	179.045	354.147	[M+H]+	3	70872-29-6	-	1894.57	14694.6	16472.2	19260.8	1894.57	16295.9	18449.4	16166.6	-	-	-
Wagp008273	3,6'-Dihydroxy-4,2',3',4',5'-Pentamethoxychalcone	Flavonoids	Chalcones	C20H22O8	391.14	241.07	390.132	[M+H]+	2	-	-	2240.21	25090.8	36726.3	39698.6	2240.21	33165.9	32820.2	36836.6	-	-	-
Yalp006388	(1S,3R,5S,6R,7S,8R,9R,10S,11S,12R,13S,17S)-3,6,11-trihydroxy-4,4,8,10,13-pentamethyl-7-((2-methylbutanoyl)oxy)-17-(5-oxotetrahydrofuran-3-yl)-2,3,4,5,6,7,8,9,10,11,12,13,16,17-tetradecahydro-1H-cyclopenta[a]phenanthrene-1,12-diyl diacetate	Terpenoids	Triterpene	C35H52O11	649.36	487.31	648.351	[M+H]+	3	-	-	4510.26	85536.2	319501	64883.2	4510.26	114477	110322	122079	-	-	-
Sazp010264	Monogalactosyldiacylglycerol	Lipids	Glycerol ester	C45H70O10	771.5	609.45	770.497	[M+H]+	1	-	-	27516.8	283522	2.89079e+06	401113	27516.8	819540	826425	850088	-	-	-
pme0008	L-Citrulline	Amino acids and derivatives	Amino acids and derivatives	C6H13N3O3	176.1	113.07	175.096	[M+H]+	3	372-75-8	C00327	34801.3	27399.9	71249.7	18135.8	17828.6	19823.6	34025	33257	ko00220,ko01100,ko01110,ko01230	C00327	-
Lmbp007051	6-Hydroxy-2-[2-(3'-methoxy-4'-hydroxyphenylethyl)]chromone*	Others	Chromone	C18H16O5	313.11	137.06	312.1	[M+H]+	3	-	-	1968.49	43599.1	45955.3	65839.3	4593.15	33691.2	28672.1	32239.8	-	-	-
Lahp002857	Epicatechin-(4β→8)-epigallocatechin	Flavonoids	Flavanols	C30H26O13	595.15	409.09	594.137	[M+H]+	3	-	-	1.14403e+06	282877	96560.5	813697	248114	516718	522216	530470	-	CM01843	MetMap141
MWSHY0182	Ipriflavone	Flavonoids	Isoflavones	C18H16O3	281.12	183.08	280.11	[M+H]+	3	35212-22-7	-	260467	2366.5	17298.8	6196.3	11760.5	76884	93255.5	70659.7	-	-	-
MW0156904	Ser-Ser-Asn	Amino acids and derivatives	Amino acids and derivatives	C10H18N4O7	307.13	265.12	306.118	[M+H]+	3	-	-	5850.42	31232.3	137180	65295.1	5850.42	44013.5	42680.1	39043.2	-	-	-
Lskp211262	Secoisolariciresinol	Lignans and Coumarins	Lignans	C20H26O6	363.18	137.06	362.173	[M+H]+	1	29388-59-8	C18167	5361.29	103243	85142.5	83438	5361.29	47043.1	69208.9	26806.5	ko00999,ko01100,ko01110	C18167	-
zjbp110807	6-hydroxy-2-[2-(3-hydroxy-4-methoxyphenyl)ethyl]chromone*	Others	Chromone	C18H16O5	313.106	137.06	312.1	[M+H]+	3	-	-	5588.4	43544	55539.9	49435.7	5588.4	37643.1	27942	37021.6	-	-	-
Lssp210215	Taxumairol I	Others	Others	C28H38O11	551.25	311.17	550.241	[M+H]+	1	-	-	9111.07	121851	179191	69783.2	7880.64	82211.9	52805.1	80303.6	-	-	-
Lssp210134	10-Deacetyl-10-oxo-7-epitaxuyunnanine A	Alkaloids	Alkaloids	C44H53NO13	804.36	278.14	803.352	[M+H]+	3	-	-	41037.5	10952.7	8902.66	21698.1	396.538	17515.2	13021.7	21030.1	-	-	-
Lmhp008513	2-α-Linolenoyl-glycerol-1,3-di-O-glucoside	Lipids	Glycerol ester	C33H56O14	677.37	261.22	676.367	[M+H]+	1	-	-	280761	8838.52	12433.1	20118.9	369.312	103867	93957.8	90411.4	-	-	-
Lmsp004301	3',5,5',7-Tetrahydroxyflavanone-7-O-glucoside*	Flavonoids	Flavanones	C21H22O11	451.12	289.07	450.116	[M+H]+	3	-	-	11508.3	98951.3	56533.9	60707.1	2340.69	56181.6	60016.7	40729.7	-	-	-
Lmlp005236	Dihydrokaempferol-3-O-glucoside*	Flavonoids	Flavanonols	C21H22O11	451.12	289.08	450.116	[M+H]+	3	31049-08-8	-	11508.3	98951.3	56533.9	60707.1	2340.69	56181.6	60016.7	40729.7	-	-	-
MWSmce445	Pyraclostrobin	Others	Others	C19H18ClN3O4	388.1	163.07	387.099	[M+H]+	1	175013-18-0	C18561	5898.48	10358.4	848.575	102599	26141.9	12949.7	17589.5	13415.7	-	C18561	-
pme1173	Allopurinol	Nucleotides and derivatives	Nucleotides and derivatives	C5H4N4O	137.05	110.03	136.038	[M+H]+	3	315-30-0	-	10867.8	31490	37456	43055.8	3403.22	35933.2	26505	36416.1	-	-	-
mws4176	L-Alanyl-L-Phenylalanine	Amino acids and derivatives	Amino acids and derivatives	C12H16N2O3	237.12	120.09	236.116	[M+H]+	3	3061-90-3	-	18820.5	11068.2	38782.5	14788.7	1441.6	28592.1	11338.4	21883.3	-	-	-
Zmjp004455	Trollioside	Phenolic acids	Phenolic acids	C19H26O9	399.165	237.113	398.158	[M+H]+	3	-	-	2110.11	22158.1	37470.1	54421.5	10955.1	21130	36631	23577.6	-	-	-
Lajp004190	Afzelechin-(4α→8)-epiafzelechin	Flavonoids	Flavanols	C30H26O10	547.16	393.1	546.153	[M+H]+	1	1383627-30-2	-	157571	875.496	11796.2	52568.5	875.496	37876.2	39534.3	53037.1	-	CM01805	MetMap140,MetMap141
Zmgp005257	1,7-diphenyl-4-hepten-3-one	Others	Ketone compounds	C19H20O	265.16	91.0586	264.151	[M+H]+	3	79559-59-4	-	53303.9	2451.66	5692.63	21771.4	799.28	28215.9	17388.4	23786.2	-	-	-
Sayp006850	Caesalpin	Terpenoids	Ditepenoids	C24H32O8	449.22	329.17	448.21	[M+H]+	3	-	-	23104.2	67281.2	78252.1	93196.4	6783.34	71608.6	64861.5	81222.8	-	-	-
Wbjp003734	pegamine-β-D-glucopyranoside	Alkaloids	Alkaloids	C16H21NO6	324.14	144.08	323.137	[M+H]+	1	-	-	2032.51	29520.3	23726.5	73522.9	2032.51	27594.1	33384.5	13045.2	-	-	-
MWSHY0104	Luteolin-7-O-glucoside (Cynaroside)*	Flavonoids	Flavones	C21H20O11	449.108	287.062	448.101	[M+H]+	1	5373-11-5	C03951	82271.1	1.09914e+06	1.55353e+06	787582	131375	881019	534719	657348	ko00944	C03951	-
pme2776	Deoxyinosine	Nucleotides and derivatives	Nucleotides and derivatives	C10H12N4O4	253.09	137.05	252.086	[M+H]+	3	890-38-0	C05512	214545	1322.5	3085.84	56833.3	17976.9	63940.8	58626.7	67464.3	ko00230,ko01100,ko01232,ko02010	C05512	-
MW0150967	His-Ile-Asn	Amino acids and derivatives	Amino acids and derivatives	C16H26N6O5	383.21	161.13	382.196	[M+H]+	3	-	-	1983	113162	41991.2	161604	4627	51936.3	59390.8	70902.6	-	-	-
pmf0395	(9Z)-Octadecenoic acid	Lipids	Free fatty acids	C18H34O2	283.26	121.1	282.256	[M+H]+	3	112-80-1	C00712	50759.5	474.92	4836.71	16259.7	3221.86	27046.6	25485.6	32497.3	ko00061,ko00073,ko01040	C00712	-
Lafp006517	Arctigenin	Lignans and Coumarins	Lignans	C21H24O6	373.166	137.06	372.157	[M+H]+	3	7770-78-7	C10545	3516.56	34565	32084.2	39261.2	1507.1	39981.3	20860.2	31905.1	-	C10545	-
Lhgp102121	5-Hydroxy-1-(4-hydroxy-3-methoxyphenyl)-7-(4,5-dihydroxy3-methoxyphenyl)-3-heptanone	Others	Others	C21H26O7	391.176	179.071	390.168	[M+H]+	3	-	-	815.829	20752.5	20671.7	26656.7	4840.61	25069.9	21603	14011.6	-	-	-
Lahp005029	5-hydroxy-1,7-di-(4-hydroxyphenyl)-1-heptene-3-ketone	Flavonoids	Flavanones	C19H20O4	313.144	147.045	312.136	[M+H]+	3	-	-	7817.45	113829	108247	138038	11495.4	72255.2	78055.2	97068	-	-	-
Lmsp010424	3,4',5,6,7-Pentamethoxyflavone	Flavonoids	Flavonols	C20H20O7	373.13	211.02	372.121	[M+H]+	2	4472-73-5	-	36617.1	31332.2	44109.9	27096.2	3997.96	24337.7	31022.5	34009.3	-	-	-
Hmpp002596	5'-Hydroxyhexahydrocurcumin	Phenolic acids	Phenolic acids	C21H26O7	391.174	137.05	390.168	[M+H]+	3	-	-	3146.73	22022.1	17352.9	30159.3	2836.65	18846.2	20847.9	21106	-	CM01766	MetMap138
Lsjp211261	(6R,9S)-3-Oxo-α-ionol	Terpenoids	Monoterpenoids	C13H20O2	209.15	149.09	208.146	[M+H]+	3	-	-	5647.26	41626	107182	82071.7	5647.26	81179.6	57624.1	64499.2	-	-	-
Lssp210207	Taxine B'	Others	Others	C28H38O10	535.25	313.18	534.246	[M+H]+	1	1361-51-9	C19989	4253.72	41478.3	106347	50983.8	4253.72	56375	48744.3	62231.8	-	C19989	-
MW0145720	Asn-Gln-Gln	Amino acids and derivatives	Amino acids and derivatives	C14H24N6O7	389.17	151.11	388.171	[M+H]+	3	-	-	51402.1	296867	1.41449e+06	387421	51402.1	412218	397775	299558	-	-	-
MWSmce356	L-Canavanine sulfate	Amino acids and derivatives	Amino acids and derivatives	C5H14N4O7S	275.065	114.023	274.058	[M+H]+	3	2219-31-0	-	1473.99	37926.4	139339	27739.2	10033.8	104986	100860	97409	-	-	-
Zbjp002896	5-hydroxy-1,7-bis(4-hydroxy-3-methoxyphenyl)-1-hepten-3-one	Others	Ketone compounds	C21H24O6	373.17	177.06	372.157	[M+H]+	2	-	-	6165.79	57200.2	54558.2	75630.7	629.341	56792.7	64311	45665.2	-	CM01793	MetMap138
Sasp000997	2,3-Dihydrobenzofuran*	Others	Others	C8H8O	121.06	77.04	120.058	[M+H]+	2	496-16-2	-	26571.9	218410	401404	569018	68855.1	289105	284749	346615	-	-	-
Zbkp006328	β-D-Glucosyl crocetin	Terpenoids	Ditepenoids	C26H34O9	491.23	311.07	490.22	[M+H]+	3	-	C19867	8203.14	51065	40025.3	47933.4	3515.63	51837.4	35035.2	37120.6	ko00999,ko01100,ko01110	C19867	-
Lssp210118	Austrotaxine	Alkaloids	Alkaloids	C41H53NO13	768.36	134.1	767.352	[M+H]+	2	-	-	31529.4	3.42151e+06	6.35388e+06	2.50373e+06	21508.9	3.00196e+06	3.03071e+06	2.91783e+06	-	-	-
pmb0801	4-Pyridoxic acid-O-glucoside	Others	Vitamin	C14H19NO9	346.11	184.06	345.106	[M+H]+	3	-	-	28673	27258.9	35265.8	76845.4	17464.5	51253.7	79941.5	51223.2	-	-	-
Lssp210240	2‘-Deacetoxyaustrotaxine	Alkaloids	Alkaloids	C39H51NO11	710.35	194.12	709.346	[M+H]+	1	-	-	1904.29	637464	4.19996e+06	641840	10084.7	1.81121e+06	1.81339e+06	1.84675e+06	-	-	-
pmp001073	Synephrine; 4-[1-Hydroxy-2-(methylamino)ethyl]phenol	Alkaloids	Alkaloids	C9H13NO2	168.1	150.09	167.095	[M+H]+	3	94-07-5	C04548	39699.8	47931.2	109447	45418	4917.14	125058	48678.6	90082	-	C04548	-
Lskp211396	Corchoionoside C*	Terpenoids	Sesquiterpenoids	C19H30O8	387.2	225.11	386.194	[M+H]+	3	-	-	7993.47	116229	321712	134303	5940.98	171236	78401.7	149891	-	-	-
MWS20987	N5-(1-Iminoethyl)-L-ornithine	Amino acids and derivatives	Amino acids and derivatives	C7H15N3O2	174.12	70.07	173.116	[M+H]+	3	36889-13-1	-	2397.63	55112	153315	47029.8	24667.2	106256	103657	124599	-	-	-
Wcdp003967	Deacetylclavaminol H*	Lipids	Sphingolipids	C12H27NO2	218.21	88.08	217.204	[M+H]+	3	-	-	14316.4	9176.84	11608.4	16217.3	59930.1	13510.7	24002.8	10735	-	-	-
Walp004752	2-Aminododecane-1,4-diol*	Lipids	Sphingolipids	C12H27NO2	218.21	88.08	217.204	[M+H]+	3	-	-	14316.4	9176.84	11608.4	16217.3	59930.1	13510.7	24002.8	10735	-	-	-
Lmpp003929	Peonidin-3-O-(6''-O-p-coumaroyl)glucoside	Flavonoids	Anthocyanidins	C31H29O13+	609.16	301.07	609.16	[M]+	3	-	-	119039	1455.15	1455.15	46611.5	13197.6	51038.7	72990.3	70327.9	-	-	-
MWSHY0190	Diosmetin 7-O-rutinoside*	Flavonoids	Flavones	C28H32O15	609.18	301.08	608.174	[M+H]+	3	520-27-4	C10039	119039	1455.15	1455.15	46611.5	13197.6	51038.7	72990.3	70327.9	-	C10039	-
Zbsp004707	Chrysoeriol-7-O-rutinoside*	Flavonoids	Flavones	C28H32O15	609.178	301.07	608.174	[M+H]+	3	-	-	130479	1455.15	1455.15	46611.5	13197.6	51038.7	72990.3	70327.9	-	-	-
Waptp02740	6-Methoxycoumarin*	Lignans and Coumarins	Coumarins	C10H8O3	177.05	89.04	176.047	[M+H]+	1	-	-	186915	22819.7	302752	23861.9	15685	152164	131653	115904	-	-	-
MW0149765	Gln-Met-Asp	Amino acids and derivatives	Amino acids and derivatives	C14H24N4O7S1	393.14	259.08	392.137	[M+H]+	3	-	-	17499.9	5607.41	25365.8	62396.1	16454.4	26107.5	19016.2	27600.4	-	-	-
Layp004060	5,7-Dihydroxychromone malonyl glucoside	Others	Ketone compounds	C18H18O12	427.087	179.034	426.08	[M+H]+	3	-	-	69221.3	8667.79	3662.78	51489.7	56924.2	29755	43440.6	27418.1	-	-	-
pmb0108	Feruloyl syringic acid	Phenolic acids	Phenolic acids	C19H18O8	375.11	137.1	374.1	[M+H]+	3	-	-	2564	27453.6	69524.4	24347.8	82734	47746.6	53383.8	60816.5	-	CM020545	MetMap156
pma6599	6-Hydroxymethylherniarin	Lignans and Coumarins	Coumarins	C11H10O4	207.065	85.0284	206.058	[M+H]+	3	117597-79-2	-	5485.94	46205.6	161079	68157.3	5485.94	75004.5	64647.2	27429.7	-	-	-
Lacp005171	3-(3'-Hydroxybutyl)-2,4,4-trimethylcyclohexa-2,5-dienone glucoside	Terpenoids	Sesquiterpenoids	C19H30O7	371.21	133.1	370.199	[M+H]+	3	-	-	5871.25	44646	189399	101859	5871.25	93078.8	66880.3	79882.9	-	-	-
Yamp003533	2-(4-(1,3-dihydroxy-2-(4-(3-hydroxyprop-1-en-1-yl)-2-methoxyphenoxy)propyl)-2-methoxyphenoxy)tetrahydro-2H-pyran-3,4,5-triol	Lignans and Coumarins	Lignans	C25H32O11	509.2	163.07	508.195	[M+H]+	3	-	-	6776.87	1970.2	31894.4	25442.1	44177.5	14728	9851	23217.2	-	-	-
Lssp210130	2α-IDeacetyl-5α-decinna moy ltaxagifine	Others	Others	C26H36O11	525.23	137.06	524.226	[M+H]+	1	-	-	27161.8	44641.7	72962.8	19507.4	48088.6	37394.7	37427.4	20741.9	-	-	-
Lhsp101905	Actinidialactone	Terpenoids	Monoterpenoids	C10H14O2	167.11	93.07	166.099	[M+H]+	3	76729-80-1	-	16444.5	11721.6	14752.3	1700.2	1700.2	12630.8	28348.4	14544.4	-	-	-
Yalp008917	(3R,5R,7R,8R,10S,13S,17R)-17-((S)-7,7-dimethyl-2,3,6,7-tetrahydrooxepin-3-yl)-4,4,8,10,13-pentamethyl-2,3,4,5,6,7,8,9,10,11,12,13,16,17-tetradecahydro-1H-cyclopenta[a]phenanthrene-3,7-diyl diacetate	Terpenoids	Triterpene	C34H52O5	541.39	207.14	540.381	[M+H]+	3	-	-	4266.82	53370.7	116440	33487.3	4266.82	64738.8	54813.9	91218.7	-	-	-
MW0151318	Ile-Ala-Trp	Amino acids and derivatives	Amino acids and derivatives	C20H28N4O4	389.23	140.1	388.211	[M+H]+	3	-	-	3116.53	38928	376434	137507	1335.66	79957.4	107079	110907	-	-	-
Lcfp121030	Furaneol4-glucoside	Others	Others	C12H18O8	291.11	129.06	290.1	[M+H]+	2	121063-56-7	-	5900.31	10709.9	43173.4	23265.9	1625.57	23571.2	21788.9	28593.3	-	-	-
Walp008102	2-Aminooctadecane-1,4-diol	Lipids	Sphingolipids	C18H39NO2	302.31	88.08	301.298	[M+H]+	2	-	-	12924	8811.62	8760.99	11947.3	50053.5	12323.8	13291.2	9296.79	-	-	-
mws0126	LysoPC 18:0	Lipids	LPC	C26H54NO7P	524.37	184.07	523.364	[M+H]+	1	19420-57-6	-	25176.8	18674	11437	65695.8	13941.8	17631.2	21256.7	32649.9	-	-	-
mws0847	1-Methyladenine	Nucleotides and derivatives	Nucleotides and derivatives	C6H7N5	150.08	133.05	149.07	[M+H]+	3	5142-22-3	C02216	45935.7	46116.5	34901.8	123100	4372.21	51578.6	47741.5	59213.7	-	C02216	-
Xmgp006913	2,4,2',4'-tetrahydroxy-3'-prenylchalcone	Flavonoids	Chalcones	C20H20O5	341.14	137.06	340.131	[M+H]+	3	-	-	8855.26	47243.8	749.982	6027.67	661911	27790.4	27528.8	19856.9	-	-	-
Zmbp000449	Epigoitrin	Others	Others	C5H7NOS	130.03	70.07	129.025	[M+H]+	3	1072-93-1	-	82198.4	13901.1	13791.9	40985.7	49788	76001.2	69002.4	111734	-	-	-
Lssp210117	N-Acetyl-N-debenzoyltaxol	Alkaloids	Alkaloids	C42H49NO14	792.32	509.22	791.315	[M+H]+	1	-	-	13981.8	5343.7	15892.8	19182.4	364.094	7669.03	12014.3	13549.5	-	-	-
Wbkp008219	(3S,3'S)-N,N'-((1R,2R)-5-((3,4,5-trihydroxy-6-methyltetrahydro-2H-pyran-2-yl)oxy)cyclohex-3-ene-1,2-diyl)bis(2-methyl-2,3,4,9-tetrahydro-1H-pyrido[3,4-b]indole-3-carboxamide)	Alkaloids	Alkaloids	C38H46N6O7	699.36	699.36	698.343	[M+H]+	1	-	-	560200	28606.2	28131	51602.9	13212.4	197132	213330	191852	-	-	-
Lacp001082	cis-2,4-Dihydroxy-2-(2-hydroxyethyl)cyclohex-5-en-1-one glucoside	Others	Others	C14H22O9	335.13	137.06	334.126	[M+H]+	2	-	-	33833.7	59733	6763.21	793.22	793.22	19935.4	21115.5	28628.3	-	-	-
mws0289	LysoPE 18:1*	Lipids	LPE	C23H46NO7P	480.31	339.29	479.301	[M+H]+	3	89576-29-4	-	1.23315e+06	11365.4	778.532	36223.2	47064.9	294512	310594	318325	-	-	-
pma0724	Naringenin-6-C-Glucoside	Flavonoids	Flavanones	C21H22O10	435.13	285.08	434.121	[M+H]+	3	3682-03-9	-	8519.36	276140	222652	93288.4	8519.36	53675.5	89622.3	116312	-	-	-
MWSHC2017	Myricetin	Flavonoids	Flavonols	C15H10O8	319.046	153.02	318.038	[M+H]+	3	529-44-2	C10107	217101	14526.1	17229.6	152247	3501.81	141390	122943	165507	ko00941,ko00944,ko01110	C10107	-
MWSprf050	Methyl hesperidin	Flavonoids	Flavanones	C29H36O15	625.21	317.1	624.205	[M+H]+	2	11013-97-1	C17393	9.55987e+06	25810.1	10288.3	1.03711e+06	22302.7	2.0679e+06	2.38757e+06	2.16344e+06	-	C17393	-
MWStz644	Naringenin trimethyl ether	Flavonoids	Flavanones	C18H18O5	315.123	181.055	314.115	[M+H]+	3	38302-15-7	-	1023.11	31236.6	77797.5	39905.9	1023.11	35018	49851.5	36288.4	-	-	-
MWStz526	Daphnin*	Lignans and Coumarins	Coumarins	C15H16O9	341.088	179.037	340.079	[M+H]+	3	486-55-5	C01421	14042.2	69880.9	175429	39882.4	3211.41	70558.5	54045	64520.6	-	C01421	-
Zmqp002952	Delphinidin-3-O-rutinoside-7-O-glucoside	Flavonoids	Anthocyanidins	C33H41O21+	773.21	465.1	773.213	[M]+	3	-	-	11873.3	41202.9	238200	27121.6	1478.42	74408	92811.3	82670.6	-	-	-
pmd0136	LysoPC 18:0(2n isomer)	Lipids	LPC	C26H54NO7P	524.37	184.07	523.364	[M+H]+	1	-	-	20960.2	18099	11249.6	61567	14943.1	34053.1	35155	32506.6	-	-	-
Lbhp011911	Sinapyl fraxin	Lignans and Coumarins	Coumarins	C27H28O14	577.15	165.05	576.148	[M+H]+	2	-	-	474314	22816.7	22816.7	136704	22816.7	137792	190721	179450	-	-	-
Lssp210234	13-de cinnamoyl-9-de acetyl Taxus Yunting B	Others	Others	C33H42O12	631.27	345.17	630.268	[M+H]+	1	-	-	756.384	13943.8	46436.7	18653.1	5390.27	41539.1	35062.3	24690.4	-	-	-
Qmxp101614	Liangshanin B	Terpenoids	Ditepenoids	C22H28O5	373.2	313.18	372.194	[M+H]+	2	-	-	23402.4	82519.9	71141.7	80275.5	2284.07	89987.6	69946.9	80123.4	-	-	-
Wbtp005056	Methyl 4,5-dihydroxy-6-(2-hydroxyethyl)-8-methoxy-9-oxoxanthene-1-carboxylate	Others	Ketone compounds	C18H16O8	361.09	361.09	360.084	[M+H]+	3	-	-	71099.2	1677.6	3914.39	38754.9	1677.6	29646	21196.4	16852.4	-	-	-
Zbjp002769	1,7-bis(4-hydroxypheny)hept-1-ene-3,5-diol	Others	Ketone compounds	C19H22O4	315.158	133.064	314.152	[M+H]+	3	-	-	1439.82	25957.9	37669.2	23534.4	1439.82	29558.7	20919.8	25396.6	-	CM01782	MetMap138
Zkep154151	N(2)-malonyl-D-tryptophan	Amino acids and derivatives	Amino acids and derivatives	C14H14N2O5	291.09	159.09	290.09	[M+H]+	3	3184-74-5	C03414	15152.6	106455	31557.7	138836	18768.3	58397	43197.6	53433.6	-	C03414	-
MWSmce417	5-O-Methylvisammioside	Others	Chromone	C22H28O10	453.17	291.13	452.168	[M+H]+	2	84272-85-5	-	3141.15	31510.3	426417	36909	3141.15	77037.4	95289.2	89623	-	-	-
Lmmp003349	Byzantionoside A	Others	Ketone compounds	C19H30O7	371.21	209.15	370.199	[M+H]+	3	189109-41-9	-	4427.16	55385.5	396197	79974.8	4427.16	93661.2	81120.9	129807	-	-	-
Zmsp000758	1-(Hydroxymethyl)hexahydro-1h-pyrrolizin-2-ol	Alkaloids	Pyrrole alkaloids	C8H15NO2	158.12	70.07	158.117	[M+H]+	3	-	-	88263.6	113294	200342	80951.1	107893	175895	191037	203084	-	-	-
pma0214	6-C-Methylquercetin-3-O-glucoside*	Flavonoids	Flavonols	C22H22O12	479.118	317.066	478.111	[M+H]+	1	-	-	88393.4	100892	75910	204866	5175.33	99942.3	160834	80038.5	-	CM00575	MetMap115
pmb0736	Tricin-7-O-Glucoside*	Flavonoids	Flavones	C23H24O12	493.134	331.081	492.127	[M+H]+	3	32769-01-0	-	6929.6	202208	41762	299241	28639.5	163780	124037	80654.7	-	-	-
Hmgp002238	Jaceoside*	Flavonoids	Flavones	C23H24O12	493.14	331.08	492.127	[M+H]+	3	25474-11-7	-	6929.6	202208	41762	299241	28639.5	163780	124037	80654.7	-	-	-
Lahp004593	Rhamnazin 3-O-β-D-glucopyranoside(Flavoyadorinin A)*	Flavonoids	Flavonols	C23H24O12	493.13	331.08	492.127	[M+H]+	3	20486-38-8	-	6929.6	202208	41762	299241	28639.5	163780	124037	80654.7	-	-	-
MWStz500	Iristectorin A*	Flavonoids	Isoflavones	C23H24O12	493.136	331.087	492.127	[M+H]+	3	37744-61-9	-	6929.6	202208	41762	299241	28639.5	163780	124037	80654.7	-	-	-
pmp000878	Swertisin	Flavonoids	Flavones	C22H22O10	447.13	411.11	446.121	[M+H]+	3	6991-10-2	C17835	13085.5	20719.4	21004.9	29348.9	9598.63	15975.3	14499.1	7263.12	-	C17835	-
Lmhp011562	1-α-Linolenoyl-glycerol*	Lipids	Glycerol ester	C21H36O4	353.27	261.22	352.261	[M+H]+	1	-	-	124007	515.071	9641.81	8756.97	515.071	47092.4	43805	54927.3	-	-	-
Lssp210243	10β-Benzoyloxy-1β-hyd roxy-5α-(3'-methylamino-3'-phenyl)propanoxy-7β,9α,13α-triacetoxy-11(15→1)-abeo-taxa-4(20),11-diene	Alkaloids	Alkaloids	C43H53NO11	760.37	520.27	759.362	[M+H]+	1	-	-	8544.12	30943.8	78134.7	33178.4	508.827	25996.9	37137.7	29596.3	-	-	-
Wcfp008029	Dihydrosphingosine	Lipids	Sphingolipids	C18H39NO2	302.304	60.0441	301.298	[M+H]+	3	764-22-7	C00836	3543.36	9043.69	23660.3	2934.46	7802.68	8296.09	14438.5	10187.9	ko00600,ko01100	C00836	-
Lssp210163	Taxuspine F	Others	Others	C28H38O10	535.26	295.17	534.246	[M+H]+	2	-	-	4049.7	57699.9	43805.9	31889.1	4049.7	50806.7	45987.4	44000.5	-	-	-
MWStz607	Vicine	Alkaloids	Alkaloids	C10H16N4O7	305.11	143.06	304.102	[M+H]+	2	152-93-2	C08437	44452.3	52687.4	57423.6	38705.7	4035.91	72347.2	49450.5	80449.6	-	C08437	-
Zmmp002019	N-ethyl-leucine	Amino acids and derivatives	Amino acids and derivatives	C8H17NO2	160.13	72.08	159.126	[M+H]+	3	-	-	56762.3	12339.1	1274.91	69615.1	15440.1	37681.5	25528.4	33315.5	-	-	-
Sayp006935	Caesalpinin MM	Terpenoids	Ditepenoids	C26H34O9	491.23	311.16	490.22	[M+H]+	3	-	-	10143.3	76087.9	40535.1	55562.9	1439.69	40079	41420.2	56918	-	-	-
Zbkp005240	Kolaflavanone	Flavonoids	Flavanonols	C31H24O12	589.13	317.07	588.127	[M+H]+	1	68705-66-8	C09761	2.9717e+06	11205.3	1246.34	707315	15597.7	667346	832994	780354	-	C09761	-
Wmlp000056	3,5-Dimethoxy-4-hydroxybenzaldehyde	Others	Aldehyde compounds	C9H10O4	183.06	91.05	182.058	[M+H]+	1	-	-	12525.1	29466.9	31458.8	28778.7	33774	29231.4	42215.1	30601.6	-	-	-
HX1188	1,7-Bis-(3,4-dihydroxyphenyl)-5-methoxy-3-heptanone	Others	Ketone compounds	C20H24O6	361.16	189.09	360.157	[M+H]+	1	-	-	4804.36	38735.4	90375.2	26755.5	4804.36	24021.8	44542	39552.2	-	-	-
Wbkp005691	3-(4-methoxy-9H-pyrido[3,4-b]indol-1-yl)propanoic acid	Alkaloids	Alkaloids	C15H14N2O3	271.11	225.1	270.1	[M+H]+	2	-	-	2124.55	63474.8	23512.3	40145.9	159690	47757.2	36136.7	17602	-	-	-
pma3649	5-Aminolevulinate	Alkaloids	Alkaloids	C5H9NO3	132.07	86.06	131.058	[M+H]+	3	106-60-5	C00430	5.79132e+06	1.02752e+06	967799	1.68136e+06	482690	2.2009e+06	2.3707e+06	2.19175e+06	ko00260,ko00860,ko01100,ko01110,ko01240,ko02010	C00430	-
Hmcp000405	Dihydroisopelletierine	Alkaloids	Piperidine alkaloids	C8H17NO	144.14	84.08	143.131	[M+H]+	3	-	-	352053	272572	478797	549371	293167	308971	502510	457223	-	-	-
Wbmp003302	Frambinone	Others	Ketone compounds	C10H12O2	165.09	91.05	164.084	[M+H]+	3	-	-	80980.3	12537	12537	166946	196358	182607	177174	200865	-	-	-
Wacyp04569	2-(4-hydroxyphenyl)-2H-chromene-3,5,7-triol	Flavonoids	Flavanols	C15H12O5	273.08	123.04	272.068	[M+H]+	2	-	-	169775	12192.8	12662.7	89820.4	2829.63	71854.1	98543.5	91502.7	-	-	-
Lafp004228	(6R,9R)-3-Oxo-α-ionol-β-D-glucoside*	Terpenoids	Sesquiterpenoids	C19H30O7	371.207	209.154	370.199	[M+H]+	1	-	-	11442.9	58807.2	389830	87029.8	11442.9	160574	143765	81479.5	-	-	-
Qmyp101114	9-O-β-D-Glucoside of 3-hydroxy-7,8-didehydro-β-ionol*	Terpenoids	Sesquiterpenoids	C19H30O7	371.21	209.15	370.199	[M+H]+	1	-	-	11442.9	58807.2	389830	87029.8	11442.9	160574	143765	81479.5	-	-	-
Zmlp008132	17-Hydroxy Jolkinolide A (Caudicifolin)	Terpenoids	Ditepenoids	C20H26O4	331.19	163.07	330.183	[M+H]+	3	-	-	337845	3811.29	1633.41	56798.6	1633.41	94326.9	116699	89209.9	-	-	-
Wacyp11235	Moroctic Acid methyl ester	Lipids	Free fatty acids	C19H30O2	291.23	93.07	290.224	[M+H]+	1	73097-00-4	-	6750.94	999.562	7581.18	999.562	999.562	10228	8966	6471.82	-	-	-
Ladp004679	Afrormosin rutinoside	Flavonoids	Isoflavones	C29H34O14	607.203	299.093	606.195	[M+H]+	3	-	-	103148	4504.92	4504.92	49606	4504.92	41900.1	22524.6	25749.8	-	-	-
Lcfp121039	Hexaethyleneglycol	Others	Alcohol compounds	C12H26O7	283.17	89.06	282.168	[M+H]+	1	2615-15-8	-	107499	157114	95630.9	135118	369387	76863.9	111653	74351	-	-	-
Lmqp003432	6,9-Dihydroxy-7-megastigmen-3-one	Terpenoids	Sesquiterpenoids	C13H22O3	227.16	121.1	226.157	[M+H]+	1	-	-	7013.98	54256.9	176740	46407.4	7013.98	95644.4	48173.9	67730.2	-	-	-
Zbxp001454	dinor-simmondsin	Others	Others	C14H21NO9	348.13	186.08	347.122	[M+H]+	1	-	-	3021.27	17167.5	55938.8	38932	3021.27	27555	27935.9	41063.8	-	-	-
Lssp210177	Taxayunnansin A	Others	Others	C35H44O13	673.28	293.16	672.278	[M+H]+	3	-	-	36840.8	6821.21	390.266	1578.43	15038.1	10197.4	7924.47	7965.68	-	-	-
Smnp004764	7-hydroxyaloin	Quinones	Anthraquinone	C21H22O10	435.12	255.06	434.121	[M+H]+	3	82461-12-9	-	38612	61688.4	3940.81	64835	3940.81	42068.7	44446.2	19704.1	-	-	-
MWStz446	Isorhamnetin-7-O-glucoside (Brassicin)	Flavonoids	Flavonols	C22H22O12	479.12	317.07	478.111	[M+H]+	3	6743-96-0	-	914701	4026.16	4026.16	73500.9	9394.36	143247	123817	148003	-	-	-
Lmgp005640	Isorhamnetin-3-O-Galactoside; Cacticin	Flavonoids	Flavonols	C22H22O12	479.12	317.07	478.111	[M+H]+	3	6743-92-6	-	914701	4026.16	4026.16	73500.9	9394.36	143247	123817	148003	-	-	-
MWSslk106	Phenethylamine	Alkaloids	Benzylphenylethylamine alkaloids	C8H11N	122.1	105.07	121.089	[M+H]+	3	156-28-5	C05332	2225.11	29250.4	168859	20774.1	2225.11	55155.7	46444.1	31125.2	ko00360,ko01100	C05332	-
Lmsp010763	Monolinolenin*	Lipids	Glycerol ester	C21H36O4	353.27	261.22	352.261	[M+H]+	1	75685-85-7	-	123793	2706.39	8282.52	9617.88	510.782	44262.5	49763.6	45669.2	-	-	-
Hmgp002033	Isocrenatoside	Phenolic acids	Phenolic acids	C29H34O15	623.198	163.03	622.19	[M+H]+	3	221895-09-6	-	97478.1	2252.97	2252.97	27764.1	2252.97	23983	30882.2	15908.7	-	-	-
Lcsp000522	Prolylproline	Amino acids and derivatives	Amino acids and derivatives	C10H16N2O3	213.12	70.07	212.116	[M+H]+	3	20488-28-2	-	9514.04	19060.6	31917.3	9257.74	2579.48	19482.4	22660.2	17526.5	-	-	-
Wbmp006300	1,2,9,10-tetraethoxy-6-methyl-5,6,6a,7-tetrahydro-4H-dibenzo[de,g]quinoline	Alkaloids	Alkaloids	C25H33NO4	412.248	412.248	411.241	[M+H]+	3	-	-	5367.17	33529.9	99375	137038	5367.17	31609.8	69336.1	41932.7	-	-	-
Lmhp112042	1-Linoleoylglycerol*	Lipids	Glycerol ester	C21H38O4	355.28	263.24	354.277	[M+H]+	1	2277-28-3	-	33771.3	290.065	290.065	290.065	1254.65	14821.6	12590.4	11891.2	-	-	-
Lafp007563	Costal	Terpenoids	Sesquiterpenoids	C15H22O	219.17	121.1	218.167	[M+H]+	3	-	-	17831	8887.04	456.675	7538.37	29132.1	4141.45	5342.98	7604.11	-	-	-
Zbjp003269	7-(3,4-dimethoxyphenyl)-1-(4-hydroxyphenyl)hept-1-ene-3,5-dione*	Others	Ketone compounds	C21H22O5	355.154	137.054	354.147	[M+H]+	3	-	-	642.267	17548.3	14152.9	24476.5	1498.62	19238.9	20045.3	23821.7	-	-	-
Hmpp003343	1,7-Bis(4-Hydroxy-3-Methoxyphenyl)Hepta-4,6-Dien-3-One*	Others	Ketone compounds	C21H22O5	355.154	137.05	354.147	[M+H]+	3	-	-	642.267	17548.3	14152.9	24476.5	1498.62	19238.9	20045.3	23821.7	-	CM01771	MetMap138
pme0152	5,6-Dihydrothymine	Nucleotides and derivatives	Nucleotides and derivatives	C5H8N2O2	129.07	84.04	128.059	[M+H]+	3	696-04-8	C00906	194285	36520.8	58267.6	18884.2	156926	112305	87483.1	132536	-	C00906	-
Lssp210229	Taxumain A	Others	Others	C30H44O13	613.29	313.18	612.278	[M+H]+	3	-	-	2254.15	29463.2	63178.1	2254.15	2254.15	11270.7	18299.6	14018.5	-	-	-
Zbjp003786	tetrahydrobisdemethoxycurcumin	Phenolic acids	Phenolic acids	C19H20O4	313.143	107.049	312.136	[M+H]+	3	-	-	851.779	12806.8	33971	20224.1	851.779	20560.8	13857.6	13658.6	-	-	-
MW0107359	His-Trp	Amino acids and derivatives	Amino acids and derivatives	C17H19N5O3	342.16	147.05	341.149	[M+H]+	3	-	-	2784.55	79382.1	124633	6497.29	2784.55	53161.3	79506.8	77908.8	-	-	-
Lssp210151	2α,5α-Dihydroxy-7β,9α,10β,13α-tetraacetoxy-4(20),11-taxadiene	Others	Others	C28H40O10	537.27	297.19	536.262	[M+H]+	1	-	-	2272.98	23206.6	16193.4	22095.4	974.134	17746.1	34885.8	14648.4	-	-	-
Zbsp003407	Vicenin-2	Flavonoids	Flavones	C27H30O15	595.17	427.1	594.159	[M+H]+	3	23666-13-9	C10195	850923	206986	34294.7	534970	224090	395797	343639	453612	-	C10195	-
MW0150375	Gly-His-Leu	Amino acids and derivatives	Amino acids and derivatives	C14H23N5O4	348.17	107.05	325.175	[M+Na]+	3	-	-	5492.05	28813.1	178467	59419.1	2353.74	121678	85902.6	92717	-	-	-
Lskp211268	3-Ethyl-7-hydroxyphthalide	Others	Others	C10H10O3	179.07	119.05	178.063	[M+H]+	1	-	-	24112.9	128349	334481	235635	24112.9	200111	287850	241659	-	-	-
Lssp210162	Taxumairol Y	Others	Others	C26H38O11	527.25	311.17	526.241	[M+H]+	3	-	-	1155.61	12983.9	13634.2	16676	11170.3	24937.2	23937	10103.3	-	-	-
Lacp005273	Malonyl glucosyl Amurensin	Flavonoids	Flavonols	C35H40O19	765.23	603.17	764.216	[M+H]+	2	-	-	499523	12381.1	12381.1	74896.9	12381.1	82538.5	126863	126191	-	-	-
pmb0503	N-(4'-O-glycosyl)-p-coumaroyl agmatine	Alkaloids	Phenolamine	C20H30N4O7	439.22	147.04	438.211	[M+H]+	3	-	-	43426.6	20059.2	12758.1	10390.1	1538.2	18919.6	31039.3	13591.4	-	-	-
Lajp005174	Formononetin-7-O-Rutinoside	Flavonoids	Isoflavones	C28H32O13	577.19	269.08	576.184	[M+H]+	2	-	-	425533	22599.7	22599.7	144024	22599.7	136197	188030	115113	-	-	-
Lajp005486	Afrormosin-glucosyl rhamnoside	Flavonoids	Isoflavones	C29H34O14	607.203	299.093	606.195	[M+H]+	3	-	-	86778.3	3956.25	1695.54	36293	1695.54	31318.4	46581.4	29908.5	-	-	-
Wasdp05932	5,8-dimethoxy-3-methylnaphthalen-1-ol	Quinones	Quinones	C13H14O3	219.1	189.09	218.094	[M+H]+	2	50559-08-5	-	6044.31	41591.7	40398.2	30542.8	107872	11909.8	17235.4	28622.6	-	-	-
Yamp003866	vladinol F	Terpenoids	Triterpene Saponin	C20H24O6	361.16	161.06	360.157	[M+H]+	3	-	-	14667.4	43719.9	125160	11174.4	2039.4	22021.4	45356.8	21916.3	-	-	-
Laxp005049	Bracteatin	Flavonoids	Aurones	C15H10O7	303.05	229.05	302.043	[M+H]+	2	3260-50-2	C08577	12411.5	133942	267878	124456	12411.5	163200	195956	115408	-	C08577	-
MW0152196	Leu-Ala-Gln	Amino acids and derivatives	Amino acids and derivatives	C14H26N4O5	331.19	149.1	330.19	[M+H]+	3	85038-51-3	-	3191.65	32249.8	22196.4	65433.3	3191.65	32369.6	26300.5	22904.2	-	-	-
MW0153660	Met-Ser-His	Amino acids and derivatives	Amino acids and derivatives	C14H23N5O5S1	374.14	177.05	373.142	[M+H]+	3	-	-	72269	8884.55	75778.9	2329.94	2329.94	23209.6	24180.2	27382.5	-	-	-
Lssp210211	10-Deacetyl-13-oxobaccatin II	Others	Others	C29H34O10	543.22	325.15	542.215	[M+H]+	1	-	-	937.828	27258.7	3450.48	95858.7	937.828	37346.4	32392.1	31037.5	-	-	-
pme1184	Deoxyguanosine	Nucleotides and derivatives	Nucleotides and derivatives	C10H13N5O4	268.1	152.06	267.097	[M+H]+	3	961-07-9	C00330	137456	1023.86	2389.01	54465.2	1023.86	48117	35967.5	53603	ko00230,ko01100,ko01232,ko02010	C00330	-
Lcrp000376	3-[3,5-Dimethoxy-4-[[(S)-3-(3,4,5-trimethoxyphenyl)propan-2-yl]oxy]phenyl]-2-propen-1-ol	Lignans and Coumarins	Lignans	C23H30O7	419.21	195.1	418.199	[M+H]+	2	-	-	454.163	37791.3	43864.7	39468.8	454.163	26086.9	23577	20043.2	-	-	-
MWSHC20102	3-Hydroxy-1-(4-Hydroxy-3-Methoxyphenyl)Propan-1-One	Others	Ketone compounds	C10H12O4	197.08	151.04	196.074	[M+H]+	3	2196-18-1	-	14197	29129	1923.78	30002.7	412021	25402.9	32659.1	39352.4	-	-	-
Lcfp091229	4'-O-methylmyricetin3-O-(6-O-alpha-L-rhamnopyranosyl)-beta-D-glucopyranoside	Flavonoids	Flavonols	C28H32O17	641.17	333.06	640.164	[M+H]+	2	-	-	425184	16305	16305	167576	16305	200210	101065	229637	-	-	-
Safp016369	Carbamazepine	Alkaloids	Alkaloids	C15H12N2O	237.1	194.11	236.095	[M+H]+	2	298-46-4	C06868	1557.31	40524.7	59591.6	25818.9	1557.31	28508.3	31110.3	14874.4	-	C06868	-
HJAP044	1-(2,4,5-Trimethoxyphenyl)propan-1-one	Phenolic acids	Phenolic acids	C12H16O4	225.11	167.06	224.105	[M+H]+	2	3904-18-5	-	6258.18	6258.18	76117.4	54825.3	6258.18	31290.9	36909.7	31317	-	-	-
Wasdp03632	Allyl salicylate	Phenolic acids	Phenolic acids	C10H10O3	179.07	105.03	178.063	[M+H]+	2	10484-09-0	-	2696.05	2696.05	38125.6	31307.4	2696.05	13480.3	15957.4	21091.8	-	-	-
Lmzp003012	3-Hydroxy-4',5,7-Trimethoxyflavanone	Flavonoids	Flavanonols	C18H18O6	331.12	161.06	330.11	[M+H]+	3	76792-94-4	-	4629.79	27807.6	40699.3	55702.4	4629.79	29579.7	38171.2	31328.6	-	-	-
Lahp004580	rhamnazin-3-O-β-D-apiosyl-(1→2)-O-β-D-glucoside	Flavonoids	Flavonols	C28H32O16	625.178	331.084	624.169	[M+H]+	3	-	-	575039	3287.99	3287.99	38788.6	3287.99	103868	109244	123990	-	-	-
Sayp007703	Xi-Caesalpin	Terpenoids	Ditepenoids	C24H32O7	433.22	313.18	432.215	[M+H]+	3	79385-14-1	-	7291.43	72184	176697	114176	7291.43	76086.7	107228	91170.2	-	-	-
Lmgp002593	3-hydroxybenzaldehyde	Others	Aldehyde compounds	C7H6O2	123.04	77.04	122.037	[M+H]+	1	100-83-4	C03067	18247.2	196079	380325	270929	18247.2	202604	210728	91235.8	-	C03067	-
pmp000013	Eupatilin-7-O-glucoside	Flavonoids	Flavones	C24H26O12	507.15	345.09	506.142	[M+H]+	3	-	-	966.587	64342.5	4211.55	23712.3	2255.37	20892.7	16298.2	23661.5	-	-	-
Zmsp002938	Quercetin 3-rutinoside-7-glucoside*	Flavonoids	Flavonols	C33H40O21	773.22	303.05	772.206	[M+H]+	1	30311-61-6	-	3761.97	29586.7	110616	1612.27	1612.27	30625.2	22125.4	18969.2	-	-	-
Wmzp000545	Ajugacetalsterone A	Terpenoids	Ditepenoids	C29H46O8	523.33	445.29	522.319	[M+H]+	3	-	-	4455.37	33869.3	5930.02	151595	15825.5	33593	52931.8	19512.6	-	-	-
MWS20147	Luteolin-3'-O-glucoside	Flavonoids	Flavones	C21H20O11	449.11	287.06	448.101	[M+H]+	3	5154-41-6	-	14908.6	195145	380312	219869	2153.02	163074	259528	152562	-	-	-
pmb0197	N7-Methylguanosine	Nucleotides and derivatives	Nucleotides and derivatives	C11H15N5O5	298.11	166.07	297.107	[M+H]+	3	20244-86-4	C20674	13774.8	13779.9	10310.3	18201.2	491.744	9618.19	20078.4	16334.8	-	C20674	-
MWSmce582	Methyl L-pyroglutamate	Amino acids and derivatives	Amino acids and derivatives	C6H9NO3	144.07	84.04	143.058	[M+H]+	3	4931-66-2	-	90148.2	6228.3	92622.4	6228.3	6228.3	37466.7	50326.2	34037.2	-	-	-
MWS2032	6-Methylnicotinamide	Alkaloids	Pyridine alkaloids	C7H8N2O	137.07	65.04	136.064	[M+H]+	2	6960-22-1	-	6844.29	25142.6	116984	112342	6844.29	67468.6	86194.6	91377.7	-	-	-
pme1119	Inosine	Nucleotides and derivatives	Nucleotides and derivatives	C10H12N4O5	269.09	137.05	268.081	[M+H]+	3	58-63-9	C00294	2492.74	106334	110095	2492.74	2492.74	43266.9	25426.6	32345.1	ko00230,ko01100,ko01232,ko02010	C00294	-
MWSmce039	Isonicotinic acid	Others	Vitamin	C6H5NO2	124.04	80.05	123.032	[M+H]+	3	55-22-1	C07446	4934.04	11512.8	52464.9	50794.3	4934.04	56887.8	46029.6	51097.3	-	C07446	-
Lmtp003079	Peonidin-3-O-rutinoside	Flavonoids	Anthocyanidins	C28H33O15+	609.18	301.07	609.181	[M]+	3	-	-	203870	2626.85	2626.85	55416	22715	75210.7	78595.3	100717	-	-	-
MWS5173	Isocytosine	Nucleotides and derivatives	Nucleotides and derivatives	C4H5N3O	112.05	70.03	111.043	[M+H]+	3	108-53-2	-	9739.81	24796.9	2087	11906.9	37166.8	30370.5	51873	32606.2	-	-	-
Qmxp082605	Sculponeatin A	Terpenoids	Ditepenoids	C20H24O6	361.16	137.06	360.157	[M+H]+	3	85287-60-1	-	6850.78	40250.4	91545.2	9233.66	2936.05	26336.9	28362.1	35690.5	-	-	-
Wcop004647	6a-methyl-10-methylene-5,11-dioxododecahydro-9H-9,11a-methanonaphtho[1',2':1,7]cyclohepta[1,2-b]oxirene-3-carboxylic acid	Terpenoids	Ditepenoids	C19H22O5	331.15	151.08	330.147	[M+H]+	3	-	-	18893.3	99438.6	178113	42227	3544.87	69437.5	107478	57026.9	-	-	-
Wcdp010708	Octadeca-2,9,12,15-tetraen-1-ol	Others	Others	C18H30O	263.24	81.07	262.23	[M+H]+	3	-	-	18429.5	542.305	542.305	542.305	3346.65	8702.72	6875.86	10564.2	-	-	-
Lacp005292	Malonyl Phellatin	Flavonoids	Flavonols	C29H32O15	621.18	317.065	620.174	[M+H]+	3	-	-	89381.8	2181.55	2181.55	16094.4	2181.55	32432	36482.9	29058.5	-	-	-
Lmhp009526	2-α-Linolenoyl-glycerol-1-O-glucoside*	Lipids	Glycerol ester	C27H46O9	515.32	261.22	514.314	[M+H]+	1	-	-	55338.7	132.915	2855.29	10352.3	132.915	40450.2	40731.2	30099	-	-	-
Zmmp002642	Cyanidin-3-O-(6''-O-feruloyl)glucoside	Flavonoids	Anthocyanidins	C31H29O14+	625.16	287.06	625.155	[M]+	3	-	-	267384	3660.78	3660.78	26800.6	14298.7	36999.5	41416.4	54522.3	-	-	-
pme1419	L-Methionine methyl ester	Amino acids and derivatives	Amino acids and derivatives	C6H13NO2S	164.07	104.07	163.067	[M+H]+	3	10332-17-9	-	2644.1	17830.8	7753.81	30236.7	6169.56	37193.8	36487.7	24463.6	-	-	-
Lmhp009190	2-Linoleoylglycerol-1,3-di-O-glucoside*	Lipids	Glycerol ester	C33H58O14	679.39	263.24	678.383	[M+H]+	2	-	-	114413	5171.8	655.818	7346.56	2100.16	62710.4	65518.2	48175	-	-	-
Yaap002815	pentacyclo[4.2.0.02,5.03,8.04,7]oct-2-en-1-ol	Others	Others	C8H6O	119.05	91.05	118.042	[M+H]+	3	-	-	133775	321792	8920.32	8920.32	8920.32	237488	209136	175232	-	-	-
Lmhp009349	LysoPE 20:4(2n isomer)	Lipids	LPE	C25H44NO7P	502.29	361.27	501.286	[M+H]+	1	-	-	68665.3	765.401	1785.94	12726.9	11742.9	24285.5	41753.3	37607.1	-	-	-
Zbjp002681	1,7-bis(4-hydroxy-3-methoxyphenyl)hept-1-ene-3-ol	Others	Ketone compounds	C21H26O5	359.18	137.06	358.178	[M+H]+	3	-	-	10088	5786.63	4394.76	38586.9	44487.4	12201.8	7971.82	16119.8	-	CM01773	MetMap138
Zbqp003804	N-Octanoyl-nornicotine	Alkaloids	Pyridine alkaloids	C17H24N2O3	305.19	149.11	304.179	[M+H]+	3	-	-	2076.89	27887.9	44954.9	18100.6	10114.9	10384.4	26955.8	23998	-	-	-
Lhkp101525	Apiosylskimmin (Adicardin)	Lignans and Coumarins	Coumarins	C20H24O12	457.135	163.039	456.127	[M+H]+	3	103529-94-8	-	26859.3	19776.2	1685.9	14969	133274	11618.9	13844.2	8477.89	-	-	-
Zbpp001797	Isorhamnetin-3-O-rutinoside-7-O-rhamnoside	Flavonoids	Flavonols	C34H42O20	771.23	317.07	770.227	[M+H]+	1	-	-	1461.53	6298.34	14038.6	10691.1	1461.53	44280.5	33513	68232.2	-	-	-
MWSmce096	Nootkatone	Terpenoids	Sesquiterpenoids	C15H22O	219.17	81.0684	218.167	[M+H]+	3	4674-50-4	C17914	39266.9	3449.68	1192.36	13174.5	35443.9	13979.6	16631.1	19179.8	-	C17914	-
Lmhp010514	LysoPE 20:2(2n isomer)	Lipids	LPE	C25H48NO7P	506.32	365.31	505.317	[M+H]+	1	-	-	93701.1	2768.61	300.083	7240.35	2396.41	31474.9	40353.4	29912.1	-	-	-
MWSmce709	Isoquinoline	Alkaloids	Isoquinoline alkaloids	C9H7N	130.06	103.05	129.058	[M+H]+	3	119-65-3	C06323	5732.41	25273	11314.4	16537	236188	14840.3	18481.8	27224.9	-	C06323	-
Lacp004935	Megastigm-5-en-3,9-diol glucoside*	Terpenoids	Sesquiterpenoids	C19H34O7	375.24	177.16	374.23	[M+H]+	3	-	-	1137.95	38777.6	61479.1	24328.2	1137.95	18082	48638.9	42117.3	-	-	-
Wbtp005759	1,2,5,7,8-pentahydroxy-3-methylanthracene-9,10-dione	Quinones	Quinones	C15H10O7	303.05	303.05	302.043	[M+H]+	3	-	-	79350.6	8994.29	9162.07	72428.3	3854.69	46252.3	44501.8	34579.1	-	-	-
Lmcp004369	Quercetin-3',4'-dimethyl ether	Flavonoids	Flavonols	C17H14O7	331.08	287.05	330.074	[M+H]+	3	3306-29-4	-	2213.52	10670.1	29554.8	2213.52	51469	36540.6	33611.9	15397.1	-	-	-
Lsjp211206	beta-Ionone	Terpenoids	Monoterpenoids	C13H20O	193.16	133.1	192.151	[M+H]+	1	79-77-6	C12287	12087.6	40343.5	53939.5	24523.4	3079.79	25078.8	21383.6	15399	-	C12287	-
Zmhp003514	6,7,8-Tetrahydroxy-5-methoxyflavone	Flavonoids	Flavones	C16H12O6	301.07	286.05	300.063	[M+H]+	3	-	-	12168.5	2141.52	2141.52	62437.9	2141.52	21734.6	11868.1	19471.6	-	-	-
Zbkp006904	3beta,11β-Diacetoxy-1alpha-hydroxykaura-16-ene-6,15-dione	Terpenoids	Ditepenoids	C24H32O7	433.22	277.16	432.215	[M+H]+	1	39388-66-4	C09111	2850.64	22301.5	15853.6	15101.7	1221.7	20243.3	7359.55	21240.4	-	C09111	-
Qmjp012113	Hypericumoxide N	Others	Others	C34H52O6	557.38	465.33	556.376	[M+H]+	3	-	-	447.238	5718.38	76214	3221.56	447.238	10916.5	17474.6	21259.3	-	-	-
Waqkp05977	2-g-linolenoyl-glycerol	Lipids	Glycerol ester	C21H36O4	353.27	261.22	352.261	[M+H]+	2	-	-	88552.3	786.733	7428.39	8982.92	786.733	44129.6	44539.7	35674.7	-	-	-
mws0001	L-Asparagine	Amino acids and derivatives	Amino acids and derivatives	C4H8N2O3	133.06	74.02	132.054	[M+H]+	3	70-47-3	C00152	75806.9	2799.95	2799.95	2799.95	71023.3	32314.5	13999.7	28651.6	ko00250,ko00460,ko00970,ko01100,ko01110,ko01230	C00152	-
MWSCX001	5-hydroxymaltol	Others	Ketone compounds	C6H6O4	143.03	69.03	142.027	[M+H]+	2	1073-96-7	-	2189.64	23181.6	31869	17622	2189.64	19790.1	29027	12376.8	-	-	-
Lssp210181	2α-Hydroxyl-7β,9α,10β,13α-Tetraacetoxy-5α-(2'-hydroxy-3'-N,N-dimethylamino-3'-phenyl)-propionyloxytaxus-4(20),11 diene	Alkaloids	Alkaloids	C39H53NO12	728.36	194.12	727.357	[M+H]+	3	-	-	578.423	880051	1.65691e+06	1.25223e+06	9441.35	582539	805660	650265	-	-	-
Lmqp002761	Alnusonol	Others	Others	C19H20O4	313.14	151.08	312.136	[M+H]+	2	52330-12-8	-	2158.81	16047.9	6053.43	38850.2	13559.1	15330.3	37522.3	25127.8	-	-	-
Zmhp002640	6-Hydroxykaempferol-3-O-rutinoside-6-O-glucoside	Flavonoids	Flavonols	C33H40O21	773.21	303.05	772.206	[M+H]+	2	-	-	2109.69	21980.9	103929	9874.58	2109.69	43189.6	35821.4	42155.1	-	-	-
Lagp004342	Oxyayanin A glucoside*	Flavonoids	Flavones	C24H26O13	523.14	361.1	522.137	[M+H]+	3	-	-	10738.7	70539.1	3952.56	37423.2	628.789	21181.1	23517.1	12591.9	-	-	-
Zmgp005070	Centaurein*	Flavonoids	Flavonols	C24H26O13	523.14	361.09	522.137	[M+H]+	3	35595-03-0	-	10738.7	70539.1	3952.56	37423.2	628.789	21181.1	23517.1	12591.9	-	-	-
Lahp002797	Methyl Orsellinate	Phenolic acids	Phenolic acids	C9H10O4	183.06	123.04	182.058	[M+H]+	2	3187-58-4	-	1929.86	18116.9	6257.28	26365	11907.7	20554.9	39171.9	20418.3	-	CM020523	MetMap158
Wcdp000839	5-methylfurfural	Others	Others	C6H6O2	111.043	55.0541	110.037	[M+H]+	3	620-02-0	-	10847	61680.7	252282	29756.4	10847	148333	241540	180180	-	-	-
Lssp210384	2α,3α-Epoxy-5,7,3',4'-tetrahydroxyflavan-(4β→8)-epicatechin	Tannins	Proanthocyanidins	C30H24O12	577.13	287.06	576.127	[M+H]+	2	-	-	82934.3	4108.99	4108.99	42130	4108.99	39616.2	30603.9	44099.5	-	-	-
Cmhp003670	Secologanin	Terpenoids	Monoterpenoids	C17H24O10	389.145	165.056	388.137	[M+H]+	3	19351-63-4	C01852	3029.68	15939.4	52113.4	10262.4	3029.68	32475.3	40849.8	37559.2	ko00901,ko00902,ko00950,ko01100,ko01110	C01852	-
MWSHY0011	5-Methyl-7-methoxyisoflavone	Flavonoids	Isoflavones	C17H14O3	267.1	224.08	266.094	[M+H]+	2	82517-12-2	-	263417	13054	13054	30459.3	13054	80930.1	104654	101774	-	-	-
Labp004756	Kaempferol dimalonyl glucoside	Flavonoids	Flavonols	C27H24O17	621.108	287.054	620.101	[M+H]+	3	-	-	111881	3288.05	3288.05	17451.1	3288.05	30321.3	45234.5	16440.2	-	-	-
Lmhp009384	1-Linoleoylglycerol-2,3-di-O-glucoside*	Lipids	Glycerol ester	C33H58O14	679.39	263.24	678.383	[M+H]+	2	-	-	105905	5129.2	638.073	7597.57	1488.84	68251.3	59521.2	63448.7	-	-	-
Zmjp012507	3,12,23,25-tetrahydroxy-20S,24S-epoxydammarane-3-O-xylosylglucoside	Terpenoids	Triterpene Saponin	C41H70O14	787.5	625.45	786.477	[M+H]+	2	-	-	4970.17	11597.1	225249	23134.5	4970.17	70728.4	57224.4	62342.5	-	-	-
Lhmp122112	5-Pregnene-3,17,20-triol-20-O-glucoside*	Steroids	Cardiac glycoside	C27H44O8	497.31	335.26	496.304	[M+H]+	1	-	-	50131	2833.03	2833.03	6610.41	2833.03	21327.5	27632.7	34874.2	-	-	-
Zmgp004786	1,7-diphenyl-3,5-heptanedione	Others	Ketone compounds	C19H20O2	281.155	105.07	280.146	[M+H]+	3	-	-	55963.1	709.655	4552.88	709.655	709.655	16407.7	17163.1	16747.7	-	-	-
MWStz431	Clitorin*	Flavonoids	Flavones	C33H40O19	741.221	287.055	740.216	[M+H]+	1	55804-74-5	-	200536	106390	37572	75338.7	5517.81	69697.1	72589.5	27589.1	-	-	-
Lmsp003881	Kaempferol-3-O-rutinoside-7-O-rhamnoside*	Flavonoids	Flavonols	C33H40O19	741.224	287.056	740.216	[M+H]+	1	-	-	200536	106390	37572	75338.7	5517.81	69697.1	72589.5	27589.1	-	-	-
Safp005837	Kaempferol-3-O-rhamninoside*	Flavonoids	Flavonols	C33H40O19	741.22	287.06	740.216	[M+H]+	1	83170-31-4	-	200536	106390	37572	75338.7	5517.81	69697.1	72589.5	27589.1	-	-	-
Lmhp008589	LysoPE 18:3(2n isomer)	Lipids	LPE	C23H42NO7P	476.28	335.26	475.27	[M+H]+	1	-	-	122667	697.721	697.721	8458.57	6132.58	33978.7	26644	36434.3	-	-	-
Zmsp009001	2-hydroxy-3-{[3,4,5-trihydroxy-6-({[3,4,5-trihydroxy-6-(hydroxymethyl)oxan-2-yl]oxy}methyl)oxan-2-yl]oxy}propyl octadeca-9,12-dienoate	Others	Others	C33H58O14	679.39	263.24	678.383	[M+H]+	3	-	-	121581	1051.32	1051.32	7935.72	1051.32	41542.2	62717.1	59572.3	-	-	-
Lmhp008801	LysoPE 18:3	Lipids	LPE	C23H42NO7P	476.28	335.26	475.27	[M+H]+	1	-	-	128475	1548.12	663.481	12045.3	5930.35	41428.7	39972.4	31277.1	-	-	-
Lmhp009773	1-α-Linolenoyl-glycerol-3-O-glucoside*	Lipids	Glycerol ester	C27H46O9	515.32	261.22	514.314	[M+H]+	1	-	-	41341.6	3012.5	274.227	7229.55	1012.89	27066	23946.8	36916.3	-	-	-
Lmfp002421	Quercetin-3-O-[rhamnosyl(1→2)glucosyl]-5-O-glucoside*	Flavonoids	Flavonols	C33H40O21	773.21	303.05	772.206	[M+H]+	1	-	-	419.61	15288	107956	4861.44	419.61	22167	23159.4	41546.1	-	CM00636	MetMap115
Lmsp002982	Quercetin-3-O-sophoroside-7-O-rhamnoside*	Flavonoids	Flavonols	C33H40O21	773.213	303.051	772.206	[M+H]+	1	-	-	419.61	15288	107956	4861.44	419.61	22167	23159.4	41546.1	-	CM00633	MetMap115
Sadp011327	5-ethenyl-7-methoxy-1,8-dimethyl-9,10-dihydrophenanthren-2-ol	Terpenoids	Ditepenoids	C19H20O2	281.15	221.13	280.146	[M+H]+	2	-	-	95829.6	1010.43	1010.43	2357.68	1010.43	37002.4	39623.2	30566.3	-	-	-
Lmhp010757	LysoPE 20:2	Lipids	LPE	C25H48NO7P	506.32	365.31	505.317	[M+H]+	1	-	-	87077	3330.91	3330.91	7772.13	3330.91	32083.8	23333.7	43144.9	-	-	-
Haxp011513	Sugiol	Terpenoids	Ditepenoids	C20H28O2	301.22	259.17	300.209	[M+H]+	1	511-05-7	C21822	53169.9	1116.77	1116.77	9932.89	1116.77	11620.5	20115.2	21728.5	ko00904,ko01110	C21822	-
Zmdp008296	6-prenylapigenin*	Flavonoids	Flavones	C20H18O5	339.12	283.06	338.115	[M+H]+	3	68097-13-2	-	361309	4122.33	4122.33	9618.76	4122.33	73131.8	89258.2	100025	-	-	-
Wasyqp2836	3-O-Feruloyl Aminogalactitol	Phenolic acids	Phenolic acids	C16H23NO9	374.14	177.06	373.137	[M+H]+	1	-	-	59060.7	4062.99	37635.3	4062.99	4062.99	23107.7	26185.8	20314.9	-	-	-
Lcfp121102	Iminostilbene	Alkaloids	Alkaloids	C14H11N	194.1	179.07	193.089	[M+H]+	2	256-96-2	-	12241.5	34819.7	52275	18969.6	856.426	25520.4	33469.7	32502.5	-	-	-
Sadp009658	7-hydroxy-2-methoxy-1,8-dimethyl-9,10-dihydrophenanthrene-4-carbaldehyde	Terpenoids	Ditepenoids	C18H18O3	283.13	253.09	282.126	[M+H]+	2	-	-	70733.6	3952.76	3952.76	15551.9	3952.76	19763.8	20790.2	23365.9	-	-	-
Lskp211409	20,26-Dihydroxyecdysone*	Steroids	Steroid	C27H44O8	497.31	335.26	496.304	[M+H]+	1	19458-46-9	C16500	45049.8	999.837	999.837	5855.59	999.837	26507.2	27463	24336.9	-	C16500	-
Zahp001902	Delphinidin-3-O-sambubioside	Flavonoids	Anthocyanidins	C26H29O16+	597.15	303.05	597.146	[M]+	3	53158-73-9	C20491	41662.1	2139.44	2139.44	2139.44	2139.44	16028	23201.4	10697.2	ko00942	C20491	-
Lhhp102904	Horsfieldin*	Lignans and Coumarins	Lignans	C20H20O6	357.13	307.09	356.126	[M+H]+	1	-	-	5260.62	4688.59	531.69	531.69	331083	9509.6	9139	12920.2	-	-	-
Wbwp006397	(3r,4r)-3-(2h-1,3-benzodioxol-5-ylmethyl)-4-[(4-hydroxy-3-methoxyphenyl)methyl]oxolan-2-one*	Lignans and Coumarins	Lignans	C20H20O6	357.13	307.1	356.126	[M+H]+	1	-	-	5260.62	4688.59	531.69	531.69	331083	9509.6	9139	12920.2	-	-	-
Wahlp00544	Dopamine 4-O-Glucoside	Alkaloids	Phenolamine	C14H21NO7	316.14	137.06	315.132	[M+H]+	2	-	-	6172.17	30110.8	4616.4	531.6	3765.74	29234.5	31910.4	33116.4	-	-	-
Lcsp002946	Dihydrozeatin-O-glucoside riboside	Alkaloids	Alkaloids	C21H33N5O10	516.229	384.189	515.223	[M+H]+	3	62512-95-2	-	2320.68	5803.79	12808	25718.3	2320.68	23179.8	11603.4	19076	-	-	-
mws1293	Theaflavin	Tannins	Proanthocyanidins	C29H24O12	565.13	139.04	564.127	[M+H]+	3	4670-05-7	-	812	812	812	17726.3	13869.7	8296.5	6740.82	8609.8	-	-	-
MWSHY0017	Naringenin	Flavonoids	Flavanones	C15H12O5	273.08	153.02	272.068	[M+H]+	3	480-41-1	C00509	18075.9	28177.1	1010.32	6554.1	1010.32	12445.1	7431.81	12902.1	ko00941,ko00943,ko01100,ko01110	C00509	-
Wbjp003603	3-Hydroxy-3-[(6-methyl-2-pyridyl)methyl]-5-methoxyindoline-2-one	Alkaloids	Alkaloids	C16H16N2O3	285.124	267.115	284.116	[M+H]+	3	-	-	1458.96	1458.96	26228.2	7280.93	56691.3	19456.4	16273.5	7294.79	-	-	-
Zmdp000917	δ-Guanidinovaleric acid	Organic acids	Organic acids	C6H13N3O2	160.11	114.04	159.101	[M+H]+	3	462-93-1	C13688	2437.63	13630	28404.7	29247.6	2437.63	47149.1	31738.7	41178	-	C13688	-
Lakp001702	Glucosylphaseoloidin	Phenolic acids	Phenolic acids	C20H28O14	493.154	169.049	492.148	[M+H]+	3	-	-	19557.4	7772.43	6619.82	8630.89	517.976	23212	10503.1	13164.6	-	-	-
Lmhp001732	L-Prolyl-L-Phenylalanine	Amino acids and derivatives	Amino acids and derivatives	C14H18N2O3	263.14	70.06	262.132	[M+H]+	3	13589-02-1	-	9409.45	508.442	508.442	6852.28	2609.25	9986.52	5857.36	12409.7	-	-	-
Lamp006812	4'-Demethyleucomin glucosyl rhamnoside	Flavonoids	Other Flavonoids	C28H32O14	593.18	285.07	592.179	[M+H]+	2	-	-	87330.5	3739.26	3739.26	28291.2	3739.26	24362.6	33789.4	18696.3	-	-	-
Yalp007434	(3R,5R,7R,8R,9R,10S,13S,17R)-17-((3S,6S)-6-hydroxy-7,7-dimethyl-2,3,6,7-tetrahydrooxepin-3-yl)-4,4,8,10,13-pentamethyl-2,3,4,5,6,7,8,9,10,11,12,13,16,17-tetradecahydro-1H-cyclopenta[a]phenanthrene-3,7-diyl diacetate	Steroids	Steroid	C34H52O6	557.38	465.34	556.376	[M+H]+	3	-	-	1052.66	5586.4	65574.3	9532.48	1052.66	6112.99	12337.6	7157.64	-	-	-
Wcdp010716	Glycidyl Linoleate	Lipids	Glycerol ester	C21H36O3	337.27	95.09	336.266	[M+H]+	1	24305-63-3	-	34786.5	2096.9	898.672	3128.16	898.672	9947.62	10542.7	9220.64	-	-	-
WaYp002866	3-(4-hydroxyphenyl)-3-oxopropyl beta-D-glucopyranoside	Phenolic acids	Phenolic acids	C15H20O8	329.12	121.03	328.116	[M+H]+	1	53170-92-6	-	844.722	15492.9	31843.5	33733.1	13624.1	25238.2	19008.1	18969.2	-	-	-
Waqkp07598	2-g-Linoleoyl-glycerol*	Lipids	Glycerol ester	C21H38O4	355.29	263.24	354.277	[M+H]+	1	-	-	36103.6	2383.91	2383.91	2383.91	2383.91	11919.5	14438.4	15181.4	-	-	-
pmb0168	PC(16:1/14:1)	Lipids	PC	C38H70NO8P	700.49	184.07	699.484	[M+H]+	3	-	-	60704	3144.81	3144.81	3144.81	3144.81	15724	18398	23458	-	-	-
Lmhp010908	LysoPC 19:1	Lipids	LPC	C27H54NO7P	536.37	184.07	535.364	[M+H]+	3	-	-	59809.2	3033.24	3033.24	3033.24	3033.24	20734.9	23968.8	15166.2	-	-	-
Lcfp121068	CycloPro-Arg	Amino acids and derivatives	Amino acids and derivatives	C11H19N5O2	254.16	195.11	253.154	[M+H]+	2	-	-	573141	20399.6	20399.6	20399.6	20399.6	121129	102696	101998	-	-	-
MWSHY0087	Licochalcone C	Flavonoids	Chalcones	C21H22O4	339.159	253.089	338.152	[M+H]+	3	144506-14-9	-	332038	1837.32	1837.32	4287.09	1837.32	85390.5	92833.2	92707.3	-	-	-
Walp012413	2-Palmitoleoyl-Glycerol*	Lipids	Glycerol ester	C19H36O4	329.268	237.22	328.261	[M+H]+	3	-	-	40950.4	2503.25	2503.25	2503.25	2503.25	12516.2	21893.2	17492.5	-	-	-
Zmjp004795	5,6,7-Trihydroxy-8-methoxyflavone	Flavonoids	Flavones	C16H12O6	301.07	286.05	300.063	[M+H]+	3	-	-	10921.5	903.107	903.107	51018.9	4210.75	13627.2	17306.8	6804.67	-	-	-
MWS0700	Neopterin	Alkaloids	Alkaloids	C9H11N5O4	254.09	206.07	253.081	[M+H]+	3	2009-64-5	C05926	3299.41	1652.85	7320.47	5312.86	634.782	4963.06	8178.01	3173.91	ko00790	C05926	-
Xmbp001692	2,4,6-Trihydroxybenzoic acid	Phenolic acids	Phenolic acids	C7H6O5	171.03	81.03	170.022	[M+H]+	3	83-30-7	-	118721	1320.17	1320.17	11954.8	3836.91	24712.2	24816.3	29490.1	-	CM020396	MetMap158
Lmhp012042	2-Linoleoylglycerol*	Lipids	Glycerol ester	C21H38O4	355.28	263.24	354.277	[M+H]+	1	3443-82-1	-	33574.1	2420.99	2420.99	2420.99	2420.99	12947.4	12105	13898.3	-	-	-
Sasp012108	Buprofezin	Alkaloids	Alkaloids	C16H23N3OS	306.16	57.07	305.156	[M+H]+	1	69327-76-0	-	860.685	860.685	860.685	30751.1	860.685	4303.42	6795.86	5422.92	-	-	-
Qmdp101632	17-Acetoxyjolkinolide	Terpenoids	Ditepenoids	C22H28O5	373.2	313.18	372.194	[M+H]+	2	-	-	32832.6	2819.04	2819.04	2819.04	2819.04	17027.2	21220.4	14095.2	-	-	-
pma0461	14,15-Dehydrocrepenynic acid	Lipids	Free fatty acids	C18H28O2	277.22	93.07	276.209	[M+H]+	3	4154-44-3	-	2994.02	803.303	5259.25	24037.7	803.303	15945.8	21685.3	30955.8	-	-	-
Wbmp007967	Vitexifolin F	Terpenoids	Ditepenoids	C22H36O4	365.27	365.27	364.261	[M+H]+	3	-	-	23262.5	16130.3	2214.78	67154.1	40522.2	29131.9	26150.5	28698.3	-	-	-
Hmcp001618	Quercetin 3-(2G-xylosylrutinoside)	Flavonoids	Flavonols	C32H38O20	743.2	449.1	742.196	[M+H]+	3	129235-39-8	C10175	655.207	17517.5	47926	655.207	655.207	10793.1	7584.43	15345.8	ko00944	C10175	MetMap115
ZbWp000749	ethyl-L-arginine	Amino acids and derivatives	Amino acids and derivatives	C8H18N4O2	203.15	70.07	202.143	[M+H]+	3	-	-	2817.11	2817.11	63824.3	2817.11	2817.11	14085.6	23362.5	15158.6	-	-	-
MWS201437	Leu-Asp	Amino acids and derivatives	Amino acids and derivatives	C10H18N2O5	247.13	86.1	246.122	[M+H]+	3	32949-40-9	-	32218.1	1604.85	5487.38	3744.65	1604.85	16855.9	16368.2	12025.6	-	-	-
Zmmp003478	Petunidin-3-O-(6''-O-p-coumaroyl)glucoside-5-O-rhamnoside*	Flavonoids	Anthocyanidins	C37H39O18+	771.21	317.07	771.213	[M]+	3	-	-	205522	10165.6	4356.7	22276.1	4356.7	40641.2	56802.7	63887.2	-	-	-
HJAP119	Rhamnetin-3-O-Rutinoside-5-O-rhamnoside*	Flavonoids	Flavonols	C34H42O20	771.22	317.06	770.227	[M+H]+	2	-	-	205522	10165.6	4356.7	22276.1	4356.7	40641.2	56802.7	63887.2	-	CM00631	MetMap117
Wcdp003306	Norharmane; Beta-Carboline	Alkaloids	Plumerane	C11H8N2	169.08	115.06	168.069	[M+H]+	3	244-63-3	C20157	2352.84	2352.84	2352.84	13869.5	23270.4	11764.2	27078.3	21560.6	-	C20157	-
Sayp008010	caesalmin C	Terpenoids	Ditepenoids	C26H34O8	475.23	295.17	474.225	[M+H]+	3	-	-	50510.1	2478.88	37078.1	2478.88	2478.88	12394.4	16813.8	16635.7	-	-	-
MWSmce389	Beta-asarone	Others	Others	C12H16O3	209.12	179.07	208.11	[M+H]+	3	2883-98-9	C10430	57312.9	2823.76	2823.76	2823.76	2823.76	14118.8	31280.5	16728.2	-	C10430	-
Waqkp07331	1-g-Linoleoyl-glycerol*	Lipids	Glycerol ester	C21H38O4	355.29	263.24	354.277	[M+H]+	1	-	-	32597.9	2849.48	2849.48	2849.48	2849.48	24288.6	14247.4	18704.5	-	-	-
Smsp110188	isopolygodial	Terpenoids	Sesquiterpenoids	C15H22O2	235.17	147.08	234.162	[M+H]+	1	-	-	18517.7	710.281	710.281	710.281	710.281	7639.53	7733.39	3551.4	-	-	-
Lmhp009464	LysoPE 17:1(2n isomer)	Lipids	LPE	C22H44NO7P	466.29	325.27	465.286	[M+H]+	3	-	-	58222.1	2167.38	2167.38	2167.38	2167.38	14223.1	10836.9	16723	-	-	-
MWSslk187	Typhaneoside*	Flavonoids	Flavonols	C34H42O20	771.24	317.07	770.227	[M+H]+	2	104472-68-6	-	5517.15	12873.3	5517.15	5517.15	5517.15	52346.5	55167.3	49379.6	-	-	-
Zbgp004081	Petunidin-3-O-(6''-O-p-coumaroyl)rhamnoside-5-O-glucoside*	Flavonoids	Anthocyanidins	C37H39O18+	771.22	317.07	771.213	[M]+	3	-	-	5517.15	12873.3	5517.15	5517.15	5517.15	52346.5	55167.3	49379.6	-	-	-
MWStz506	Lupiwighteone*	Flavonoids	Other Flavonoids	C20H18O5	339.124	283.068	338.115	[M+H]+	3	104691-86-3	-	360684	316.532	316.532	7697.27	316.532	73131	100000	71284.6	-	-	-
Zmmp003779	Petunidin-3-O-(6''-O-p-coumaroyl)rutinoside*	Flavonoids	Anthocyanidins	C37H39O18+	771.21	317.07	771.213	[M]+	3	-	-	106815	4788.57	4788.57	17712.4	4788.57	39201.9	23942.8	47928.7	-	-	-
MWSmce483	Triptophenolide	Terpenoids	Ditepenoids	C20H24O3	313.18	225.13	312.173	[M+H]+	2	74285-86-2	-	59316.8	2875.39	2875.39	2875.39	2875.39	29379.6	14376.9	19576.1	-	-	-
HJAP058	5,6,7,4'-Tetramethoxyflavanone	Flavonoids	Flavanones	C19H20O6	345.1	284.07	344.126	[M+H]+	3	2569-77-9	C15118	976.999	6262.09	976.999	16387	976.999	4885	6408.24	5414.57	-	C15118	-
Walp012598	1-Palmitoleoyl-Glycerol*	Lipids	Glycerol ester	C19H36O4	329.27	237.22	328.261	[M+H]+	3	-	-	47488.6	2574.1	2574.1	2574.1	2574.1	12870.5	18706.8	16824.1	-	-	-
Zbsp011292	Methyl [6]-Gingerdiol 3-acetate	Phenolic acids	Phenolic acids	C20H32O5	353.23	151.074	352.225	[M+H]+	3	-	-	14735.8	1203.95	1203.95	1203.95	1203.95	6987.58	6019.75	6769.26	-	-	-
Lhnp111718	Zaluzanin C	Terpenoids	Sesquiterpenoids	C15H18O3	247.13	131.08	246.126	[M+H]+	3	16838-87-2	C09606	1415.29	8494.51	17088.2	1415.29	1415.29	11422.8	11401.8	7076.43	-	C09606	-
Qmjp080402	15,16-Bisnor-13-oxo-8(17),11-labdadien-19-ol	Terpenoids	Sesquiterpenoids	C18H28O2	277.22	235.18	276.209	[M+H]+	3	-	-	39744	1357.18	3220.59	3166.75	1357.18	19079.3	19660.4	24481.8	-	-	-
pmb1574	9,12-Octadecadien-6-Ynoic Acid	Lipids	Free fatty acids	C18H28O2	277.22	93.07	276.209	[M+H]+	3	61481-29-6	-	1728.72	1728.72	1728.72	23925	1728.72	23580.4	16043.8	29734.6	-	-	-
Lasp010382	Ent-16beta-Methoxy-19-Kauranoic Acid	Terpenoids	Ditepenoids	C21H34O3	335.257	67.0529	334.25	[M+H]+	3	38308-35-9	-	12816.9	1128.88	1128.88	1128.88	1128.88	9747.29	13590.8	5644.39	-	-	-
Lskp211249	epieudesmin	Lignans and Coumarins	Lignans	C22H26O6	387.18	137.06	386.173	[M+H]+	3	-	-	1641.18	1641.18	1641.18	43396.4	5784.45	10448.9	8205.91	14026.4	-	-	-
Hmpp003624	Tsaokoarylone	Others	Ketone compounds	C20H20O4	325.143	107.04	324.136	[M+H]+	3	811471-20-2	-	28938.3	1161.59	1161.59	1161.59	1161.59	8518.41	11366.1	5807.95	-	CM01746	MetMap138
Cmxp004977	Isookanin	Flavonoids	Flavanones	C15H12O6	289.07	153.02	288.063	[M+H]+	3	1036-49-3	-	80570.8	543.065	543.065	15274.6	543.065	22895	15097	29820.7	-	-	-
Lssp210153	(2'S,3'R)-5-(N,N-Dimethyl-3'-phenylisoseryl)-taxachitriene A	Alkaloids	Alkaloids	C43H57NO15	828.38	134.1	827.373	[M+H]+	3	-	-	2511.62	4.09798e+06	9.78607e+06	2.78463e+06	14120.6	3.38185e+06	3.24729e+06	3.26941e+06	-	-	-
Lmsp003790	Isorhamnetin-3-O-sophoroside-7-O-rhamnoside	Flavonoids	Flavonols	C34H42O21	787.23	317.07	786.222	[M+H]+	3	41328-75-0	-	51138.1	1278.42	1278.42	10206.2	1278.42	16995.8	13809.4	14164.5	-	-	-
Smlp003276	Malvidin-3-O-(6''-O-malonyl)glucoside	Flavonoids	Anthocyanidins	C26H27O15+	579.13	331.08	579.134	[M]+	3	-	-	13557.3	3439.69	3439.69	3439.69	3439.69	17198.4	25126.3	18269.5	-	-	-
MWStz632	Isocurcumenol	Terpenoids	Sesquiterpenoids	C15H22O2	235.17	105.07	234.162	[M+H]+	1	24063-71-6	-	26392.1	745.08	745.08	745.08	745.08	8079.8	5544.13	3725.4	-	-	-
Lmhp009034	LysoPE 16:1	Lipids	LPE	C21H42NO7P	452.28	311.26	451.27	[M+H]+	3	-	-	74998.6	2600.46	2600.46	2600.46	2600.46	18448.5	17497.6	13002.3	-	-	-
Lssp210303	Pieroside B	Others	Others	C26H40O9	497.27	299.2	496.267	[M+H]+	3	-	-	5614.27	5165.86	2213.94	2213.94	2213.94	20903.9	12900.6	21280.6	-	-	-
mws0154	Shikimate	Organic acids	Organic acids	C7H10O5	173.05	93.03	174.053	[M-H]-	1	138-59-0	C00493	1.38128e+06	1.8092e+07	9.49069e+06	7.35452e+06	1.71741e+06	8.59266e+06	8.99157e+06	8.57949e+06	ko00400,ko00996,ko00999,ko01100,ko01110,ko01230,ko01240	C00493	-
mws0344	D-Xylonate*	Others	Saccharides	C5H10O6	165.04	75.01	166.048	[M-H]-	1	526-91-0	C00502	1.44084e+06	8.7192e+06	9.0677e+06	4.23538e+06	4.04296e+06	7.62139e+06	7.51566e+06	7.5968e+06	ko00040,ko01100	C00502	-
Wasyqn0366	D-Arabinonate*	Others	Saccharides	C5H10O6	165.04	75.01	166.048	[M-H]-	1	32609-14-6	C00878	1.44084e+06	8.7192e+06	9.0677e+06	4.23538e+06	4.04296e+06	7.62139e+06	7.51566e+06	7.5968e+06	ko00053,ko01100	C00878	-
ML10176345	3-Dehydroshikimate	Organic acids	Organic acids	C7H8O5	171.03	109.03	172.037	[M-H]-	3	2922-42-1	C02637	41536.8	251176	111929	129287	54459.1	130243	194169	125615	ko00400,ko00999,ko01100,ko01110,ko01230,ko01240	C02637	-
Hmln003754	Icariside E5*	Lignans and Coumarins	Lignans	C26H34O11	521.2	359.15	522.21	[M-H]-	1	126176-79-2	-	71086.3	586410	224701	240474	2.23957e+06	148569	102239	126315	-	-	-
MWStz402	Urolignoside*	Lignans and Coumarins	Lignans	C26H34O11	521.2	359.15	522.21	[M-H]-	1	131723-83-6	-	84643	583758	229686	230909	2.20715e+06	119108	98101.9	90792.7	-	-	-
pmn001710	Rosmarinic acid-3'-O-glucoside	Phenolic acids	Phenolic acids	C24H26O13	521.13	359.08	522.137	[M-H]-	3	910028-78-3	-	84643	583758	229686	230909	2.20715e+06	119108	98101.9	90792.7	-	-	-
MWSmce165	L-Fucitol	Others	Saccharides	C6H14O5	165.08	59.02	166.084	[M-H]-	2	13074-06-1	-	196909	1.00176e+06	1.15022e+06	466557	535590	878723	833523	903758	-	-	-
pme3207	cis,cis-Muconate	Organic acids	Organic acids	C6H6O4	141.02	59.01	142.027	[M-H]-	3	1119-72-8	C02480	5.83294e+06	1.02969e+07	2.80898e+06	2.80751e+07	5.24921e+07	1.06272e+07	9.72525e+06	1.15125e+07	ko01100	C02480	-
HJN051	Tamarixetin-3-O-rutinoside	Flavonoids	Flavonols	C28H32O16	623.16	315.05	624.169	[M-H]-	1	-	-	648682	1.43596e+06	1.76491e+06	1.89997e+06	122490	950655	929305	619132	-	-	-
Zmpn003368	13S-Hydroxy-9Z,11E,15Z-octadecatrienoic acid	Lipids	Free fatty acids	C18H30O3	293.21	195.14	294.219	[M-H]-	2	87984-82-5	C16316	5532.32	3326.41	7025.14	50133.4	4158.33	55807.9	45388.6	50406.2	ko00592	C16316	-
Safn001079	(2S,3R)-2,3-dihydroxy-5-oxohexanedioic acid*	Organic acids	Organic acids	C6H8O7	191.02	111.01	192.027	[M-H]-	2	-	-	1.10779e+07	1.67946e+07	1.83225e+07	1.65763e+07	2.68306e+07	1.63664e+07	2.11926e+07	1.82279e+07	-	-	-
Zmyn000453	Isocitrate*	Organic acids	Organic acids	C6H8O7	191.02	111.01	192.027	[M-H]-	2	320-77-4	C00311	1.05597e+07	1.54569e+07	1.86369e+07	1.58896e+07	2.66388e+07	1.35985e+07	1.99702e+07	1.81186e+07	ko00020,ko00630,ko01100,ko01110,ko01200,ko01210,ko01230,ko01240	C00311	-
ML10171848	D-Arabinono-1,4-lactone	Others	Saccharides	C5H8O5	147.03	85.03	148.037	[M-H]-	1	2782-09-4	C00652	52504.1	112969	230454	70004.4	86289	149080	174909	118177	ko00053,ko01100	C00652	-
Safn002037	2-[4-[(1R,2R)-1,2-dihydroxypropyl]phenoxy]-6-(hydroxymethyl)oxane-3,4,5-triol	Organic acids	Organic acids	C15H22O8	329.12	167.07	330.132	[M-H]-	1	-	-	5.35926e+06	9.05393e+06	9.75096e+06	1.16548e+07	3.61381e+06	7.64558e+06	7.02839e+06	6.72515e+06	-	-	-
Yacn003968	Cantleyine	Alkaloids	Alkaloids	C11H13NO3	206.08	147.04	207.089	[M-H]-	3	30333-81-4	C09933	31935.9	88011.8	100894	43431.4	28632.3	17907.3	40271.5	36369.1	-	C09933	-
pme3083	Formylanthranilate	Phenolic acids	Phenolic acids	C8H7NO3	164.04	120.05	165.043	[M-H]-	3	3342-77-6	C05653	351585	730889	509754	475133	35852	343607	262201	466440	ko00380,ko01100	C05653	-
Lmnn004130	Lappaol C	Lignans and Coumarins	Lignans	C30H34O10	553.21	505.19	554.215	[M-H]-	3	64855-00-1	C17686	301976	263609	96079.9	1.43157e+06	156226	283035	263758	256943	-	C17686	-
Safn003374	Taxuside	Others	Others	C16H24O8	343.14	181.09	344.147	[M-H]-	3	-	-	53981	5.27067e+07	4.57306e+07	1.75141e+07	1.08565e+06	1.6465e+07	1.60344e+07	1.23602e+07	-	-	-
Zaln004057	4-caffeoylshikimic acid	Phenolic acids	Phenolic acids	C16H16O8	335.08	179.03	336.084	[M-H]-	2	-	-	268558	142908	86177.5	155193	460538	132326	105799	78026.9	-	-	-
MWS2430	13-methylmyristic acid	Lipids	Free fatty acids	C15H30O2	241.22	241.21	242.225	[M-H]-	1	2485-71-4	-	28054.5	20114.2	20160.6	51062.2	35742.1	30905	33455.1	32276.9	-	-	-
Zasn010461	Methyl 14-methylpentadecanoate	Lipids	Free fatty acids	C17H34O2	269.25	269.25	270.256	[M-H]-	1	5129-60-2	-	56607	28122.2	47776.6	34328.4	34510.7	35420.8	32157.8	25914.8	-	-	-
Ymjm000084	15-O-Methyl-18-oxoneovibsanin F	Terpenoids	Ditepenoids	C26H36O6	443.24	359.15	444.251	[M-H]-	3	-	-	10449	12798.6	10716.2	12806.3	12813.2	8301.28	9017.43	8584.77	-	-	-
pmb2640	Dodecanoic acid	Lipids	Free fatty acids	C12H24O2	199.17	199.17	200.178	[M-H]-	3	143-07-7	C02679	205996	141208	124679	288909	300871	179817	123908	173629	ko00061,ko01100,ko01110	C02679	-
Lmyn003971	Dihydrodehydrodiconiferyl alcohol-4-O-glucoside*	Lignans and Coumarins	Lignans	C26H34O11	521.2	359.15	522.21	[M-H]-	2	-	-	46769.3	50385.1	106799	16291.7	177005	41544.5	26460.2	30925.8	-	-	-
Lmtn003024	Mansorin III	Lignans and Coumarins	Coumarins	C14H14O4	245.08	203.07	246.089	[M-H]-	3	-	-	274471	421433	368711	669143	631099	303546	228961	220446	-	-	-
mws2120	Brevifolin carboxylic acid	Phenolic acids	Phenolic acids	C13H8O8	291.01	247.02	292.022	[M-H]-	3	18490-95-4	-	290412	295507	365228	508693	459514	200264	226406	155010	-	-	-
Waptn03493	3,3',4,5'-Tetrahydroxybibenzyl	Others	Stilbene	C14H14O4	245.08	203.07	246.089	[M-H]-	1	22318-80-5	-	286753	430587	379495	711730	701590	255098	204988	193696	-	-	-
Cmmn013378	Levopimaric acid*	Terpenoids	Ditepenoids	C20H30O2	301.22	301.22	302.225	[M-H]-	3	79-54-9	C11888	1.25359e+06	40438.1	25719.8	451121	111971	385635	437888	439480	ko00904,ko01110	C11888	-
mws0178	Chlorogenate*	Phenolic acids	Phenolic acids	C16H18O9	353.09	191.06	354.095	[M-H]-	1	327-97-9	C00852	117415	45653.4	146966	110189	340825	95837.7	96275.2	85580.2	ko00940,ko00941,ko00945,ko01110	C00852	-
MW0014651	5,8,11-Eicosatriynoic Acid	Lipids	Free fatty acids	C20H28O2	359.22	277.22	300.209	[M+CH3COO]-	3	13488-22-7	-	290715	60263.7	31515.5	411217	34139.5	486699	424966	474835	-	-	-
Wamxn02395	Mycarose glucoside	Others	Aldehyde compounds	C13H24O9	323.14	59.01	324.142	[M-H]-	3	-	-	485528	1.15923e+06	4.26628e+06	1.72989e+06	204328	1.24369e+06	1.86982e+06	1.26893e+06	-	-	-
Wasyqn2417	Homomevalonic Acid Glucoside	Organic acids	Organic acids	C13H24O9	323.14	59.02	324.142	[M-H]-	1	-	-	485528	1.15923e+06	4.26628e+06	1.72989e+06	204328	1.24369e+06	1.86982e+06	1.26893e+06	-	-	-
MWSmce682	L-Xylose	Others	Saccharides	C5H10O5	149.05	59.01	150.053	[M-H]-	1	25990-60-7	C01510	139232	346493	945602	189703	58898.4	414857	385780	423987	-	C01510	-
MWS20022	15S-Hydroxy-8,11,13-eicosatrienoic acid	Lipids	Free fatty acids	C20H34O3	321.25	221.16	322.251	[M-H]-	1	92693-02-2	-	7881.93	3251.11	2157.36	45760.1	4391.46	8536.23	6259.95	9239.05	-	-	-
Wcsn010524	8,11-Heptadecadienoic acid	Lipids	Free fatty acids	C17H30O2	265.22	265.22	266.225	[M-H]-	2	-	-	1.31658e+07	5.99105e+06	4.78214e+06	5.74146e+06	6.84347e+06	5.78341e+06	7.68587e+06	5.84341e+06	-	-	-
Wasn000410	sn-glycero-3-phospho-(1'-sn-glycerol)	Others	Others	C6H15O8P	245.04	153	246.05	[M-H]-	3	-	-	558629	335294	510853	487907	400863	401689	469352	426580	-	-	-
MW0014855	Sciadonic acid	Lipids	Free fatty acids	C20H34O2	365.27	283.26	306.256	[M+CH3COO]-	3	7019-85-4	-	598072	1.08861e+06	1.05945e+06	970263	1.15956e+06	972348	848433	783260	-	-	-
MWSslk133	1,14-Tetradecanedioic Acid	Lipids	Free fatty acids	C14H26O4	257.18	195.18	258.183	[M-H]-	3	821-38-5	-	99619.5	54937.3	48120.6	52494.7	94827.2	23427.3	20898.7	23770.3	-	-	-
MEDP1345	LysoPC(18:3(9Z,12Z,15Z))	Lipids	LPC	C26H48NO7P	576.33	502.3	517.317	[M+CH3COO]-	3	-	-	324681	11627.1	14047.4	76404.7	18587.8	84601.5	101958	84208.8	-	-	-
mws0367	(9Z,12Z,15Z)-Octadecatrienoic acid*	Lipids	Free fatty acids	C18H30O2	277.22	277.22	278.225	[M-H]-	1	463-40-1	C06427	1.40911e+07	1.70426e+06	1.12744e+06	1.74655e+07	937139	1.72636e+07	1.44735e+07	1.64728e+07	ko00592,ko01040,ko01100,ko01110	C06427	-
mws0359	Pentadecanoic Acid	Lipids	Free fatty acids	C15H30O2	241.22	241.22	242.225	[M-H]-	3	1002-84-2	C16537	33438.5	22347.6	16826.9	53161.7	30724.6	29298.4	35987.9	30468.3	-	C16537	-
mws0924	2-Methylglutaric acid	Organic acids	Organic acids	C6H10O4	145.05	101.06	146.058	[M-H]-	3	617-62-9	-	69452.2	42038	38174.1	43216.9	127344	29100.6	17238.3	32835.7	-	-	-
MWSmce675	Arbutin	Others	Others	C12H16O7	271.08	108.02	272.09	[M-H]-	1	497-76-7	C06186	1.6755e+06	2.82851e+06	1.10282e+06	6.18011e+06	2.66098e+06	2.141e+06	2.21101e+06	2.3183e+06	ko00010	C06186	-
pmn001468	Sibiricose A3	Phenolic acids	Phenolic acids	C19H26O13	461.13	137.02	462.137	[M-H]-	3	139726-39-9	-	44613.9	59211.7	128389	50523.1	380246	78790	94513.3	76795.2	-	-	-
MWSprf135	(15Z)-Tetracosenoic acid	Lipids	Free fatty acids	C24H46O2	365.34	283.26	366.35	[M-H]-	3	506-37-6	C08323	214626	319548	346748	322035	356278	301670	325519	348446	ko01040	C08323	-
Sasn010334	3,3,14,14-tetramethylhexadecanedioic acid	Lipids	Free fatty acids	C20H38O4	341.27	279.27	342.277	[M-H]-	1	87272-20-6	-	139564	39123.5	40012.8	155019	35648.7	69355.7	71901.1	71558.2	-	-	-
Lmcn009539	E,E,Z-1,3,12-Nonadecatriene-5,14-diol	Lipids	Free fatty acids	C19H34O2	293.25	293.25	294.256	[M-H]-	3	-	-	3.39481e+06	1.90698e+06	1418305	2.74757e+06	2.04633e+06	2.51902e+06	3.50844e+06	3.16193e+06	-	-	-
Lmyn012331	(6Z)-Octadecenoic acid*	Lipids	Free fatty acids	C18H34O2	281.25	281.25	282.256	[M-H]-	1	593-39-5	C08363	449238	96033.2	28002	427971	211320	684449	731759	414411	-	C08363	-
Ymjm000152	p-Hydroxypheny-β-D-allopyranoside	Others	Others	C12H16O7	271.08	108.02	272.09	[M-H]-	1	-	-	2.08409e+06	3.50064e+06	1.26529e+06	7.75004e+06	3.29645e+06	2.48779e+06	2.71466e+06	2.77967e+06	-	-	-
MWSHC20163	Cetostearic acid	Lipids	Free fatty acids	C16H32O2	255.24	255.24	256.24	[M-H]-	1	-	-	755997	1.49922e+06	1.3582e+06	1.26593e+06	2.51033e+06	1.86458e+06	1.90819e+06	1.66069e+06	-	-	-
Waptn06702	(9S)-Hydroxyoctadecadienoic acid	Lipids	Free fatty acids	C18H32O3	295.23	171.1	296.235	[M-H]-	1	73543-67-6	-	45870.5	16878.6	7024.19	378159	42918.3	78277.8	70697	78277.3	-	-	-
Zmdn002400	Epicatechin-3'-O-β-D-glucopyranoside*	Flavonoids	Flavanols	C21H24O11	451.13	289.07	452.132	[M-H]-	2	-	-	4.04391e+06	172180	771451	459657	869548	620873	871329	579161	-	CM01835	MetMap141
Zajn002491	Catechin 4'-O-beta-D-glucopyranoside*	Flavonoids	Flavanols	C21H24O11	451.12	289.07	452.132	[M-H]-	2	-	-	4.04391e+06	172180	771451	459657	869548	620873	871329	579161	-	CM01803	MetMap140
MWSslk208	Kaurenoic Acid*	Terpenoids	Ditepenoids	C20H30O2	301.22	301.22	302.225	[M-H]-	3	6730-83-2	C11874	1.33217e+06	46495.9	30597.6	417163	111968	397423	416944	408021	ko00904,ko01100,ko01110	C11874	-
Wasn001007	Isoascorbic acid 2-O-glucoside	Others	Vitamin	C12H18O11	337.08	277.06	338.085	[M-H]-	1	-	-	276913	295116	285630	649100	172964	258773	264586	264544	-	-	-
MWS3036	3-Hydroxyglutaric acid	Organic acids	Organic acids	C5H8O5	147.03	85.03	148.037	[M-H]-	3	638-18-6	-	54170.3	95911.6	221776	80091.5	91925.2	113509	158085	148127	-	-	-
mws0277	Quinate	Organic acids	Organic acids	C7H12O6	191.06	85.03	192.063	[M-H]-	1	77-95-2	C00296	55804	74824.1	108219	94739.9	141529	106300	71455.4	73505.4	ko00400,ko01100	C00296	-
MWSslk132	Hexadecanedioate	Lipids	Free fatty acids	C16H30O4	285.21	223.21	286.214	[M-H]-	1	505-54-4	C19615	324265	132271	111578	801855	120112	209894	169899	205761	ko00073,ko01100	C19615	-
Zmzn000113	L-threo-3-Methylaspartate	Amino acids and derivatives	Amino acids and derivatives	C5H9NO4	146.05	102.06	147.053	[M-H]-	3	6061-13-8	C03618	312409	211489	260438	165227	453876	236988	247948	227138	ko00630,ko00660,ko01100,ko01200	C03618	-
pme0534	D-Gluconic acid	Others	Saccharides	C6H12O7	195.05	75.01	196.058	[M-H]-	1	526-95-4	C00257	327559	1.31934e+06	1.39564e+06	626024	2.37775e+06	1.10532e+06	1.1306e+06	1.17474e+06	ko00030,ko01100,ko01110,ko01200	C00257	-
MWS0132	Glutathione disulfide	Amino acids and derivatives	Amino acids and derivatives	C20H32N6O12S2	611.15	306.07	612.152	[M-H]-	3	27025-41-8	C00127	54183.5	187232	106115	107659	117845	101281	116340	93594	ko00480,ko01100,ko01240	C00127	-
mws0376	Fumarate	Organic acids	Organic acids	C4H4O4	115	71.01	116.011	[M-H]-	1	110-17-8	C00122	579629	4.23232e+06	5.1318e+06	3.4899e+06	1.6947e+06	3.25494e+06	3.36219e+06	3.31459e+06	ko00020,ko00190,ko00220,ko00250,ko00350,ko00360,ko00620,ko00650,ko00760,ko01100,ko01110,ko01200	C00122	-
MWS1709	Malate	Organic acids	Organic acids	C4H6O5	133.01	71.01	134.022	[M-H]-	1	636-61-3	C00711	6.74831e+06	5.83435e+07	6.60757e+07	4.09798e+07	1.81539e+07	4.45186e+07	4.00566e+07	3.56656e+07	-	C00711	-
Lmbn000198	3-Dehydro-L-threonate	Others	Saccharides	C4H6O5	133.01	71.01	134.022	[M-H]-	1	-	C03064	6.74831e+06	5.83435e+07	6.60757e+07	4.09798e+07	1.81539e+07	4.45186e+07	4.00566e+07	3.56656e+07	ko00053,ko01100	C03064	-
mws0282	Tryptophan	Amino acids and derivatives	Amino acids and derivatives	C11H12N2O2	203.08	116.05	204.09	[M-H]-	2	54-12-6	C00806	289879	82544.6	65475.1	23637.9	327973	43394	52650.7	34238.6	-	C00806	-
Zmyn004676	17-Hydroxylinolenic acid	Lipids	Free fatty acids	C18H30O3	293.21	113.1	294.219	[M-H]-	3	-	C16346	41184.8	13240.1	6085.85	92248.4	29583.1	32907.9	27393.8	30980.2	ko00592	C16346	-
Wasn000528	2-O-α-D-Glucopyranosyl-L-ascorbic acid	Others	Vitamin	C12H18O11	337.08	277.06	338.085	[M-H]-	1	129499-78-1	C18339	849324	713950	822971	1.54521e+06	463159	930559	962704	867292	-	C18339	-
mws1060	9-(Arabinosyl)hypoxanthine	Nucleotides and derivatives	Nucleotides and derivatives	C10H12N4O5	267.07	135.03	268.081	[M-H]-	3	7013-16-3	-	95172.7	130788	48929.7	63811.9	41381.1	54429.7	68650	67194.9	-	-	-
Walbn07906	2,6-Di-tert-butyl-4-hydroxymethylphenol	Others	Others	C15H24O2	235.17	217.16	236.178	[M-H]-	1	88-26-6	-	332150	652394	430936	384249	1.01042e+06	366105	349133	373041	-	-	-
pmf0397	Icosanoic acid	Lipids	Free fatty acids	C20H40O2	311.3	311.3	312.303	[M-H]-	3	506-30-9	C06425	1.52382e+06	881783	890156	1.5096e+06	1.37359e+06	1.19799e+06	1.40448e+06	1.14946e+06	ko01040	C06425	-
Zmyn004714	Ricinoleic acid	Lipids	Free fatty acids	C18H34O3	297.24	183.14	298.251	[M-H]-	1	141-22-0	C08365	59634.4	26645.7	22210.6	36576.7	27905.9	29715.4	27339.2	34701.1	-	C08365	-
pmb2791	9-Hydroperoxy-10E,12,15Z-octadecatrienoic acid	Lipids	Free fatty acids	C18H30O4	309.21	209.05	310.214	[M-H]-	3	111004-08-1	C16321	10665.1	9649.77	9535.29	17553.9	13771.2	11374.4	8110.59	11396.3	ko00592,ko01110	C16321	-
Lmyn002403	Mandelic acid-β-glucoside	Phenolic acids	Phenolic acids	C14H18O8	313.09	101.02	314.1	[M-H]-	2	-	-	33314	18009.6	45180.4	21608.5	16621.1	24650.1	17120.7	15063.8	-	-	-
Wasn005621	Glucosyl 9-hydroxy-3-methyldec-2-enoic acid	Terpenoids	Monoterpenoids	C17H30O8	361.19	199.13	362.194	[M-H]-	1	-	-	158273	1.31311e+06	167065	2.32122e+06	117871	439391	448876	449852	-	-	-
Lmxn006423	2(3H)-Benzothiazolone	Alkaloids	Alkaloids	C7H5NOS	150	122.01	151.009	[M-H]-	2	934-34-9	-	27958.1	64602.4	43220.5	11870.4	93269.3	20147.3	26428.8	24945	-	-	-
HJN047	Schizandriside*	Lignans and Coumarins	Lignans	C25H32O10	491.19	359.15	492.2	[M-H]-	1	71222-06-5	-	59102.6	718468	236158	237869	1.18093e+06	134329	139167	119037	-	-	-
pme0436	Procyanidin B3	Tannins	Proanthocyanidins	C30H26O12	577.14	407.08	578.142	[M-H]-	1	23567-23-9	-	8.25659e+06	2.01198e+06	1.12359e+06	1.02592e+07	1.23821e+07	2.57727e+06	3.53105e+06	2.23877e+06	-	CM01808	MetMap140
Cmmn012997	Abietate*	Terpenoids	Ditepenoids	C20H30O2	301.22	301.22	302.225	[M-H]-	3	514-10-3	C06087	1.31443e+06	40952.6	26753	429263	115626	403200	429136	380750	ko00904,ko01100,ko01110	C06087	-
Cmsn001914	7R,8S-erythro-3',4,9,9'-tetrahydroxy-3-methoxy-8-O-4'-neolignan-7-O-glucopyr-anoside,	Lignans and Coumarins	Lignans	C25H34O12	525.2	179.07	526.205	[M-H]-	2	-	-	155618	1.082e+06	3.23658e+06	810399	187098	578127	456107	386822	-	-	-
pme0434	Procyanidin B2	Tannins	Proanthocyanidins	C30H26O12	577.14	407.08	578.142	[M-H]-	2	29106-49-8	C17639	2.32935e+07	3.75516e+06	2.15999e+06	1.83972e+07	1.59551e+07	6.43133e+06	7.06673e+06	5.63793e+06	-	C17639	MetMap141
mws2108	Cryptochlorogenic acid (4-O-Caffeoylquinic acid)*	Phenolic acids	Phenolic acids	C16H18O9	353.09	191.06	354.095	[M-H]-	1	905-99-7	-	120512	32224.5	121703	76943.2	286901	104475	78004.3	63315.9	-	-	-
Lmyn003835	4-(3,4,5-Trihydroxybenzoxy)benzoic acid	Phenolic acids	Phenolic acids	C14H10O7	289.04	137.02	290.043	[M-H]-	2	-	-	3.4545e+06	4.54316e+06	3.98217e+06	6.28658e+06	7.46503e+06	2.73283e+06	2.85572e+06	2.21605e+06	-	-	-
Lmln001856	5,7-Dihydroxy-4-oxo-2-(3,4,5-trihydroxyphenyl)-4H-chromen-3-yl-alloside	Others	Others	C21H20O13	479.09	316.02	480.09	[M-H]-	2	-	-	40808.6	150828	56304.7	175778	71237.2	44291	52295.9	42361.2	-	-	-
mws0366	(6Z,9Z,12Z)-Octadecatrienoic acid*	Lipids	Free fatty acids	C18H30O2	277.22	277.22	278.225	[M-H]-	1	506-26-3	C06426	3.30341e+07	4.00185e+06	2.77626e+06	3.59483e+07	2.16105e+06	3.85622e+07	3.57356e+07	3.91118e+07	ko00591,ko01040,ko01100	C06426	-
Lmln001195	Picein	Phenolic acids	Phenolic acids	C14H18O7	297.1	135.07	298.105	[M-H]-	2	530-14-3	C10720	759472	6.7217e+06	4.21013e+06	1.61635e+07	2.432e+06	6.63157e+06	6.63141e+06	5.88622e+06	-	C10720	-
Waptn03507	Vomifoliol-D-glucopyranoside	Terpenoids	Monoterpenoids	C19H30O8	445.21	153.09	386.194	[M+CH3COO]-	1	-	-	42315.5	748905	2.79653e+06	600939	436036	339430	462996	294625	-	-	-
Lcsn006335	2-Hydroxymyristic acid	Lipids	Free fatty acids	C14H28O3	243.2	197.19	244.204	[M-H]-	3	2507-55-3	-	18721.3	13536.7	16372.1	24332.4	15441.1	11784.4	13539.2	14012.1	-	-	-
Lmbn014696	(+)-Pimaric acid*	Terpenoids	Ditepenoids	C20H30O2	301.22	301.22	302.225	[M-H]-	3	127-27-5	C09159	1.37424e+06	41658	27749.6	518955	138300	435683	515677	506511	-	C09159	-
Wasyqn2135	Gallic Acid 4-O-Glucoside	Phenolic acids	Phenolic acids	C13H16O10	331.07	168.01	332.074	[M-H]-	1	-	-	354599	5.00545e+06	2.56567e+06	5.5136e+06	150700	2.13661e+06	2.2171e+06	2.13204e+06	-	-	-
Zbfn013528	Beta-Hydroxypalmitic Acid*	Lipids	Free fatty acids	C16H32O3	271.23	225.22	272.235	[M-H]-	1	-	-	2.09901e+06	648595	305600	1.29916e+06	697227	1.02518e+06	970100	1.03208e+06	-	-	-
Zaxn007436	Pimaradienone	Terpenoids	Ditepenoids	C20H30O	285.22	285.22	286.23	[M-H]-	1	-	-	648954	1.04665e+06	1.11731e+06	952615	1.0858e+06	932222	970317	834130	-	-	-
MWS1983	Maltitol	Others	Saccharides	C12H24O11	343.12	89.03	344.132	[M-H]-	3	585-88-6	-	354340	266092	755236	460160	599753	301051	403826	320093	-	-	-
mws1080	alpha-D-Galactosyl-(1→3)-1D-myo-inositol	Others	Saccharides	C12H22O11	341.11	179.06	342.116	[M-H]-	1	3687-64-7	C01235	2.40083e+07	1.34458e+07	3.27903e+07	2.52808e+07	28604697	1.50817e+07	1.86579e+07	1.48485e+07	ko00052,ko01100	C01235	-
mws0889	D-Threonic Acid	Others	Saccharides	C4H8O5	135.03	75.01	136.037	[M-H]-	3	3909-12-4	C21649	818203	769154	1.60613e+06	620683	548185	995636	803162	961838	-	C21649	-
mws0264	alpha,alpha-Trehalose*	Others	Saccharides	C12H22O11	341.11	119.03	342.116	[M-H]-	1	99-20-7	C01083	1.13523e+07	6.56414e+06	1.62814e+07	1.17838e+07	1.40363e+07	7.21625e+06	9.94454e+06	7.33847e+06	ko00500,ko01100,ko01110,ko02010	C01083	-
pme0519	Sucrose*	Others	Saccharides	C12H22O11	341.11	119.03	342.116	[M-H]-	1	57-50-1	C00089	1.13523e+07	6.56414e+06	1.62814e+07	1.17838e+07	1.40363e+07	7.21625e+06	9.94454e+06	7.33847e+06	ko00052,ko00500,ko01100,ko01110,ko02010	C00089	-
pmb2922	UDP-glucose	Nucleotides and derivatives	Nucleotides and derivatives	C15H24N2O17P2	565.05	323.03	566.055	[M-H]-	1	133-89-1	C00029	4.33163e+06	2.1287e+06	937170	2.98252e+06	4.54134e+06	1.53937e+06	1.87922e+06	1.49845e+06	ko00040,ko00052,ko00053,ko00500,ko00520,ko00524,ko00561,ko00908,ko01100,ko01110,ko01240,ko01250	C00029	-
Safn000570	9-hydroxy-8-{[(2S,3R,4S,5S,6R)-3,4,5-trihydroxy-6-(hydroxymethyl)oxan-2-yl]oxy}-1H,3H-naphtho[2,3-c]furan-1-one	Others	Others	C18H18O9	377.09	341.11	378.095	[M-H]-	1	-	-	2.44432e+07	1.32349e+07	1.14506e+07	3.28456e+07	9.04068e+06	1.94661e+07	2.07728e+07	1.58914e+07	-	-	-
Wamxn00739	Methyl Alpha-D-Galactopyranoside	Others	Alcohol compounds	C7H14O6	253.09	59.01	194.079	[M+CH3COO]-	1	-	-	1.05759e+07	1.28539e+07	1.90174e+07	1.25084e+07	2.24753e+07	9.4514e+06	1.23533e+07	9.82488e+06	-	-	-
pmn001553	Cimidahurinine	Others	Alcohol compounds	C14H20O8	315.11	153.06	316.116	[M-H]-	1	142542-89-0	-	5.67739e+06	1.32387e+06	2.17842e+06	2.11416e+06	462108	1.73093e+06	1.66452e+06	1.49551e+06	-	-	-
Labn002264	Grevilloside G	Phenolic acids	Phenolic acids	C14H20O8	315.11	153.05	316.116	[M-H]-	3	791846-69-0	-	5.67739e+06	1.32387e+06	2.17842e+06	2.11416e+06	462108	1.73093e+06	1.66452e+06	1.49551e+06	-	-	-
pmn001367	Protocatechuic acid-4-O-glucoside	Phenolic acids	Phenolic acids	C13H16O9	315.07	153.02	316.079	[M-H]-	1	7361-59-3	-	1.44864e+07	6.08947e+06	3.48592e+06	8.87219e+06	977927	4.91831e+06	5.40056e+06	4.14514e+06	-	-	-
Walbn08189	3-(((2-(dimethylamino)ethoxy)(hydroxy)phosphoryl)oxy)-2-hydroxypropyl (9Z,12Z)-octadeca-9,12-dienoate*	Lipids	LPE	C25H48NO7P	504.31	279.23	505.317	[M-H]-	1	-	-	397754	17731.7	4407.56	65455.3	44816.5	137808	123674	135198	-	-	-
Lmcn008512	2,4-Di-Tert-Butylphenol	Phenolic acids	Phenolic acids	C14H22O	205.16	189.13	206.167	[M-H]-	1	96-76-4	-	686392	1.17795e+06	803939	1.47977e+06	1.42722e+06	746158	558682	608651	-	-	-
Zmgn000173	D-Ribose	Others	Saccharides	C5H10O5	149.05	75.01	150.053	[M-H]-	1	50-69-1	C00121	87884.3	1.11623e+06	2.25667e+06	340463	117193	1.15913e+06	1.07861e+06	998019	ko00030,ko01100,ko02010	C00121	-
pmf0250	γ-Tocotrienol	Others	Vitamin	C28H42O2	409.31	391.3	410.318	[M-H]-	3	14101-61-2	C14155	13132.7	20005.8	18367.7	21010.2	27496.5	19955.4	19634	24325.4	ko00130,ko01100,ko01110	C14155	-
Wbmn00859	vitelignin A	Lignans and Coumarins	Lignans	C20H16O8	383.08	191.06	384.084	[M-H]-	3	-	-	366688	2.25637e+07	1.11316e+06	3.02323e+06	812288	5.36754e+06	4.59797e+06	4.95902e+06	-	-	-
Zmdn011161	Chrysophanol-9-anthrone	Quinones	Anthraquinone	C15H12O3	239.07	223.03	240.079	[M-H]-	2	491-58-7	C10314	684442	554323	441119	312233	436847	377106	323828	381434	-	C10314	-
mws0752	Undecylic Acid	Lipids	Free fatty acids	C11H22O2	185.15	185.16	186.162	[M-H]-	2	112-37-8	C17715	269739	188993	172167	146177	308848	187323	89623.8	158198	-	C17715	-
Zbzn008048	Embelin	Quinones	Quinones	C17H26O4	293.18	221.15	294.183	[M-H]-	1	550-24-3	C10342	862744	899361	658285	794695	1.25098e+06	444876	395286	425208	-	C10342	-
Lmqn009304	Eucalyptin (5-Hydroxy-7,4'-dimethoxy-6,8-dimethylflavone)	Flavonoids	Flavones	C19H18O5	325.11	293.08	326.115	[M-H]-	3	3122-88-1	-	5788.6	47837.5	9251.3	14665.8	5704.11	7075.93	7770.33	6583.67	-	-	-
Lmyn011997	Erucic acid	Lipids	Free fatty acids	C22H42O2	337.31	337.31	338.318	[M-H]-	1	112-86-7	C08316	447017	132829	118492	195572	189554	228919	406248	219991	ko01040	C08316	-
pmf0293	1-Octadecanol	Lipids	Free fatty acids	C18H38O	269.29	209.23	270.292	[M-H]-	3	112-92-5	-	234053	245710	215108	368593	242349	224568	224365	210400	-	-	-
Rfmb091	9S-Hydroxy-10E,12Z-octadecadienoic acid*	Lipids	Free fatty acids	C18H32O3	295.23	195.14	296.235	[M-H]-	1	15514-85-9	C14767	68940.1	26140.3	13944.2	151702	79956.7	57571.6	49643.1	60531.4	ko00591	C14767	-
Lmbn005369	13(S)-HODE;13(S)-Hydroxyoctadeca-9Z,11E-dienoic acid*	Lipids	Free fatty acids	C18H32O3	295.23	195.14	296.235	[M-H]-	1	10219-69-9	C14762	75641.5	26230.2	14369.3	158040	81831.6	54827.6	52080.6	58487.6	ko00591	C14762	-
mws1489	Octadecanoic acid	Lipids	Free fatty acids	C18H36O2	283.26	283.26	284.272	[M-H]-	2	57-11-4	C01530	2.7021e+07	3.80594e+07	3.95034e+07	4.36826e+07	4.16772e+07	3.76218e+07	3.61608e+07	3.35518e+07	ko00061,ko01040,ko01100	C01530	-
Lmfn001893	Leucocyanidin; 3,4,5,7,3',4'-Hexahydroxyflavan	Flavonoids	Flavanols	C15H14O7	305.07	125.02	306.074	[M-H]-	1	27015-21-0	C05906	1.14843e+07	2.71469e+07	9.57978e+06	2.38154e+07	5.68282e+06	1.35951e+07	1.35383e+07	1.17147e+07	ko00941,ko01100,ko01110	C05906	-
MA10002917	2,4-Dinitrophenol	Others	Others	C6H4N2O5	183	109.02	184.012	[M-H]-	3	51-28-5	C02496	3919.56	10600.9	11152.9	26451.8	8693.84	6324.52	5779.31	8555	-	C02496	-
pme3705	D-Glucuronate*	Others	Saccharides	C6H10O7	193.04	72.99	194.043	[M-H]-	2	528-16-5	C00191	658864	1.22348e+06	1.49249e+06	1.06322e+06	1.68799e+06	756169	1.08639e+06	712445	ko00040,ko00053,ko00520,ko00562,ko01100,ko01240,ko01250	C00191	-
mws1189	D-Galacturonate*	Others	Saccharides	C6H10O7	193.04	72.99	194.043	[M-H]-	2	685-73-4	C00333	658864	1.22348e+06	1.49249e+06	1.06322e+06	1.68799e+06	756169	1.08639e+06	712445	ko00040,ko00053,ko00520,ko01100,ko01240,ko01250,ko02010	C00333	-
mws0628	4-Hydroxybenzaldehyde	Others	Aldehyde compounds	C7H6O2	121.03	92.03	122.037	[M-H]-	1	123-08-0	C00633	244914	1.73621e+06	211888	297101	6.22562e+06	506518	409561	451118	ko01100	C00633	-
Jmyn002224	glucoacetosyringone	Others	Ketone compounds	C16H22O9	357.12	135.04	358.126	[M-H]-	2	86402-41-7	-	20112.7	55012.8	73643	82906.3	23456.9	38996.5	40783.8	37364.6	-	-	-
MW0109387	Prolylhistidine	Amino acids and derivatives	Amino acids and derivatives	C11H16N4O3	311.13	137.02	252.122	[M+CH3COO]-	3	-	-	4.31409e+06	9.37396e+06	8.30732e+06	6.01044e+06	1.65199e+06	5.20858e+06	5.37139e+06	4.36398e+06	-	-	-
mws0147	β-Hydroxyisovaleric acid	Organic acids	Organic acids	C5H10O3	117.06	59.01	118.063	[M-H]-	3	625-08-1	C20827	55208.1	29987.6	85221	43989.2	22472.6	39343.4	53759.9	33136.8	ko00280,ko01100	C20827	-
Lmzn001983	D-Threo-guaiacylglycerol-7-O-β-D-glucoside	Others	Alcohol compounds	C16H24O10	375.13	135.05	376.137	[M-H]-	3	-	-	282287	178555	51772	136519	310187	98445.3	90181.3	105206	-	-	-
pmn001667	Procyanidin B4	Tannins	Proanthocyanidins	C30H26O12	577.14	407.08	578.142	[M-H]-	1	29106-51-2	C10238	387998	366790	136022	915208	282470	205607	191743	183682	-	C10238	MetMap140,MetMap141
pme1598	Hesperetin-5-O-glucoside	Flavonoids	Flavanones	C22H24O11	463.12	301.07	464.132	[M-H]-	3	69651-80-5	-	127309	662567	801567	611324	109663	393440	292696	311250	-	-	-
mws0856	Quercetin-4'-O-glucoside (Spiraeoside)*	Flavonoids	Flavonols	C21H20O12	463.09	301.04	464.096	[M-H]-	1	20229-56-5	-	127309	662567	801567	611324	109663	393440	292696	311250	-	-	-
mws2623	11-Octadecanoic acid(Vaccenic acid)*	Lipids	Free fatty acids	C18H34O2	281.25	281.25	282.256	[M-H]-	1	506-17-2	C21944	483906	93969.6	27671.7	411288	217443	644759	693504	449553	-	C21944	-
pmn001583	Quercetin-3-O-robinobioside	Flavonoids	Flavonols	C27H30O16	609.15	300.03	610.153	[M-H]-	3	52525-35-6	-	1.50568e+06	2.32367e+07	2.41012e+07	1.58117e+07	765226	1.19466e+07	1.09744e+07	8.98648e+06	-	CM00603	MetMap115
mws0237	Azelaic acid	Lipids	Free fatty acids	C9H16O4	187.1	125.1	188.105	[M-H]-	3	123-99-9	C08261	16026.5	45553.5	19894.1	51081.2	220756	15849.9	14390.2	14722.6	-	C08261	-
HJN090	Isocoreopsin*	Flavonoids	Flavanones	C21H22O10	433.11	271.06	434.121	[M-H]-	2	-	-	177361	805427	303219	555304	78467	131879	153473	120931	-	-	-
Lcfn121089	3-oxopalmiticacid	Lipids	Free fatty acids	C16H30O3	269.21	225.22	270.219	[M-H]-	2	-	-	16988.7	19586.1	19492.2	21975.3	24888.2	6592.82	9951.93	11028.8	-	-	-
pme0281	Terephthalate	Phenolic acids	Phenolic acids	C8H6O4	165.02	121.03	166.027	[M-H]-	3	100-21-0	C06337	47245.8	78556.9	234994	68596	189299	58291	64770.2	58781.2	ko01100	C06337	-
Lmmn003323	2-Hydroxyhexadecanoic acid*	Lipids	Free fatty acids	C16H32O3	271.23	225.22	272.235	[M-H]-	1	764-67-0	-	2.21094e+06	675427	322233	1.38806e+06	731418	1.1338e+06	1.04065e+06	1.05728e+06	-	-	-
mws1333	Melibiose	Others	Saccharides	C12H22O11	341.11	113.02	342.116	[M-H]-	1	585-99-9	C05402	5.98204e+06	3.5921e+06	9.10059e+06	6.5855e+06	9.0232e+06	3.97871e+06	5.48179e+06	3.91202e+06	ko00052,ko01100,ko02010	C05402	-
MA10039641	beta-Lactose*	Others	Saccharides	C12H22O11	341.11	89.02	342.116	[M-H]-	1	63-42-3	C01970	1.67424e+07	9.57696e+06	2.73841e+07	1.78526e+07	2.20217e+07	1.10364e+07	1.69643e+07	1.10551e+07	-	C01970	-
Lmsn000381	beta-Maltose*	Others	Saccharides	C12H22O11	341.11	89.02	342.116	[M-H]-	1	69-79-4	C01971	1.84893e+07	1.02931e+07	2.70774e+07	1.85857e+07	2.41731e+07	1.17631e+07	1.59929e+07	1.13655e+07	-	C01971	-
Waln010743	1-(2,3-dihydroxypropoxy)-3-(((2-(dimethylamino)ethoxy)(hydroxy)phosphoryl)oxy)propan-2-yl (11Z,14Z)-octadeca-11,14-dienoate	Lipids	LPE	C28H54NO9P	578.35	279.23	579.354	[M-H]-	1	-	-	4.16625e+06	140601	35412.6	454821	207751	1.15008e+06	1.10406e+06	1.06124e+06	-	-	-
MEDP1341	1-(9Z,12Z-octadecadienoyl)-sn-glycero-3-phosphocholine	Lipids	LPC	C26H50NO7P	578.35	279.23	519.332	[M+CH3COO]-	3	22252-07-9	-	4.16625e+06	140601	35412.6	454821	207751	1.15008e+06	1.10406e+06	1.06124e+06	-	-	-
mws0219	L-Aspartate	Amino acids and derivatives	Amino acids and derivatives	C4H7NO4	132.03	88.04	133.037	[M-H]-	3	56-84-8	C00049	1.18935e+06	293275	237500	227977	1.1164e+06	318750	362546	358739	ko00220,ko00250,ko00260,ko00261,ko00270,ko00300,ko00340,ko00410,ko00460,ko00470,ko00710,ko00760,ko00770,ko00970,ko00999,ko01100,ko01110,ko01200,ko01210,ko01230,ko01240,ko02010	C00049	-
Wayn002083	N-(1-Deoxy-1-fructosyl)Phenylalanine	Amino acids and derivatives	Amino acids and derivatives	C15H21NO7	326.12	164.07	327.131	[M-H]-	3	-	-	1.28245e+06	606151	641952	231153	59216.6	492107	537814	430952	-	-	-
Waptn06322	DGMG 18:2(2n isomer)	Lipids	Glycerol ester	C33H58O14	737.4	397.13	678.383	[M+CH3COO]-	1	-	-	2.76342e+06	37740.2	18984.6	210780	20695.1	875315	762476	864586	-	-	-
Lmdn006025	2-Hydroxy-2,3-dihydrogenistein	Flavonoids	Isoflavones	C15H12O6	287.06	125.02	288.063	[M-H]-	3	-	C12631	116665	77601.2	80489.1	421492	12823.7	93969.1	94888.6	87530.6	ko00943,ko01100,ko01110	C12631	-
Walbn08698	3-(((2-(dimethylamino)ethoxy)(hydroxy)phosphoryl)oxy)-2-hydroxypropyl oleate	Lipids	LPE	C25H50NO7P	506.32	281.25	507.332	[M-H]-	1	-	-	539771	27177.6	14519.1	126369	38370.1	201523	202333	193156	-	-	-
Wayn000884	Citric acid glucoside	Organic acids	Organic acids	C12H18O12	353.07	111	354.08	[M-H]-	3	-	-	96736.2	84893.9	62101.5	72392.5	29964.8	53258.3	97695.1	66264.6	-	-	-
mws0281	Citrate	Organic acids	Organic acids	C6H8O7	191.02	111.01	192.027	[M-H]-	1	77-92-9	C00158	987023	2.37098e+06	4.69553e+06	1.15576e+06	834829	1.89399e+06	2.58409e+06	2.06719e+06	ko00020,ko00250,ko00630,ko01100,ko01110,ko01200,ko01210,ko01230,ko01240	C00158	-
pmb3074	5-p-Coumaroyl quinic acid	Phenolic acids	Phenolic acids	C16H18O8	337.09	191.06	338.1	[M-H]-	3	1899-30-5	C12208	21769.1	125026	45783.3	31316.6	1.39932e+06	66046.8	51935.3	49745.9	ko00940,ko00941,ko00945,ko01110	C12208	-
Safn011471	2-hydroxy-3-{[3,4,5-trihydroxy-6-(hydroxymethyl)oxan-2-yl]oxy}propyl octadeca-9,12,15-trienoate	Lipids	Free fatty acids	C27H46O9	573.33	277.22	514.314	[M+CH3COOH-H]-	1	-	-	2.63946e+07	973544	982182	3.70189e+06	186027	9.42113e+06	9.58597e+06	1.00184e+07	-	-	-
Wasyqn2170	Vanillic acid glucoside	Phenolic acids	Phenolic acids	C14H18O9	329.09	167.03	330.095	[M-H]-	1	32142-31-7	-	5.5188e+06	8.9277e+06	9.94684e+06	1.24131e+07	3.63801e+06	7.45023e+06	7.16444e+06	6.37896e+06	-	-	-
Waln011009	2-(2,3-dihydroxypropoxy)-3-(((2-(dimethylamino)ethoxy)(hydroxy)phosphoryl)oxy)propyl (11Z,14Z)-octadeca-11,14-dienoate	Lipids	LPE	C28H54NO9P	578.34	279.23	579.354	[M-H]-	1	-	-	4.24578e+06	147948	38902.2	443575	251090	1.16247e+06	1.20633e+06	1.16251e+06	-	-	-
Lmtn000940	1-O-(3,4-Dihydroxy-5-methoxy-benzoyl)-glucoside	Phenolic acids	Phenolic acids	C14H18O10	345.08	139.04	346.09	[M-H]-	2	-	-	977473	129710	105115	386567	41211.4	199622	211192	214199	-	CM020472	MetMap156
MWSmce690	Erythorbic Acid; Isoascorbic Acid	Others	Vitamin	C6H8O6	175.02	59.01	176.032	[M-H]-	3	89-65-6	C20364	419912	601478	249138	744749	750512	450985	535172	457033	-	C20364	-
pmf0297	1-Eicosanol	Lipids	Free fatty acids	C20H42O	297.32	183.21	298.324	[M-H]-	3	629-96-9	-	52435.5	24024	21793.5	39889.3	28859.7	27837.6	26721.1	29184.4	-	-	-
MWS5235	12-Hydroxyoctadecanoic acid	Lipids	Free fatty acids	C18H36O3	299.26	253.25	300.266	[M-H]-	3	106-14-9	-	35499.9	40934.1	38831.9	73355.3	44879.2	26091.6	25826.7	29922.7	-	-	-
Wcgn008207	Aspidinol	Others	Others	C12H16O4	223.1	179.11	224.105	[M-H]-	3	519-40-4	C10673	575713	511079	378718	536666	796994	299901	231461	283577	-	C10673	-
Wayn002279	Dihomocitric acid	Organic acids	Organic acids	C8H12O7	219.05	111.01	220.058	[M-H]-	3	-	-	1.91417e+06	1.54983e+06	1.96495e+06	1.31374e+06	3.51872e+06	523945	714331	547610	-	-	-
Wahsn05525	Secoisolariciresinol-sesquilignan	Lignans and Coumarins	Lignans	C30H38O10	557.24	361.17	558.246	[M-H]-	3	-	-	141602	327680	664557	387938	290070	248576	201098	195882	-	-	-
Walbn08556	1-(((2-(dimethylamino)ethoxy)(hydroxy)phosphoryl)oxy)-3-hydroxypropan-2-yl oleate	Lipids	LPE	C25H50NO7P	506.32	281.25	507.332	[M-H]-	1	-	-	550752	27572.2	14711.4	124263	38108.3	212229	194941	222769	-	-	-
WaYn011395	2-(2,3-dihydroxypropoxy)-3-(((2-(dimethylamino)ethoxy)(hydroxy)phosphoryl)oxy)propan-2-yl (Z)-14-Octadecenoic Acid	Lipids	LPE	C28H56NO9P	580.36	281.25	581.369	[M-H]-	1	-	-	5.63167e+06	245705	121955	1.05783e+06	270395	1.96237e+06	1.86425e+06	1.98061e+06	-	-	-
Zmgn005057	9,10-Epoxyoctadecanoic Acid	Lipids	Free fatty acids	C18H34O3	297.24	183.01	298.251	[M-H]-	1	2443-39-2	C19418	412697	328756	294247	686222	515763	361855	325913	294242	ko00073	C19418	-
Hmmn007137	Pinostilbene; 3,4'-dihydroxy-5-methoxystilbene	Others	Stilbene	C15H14O3	241.09	225.05	242.094	[M-H]-	3	42438-89-1	C20154	534982	748485	407736	547462	1.3528e+06	379041	328696	374076	-	C20154	-
Wacyn02228	Theasinensin E*	Tannins	Proanthocyanidins	C30H26O14	609.13	423.07	610.132	[M-H]-	1	-	-	8.40255e+06	2.31893e+07	2.00461e+06	2.30185e+07	2.22984e+06	7.49291e+06	8.06375e+06	7.23608e+06	-	-	-
Waqkn01592	Gallocatechin-(4α→8)-epigallocatechin*	Tannins	Proanthocyanidins	C30H26O14	609.13	423.07	610.132	[M-H]-	1	68964-95-4	-	8.40255e+06	2.31893e+07	2.00461e+06	2.30185e+07	2.22984e+06	7.49291e+06	8.06375e+06	7.23608e+06	-	-	-
Hmqn003054	9,10,11-Trihydroxy-12-octadecenoic acid	Lipids	Free fatty acids	C18H34O5	329.23	311.22	330.241	[M-H]-	1	61911-67-9	-	2.12656e+07	76809.6	59966.5	1.36158e+06	52778.6	3.62245e+06	3.10417e+06	3.42434e+06	-	-	-
pme2117	ADP	Nucleotides and derivatives	Nucleotides and derivatives	C10H15N5O10P2	426.02	158.93	427.029	[M-H]-	3	58-64-0	C00008	109175	98368.3	71372.6	75881.2	306988	66250.3	77230	74539.5	ko00190,ko00195,ko00230,ko00908,ko01100,ko01110,ko01232,ko01240	C00008	-
Walbn06565	13-Amino-13-oxotridecanoic acid	Lipids	Free fatty acids	C13H25NO3	242.18	225.15	243.183	[M-H]-	1	-	-	153465	196860	77906.5	78390.6	355017	87401.7	85979.3	81923.6	-	-	-
pmf0174	1-Decanol*	Others	Alcohol compounds	C10H22O	157.16	157.16	158.167	[M-H]-	3	112-30-1	C01633	1.6721e+06	495255	410965	549672	1.70487e+06	525210	402509	502682	-	C01633	-
Wahln09353	4-Methoxydiphenylmethane*	Others	Others	C14H14O	197.1	182.07	198.105	[M-H]-	1	834-14-0	C14340	127601	110920	75636.5	79707	202356	84257.1	59543.8	80053.2	-	C14340	-
Zmhn000892	4-O-Glucosyl-3,4-dihydroxybenzyl alcohol	Others	Others	C13H18O8	301.09	139.05	302.1	[M-H]-	2	-	-	286001	401408	277984	504454	211257	272738	230735	233007	-	-	-
mws1164	D-Fructose*	Others	Saccharides	C6H12O6	179.06	59.01	180.063	[M-H]-	1	57-48-7	C05003	1.32751e+06	630236	1.15033e+06	611122	1.91993e+06	698651	773813	686826	-	C05003	-
pmf0139	D-Galactose*	Others	Saccharides	C6H12O6	179.06	59.01	180.063	[M-H]-	1	59-23-4	C00124	1.22195e+06	1.09849e+06	1.06642e+06	657708	1.83e+06	779367	903518	702701	ko00052,ko01100	C00124	-
pmf0138	D-Mannose*	Others	Saccharides	C6H12O6	179.06	59.01	180.063	[M-H]-	1	3458-28-4	C00159	1.32751e+06	630236	1.15033e+06	611122	1.91993e+06	698651	773813	686826	ko00051,ko00052,ko00520,ko01100,ko01250,ko02010	C00159	-
pme0516	myo-Inositol	Others	Saccharides	C6H12O6	179.06	87.01	180.063	[M-H]-	3	87-89-8	C00137	246092	270907	470105	301844	1.83541e+06	191210	284244	250795	ko00052,ko00053,ko00562,ko01100,ko01110,ko01250,ko02010,ko04070	C00137	-
Saln004708	1-O-Glucopyranosylamplexine	Terpenoids	Monoterpenoids	C16H26O9	361.15	199.1	362.158	[M-H]-	3	-	-	254645	1.96431e+06	170817	3.60383e+06	186854	895249	624820	629105	-	-	-
Waptn06085	DGMG 18:3(2n isomer)	Lipids	Glycerol ester	C33H56O14	735.38	397.13	676.367	[M+CH3COO]-	1	-	-	6.90497e+06	241471	345596	938102	31238.2	2.40291e+06	1.98529e+06	2.07971e+06	-	-	-
MWStz396	Gingerglycolipid A	Lipids	Glycerol ester	C33H56O14	675.36	397.13	676.367	[M-H]-	1	145937-22-0	-	2.45016e+06	94233.8	162085	281727	10629.5	995833	882000	890234	-	-	-
Zbfn008434	1-O-Linoleoyl-3-O-galactopyranosyl-L-glycerol	Lipids	Glycerol ester	C27H48O9	515.32	279.23	516.33	[M-H]-	1	-	-	1.30771e+06	22378.8	6720.77	79123.9	15264.7	432981	386768	401296	-	-	-
Wacyn02678	Theasinensin C	Tannins	Proanthocyanidins	C30H26O14	609.13	423.07	610.132	[M-H]-	3	89013-69-4	-	1.4921e+07	5.06115e+06	522574	5.04468e+06	1.60939e+06	3.09321e+06	3.62428e+06	2.42495e+06	-	-	-
Lazn004429	(2S,3R,4S,6S)-2-[4-[(1R,2R)-1,3-Dihydroxy-2-[4-[(E)-3-hydroxyprop-1-enyl]-2,6-dimethoxyphenoxy]propyl]-2,6-dimethoxyphenoxy]-6-(hydroxymethyl)oxane-3,4-diol	Lignans and Coumarins	Lignans	C28H38O13	581.22	329.14	582.231	[M-H]-	3	-	-	66367	744304	175192	179446	7.4253e+06	216436	220375	205639	-	-	-
Wasn000977	4-O-galactopyranosylxylose	Others	Saccharides	C11H20O10	311.1	89.24	312.106	[M-H]-	3	14087-31-1	-	198138	144605	173556	225988	63862.4	132666	191295	145533	-	-	-
Walbn07904	Benzhydryl methyl ether*	Others	Others	C14H14O	197.1	182.07	198.105	[M-H]-	1	1016-09-7	-	104016	93956.1	63651.6	45553.4	148363	58996	46107.6	54341	-	-	-
Zbkn000353	myo-Inositol 5-phosphate*	Others	Saccharides	C6H13O9P	259.02	96.97	260.03	[M-H]-	1	-	C06155	1.06495e+06	586784	346153	496848	1.19387e+06	523679	644394	471385	-	C06155	-
MWS2442	D-Fructose 6-Phosphate*	Others	Saccharides	C6H13O9P	259.02	96.97	260.03	[M-H]-	1	643-13-0	C00085	1.06495e+06	586784	346153	496848	1.19387e+06	523679	644394	471385	ko00010,ko00030,ko00051,ko00052,ko00500,ko00520,ko00710,ko01100,ko01110,ko01200,ko01230,ko01240,ko01250	C00085	-
MWSslk062	4'-Methoxyresveratrol	Others	Stilbene	C15H14O3	241.09	225.06	242.094	[M-H]-	3	33626-08-3	-	525151	727933	392677	537586	1.31135e+06	362977	310705	358319	-	-	-
Waptn06507	DGMG 18:1	Lipids	Glycerol ester	C33H60O14	739.41	397.13	680.398	[M+CH3COO]-	1	-	-	1.72763e+06	14900.7	5439.92	110054	2262.21	507681	454359	496011	-	-	-
Labn002291	Rhamnosyl-gentisic acid-5-O-β-D-glucoside	Phenolic acids	Phenolic acids	C19H26O13	461.13	153.02	462.137	[M-H]-	2	-	-	2.18648e+06	162185	259789	240024	61482.7	360402	441457	423947	-	-	-
pmb3142	Salicylic acid-2-O-glucoside	Phenolic acids	Phenolic acids	C13H16O8	299.08	137.02	300.084	[M-H]-	3	10366-91-3	-	8.46433e+06	2.99879e+07	1.85737e+07	5.26271e+07	3.14224e+07	2.27069e+07	2.40242e+07	2.00199e+07	-	CM020419	MetMap158
Wbkn004126	Javanicolide C	Terpenoids	Ditepenoids	C26H36O11	523.22	361.16	524.226	[M-H]-	3	-	-	79023	277785	349931	98691.2	1.19657e+06	97599.4	72359.9	84332.3	-	-	-
Yamn004462	6-((4-(3-hydroxy-2-(4-(3-hydroxypropyl)-2-methylphenoxy)propoxy)-2-methoxyphenoxy)methyl)tetrahydro-2H-pyran-2,3,4,5-tetraol*	Lignans and Coumarins	Lignans	C26H36O11	523.22	361.16	524.226	[M-H]-	1	-	-	73916.2	269275	376691	97701.3	1.2158e+06	89686.4	83125.8	106209	-	-	-
Lmtn003096	Secoisolariciresinol 4-O-glucoside*	Lignans and Coumarins	Lignans	C26H36O11	523.22	361.14	524.226	[M-H]-	1	-	-	73916.2	269275	376691	97701.3	1.2158e+06	89686.4	83125.8	106209	-	-	-
mws1179	Naringenin 7-O-beta-D-glucoside*	Flavonoids	Flavanones	C21H22O10	433.11	271.07	434.121	[M-H]-	1	529-55-5	C09099	109313	577965	168248	329711	69363.7	94030.7	79860.2	90321.4	ko00941,ko01100	C09099	-
Labn004865	Hydroxy isoliquiritigenin glucoside*	Flavonoids	Chalcones	C21H22O10	433.11	271.06	434.121	[M-H]-	1	-	-	109313	577965	168248	329711	69363.7	94030.7	79860.2	90321.4	-	-	-
Hmsn002598	Salirepin	Others	Others	C13H18O8	301.09	139.04	302.1	[M-H]-	1	26652-12-0	-	2.04725e+06	3.12149e+07	5.41796e+07	1.89377e+07	6.72935e+06	2.67887e+07	2.78896e+07	2.2618e+07	-	-	-
Hmsn001911	2-Beta-Glucopyranosyloxy-3-Hydroxybenzyl Alcohol	Phenolic acids	Phenolic acids	C13H18O8	301.09	139.04	302.1	[M-H]-	1	20331-85-5	-	2.04725e+06	3.12149e+07	5.41796e+07	1.89377e+07	6.72935e+06	2.67887e+07	2.78896e+07	2.2618e+07	-	-	-
MWS5231	Tridecanedioic acid	Lipids	Free fatty acids	C13H24O4	243.16	181.16	244.167	[M-H]-	3	505-52-2	-	90388.2	57901.8	36646.5	45227	111691	26559.9	22713.7	26160.4	-	-	-
Waln011704	1-(2,3-dihydroxypropoxy)-3-(((2-(dimethylamino)ethoxy)(hydroxy)phosphoryl)oxy)propan-2-yl (Z)-14-Octadecenoic Acid	Lipids	LPE	C28H56NO9P	580.36	281.25	581.369	[M-H]-	1	-	-	5.81114e+06	231884	120110	1.08866e+06	256051	1.93498e+06	1.84897e+06	1.89591e+06	-	-	-
Waptn05947	DGMG 18:3	Lipids	Glycerol ester	C33H56O14	735.38	397.13	676.367	[M+CH3COO]-	1	-	-	6.86859e+06	225270	360747	921811	35073.1	2.28074e+06	1.99711e+06	2.11365e+06	-	-	-
Waln010192	2-(2,3-dihydroxypropoxy)-3-(((2-(dimethylamino)ethoxy)(hydroxy)phosphoryl)oxy)propyl (8E,11Z,14Z)-octadeca-8,11,14-trienoate	Lipids	LPE	C28H52NO9P	576.33	277.22	577.338	[M-H]-	1	-	-	560189	21634	25842.8	114712	21469.8	128216	148936	160884	-	-	-
Wafn011571	alpha-Hydroxylinoleic acid*	Lipids	Free fatty acids	C18H32O3	295.23	195.14	296.235	[M-H]-	1	57818-44-7	-	71938.7	23917.1	14736.8	155670	82797.9	58058.7	54889.9	57832.6	-	-	-
Wcdn004141	2-[3-[4-[1,3-dihydroxy-1-(4-hydroxy-3-methoxyphenyl)propan-2-yl]oxy-3-methoxyphenyl]propoxy]-6-(hydroxymethyl)oxane-3,4,5-triol	Others	Others	C26H36O12	539.21	491.19	540.221	[M-H]-	3	-	-	391056	2.3797e+06	5.67737e+06	1.26877e+06	516218	1.34505e+06	1.0926e+06	987473	-	-	-
Lmyn000160	Mucic acid Dimethyl Ester	Organic acids	Organic acids	C8H14O8	237.06	87.01	238.069	[M-H]-	1	-	-	2.00665e+06	1.25924e+06	669296	5.27174e+06	1.9722e+06	1.64148e+06	1.87175e+06	1.63162e+06	-	-	-
mws0024	Gallate	Phenolic acids	Phenolic acids	C7H6O5	169.01	125.02	170.022	[M-H]-	3	149-91-7	C01424	1.60423e+07	108366	57032.1	1.47863e+06	70138.1	2.54319e+06	2.52871e+06	2.25633e+06	ko00999	C01424	MetMap156
HJN054	Secoisolariciresinol-9'-O-xyloside	Lignans and Coumarins	Lignans	C25H34O10	493.21	361.16	494.215	[M-H]-	2	-	-	15804.5	164053	84470.5	133257	82295.8	50087.2	33852.7	24369.4	-	-	-
pme2827	Hexadecanal	Lipids	Free fatty acids	C16H32O	239.24	223.24	240.245	[M-H]-	3	629-80-1	C00517	5.42583e+06	7.23245e+06	3.9015e+06	5.97626e+06	1.33091e+07	4.07442e+06	3.52459e+06	3.9551e+06	ko00071	C00517	-
Zmyn000108	D-Glucarate	Others	Saccharides	C6H10O8	209.03	85.03	210.038	[M-H]-	2	87-73-0	C00818	3.86424e+06	3.43124e+06	7.43495e+06	5.77275e+06	6.38721e+06	6.1297e+06	6.59119e+06	6.51497e+06	ko00053,ko01100	C00818	-
MWSmce203	D-Cellobiose	Others	Saccharides	C12H22O11	341.12	73.03	342.116	[M-H]-	3	528-50-7	-	258850	155323	364092	285292	361044	176895	237404	176516	-	-	-
Zmgn000216	2-Hydroxyethylphosphonate	Organic acids	Organic acids	C2H7O4P	125	78.96	126.008	[M-H]-	3	22987-21-9	C06451	203173	86226.6	173314	99456.1	46036.5	117557	146214	133550	ko00440,ko01100,ko01110	C06451	-
Lmbn005487	12,13-DHOME; (9Z)-12,13-Dihydroxyoctadec-9-enoic acid	Lipids	Free fatty acids	C18H34O4	313.24	251.24	314.246	[M-H]-	1	263399-35-5	C14829	280521	89105.5	76793.1	481501	80086.4	141532	124638	139027	ko00591	C14829	-
Lakn002368	2-Hydroxy-5-methylbenzoyl-1-O-glucose	Phenolic acids	Phenolic acids	C14H18O8	313.09	107.05	314.1	[M-H]-	1	-	-	101870	59132.7	154754	69363.3	40739.2	76397	58609.8	62093.6	-	CM020530	MetMap158
Wafn003070	Hydroxyferulic acid glucoside	Phenolic acids	Phenolic acids	C16H20O10	371.1	209.05	372.106	[M-H]-	2	-	-	139295	94780	547344	92935.7	35106.3	184214	192061	101728	-	-	-
Waln009920	1-(2,3-dihydroxypropoxy)-3-(((2-(dimethylamino)ethoxy)(hydroxy)phosphoryl)oxy)propan-2-yl (8E,11Z,14Z)-octadeca-8,11,14-trienoate	Lipids	LPE	C28H52NO9P	576.33	277.22	577.338	[M-H]-	1	-	-	523333	21575.7	25641.7	128168	28002.1	175876	140001	175831	-	-	-
Zmzn000079	D-Erythrose 4-phosphate	Others	Saccharides	C4H9O7P	199	78.96	200.009	[M-H]-	3	585-18-2	C00279	36965.6	48277.9	32276.9	39320.8	67877.3	24284	37268.9	32711.2	ko00030,ko00400,ko00710,ko00750,ko01100,ko01110,ko01200,ko01230,ko01240	C00279	-
Hmhn000927	Phloroglucinol-1-O-β-D-glucopyranoside	Others	Others	C12H16O8	287.08	125.02	288.084	[M-H]-	1	-	-	209261	2.12479e+06	3.23421e+06	1.08861e+06	153783	1.73907e+06	2.0361e+06	1.65039e+06	-	-	-
mws0192	Succinate	Organic acids	Organic acids	C4H6O4	117.02	73.03	118.027	[M-H]-	1	110-15-6	C00042	8.424e+06	5.21956e+06	1.3133e+07	7.70487e+06	3.37027e+06	6.23307e+06	5.49059e+06	6.26553e+06	ko00020,ko00190,ko00250,ko00310,ko00350,ko00360,ko00620,ko00630,ko00640,ko00650,ko00760,ko00920,ko01100,ko01110,ko01200	C00042	-
mws0668	Xanthosine	Nucleotides and derivatives	Nucleotides and derivatives	C10H12N4O6	283.07	151.03	284.076	[M-H]-	3	146-80-5	C01762	190156	148182	128456	175683	110137	95811.5	138619	111597	ko00230,ko00232,ko01100,ko01110,ko01232,ko02010	C01762	-
Wahln04469	Justiciresinol xyloside	Lignans and Coumarins	Lignans	C26H34O11	581.22	329.14	522.21	[M+CH3COO]-	3	-	-	73766.8	733457	183972	182899	7.26408e+06	175257	216818	205377	-	-	-
mws0913	Kaempferol-3-O-galactoside (Trifolin)*	Flavonoids	Flavonols	C21H20O11	447.09	285.04	448.101	[M-H]-	1	23627-87-4	C12626	30005.3	67934.3	118334	189773	48956	54812.5	56962.4	34746.5	ko00944,ko01110	C12626	-
pme3096	Aminomalonate	Amino acids and derivatives	Amino acids and derivatives	C3H5NO4	118.01	74.02	119.022	[M-H]-	3	1068-84-4	C00872	248344	169484	334777	202057	71341.3	177088	183447	227114	-	C00872	-
Zmxn110201	2,6-Dimethoxy-4-hydroxyphenol-1-O-ß-D-glucopyranoside	Others	Others	C14H20O9	331.1	108.02	332.111	[M-H]-	1	-	-	635235	1.05759e+06	402007	2.65407e+06	1.132e+06	742163	677181	811284	-	-	-
Zbfn002396	6-O-Dihydrocaffeoylglucose	Phenolic acids	Phenolic acids	C15H20O9	343.1	163.04	344.111	[M-H]-	1	-	-	196877	1.68293e+06	1.1525e+06	1.77386e+06	1.06283e+06	1.07995e+06	936803	964599	-	-	-
pmf0175	2-Decanol*	Others	Alcohol compounds	C10H22O	157.16	157.16	158.167	[M-H]-	3	1120-06-5	-	1.07167e+06	399861	321553	302824	1.26783e+06	482168	283737	577705	-	-	-
Hmcn000192	Sedoheptulose	Others	Saccharides	C7H14O7	209.07	59.01	210.074	[M-H]-	1	3019-74-7	C02076	3.50903e+06	3.16726e+06	7.15083e+06	5.36555e+06	5.88709e+06	5.70129e+06	6.21987e+06	6.08701e+06	ko00030,ko01100	C02076	-
pme0137	N-Acetyl-L-Glutamine	Amino acids and derivatives	Amino acids and derivatives	C7H12N2O4	187.07	125.07	188.08	[M-H]-	3	2490-97-3	-	234040	38324.5	46849	68398.1	35104.4	49260.8	57122.2	32227.9	-	-	-
Zmtn001661	Vanilloloside	Others	Alcohol compounds	C14H20O8	315.11	153.02	316.116	[M-H]-	1	74950-96-2	-	1.33947e+07	5.59997e+06	3.40685e+06	7.63674e+06	908711	4.23888e+06	4.97755e+06	3.6194e+06	-	-	-
Zmfn000481	UDP-D-xylose	Nucleotides and derivatives	Nucleotides and derivatives	C14H22N2O16P2	535.04	323.03	536.044	[M-H]-	2	3616-06-6	C00190	310476	225409	92160.5	320786	404047	171129	184367	181651	ko00520,ko00908,ko01100,ko01250	C00190	-
Lmqn000780	UDP-N-acetyl-alpha-D-glucosamine	Nucleotides and derivatives	Nucleotides and derivatives	C17H27N3O17P2	606.08	384.98	607.082	[M-H]-	2	528-04-1	C00043	122628	67584.8	24570.9	110703	96932.3	42729.4	50825.2	43739.6	ko00520,ko00524,ko01100,ko01250	C00043	-
Zmpn000199	D-Galactarate	Others	Saccharides	C6H10O8	209.03	85.03	210.038	[M-H]-	2	526-99-8	C00879	3.76076e+06	3.42549e+06	7.5517e+06	5.68528e+06	6.39808e+06	5.86692e+06	6.45804e+06	6.16516e+06	ko00053,ko01100	C00879	-
Safn000900	2,3,5-trihydroxy-4-(phosphonooxy)hexanedioic acid	Others	Others	C6H11O11P	289.01	96.97	290.004	[M-H]-	2	-	-	3.51753e+06	3.35265e+06	1.82165e+06	1.42499e+06	1.17017e+06	2.01935e+06	2.20126e+06	2.18551e+06	-	-	-
pme3163	D-Sedoheptuiose 7-phosphate	Others	Saccharides	C7H15O10P	289.03	96.97	290.04	[M-H]-	3	2646-35-7	C05382	3.51753e+06	3.35265e+06	1.82165e+06	1.42499e+06	1.17017e+06	2.01935e+06	2.20126e+06	2.18551e+06	ko00030,ko00710,ko01100,ko01110,ko01200,ko01230,ko01250	C05382	-
pmb3081	Glucaric acid-1-Phosphate	Others	Saccharides	C6H11PO11	289	96.97	290.004	[M-H]-	3	-	-	3.51753e+06	3.35265e+06	1.82165e+06	1.42499e+06	1.17017e+06	2.01935e+06	2.20126e+06	2.18551e+06	-	-	-
mws1329	Quercetin-7-O-glucoside	Flavonoids	Flavonols	C21H20O12	463.09	301.04	464.096	[M-H]-	1	491-50-9	C12639	81683.2	467897	618468	395208	82715.2	216127	215163	192885	-	C12639	-
Lcgn000239	dihydrodehydrodiconiferyl alcohol-9-O-β-D-glucopyranoside	Lignans and Coumarins	Lignans	C26H34O11	521.2	491.19	522.21	[M-H]-	1	-	-	90853.7	458735	1.87526e+06	135384	103620	420643	315678	357244	-	-	-
Waqkn02083	Epigallocatechin-(4β→8)-catechin	Tannins	Proanthocyanidins	C30H26O13	593.13	407.08	594.137	[M-H]-	1	-	-	4.31294e+06	1.62613e+07	4.56432e+06	1.92239e+07	1.42455e+06	6.51132e+06	7.32883e+06	5.92543e+06	-	-	-
Ymjm000113	Kanokoside B	Terpenoids	Terpene	C21H34O12	477.2	181.09	478.205	[M-H]-	3	-	C17429	37572.1	376482	202369	257622	1.11755e+06	154174	227027	186596	-	C17429	-
Wchn005806	7-(4-hydroxy-3-methoxyphenyl)-1-(4-hydroxyphenyl)heptane-2,3,5-triol*	Others	Others	C20H26O6	361.17	165.06	362.173	[M-H]-	1	-	-	95325.6	198703	111793	228564	1.25049e+06	145392	113960	97762.6	-	-	-
Lmmn003822	(4β,10E)-6α,15-Dihydroxy-8β-(angeloyloxy)-14-oxogermacra-1(10),11(13)-diene-12-oic acid-12,6-lactone	Terpenoids	Sesquiterpenoids	C20H26O6	361.16	165.05	362.173	[M-H]-	1	-	-	95325.6	198703	111793	228564	1.25049e+06	145392	113960	97762.6	-	-	-
Wcfn005812	Flaxseeds Extract*	Others	Others	C20H26O6	361.16	165.06	362.173	[M-H]-	1	3688-23-1	-	95325.6	198703	111793	228564	1.25049e+06	145392	113960	97762.6	-	-	-
Zbpn005555	Phloretin-4'-O-glucoside (Trilobatin)*	Flavonoids	Chalcones	C21H24O10	435.13	273.08	436.137	[M-H]-	2	4192-90-9	-	35885.2	233207	129549	264356	21375.6	64485.3	54246.3	47767.7	-	-	-
Lmsn002247	1-O-Salicyloyl-β-D-glucose	Phenolic acids	Phenolic acids	C13H16O8	299.08	137.02	300.084	[M-H]-	1	60517-74-0	-	4.10016e+06	1.48339e+07	8.94109e+06	2.55941e+07	1.50844e+07	1.13463e+07	1.17917e+07	1.01208e+07	-	-	-
MWSmce466	4-Hydroxyacetophenone	Others	Ketone compounds	C8H8O2	135.05	92.03	136.052	[M-H]-	3	99-93-4	C10700	31414.8	29340.8	21102.7	46716.9	104075	30843.6	25465.9	29677.8	ko01100	C10700	-
mws2125	Phosphoenolpyruvate	Organic acids	Organic acids	C3H5O6P	166.98	78.96	167.982	[M-H]-	3	138-08-9	C00074	54774.4	223228	128754	111720	86280.8	162696	124872	148979	ko00010,ko00020,ko00400,ko00440,ko00620,ko00710,ko00996,ko00999,ko01100,ko01110,ko01200,ko01230,ko01240	C00074	-
mws0458	4-Hydroxy-3-methoxy-benzaldehyde	Others	Aldehyde compounds	C8H8O3	151.04	136.02	152.047	[M-H]-	3	121-33-5	C00755	61523.4	219722	23645.4	28122.3	1.6735e+06	85811.5	75886.7	86261.7	ko00996,ko01100,ko01110	C00755	-
WaYn004793	Isosakuranetin 7-Alpha-L-Arabinofuranosyl-(1→6)-Glucoside	Flavonoids	Flavanones	C27H32O14	579.17	285.08	580.179	[M-H]-	3	-	-	75635	3.16346e+06	1.98574e+06	1.95525e+06	54952.1	877335	912776	781447	-	-	-
MWStz373	Gardoside	Terpenoids	Monoterpenoids	C16H22O10	373.11	193.05	374.121	[M-H]-	1	54835-76-6	C16963	117890	437862	589340	318076	349041	355940	358551	303048	-	C16963	-
WaYn002313	Homosyringic Acid 4'-O-Glucoside	Phenolic acids	Phenolic acids	C16H22O10	373.11	193.05	374.121	[M-H]-	1	-	-	117890	437862	589340	318076	349041	355940	358551	303048	-	-	-
pme2651	NADP+	Nucleotides and derivatives	Nucleotides and derivatives	C21H28N7O17P3	742.07	620.02	743.076	[M-H]-	3	53-59-8	C00006	40242.7	56710.2	67349.4	50789	226109	55330.5	78724.5	45699.1	ko00195,ko00480,ko00760,ko01100,ko01240	C00006	-
Safn000385	D-α-D-Hep-(1→6)-β-D-Glc	Others	Saccharides	C13H24O12	371.12	191.06	372.127	[M-H]-	1	-	-	6.58527e+06	2.67186e+07	1.0161e+07	7.18958e+06	1.42926e+06	1.56315e+07	1.38156e+07	1.48172e+07	-	-	-
Lhyp112511	Rumphioside B	Terpenoids	Ditepenoids	C28H38O13	581.22	329.14	582.231	[M-H]-	3	-	-	73104.5	640963	164764	172298	6.60316e+06	196677	177676	182503	-	-	-
pmn001516	5-O-Galloylshikimic acid	Phenolic acids	Phenolic acids	C14H14O9	325.06	125.02	326.064	[M-H]-	2	95719-51-0	-	1.73544e+06	885830	845703	311183	56567	690636	742238	545216	-	CM020535	MetMap156
mws0639	2,3-Dihydroxybenzoate*	Phenolic acids	Phenolic acids	C7H6O4	153.02	109.03	154.027	[M-H]-	3	303-38-8	C00196	1.32634e+07	97620.2	49371.1	1.39908e+06	102148	2.02988e+06	2.15176e+06	1.76787e+06	ko01110	C00196	MetMap158
mws0183	3,4-Dihydroxybenzoate*	Phenolic acids	Phenolic acids	C7H6O4	153.02	109.03	154.027	[M-H]-	3	99-50-3	C00230	1.32634e+07	97620.2	49371.1	1.39908e+06	102148	2.02988e+06	2.15176e+06	1.76787e+06	ko00400,ko01100,ko01110	C00230	-
Zmhn001905	HydroxyAloe-emodin-8-O-glucoside	Quinones	Anthraquinone	C21H20O11	447.09	285.04	448.101	[M-H]-	1	-	-	34029	70780.2	140457	191717	50186.4	44873.7	60593.9	60111.9	-	-	-
Wasyqn2983	3-[4-(Beta-D-Glucopyranosyloxy)Phenyl]Propionic Acid*	Phenolic acids	Phenolic acids	C15H20O8	327.11	165.06	328.116	[M-H]-	1	-	-	65546	738743	1.01667e+06	1.10787e+06	204467	617598	614409	444696	-	-	-
Rfn045100	Dihydrocoumaroyl Hexoside*	Phenolic acids	Phenolic acids	C15H20O8	327.11	165.06	328.116	[M-H]-	1	-	-	65546	738743	1.01667e+06	1.10787e+06	204467	617598	614409	444696	-	-	-
Lmmn001294	Koaburaside	Others	Others	C14H20O9	331.1	153.02	332.111	[M-H]-	3	41653-73-0	-	176737	243898	119977	347609	339066	143795	159993	140099	-	-	-
Jmwn002117	2,6-dimethoxybenzene-1,4-diol 1-O-β-D-glucopyranoside	Phenolic acids	Phenolic acids	C14H20O9	331.1	153.02	332.111	[M-H]-	3	-	-	176737	243898	119977	347609	339066	143795	159993	140099	-	-	-
Lmcn003163	Epitheaflavic acid-3'-Gallate	Flavonoids	Flavanols	C28H20O14	579.08	289.07	580.085	[M-H]-	3	34218-97-8	-	2.10724e+06	2.88286e+06	2.73758e+06	7.12417e+06	2.76458e+06	2.15687e+06	1.67197e+06	1.92662e+06	-	-	-
Wacyn03531	2-[4-(3-Hydroxypropyl)-2-methoxyphenoxy]-1,3-propanediol 1-glucoside	Others	Alcohol compounds	C19H30O10	477.2	181.09	418.184	[M+CH3COO]-	1	-	-	40100.7	380844	206304	246712	1.05734e+06	182405	240651	129480	-	-	-
pmb2947	Catechin-(4α→8)-catechin-(4α→6)-catechin	Flavonoids	Flavanols	C45H38O18	865.2	407.1	866.206	[M-H]-	3	-	-	1.27644e+06	437322	287552	1.58898e+06	731300	612976	810538	448117	-	CM01814	MetMap140
MA10039492	Dehydroascorbate	Others	Vitamin	C6H6O6	173.01	71.03	174.016	[M-H]-	1	490-83-5	C05422	176528	1.67896e+06	896738	695098	216278	715365	806672	730257	ko00053,ko00480,ko01100	C05422	-
Lmsn002815	Kaempferol-3-O-rutinoside	Flavonoids	Flavonols	C27H30O15	593.15	285.04	594.159	[M-H]-	3	17650-84-9	C21833	323810	5.48822e+06	6.06993e+06	4.19117e+06	115530	2.03986e+06	2.28477e+06	2.23364e+06	ko00944,ko01110	C21833	-
Zmhn001793	6-O-Caffeoyl-D-glucose	Phenolic acids	Phenolic acids	C15H18O9	341.09	179.03	342.095	[M-H]-	2	-	-	339645	897872	588154	475714	926504	394426	382707	345145	-	-	-
Wbtn002952	1-(β-D-Glucopyranosyl)-3-ethyl-4-methyl-1H-pyrrole-2,5-dione	Others	Ketone compounds	C13H19NO7	300.11	138.06	301.116	[M-H]-	3	-	-	96152.3	281856	810329	503931	140505	277527	303392	286589	-	-	-
mws0836	Procyanidin B1	Tannins	Proanthocyanidins	C30H26O12	577.14	425.09	578.142	[M-H]-	1	20315-25-7	-	3.07818e+06	1.81775e+06	1.53737e+06	3.60794e+06	3.40936e+06	1.73826e+06	1.73962e+06	1.35898e+06	-	CM01807	MetMap140,MetMap141
Wasn000495	Vicianose	Others	Saccharides	C11H20O10	311.1	89.02	312.106	[M-H]-	3	14116-69-9	C01625	193848	138004	171423	230214	55138.2	121909	148523	131677	-	C01625	-
Wayn000597	Citric acid-1-O-diglucoside	Organic acids	Organic acids	C18H28O17	515.12	111.01	516.133	[M-H]-	1	-	-	157597	391115	563600	371961	69585.2	259626	433038	265839	-	-	-
pmn001647	Procyanidin C2	Tannins	Proanthocyanidins	C45H38O18	865.2	713.16	866.206	[M-H]-	1	37064-31-6	-	899823	301905	254376	758246	614165	448831	573225	534391	-	CM01815	MetMap140
Lmbn001288	(S)-2-Acetolactate*	Organic acids	Organic acids	C5H8O4	131.03	87.04	132.042	[M-H]-	3	71698-08-3	C06010	24643.9	22469	34039.2	29083	21386.7	17176.9	19271.5	19372.8	ko00290,ko00650,ko00660,ko00770,ko01100,ko01110,ko01210,ko01230	C06010	-
Lmbn001364	4-Hydroxy-2-oxopentanoate*	Organic acids	Organic acids	C5H8O4	131.03	87.05	132.042	[M-H]-	3	3318-73-8	C03589	24643.9	22469	34039.2	29083	21386.7	17176.9	19271.5	19372.8	ko00360,ko01100	C03589	-
MWSHC20125	5-O-Caffeoylshikimic acid	Phenolic acids	Phenolic acids	C16H16O8	335.08	135.05	336.084	[M-H]-	2	73263-62-4	C10434	130022	116384	68354.8	67397.4	368776	66002.2	58342.9	50399.9	ko00940,ko00941,ko00945,ko01100,ko01110	C10434	-
Wbmn002185	6-Hydroxy-4-(4-hydroxy-3-methoxyphenyl)-7-methoxy-naphtho[2,3-c]furan-1,3-dione-1	Lignans and Coumarins	Lignans	C20H14O7	365.06	167.03	366.074	[M-H]-	3	-	-	154263	190732	270754	218812	58316.2	166348	138788	128425	-	-	-
MWS4471	N-Alpha-Acetyl-L-Asparagine	Amino acids and derivatives	Amino acids and derivatives	C6H10N2O4	173.06	58.03	174.064	[M-H]-	3	4033-40-3	-	29511	393713	282342	89225.8	31176.8	206861	249602	191726	-	-	-
mws0473	2-Methylsuccinic acid	Organic acids	Organic acids	C5H8O4	131.03	87.05	132.042	[M-H]-	3	498-21-5	-	260713	218508	292320	248178	136916	190837	163050	167253	-	-	-
pmn001690	3-Hydroxy-4-isopropylbenzylalcohol-3-O-glucoside	Others	Alcohol compounds	C16H24O7	327.14	165.09	328.152	[M-H]-	2	-	-	23911.6	1.59286e+06	2.89342e+06	540974	98469.7	807655	811290	818052	-	-	-
Zmpn000095	Sorbitol 6-phosphate	Others	Saccharides	C6H15O9P	261.04	78.96	262.045	[M-H]-	3	20479-58-7	C01096	41432.4	91905.2	26213	190644	30449	61118.8	52333.8	52731.5	ko00051,ko01100	C01096	-
Wasyqn4107	Quercetin-3-O-arabinoglucoside	Flavonoids	Flavonols	C26H28O16	595.13	300.03	596.138	[M-H]-	2	23284-18-6	-	149059	1.22817e+06	1.41771e+06	850609	59400.2	530986	613098	497526	-	-	-
Sasn000277	D-inositol-4-phosphate	Others	Saccharides	C6H13O9P	259.02	78.96	260.03	[M-H]-	1	142760-33-6	C03546	1.22634e+06	1.17626e+06	487400	772716	3.45877e+06	698211	938005	685321	ko00562,ko01100,ko04070	C03546	-
Lmqn000432	1-(sn-Glycero-3-phospho)-1D-myo-inositol	Others	Saccharides	C9H19O11P	333.06	333.06	334.067	[M-H]-	3	129830-95-1	C01225	479810	255665	239187	357985	551757	234718	305619	225082	-	C01225	-
Cmrn002205	Bartsioside	Terpenoids	Monoterpenoids	C15H22O8	329.12	209.07	330.132	[M-H]-	3	62133-72-6	-	1.94719e+06	1.99498e+06	1.7365e+06	2.52544e+06	720975	1.19849e+06	1.34548e+06	1.38724e+06	-	-	-
Zbqn004234	N-(malonyl)phenylalanine	Amino acids and derivatives	Amino acids and derivatives	C12H13NO5	250.07	164.07	251.079	[M-H]-	2	-	-	22358.5	71797.6	78835.4	57748.6	19211.1	33288.5	18725.1	30635.4	-	-	-
Rfn043250	S-Acetylphosphopantetheine	Alkaloids	Alkaloids	C13H25N2O8P1S1	399.1	96.97	400.107	[M-H]-	2	129932-89-4	C03725	123569	1.10487e+06	867577	671407	634078	540349	1.0154e+06	516678	-	C03725	-
mws1000	Fustin	Flavonoids	Flavanonols	C15H12O6	287.06	149.02	288.063	[M-H]-	3	20725-03-5	C01378	247746	74675	59879.3	130267	297769	121799	87347.6	70141.1	ko00941	C01378	-
Zmsn003194	Secologaoside	Others	Others	C16H22O10	373.11	193.05	374.121	[M-H]-	3	-	-	126292	484456	432379	329493	314585	375818	405769	271009	-	-	-
Wahsn02657	1-O-p-Coumaroyl Octose	Phenolic acids	Phenolic acids	C17H22O10	385.11	163.04	386.121	[M-H]-	1	-	-	227228	391430	280045	890659	119976	312635	306300	222878	-	-	-
pmb3114	Epicatechin-(3'-O-7'')-epiafzelechin	Flavonoids	Flavanols	C30H26O11	561.14	289.07	562.148	[M-H]-	1	-	-	1.72427e+06	281672	245346	843105	381878	335303	284193	348752	-	CM01842	MetMap141
mws2523	alpha,alpha'-Trehalose 6-phosphate	Others	Saccharides	C12H23O14P	421.08	241.01	422.082	[M-H]-	3	4484-88-2	C00689	108717	73529.5	88438.5	83143.5	117919	76924.2	89882.7	66915	ko00500,ko01100,ko01110	C00689	-
mws0059	Rutin	Flavonoids	Flavonols	C27H30O16	609.15	301.04	610.153	[M-H]-	3	153-18-4	C05625	1.20019e+06	2.18039e+07	2.21834e+07	1.40665e+07	775653	1.09964e+07	1.05083e+07	8.55025e+06	ko00944,ko01100,ko01110	C05625	MetMap115
Lmhn003074	Feruloylmalic acid	Phenolic acids	Phenolic acids	C14H14O8	309.06	193.05	310.069	[M-H]-	1	-	-	1.53857e+06	5.61644e+06	1.69369e+07	2.81007e+06	121055	4.83365e+06	4.88055e+06	4.49879e+06	-	-	-
Safn006268	Pterosupin	Flavonoids	Chalcones	C21H24O10	435.13	315.09	436.137	[M-H]-	3	-	-	297867	2.22318e+06	1.31171e+06	2.00101e+06	161899	568486	508559	541554	-	-	-
MWStz388	Syringetin-3-O-rutinoside	Flavonoids	Flavonols	C29H34O17	653.17	345.06	654.18	[M-H]-	1	53430-50-5	-	302167	388339	150862	662080	84367.4	289134	204676	213563	-	-	-
Lmhn002926	p-Coumaroylmalic acid	Phenolic acids	Phenolic acids	C13H12O7	279.05	163.04	280.058	[M-H]-	1	-	-	1.86512e+06	3.90898e+06	3.1304e+06	2.24406e+06	119760	1.53991e+06	1.18569e+06	1.36395e+06	-	-	-
MWS0559	1,6-anhydro-β-D-glucose	Others	Saccharides	C6H10O5	161.05	71.01	162.053	[M-H]-	1	498-07-7	-	127871	90565.4	141314	94465.6	162465	72688.2	111767	91595	-	-	-
Lmbn002737	3-Methylbenzaldehyde	Others	Aldehyde compounds	C8H8O	119.05	93.03	120.058	[M-H]-	3	620-23-5	C07209	369704	712953	609499	355599	25624.6	390516	427596	301172	ko01100	C07209	-
Cmmn004667	Dihydrodehydrodiconiferyl Alcohol Beta-D-Xylopyranoside	Lignans and Coumarins	Lignans	C25H32O10	491.19	359.15	492.2	[M-H]-	3	1048996-18-4	-	103847	1.14205e+06	343308	637525	2.60507e+06	273675	256531	208459	-	-	-
Zmsn002575	Hastatoside	Terpenoids	Monoterpenoids	C17H24O11	403.12	223.07	404.132	[M-H]-	2	50816-24-5	-	14311.5	71017.4	54494	102192	205423	45450.9	51007.8	20556.1	-	-	-
Lazn002030	Guaiacylglycerol-β-Guaiacyl Ether glucoside	Lignans and Coumarins	Lignans	C23H30O11	481.17	271.1	482.179	[M-H]-	3	-	-	23093.3	35835.8	519448	21329	51776.3	91094.5	145574	81553.5	-	-	-
Rfn048602	Melilotoside	Phenolic acids	Phenolic acids	C15H18O8	325.09	119.05	326.1	[M-H]-	1	618-67-7	-	1.48373e+06	1.15631e+06	1.10225e+06	2.19444e+06	533144	907723	1.09195e+06	934129	-	-	-
pme2761	4-Hydroxy-2-oxoglutarate	Organic acids	Organic acids	C5H6O6	161.01	73.03	162.016	[M-H]-	3	1187-99-1	C01127	159204	187576	248309	204913	251146	140138	194376	140405	ko00630,ko01100	C01127	-
MWSmce148	(-)-Quebrachitol	Others	Saccharides	C7H14O6	193.08	161.05	194.079	[M-H]-	1	642-38-6	C08257	143690	181969	242839	208885	230169	134675	186274	150694	-	C08257	-
Zbfn010761	1-O-Linoleoyl-3-(2,3,4-Trihydroxybenzophenone)	Lipids	Free fatty acids	C31H40O6	507.27	279.23	508.283	[M-H]-	3	-	-	578352	24332.3	138276	29193.6	2720.01	173764	167871	189039	-	-	-
Sasn009432	9,10-Dihydroxystearic Acid	Lipids	Free fatty acids	C18H36O4	315.26	297.24	316.261	[M-H]-	1	-	C19622	13066.6	30391.7	11666.7	124669	120736	41180.5	33145.3	34840.1	ko00073	C19622	-
mws0262	(R,R)-Tartaric acid	Organic acids	Organic acids	C4H6O6	149.01	87.01	150.016	[M-H]-	3	87-69-4	C00898	28908.6	203152	482457	85430.3	40335.5	223399	224338	200024	ko00630,ko01100	C00898	-
Walbn08060	1-(((2-(dimethylamino)ethoxy)(hydroxy)phosphoryl)oxy)-3-hydroxypropan-2-yl (9Z,12Z)-octadeca-9,12-dienoate*	Lipids	LPE	C25H48NO7P	504.31	279.24	505.317	[M-H]-	1	-	-	366188	15678.7	4358.99	51846.5	34008.1	128184	114622	119605	-	-	-
pmn001515	3-Galloylshikimic acid	Phenolic acids	Phenolic acids	C14H14O9	325.06	93.03	326.064	[M-H]-	3	110082-91-2	-	92182	64394.4	68347.1	20995.6	11238	37140.9	40069.4	44077.6	-	CM020534	MetMap156
Wahsn03013	Acetyl 4-Aminophenyllactic	Alkaloids	Alkaloids	C11H13NO4	222.08	72.99	223.084	[M-H]-	1	-	-	7215.74	46026.1	258370	22260.6	24746.6	38632.6	53834.2	34118.1	-	-	-
Wcgn003981	Methyl 3-O-glucosyl-4-hydroxybenzoate	Phenolic acids	Phenolic acids	C14H18O9	329.09	167.03	330.095	[M-H]-	1	155112-92-8	-	431212	1.96739e+06	1.51096e+06	3.02429e+06	421627	1.19507e+06	665510	853562	-	-	-
Lmmn003041	Isolariciresinol-9'-O-xyloside*	Lignans and Coumarins	Lignans	C25H32O10	491.19	359.15	492.2	[M-H]-	1	97055-97-5	-	103044	733599	280125	438170	1.93227e+06	208986	164403	182340	-	-	-
Wasdn02417	3-hydroxybenzoyl-β-D-glucose	Phenolic acids	Phenolic acids	C13H16O8	299.08	137.02	300.084	[M-H]-	2	-	-	293962	464670	253053	831909	84808.3	397486	397102	327556	-	-	-
pmb3068	1-O-p-Coumaroylquinic acid*	Phenolic acids	Phenolic acids	C16H18O8	337.09	163.04	338.1	[M-H]-	1	-	-	25875.6	44599.9	70082.6	16454	93071	31086.5	31803.6	28204.7	-	-	-
Hmln013535	Cryptomeridiol	Terpenoids	Sesquiterpenoids	C15H28O2	239.2	223.02	240.209	[M-H]-	3	4666-84-6	C17676	648961	443279	341196	328008	371200	252718	225892	251418	-	C17676	-
Lakn001671	2-β-D-Glucopyranosyloxy-5-hydroxy-phenylacetic acid	Phenolic acids	Phenolic acids	C14H18O9	329.09	123.05	330.095	[M-H]-	1	-	-	363857	541930	1.17442e+06	720422	45333.6	508646	542708	560209	-	-	-
mws0988	Rhamnetin	Flavonoids	Flavonols	C16H12O7	315.05	165.04	316.058	[M-H]-	1	90-19-7	C10176	5.67234e+06	30940.7	4625.44	734687	10228.8	981317	815712	976087	-	C10176	MetMap117
Sasn000392	GDP-L-fucose	Nucleotides and derivatives	Nucleotides and derivatives	C16H25N5O15P2	588.07	346.05	589.082	[M-H]-	2	-	-	183356	150393	212888	128054	12358.5	180203	182407	203210	-	-	-
pmb3317	Quinacyl syringic acid	Phenolic acids	Phenolic acids	C16H20O10	371.1	179.1	372.106	[M-H]-	3	-	-	47584.3	77154.5	412182	62950.5	21494.4	144387	157181	152225	-	CM020543	MetMap156
Lmyn006011	Gingerglycolipid B	Lipids	Glycerol ester	C33H58O14	677.38	397.13	678.383	[M-H]-	2	88168-90-5	-	1.12838e+06	16872.3	8531.38	67097	5383.52	383039	389102	373425	-	-	-
HJN056	Sesquimarocanol B	Phenolic acids	Phenolic acids	C30H38O10	557.24	509.22	558.246	[M-H]-	3	-	-	65377.4	273928	136433	323456	203979	77408.4	87773.3	70016.9	-	-	-
mws0396	(9E)-Octadecenoic acid*	Lipids	Free fatty acids	C18H34O2	281.25	281.25	282.256	[M-H]-	1	112-79-8	C01712	1.26166e+06	293221	76135.8	1.13659e+06	627117	2.05618e+06	1.83121e+06	1.26223e+06	-	C01712	-
Wasyqn1721	Mevalonic Acid Glucoside	Organic acids	Organic acids	C12H22O9	309.12	59.01	310.126	[M-H]-	1	-	-	1.26743e+06	1.05534e+06	3.44181e+06	862088	108975	1.45616e+06	1.56936e+06	1.40706e+06	-	-	-
MA10107783	3-[(1-Carboxyvinyl)oxy]benzoic acid	Phenolic acids	Phenolic acids	C10H8O5	207.03	119.05	208.037	[M-H]-	2	16929-37-6	C20772	6641.05	102764	66353	61159	64019.6	30290.4	34495.3	22373	ko00130,ko01100,ko01110,ko01240	C20772	-
Cmzn002437	Scandoside	Terpenoids	Monoterpenoids	C16H22O11	389.11	227.06	390.116	[M-H]-	3	18842-99-4	-	23295.7	51962.5	75371.9	64492.4	17252.8	45359	61936.5	51278.3	-	-	-
Zmyn005026	16-Methylheptadecanoic acid	Lipids	Free fatty acids	C18H36O2	283.26	283.26	284.272	[M-H]-	2	2724-58-5	C20356	2.67979e+07	3.71197e+07	4.07473e+07	3.93742e+07	4.31057e+07	3.78388e+07	36088555	3.58362e+07	-	C20356	-
Labn003679	(E)-caffeyl alcohol 4-O-β-D-glucopyranoside	Others	Alcohol compounds	C15H20O8	327.11	147.05	328.116	[M-H]-	3	-	-	19954.3	255584	184432	198081	296293	145256	127583	103482	-	-	-
pme0500	Melezitose	Others	Saccharides	C18H32O16	503.16	323.1	504.169	[M-H]-	3	597-12-6	C08243	54873.1	60792.6	39512.9	17797.4	37199.2	95498.3	78667.2	92658.5	-	C08243	-
Lmgn007652	Tianshic acid	Lipids	Free fatty acids	C18H34O5	329.23	211.13	330.241	[M-H]-	1	-	-	40091.6	19220.7	4819.12	184456	26695.4	51693	38732.1	36395.1	-	-	-
Lamn006527	Drimiopsin C*	Flavonoids	Other Flavonoids	C15H12O6	287.05	125.02	288.063	[M-H]-	3	773850-90-1	-	128364	78710.8	81883.4	436963	14813.9	75901.5	88051.3	101154	-	-	-
Lcsn003955	Maesopsin*	Flavonoids	Aurones	C15H12O6	287.05	125.03	288.063	[M-H]-	3	5989-16-2	C22553	128364	78710.8	81883.4	436963	14813.9	75901.5	88051.3	101154	ko01100	C22553	-
Wayn000918	Isocitric acid-1-O-diglucoside	Organic acids	Organic acids	C18H28O17	515.12	111.01	516.133	[M-H]-	3	-	-	156974	436528	524057	365095	71981.1	305049	400412	310777	-	-	-
mws0248	Uridine	Nucleotides and derivatives	Nucleotides and derivatives	C9H12N2O6	243.06	110.02	244.07	[M-H]-	3	58-96-8	C00299	84263.2	13946.7	9543.4	39858.3	22330.7	9445.62	19952.2	14960.2	ko00240,ko01100,ko01232,ko02010	C00299	-
pme2914	3-Hydroxy-3-methylglutarate	Organic acids	Organic acids	C6H10O5	161.05	99.05	162.053	[M-H]-	3	503-49-1	C03761	753267	831555	184300	1.13479e+06	392595	549957	518042	560053	-	C03761	-
Lcfn121061	N-Acetyl-6-hydroxy-L-tryptophan	Amino acids and derivatives	Amino acids and derivatives	C13H14N2O4	261.09	131.04	262.095	[M-H]-	2	-	-	40077.7	25644.1	156437	82461.1	34419.1	37202.5	38021.1	31600.8	-	-	-
Zken1736	4-Hydroxyphthalic acid	Phenolic acids	Phenolic acids	C8H6O5	181.02	93.04	182.022	[M-H]-	2	610-35-5	C06680	12090	123680	106592	66113.4	104212	28957.5	35980.2	33456.2	-	C06680	-
Lmsn002288	1-O-Caffeoyl-(6-O-glucosyl)-β-D-glucose	Phenolic acids	Phenolic acids	C21H28O14	503.14	341.09	504.148	[M-H]-	2	-	-	28810.6	76995.4	97780.6	53986.4	11598.8	59670.5	71336.2	62175	-	-	-
Sacn001940	8-Epiloganic acid	Terpenoids	Monoterpenoids	C16H24O10	375.13	195.07	376.137	[M-H]-	3	82509-41-9	-	29339.9	323427	341633	492000	36762.1	232967	208223	194639	-	-	-
Wamxn01040	(X)-1,2-Propanediol 1-O-B-D-Glucopyranoside	Others	Alcohol compounds	C9H18O7	297.12	59.01	238.105	[M+CH3COO]-	1	-	-	201303	260806	552826	493853	25099.6	266266	271642	316136	-	-	-
Lmbn000216	D-erythro-3-Methylmalate	Organic acids	Organic acids	C5H8O5	147.03	57.03	148.037	[M-H]-	1	152204-30-3	C06032	102020	273469	451140	139669	82879.6	274521	235107	257761	ko00290,ko00660,ko01100,ko01210,ko01230	C06032	-
mws0014	Ferulate	Phenolic acids	Phenolic acids	C10H10O4	193.05	134.04	194.058	[M-H]-	2	537-98-4	C01494	373931	2.35548e+06	6.26686e+06	677330	87715.1	1.39268e+06	1.27508e+06	1.24616e+06	ko00940,ko00996,ko01100,ko01110	C01494	-
Lcsn002137	Homovanillic acid sulfate	Phenolic acids	Phenolic acids	C9H10O7S	261.01	181.05	262.015	[M-H]-	3	38339-06-9	-	246282	25748	132423	32748.3	6399.1	63449.4	78455.2	54805.8	-	-	-
pmn001716	Carthamone*	Flavonoids	Chalcones	C21H20O11	447.09	285.04	448.101	[M-H]-	1	86579-00-2	C08598	30451.5	100712	155131	232539	54556.8	51130	61087.2	62080.1	-	C08598	-
Hahn000897	picrorhizin	Phenolic acids	Phenolic acids	C20H28O14	491.14	167.03	492.148	[M-H]-	2	60824-10-4	-	117952	30293.6	34475.4	50158.4	27628.5	31367.6	32377.4	46710.6	-	-	-
MWSHC20168	Methyl cumalate	Others	Lactones	C7H6O4	153.02	109.03	154.027	[M-H]-	3	6018-41-3	-	1.57517e+07	89391.3	54595.1	1.70436e+06	139370	2.17573e+06	2.21857e+06	2.14877e+06	-	-	-
WaYn000716	Citric Acid diglucoside	Organic acids	Organic acids	C18H28O17	515.12	341.11	516.133	[M-H]-	1	-	-	1.04837e+06	2.97809e+06	3.62632e+06	2.86757e+06	358260	1.74952e+06	2.84295e+06	1.53272e+06	-	-	-
Lmmn002274	Isolariciresinol-9'-O-glucoside*	Lignans and Coumarins	Lignans	C26H34O11	521.2	359.15	522.21	[M-H]-	2	63358-12-3	-	60221.8	72989.9	144734	22565.7	268118	43166.8	34967.2	27276.7	-	-	-
MWS0205	Allantoin	Alkaloids	Alkaloids	C4H6N4O3	157.04	97	158.044	[M-H]-	3	97-59-6	C01551	75473.8	80685.3	54211.2	66107	54717.8	60156	74235.7	75089.4	-	C01551	-
Ysjn001064	3-Oxopentanedioic acid	Organic acids	Organic acids	C5H6O5	145.01	57.04	146.022	[M-H]-	2	542-05-2	-	11136.5	44014.2	93791.4	46977.1	20911.8	60902	50801.8	62527.9	-	-	-
Wcdn000881	N-Fructosyl Pyroglutamate	Amino acids and derivatives	Amino acids and derivatives	C11H17NO8	290.09	128.04	291.095	[M-H]-	3	-	-	128776	44614.2	35560.9	155586	63972.4	43917.4	43838.1	40620.1	-	-	-
pmb3101	alpha-Isopropylmalate	Organic acids	Organic acids	C7H12O5	175.06	115.04	176.069	[M-H]-	1	49601-06-1	C02504	12271.5	26032.8	173042	23931.3	19801.2	22394.7	27257.7	30527.8	ko00290,ko00620,ko01100,ko01110,ko01210,ko01230	C02504	-
Rfn057834	(2R,3R,4S,5S,6R)-2-[3-(2,4-dihydroxyphenyl)propoxy]-6-(hydroxymethyl)oxane-3,4,5-triol	Phenolic acids	Phenolic acids	C15H22O8	329.12	59.01	330.132	[M-H]-	3	-	-	29418.8	589820	421970	174847	17011.2	152179	157967	147214	-	-	-
mws1589	Panose	Others	Saccharides	C18H32O16	503.16	179.06	504.169	[M-H]-	3	33401-87-5	C00713	26270.6	13594.4	32857.2	14383	99794.3	18029.2	17274.9	14771.4	-	C00713	-
MWS00275g	DL-O-tyrosine	Amino acids and derivatives	Amino acids and derivatives	C9H11NO3	180.07	119.05	181.074	[M-H]-	3	2370-61-8	-	63641.4	47793.1	17437.8	36897.5	25508.5	22616.3	23140.6	26833.8	-	-	-
pmb2826	(S)-2-Methylmalate	Organic acids	Organic acids	C5H8O5	147.03	87.01	148.037	[M-H]-	3	-	C02614	83590	184064	343409	117627	88912.5	180157	242397	201402	ko00660,ko01100	C02614	-
Hmcn001415	Majoroside	Terpenoids	Monoterpenoids	C17H24O10	387.13	225.07	388.137	[M-H]-	2	134140-02-6	-	41521.2	41585.7	94584.2	70095	37297.9	40439.3	40826.5	39827.6	-	-	-
pmn001423	Roseoside	Terpenoids	Sesquiterpenoids	C19H30O8	385.19	223.14	386.194	[M-H]-	3	54835-70-0	-	9697.47	152901	667269	252778	67938.5	145592	91616.3	97511.5	-	-	-
Yajn003916	(1S,4aS,7aR)-7-(3-hydroxybutyl)-4-((((2R,3R,4S,5S,6R)-3,4,5-trihydroxy-6-(hydroxymethyl)tetrahydro-2H-pyran-2-yl)oxy)methyl)-1,4a,5,6,7,7a-hexahydrocyclopenta[c]pyran-1-yl acetate	Terpenoids	Monoterpenoids	C21H34O10	445.21	59.01	446.215	[M-H]-	3	-	-	19028	461066	1.45891e+06	451938	300566	211622	240395	172399	-	-	-
Hmdn001667	Ellagic acid-4-O-glucoside	Tannins	Tannin	C20H16O13	463.05	300.99	464.059	[M-H]-	2	-	-	9218.12	65382	48950.1	94822.6	149568	34237.8	23964.7	31022	-	-	-
mws0011	Syringin	Others	Alcohol compounds	C17H24O9	371.13	209.08	372.142	[M-H]-	2	118-34-3	C01533	212667	85614.6	382918	91784.2	30912.6	117037	100315	100174	ko00940	C01533	-
Wahln02843	2,6-Dimethoxy-4-(2-Hydroxyethyl)Phenyl Beta-D-Glucopyranoside	Others	Alcohol compounds	C16H24O9	419.16	197.08	360.142	[M+CH3COO]-	1	-	-	26963.9	46392.5	37154	57767.1	112358	26899.4	36117.9	22402.8	-	-	-
Lakn003294	2-β-D-Glucopyranosyloxy-5-hydroxyphenylacetic acidmethylester	Phenolic acids	Phenolic acids	C15H20O9	343.1	181.05	344.111	[M-H]-	1	-	-	57233.3	5.44419e+07	4.81469e+07	1.88021e+07	1.25588e+06	1.71929e+07	1.61152e+07	1.43311e+07	-	-	-
pme1292	Homogentisate*	Phenolic acids	Phenolic acids	C8H8O4	167.03	123.05	168.042	[M-H]-	3	451-13-8	C00544	53949.8	226147	227087	189938	46540.3	182089	150194	146869	ko00130,ko00350,ko01100,ko01240	C00544	-
pme2598	3,4-Dihydroxyphenylacetate*	Phenolic acids	Phenolic acids	C8H8O4	167.03	123.05	168.042	[M-H]-	3	102-32-9	C01161	53949.8	226147	227087	189938	46540.3	182089	150194	146869	ko00350,ko01100	C01161	-
Wdzn000513	methyl alpha-D-fructofuranoside*	Others	Saccharides	C7H14O6	193.07	59.01	194.079	[M-H]-	1	-	-	1.39811e+06	1.89887e+06	1.90121e+06	1.56229e+06	1.86176e+06	1.27051e+06	1.54584e+06	1.06064e+06	-	-	-
mws2104	D-Pinitol*	Others	Saccharides	C7H14O6	193.07	59.01	194.079	[M-H]-	1	10284-63-6	C03844	1.39811e+06	1.89887e+06	1.90121e+06	1.56229e+06	1.86176e+06	1.27051e+06	1.54584e+06	1.06064e+06	-	C03844	-
Lmdn001560	6-DeoxyCatalpol	Terpenoids	Monoterpenoids	C15H22O9	345.12	165.06	346.126	[M-H]-	2	99499-99-7	-	229588	135162	109745	251910	73669.8	97255.1	154059	120991	-	-	-
mws0336	Urocanate	Alkaloids	Alkaloids	C6H6N2O2	137.04	93.05	138.043	[M-H]-	3	104-98-3	C00785	431749	4.5653e+06	2.36052e+06	1.68574e+06	355546	2.14743e+06	2.2e+06	2.00396e+06	ko00340,ko01100	C00785	-
pmb3066	5-O-p-Coumaroylshikimic acid O-glucoside	Phenolic acids	Phenolic acids	C22H26O12	481.14	319.2	482.142	[M-H]-	2	-	-	42867.1	48303.6	53496.7	43400.5	71777.1	43313.5	71270.2	38469.2	-	-	-
pme3188	UMP	Nucleotides and derivatives	Nucleotides and derivatives	C9H13N2O9P	323.03	211	324.036	[M-H]-	3	58-97-9	C00105	88262.7	24218.5	5523.93	48332.1	41804.9	22158.5	42902.2	19340.4	ko00240,ko01100,ko01232,ko01240	C00105	-
Lmbn003970	9,12,13-TriHOME; 9(S),12(S),13(S)-Trihydroxy-10(E)-octadecenoic acid	Lipids	Free fatty acids	C18H34O5	329.23	211.14	330.241	[M-H]-	2	97134-11-7	C14833	38947.3	19230.8	2615.1	189785	28300.5	46837.6	36666.9	44286.2	ko00591	C14833	-
Zmyn004732	2R-hydroxy-9Z,12Z,15Z-octadecatrienoic acid	Lipids	Free fatty acids	C18H30O3	293.21	185.12	294.219	[M-H]-	3	-	C16342	24507.6	4877.03	2233.82	193056	8688.91	38354.6	29581.8	40239.1	ko00592	C16342	-
Zmdn002049	Epicatechin-4'-O-β-D-glucopyranoside*	Flavonoids	Flavanols	C21H24O11	451.13	289.07	452.132	[M-H]-	2	-	-	4.14923e+06	163740	762677	502960	932920	606314	971966	541085	-	CM01836	MetMap141
MWSHC20189	Epipinoresinol*	Lignans and Coumarins	Lignans	C20H22O6	357.13	151.04	358.142	[M-H]-	1	18779-41-4	-	53078.5	74891.2	3983.61	46865.1	1.05136e+06	65955.2	59084.9	59177.3	-	-	-
Zasn010433	Linolelaidic acid ethyl ester	Lipids	Free fatty acids	C20H36O2	307.26	307.26	308.272	[M-H]-	1	544-35-4	-	62109.4	9983.39	12841.8	20879.9	8660.36	21128	16370.3	15428	-	-	-
pme1816	Neochlorogenic acid*	Phenolic acids	Phenolic acids	C16H18O9	353.09	191.06	354.095	[M-H]-	1	906-33-2	C17147	44174.3	20253.8	45085.6	23210.7	39331.2	28274.2	40518.7	36608.5	-	C17147	-
Wasyqn1008	Dimethylglyceric Acid Glucoside	Organic acids	Organic acids	C11H20O9	295.1	59.01	296.111	[M-H]-	1	-	-	322016	147559	225390	295546	20909.8	166731	136211	128142	-	-	-
MWS1848	Phenyl acetate	Others	Others	C8H8O2	135.05	92.03	136.052	[M-H]-	3	122-79-2	C00548	28188.2	19919.5	7053.1	20747	71720.6	22696.7	11601.3	22600.6	-	C00548	-
HJN012	4,7,9,9'-Tetrahydroxy-3,3'-dimethoxy-8-O-4'-neolignan	Lignans and Coumarins	Lignans	C20H26O7	377.16	329.14	378.168	[M-H]-	1	-	-	37643.6	79051.4	14497.4	111141	519330	39174.3	30522.5	16323.5	-	-	-
Zmgn001448	2-Propylmalate	Organic acids	Organic acids	C7H12O5	175.06	115.04	176.069	[M-H]-	2	-	C05994	7493.1	13453.5	111849	12678.6	15372.1	18167.6	18733.9	14148.4	ko00620	C05994	-
HJN037	3,5-Dihydroxy-4-methoxybenzoic acid; 4-O-Methylgallic Acid*	Phenolic acids	Phenolic acids	C8H8O5	183.03	124.02	184.037	[M-H]-	3	4319-02-2	-	1.01693e+06	18736.2	12214.3	159882	51302.3	261961	274561	223807	-	CM020411	MetMap156
Wcfn006909	4,6-Dihydroxy-2-[(4-Hydroxy-3,5-Dimethoxyphenyl)Methylidene]-1-Benzofuran-3-One	Others	Others	C17H14O7	329.06	299.02	330.074	[M-H]-	3	-	-	23077	36020.2	4514.69	460157	8239.45	99127.7	68961.6	83976.8	-	-	-
Sasn010720	docosanedioic acid	Lipids	Free fatty acids	C22H42O4	369.3	307.3	370.308	[M-H]-	1	505-56-6	C19625	9783.53	2220.25	1436.28	5909.48	1607.09	7591.24	9134.83	5891.49	ko00073	C19625	-
Safn000221	UDP-D-galactose	Nucleotides and derivatives	Nucleotides and derivatives	C15H24N2O17P2	565.05	323.03	566.055	[M-H]-	1	-	-	1.99321e+06	1.07139e+06	741484	1.4542e+06	104655	973787	1.38879e+06	1.02564e+06	-	-	-
Lmmn004625	Dihydrokaempferol-7-O-glucoside	Flavonoids	Flavanonols	C21H22O11	449.11	287.06	450.116	[M-H]-	1	-	-	23471.6	457579	223519	265843	13404.8	87895.4	85735.1	103200	-	-	-
Zbln006102	3,3'-O-Dimethylellagic Acid	Tannins	Tannin	C16H10O8	329.03	298.98	330.038	[M-H]-	2	2239-88-5	-	31729.6	41717	5936.26	751962	13234.7	130917	111146	101623	-	-	-
Walbn07770	3-(((2-(dimethylamino)ethoxy)(hydroxy)phosphoryl)oxy)-2-hydroxypropyl (9Z,12Z,15E)-octadeca-9,12,15-trienoate	Lipids	LPE	C25H46NO7P	502.29	277.22	503.301	[M-H]-	1	-	-	71705.6	3197.57	3670.38	31400.9	5590.93	31076.8	18628.6	26324.5	-	-	-
Sazp001763	4-Hydroxyphenyl 6-O-(2-Methyl-3-Hydroxypropionyl)-Beta-D-Galactopyranoside	Others	Others	C16H22O9	357.12	195.07	358.126	[M-H]-	1	-	-	4097.83	411367	429879	520361	43907.8	262927	259652	235878	-	-	-
Zmgn004894	Methyl 4-hydroxybenzoate	Phenolic acids	Phenolic acids	C8H8O3	151.04	136.02	152.047	[M-H]-	3	99-76-3	-	26828	85235.2	8863.44	14840.9	646771	49765.6	30873.6	32412	-	-	-
Waptn06182	DGMG 18:2	Lipids	Glycerol ester	C33H58O14	737.4	397.13	678.383	[M+CH3COO]-	1	-	-	2.74816e+06	39321	17252.4	209234	17653.7	939089	773193	837269	-	-	-
Labn004625	2-Phenylethyl beta-primeveroside	Others	Alcohol compounds	C19H28O10	415.16	89.02	416.168	[M-H]-	3	129932-48-5	-	11311.5	229985	401204	243620	81855.3	89472.4	61944.2	71721.1	-	-	-
Yajn003045	Ebuloside	Terpenoids	Monoterpenoids	C21H32O10	443.19	59.01	444.2	[M-H]-	3	-	-	9022.62	25652.6	40901.7	18437.6	34131	9330.14	25540.8	18637	-	-	-
Yaan000442	(3S,4S,5R)-2-(((2R,3S,4S,5R,6R)-6-(((2S,3S,4S,5R)-3,4-dihydroxy-2,5-bis(hydroxymethyl)tetrahydrofuran-2-yl)oxy)-3,4,5-trihydroxytetrahydro-2H-pyran-2-yl)methoxy)-3,4,5-trihydroxycyclohexane-1-carboxylic acid	Others	Others	C19H32O16	515.16	341.11	516.169	[M-H]-	3	-	-	680067	2.04831e+06	2.84827e+06	2.12321e+06	244427	1.32261e+06	1.92767e+06	1.19001e+06	-	-	-
mws0369	Arachidonate	Lipids	Free fatty acids	C20H32O2	303.23	259.24	304.24	[M-H]-	1	506-32-1	C00219	25147.4	9287.4	4190.48	31951.4	7170.35	22832.3	25049.2	14412.2	ko00590,ko00591,ko01040,ko01100	C00219	-
Wagn011658	1-Palmitoyl-Sn-Glycerol 3-O-Diglucoside	Lipids	Glycerol ester	C31H58O14	653.38	397.14	654.383	[M-H]-	1	-	-	167032	30196.8	76846.6	63960.1	4524.27	120533	132600	121076	-	-	-
mws1094	Dihydrokaempferol	Flavonoids	Flavanonols	C15H12O6	287.06	259.07	288.063	[M-H]-	3	480-20-6	C00974	34313.6	21410.2	27973.9	149008	4083.85	29240.6	37075.2	26291.9	ko00941,ko01100,ko01110	C00974	-
Lmxn008846	Hydroxydihydrobovolide	Others	Lactones	C11H18O3	197.12	153.13	198.126	[M-H]-	1	-	-	1332.18	31730.8	13419.9	8012.37	14634.2	9908.92	7096.23	8992.67	-	-	-
Hmln008119	Robinlin	Terpenoids	Monoterpenoids	C11H18O3	197.12	153.12	198.126	[M-H]-	3	-	-	1332.18	31730.8	13419.9	8012.37	14634.2	9908.92	7096.23	8992.67	-	-	-
Wayn001528	(R)-2-Hydroxybutane-1,2,4-tricarboxylate	Organic acids	Organic acids	C7H10O7	205.03	111.01	206.043	[M-H]-	3	13052-73-8	C01251	241475	479891	821159	489520	110973	415602	421077	390418	ko00300,ko00620,ko01100,ko01110,ko01210,ko01230,ko01240	C01251	-
Wahsn10570	1-O-Feruloyl 9,10,12,13-tetrahydroxynonadecanoic acid	Lipids	Free fatty acids	C29H46O9	537.31	193.05	538.314	[M-H]-	1	-	-	245215	58013.6	5502.95	56127.1	84788.6	67660.2	64870	67350.3	-	-	-
Jmwn002172	3,4-dihydroxyphenylethanol-β-D-glucopyranoside	Others	Alcohol compounds	C14H20O8	315.11	135.04	316.116	[M-H]-	2	-	-	74118.7	474712	344138	973695	223258	365533	385273	378025	-	-	-
Hmqn003268	Dihydrotricetin	Flavonoids	Flavanones	C15H12O7	303.05	151.03	304.058	[M-H]-	2	-	-	9.26858e+06	124572	30618.6	1.16337e+06	30117.1	1.5082e+06	1.77532e+06	1.4847e+06	-	-	-
mws1167	Oxaloacetate	Organic acids	Organic acids	C4H4O5	131	59.01	132.006	[M-H]-	3	328-42-7	C00036	83612.8	30175.2	93071.4	34067.6	31687.8	49049.2	60131.8	44773.1	ko00010,ko00020,ko00250,ko00470,ko00620,ko00630,ko00710,ko00999,ko01100,ko01110,ko01200,ko01210,ko01230,ko01240	C00036	-
pme2529	1,5-Anhydro-D-glucitol	Others	Saccharides	C6H12O5	163.06	101.02	164.069	[M-H]-	3	154-58-5	C07326	97574.9	440127	1.09323e+06	131448	59723.6	415880	426861	473955	-	C07326	-
Zmln000668	Monogalloyl-diglucose	Phenolic acids	Phenolic acids	C19H26O15	493.12	169.01	494.127	[M-H]-	2	-	-	431611	46686.1	13654.3	154149	13332.8	82533	76623	65698.2	-	-	-
Lmgn000224	Methyloxaloacetate	Organic acids	Organic acids	C5H6O5	145.01	57.03	146.022	[M-H]-	2	-	C06030	26404.3	106380	394301	88098	20246.5	161472	146426	160545	ko00660	C06030	-
MWSmce501	Protocatechuic Acid Methyl Ester	Phenolic acids	Phenolic acids	C8H8O4	167.04	108.02	168.042	[M-H]-	3	2150-43-8	-	2.26126e+06	17577	15758.1	250823	14780.5	640295	547730	568154	-	-	-
Wahln04571	8-Hydroxypinoresinol 4-Glucoside*	Lignans and Coumarins	Lignans	C26H32O12	535.18	373.13	536.189	[M-H]-	1	-	-	64875	76781.4	287935	106723	60231.7	68839.6	55159.6	63354.6	-	-	-
Zbkn004627	cyclo-Dopa 5-O-glucoside	Alkaloids	Alkaloids	C15H19NO9	356.1	150.06	357.106	[M-H]-	3	-	C17751	13648.2	82615.6	176014	134697	8682.53	81143.3	43096.2	70620.2	ko00965,ko01100,ko01110	C17751	-
Wahln03616	Demethylsyringin	Lignans and Coumarins	Lignans	C16H22O9	357.12	195.07	358.126	[M-H]-	2	-	-	38808.1	124516	243660	115542	26337.3	103581	83984.2	59279.4	-	-	-
Zbfn003303	3-(Hydroxycinnamoyl)-quinic acid*	Phenolic acids	Phenolic acids	C16H18O8	337.09	163.04	338.1	[M-H]-	1	-	-	84404.8	34474.1	73713.5	22195.9	57939.7	30212.7	49448.2	20409.9	-	-	-
MWSmce230	Methyl gallate*	Phenolic acids	Phenolic acids	C8H8O5	183.03	124.02	184.037	[M-H]-	3	99-24-1	-	646692	16177	15758.7	58194.7	27486.4	121434	159249	150146	-	CM020431	MetMap156
mws2367	Salidroside	Phenolic acids	Phenolic acids	C14H20O7	299.11	119.05	300.121	[M-H]-	3	10338-51-9	C06046	80413.7	119633	79155.8	236253	29304.3	115392	96957.5	94572.2	ko00350,ko01100	C06046	-
mws0906	Coniferin	Others	Alcohol compounds	C16H22O8	341.12	179.07	342.132	[M-H]-	2	531-29-3	C00761	346799	915928	632850	431150	1.62285e+06	352231	346387	248489	ko00940,ko01110	C00761	-
Zbkn003828	Gambiriin B2	Flavonoids	Flavanols	C30H26O11	561.13	289.07	562.148	[M-H]-	1	-	C17776	688932	172938	122019	550366	297578	208119	194978	154985	-	C17776	-
pme2165	Orotate	Others	Vitamin	C5H4N2O4	155.01	111.02	156.017	[M-H]-	3	65-86-1	C00295	96967.2	184072	152693	90580.3	153097	142782	191695	130345	ko00240,ko01100,ko01240	C00295	-
Safn005373	Myricetin-3-O-neohesperidoside	Flavonoids	Flavonols	C27H30O17	625.14	316.02	626.148	[M-H]-	2	-	-	23325.5	41764.6	45467.3	53723.6	6057.31	13266	27010	18811.1	-	-	-
Waln011524	1-(2,3-dihydroxypropoxy)-3-(((2-(dimethylamino)ethoxy)(hydroxy)phosphoryl)oxy)propan-2-yl palmitate*	Lipids	LPE	C26H54NO9P	554.35	255.23	555.354	[M-H]-	1	-	-	119658	9735.44	14246.5	127943	828.384	57283.3	48206.6	59079	-	-	-
Cmcn011220	Imbricatolic acid	Terpenoids	Ditepenoids	C20H34O3	321.25	221.15	322.251	[M-H]-	1	6832-60-6	-	3696.38	8630.45	488.318	19505.3	14975.4	6451.87	6469.98	7429.68	-	-	-
Labn003910	Benzyl β-primeveroside*	Others	Others	C18H26O10	401.14	269.1	402.153	[M-H]-	3	130622-31-0	-	1138.76	67267.1	105575	49083.2	25641	21145.2	22381.3	18697.9	-	-	-
mws0749	4-Hydroxybenzoate	Phenolic acids	Phenolic acids	C7H6O3	137.02	93.03	138.032	[M-H]-	3	99-96-7	C00156	387637	162675	70534.1	479616	851237	212823	207671	169327	ko00130,ko00790,ko01100,ko01110,ko01240	C00156	-
Labn004065	4-Hydroxybenzoyl acetyl glucoside	Phenolic acids	Phenolic acids	C15H18O9	341.09	137.03	342.095	[M-H]-	3	-	-	185388	258479	341490	104548	10316.9	161343	110219	106181	-	-	-
Cmsn002067	7S,8R-threo-3',9,9'-trihydroxy-3-methoxy-4',7-epoxy-neolignan-4-O-rhamnoside	Lignans and Coumarins	Lignans	C25H32O10	491.19	315.12	492.2	[M-H]-	2	-	-	23351.2	445179	400292	262997	258268	120210	116756	145428	-	-	-
Zmhn002301	4'-O-beta-D-Glucosyl-cis-p-coumarate	Phenolic acids	Phenolic acids	C15H18O8	325.09	163.04	326.1	[M-H]-	2	117405-48-8	C06739	20966.3	1.34044e+06	1.69618e+06	594227	223329	574993	642962	538240	-	C06739	-
Lmmn004912	3-O-Methylquercetin*	Flavonoids	Flavonols	C16H12O7	315.05	300.03	316.058	[M-H]-	3	1486-70-0	C04443	66902	46378.6	11765.7	474164	1276.86	99267.5	77071	82876.9	ko00944,ko01110	C04443	MetMap117
Jmmn002533	coleoside-B	Terpenoids	Monoterpenoids	C21H32O12	475.18	179.07	476.189	[M-H]-	3	-	-	31047.1	268054	309793	166430	1.32407e+06	128847	170142	147290	-	-	-
mws1015	Esculin	Lignans and Coumarins	Coumarins	C15H16O9	339.07	177.02	340.079	[M-H]-	1	531-75-9	C09264	1945.56	225846	462029	80368.7	20380.2	130844	148030	139640	-	C09264	-
Lmyn007883	9,16-Dihydroxypalmitic acid	Lipids	Free fatty acids	C16H32O4	287.22	287.22	288.23	[M-H]-	2	38076-49-2	-	13277.2	651281	120885	4.49825e+06	32685.6	966433	912779	889854	-	-	-
Wchn006138	4,9-Dihydroxy-17-methoxy-2-oxatricyclo[13.2.2.13,7]icoSa-1(17),3,5,7(20),15,18-hexaen-10-one	Others	Others	C20H22O5	341.14	311.09	342.147	[M-H]-	3	-	-	30815.2	215183	8049.01	92983.7	1.58229e+06	83751.1	69782.8	84063.6	-	-	-
MW0168304	Docosa-4,10,13,16-tetraenoic acid	Lipids	Free fatty acids	C22H36O2	391.29	59.01	332.272	[M+CH3COO]-	3	-	-	30127.1	42229.1	25228.9	33174.9	31536.9	44262.5	33073	28311.4	-	-	-
Lmbn005287	(7S,8S)-DiHODE*	Lipids	Free fatty acids	C18H32O4	311.22	249.22	312.23	[M-H]-	2	143288-65-7	C07354	372062	30015.7	9504.7	525463	1530.93	145381	129133	149207	ko00591	C07354	-
mws1629	Aucubin	Terpenoids	Sesquiterpenoids	C15H22O9	345.12	183.07	346.126	[M-H]-	2	479-98-1	C09771	122997	89188.7	87092.7	87793.2	36877.8	57092.3	62181.2	66297.4	-	C09771	-
Wbwn005757	(2r,3r,4s)-6-hydroxy-4-(4-hydroxy-3-methoxyphenyl)-7-methoxy-2,3-dimethyl-3,4-dihydro-2h-naphthalen-1-one	Lignans and Coumarins	Lignans	C20H22O5	341.14	311.09	342.147	[M-H]-	2	-	-	3744.75	205230	49648.9	57293.3	207698	44830.8	33554.3	36145.5	-	-	-
Hmcn001884	6-Hydroxyluteolin 5-glucoside*	Flavonoids	Flavones	C21H20O12	463.09	301.03	464.096	[M-H]-	1	-	-	68378.7	523093	595071	390661	94759.3	234548	273237	253711	-	-	-
Wcfn003299	3,3-bis-(4-hydroxy-3-methoxyphenyl)-propane-1,2-diol	Others	Others	C17H20O6	319.12	241.05	320.126	[M-H]-	3	-	-	1141.4	14926.8	17646.8	14947.1	265452	12195	10583.3	5707.02	-	-	-
Wasn004683	Protocatechuic acid 1-O-(Glucosylvanilloyl)	Phenolic acids	Phenolic acids	C21H22O12	465.1	303.05	466.111	[M-H]-	1	-	-	57612.4	14742.3	35531	66706.5	140805	22285.7	30060.8	30099.4	-	-	-
Wayn004064	3'-O-Methylellagic acid-4-O-glucuronide	Tannins	Tannin	C21H16O14	491.05	315.01	492.054	[M-H]-	3	-	-	14207.7	329461	305304	121340	195686	116864	71038.3	85831.4	-	-	-
Safn004633	Ilicifolinoside B	Others	Others	C19H32O8	447.23	387.2	388.21	[M+CH3COOH-H]-	3	-	-	3993.12	46621.2	179473	38341.8	44418.9	31972.4	28945.9	19965.6	-	-	-
WaYn003084	Guaiacylglycerol 8-O-(1''-O-Glucosyl)Vanillic Acid Ether	Phenolic acids	Phenolic acids	C24H30O13	525.16	167.03	526.169	[M-H]-	2	-	-	24511.8	40111.2	25917.3	32201.7	643556	15976.2	21352.2	8532.74	-	-	-
Waln003350	3-O-p-Coumaroyl Galactonic Acid	Phenolic acids	Phenolic acids	C15H18O9	341.09	195.05	342.095	[M-H]-	3	-	-	17586.4	40532.9	36466.4	13265.7	7500.04	11151.6	18470	7233.93	-	-	-
mws0097	(+)-Pinoresinol*	Lignans and Coumarins	Lignans	C20H22O6	357.13	151.04	358.142	[M-H]-	1	487-36-5	C05366	52916.7	68896.1	4695.08	44438.7	1.09113e+06	70005.8	60273.6	66918.5	ko00999,ko01100,ko01110	C05366	-
Wcdn005575	OH-trichobenzolignan	Lignans and Coumarins	Lignans	C18H18O5	313.11	283.1	314.115	[M-H]-	3	-	-	10091	113062	36768.8	85191.4	8798.4	19391.8	30014.2	30774.2	-	-	-
Wcsn011332	Ethyl (10Z,13Z)-hexadeca-10,13-dienoate	Others	Others	C18H32O2	279.23	261.23	280.24	[M-H]-	1	-	-	13771.2	4131.41	714.96	12536.5	4817.42	12611.6	12483.3	10010.2	-	-	-
Lmyn006304	Tremulacin	Phenolic acids	Phenolic acids	C27H28O11	527.16	121.03	528.163	[M-H]-	2	29836-40-6	C09973	16150.9	40259	69903.6	43229.8	2760.36	30486.2	21482	27235.5	-	C09973	-
Lmmn000214	Solatriose	Others	Saccharides	C18H32O15	487.17	341.11	488.174	[M-H]-	3	528-40-5	-	58529.7	6607.75	16268.8	7434.95	313128	32210.9	25276	20974	-	-	-
MWS80007	13-Hydroperoxy-9Z,11E-octadecadienoic acid*	Lipids	Free fatty acids	C18H32O4	311.22	249.22	312.23	[M-H]-	2	23017-93-8	-	355644	30032.4	9291.69	520614	1492.53	148731	131242	148557	-	-	-
Wagn012030	2-Palmitoyl-Sn-Glycerol 3-O-Diglucoside	Lipids	Glycerol ester	C31H58O14	653.38	397.14	654.383	[M-H]-	2	-	-	96083.7	13565.9	53895.5	36628.5	2296.97	67329.1	81628.5	63037.7	-	-	-
Lcfn086739	Scutellarein-7-O-glucoside	Flavonoids	Flavones	C21H20O11	447.09	284.03	448.101	[M-H]-	1	26046-94-6	C17056	3360.06	227248	277261	168393	53584.1	91226.9	66207.7	60611.2	-	C17056	-
Wafn004433	1-Hexanol arabinosylglucoside	Others	Alcohol compounds	C17H32O10	455.21	263.15	396.2	[M+CH3COOH-H]-	1	-	-	2700.33	115065	188803	64893.2	33933.4	52169	41556.1	40358.9	-	-	-
pmb2799	12,13-Epoxy-9-Octadecenoic Acid	Lipids	Free fatty acids	C18H32O3	295.23	195.14	296.235	[M-H]-	2	6799-85-5	C14826	8650.12	18881.4	1539.35	28029.9	32278.1	17409.8	16138.3	16484.7	ko00591,ko01100	C14826	-
Zmhn001970	Piceid (3,4',5-Trihydroxystilbene-3-O-glucoside)	Others	Stilbene	C20H22O8	389.12	227.08	390.132	[M-H]-	3	27208-80-6	C10275	32383.7	39288.5	20471.9	105006	37489.2	20162.2	9243.91	16969.7	-	C10275	-
mws0214	D-Sorbitol	Others	Saccharides	C6H14O6	181.07	71.01	182.079	[M-H]-	3	50-70-4	C00794	21681.8	11674.1	33416.3	45385.1	449890	32090	18405.5	26622.7	ko00051,ko00052,ko01100,ko02010	C00794	-
Zjbn102547	2,7-Dihydroxy-1-(p-hydroxybenzyl)-4-methoxy-9,10-dihydrophenanthrene-4'-O-glucose	Others	Others	C28H30O9	509.18	347.13	510.189	[M-H]-	3	-	-	168254	14666.3	43730.6	88798.6	20841.5	39036	48790.3	50596.8	-	-	-
MWSprf094	Tracheloside*	Lignans and Coumarins	Lignans	C27H34O12	549.2	387.14	550.205	[M-H]-	2	33464-71-0	-	2091.12	39295.7	63450.3	185173	17586.9	50503.3	28164.8	46248.8	-	-	-
Hmln002355	5'-Methoxymatairesinoside*	Lignans and Coumarins	Lignans	C27H34O12	549.2	387.15	550.205	[M-H]-	2	1691201-82-7	-	2091.12	39295.7	63450.3	185173	17586.9	50503.3	28164.8	46248.8	-	-	-
Lmtn002796	Aromadendrin-7-O-glucoside	Flavonoids	Flavanonols	C21H22O11	449.11	287.06	450.116	[M-H]-	2	28189-90-4	-	206093	77379.9	161850	133134	10829.3	75466.4	102371	76323.1	-	-	-
Lmhn002321	Vnilloylcaffeoyltartaric acid	Phenolic acids	Phenolic acids	C21H18O12	461.07	167.04	462.08	[M-H]-	3	-	-	94283.7	1.4781e+06	2.08904e+06	1.50314e+06	640289	992096	1.55839e+06	973588	-	-	-
Cmjn004337	Benzyl-(2''-O-xylosyl)glucoside*	Others	Others	C18H26O10	401.14	269.1	402.153	[M-H]-	3	-	-	1953.83	57349	70823.9	41357.6	26976.6	9769.17	26875.7	15855.1	-	-	-
Wacn005438	Hydroxypentadecenoic acid glucoside	Lipids	Free fatty acids	C21H38O8	477.27	161.04	418.257	[M+CH3COOH-H]-	2	-	-	40112.5	29970.8	19090.1	22219.6	40464.2	19790.8	20314.1	12426.2	-	-	-
Lmln007483	6,9,10-Trihydroxyoctadec-7-enoic acid; Sanleng acid	Lipids	Free fatty acids	C18H34O5	329.23	171.1	330.241	[M-H]-	1	-	-	39471.6	10598.6	1706.18	238010	31537.7	53427	45946.6	49463.7	-	-	-
Safn005826	(2R)-2-[(2S,3S)-8-methyl-3-({[(2S,3R,4S,5S,6R)-3,4,5-trihydroxy-6-(hydroxymethyl)oxan-2-yl]oxy}carbonyl)-1,2,3,5,6,7-hexahydronaphthalen-2-yl]propanoic acid	Terpenoids	Sesquiterpenoids	C21H30O9	485.2	263.13	426.189	[M+CH3COOH-H]-	1	-	-	2488.49	99366.7	214276	54618.6	17454.1	71046.5	37972.5	42587.3	-	-	-
MWSmce439	Dihydrocoumarin	Lignans and Coumarins	Coumarins	C9H8O2	147.05	119.05	148.052	[M-H]-	1	119-84-6	C02274	19028	25297.9	1938.2	52133.7	213394	29773	16169.7	33356.3	ko00999	C02274	-
Wbwn006953	Cagayanone A	Lignans and Coumarins	Lignans	C20H18O5	337.11	307.06	338.115	[M-H]-	3	-	-	54914.2	176283	5231.31	44335	2.18496e+06	128830	126912	119208	-	-	-
Wasn003258	Glucosyl 2-Hydroxy-4-Methylpentanoic Acid	Organic acids	Organic acids	C12H22O8	293.12	131.07	294.132	[M-H]-	3	-	-	78519	29452.4	60116.1	30289	48649	19987.2	23106	15298.5	-	-	-
mws0914	Pinobanksin	Flavonoids	Flavanonols	C15H12O5	271.06	151	272.068	[M-H]-	1	548-82-3	C09826	62316.5	227858	37896.6	40390.9	2571.45	62277	45917.2	57628.8	ko00941	C09826	-
Wmzn000599	14-hydro-15-ethoxyajugaptin	Terpenoids	Ditepenoids	C31H50O10	581.34	59.01	582.34	[M-H]-	3	-	-	30212.7	157143	18238.4	660590	32739.8	118750	122227	126177	-	-	-
Hmln001302	Furosin	Tannins	Tannin	C27H22O19	649.07	169.01	650.076	[M-H]-	3	81552-37-6	-	7912.57	26244.1	9443.9	16369.7	1169.9	11715	13829.3	15046.3	-	-	-
Safn005726	Creoside IV	Others	Others	C17H32O10	455.21	395.19	396.2	[M+CH3COOH-H]-	3	-	-	2540.44	98781.8	161546	47738.1	24212.9	41848	28946.7	33611.6	-	-	-
Sasn001174	Hymenoside M	Others	Others	C11H20O8	339.13	117.06	280.116	[M+CH3COOH-H]-	3	-	-	485943	143077	174027	261093	15849	123378	176404	178234	-	-	-
Zmhn002155	Galloyl-piceid	Others	Stilbene	C27H26O12	541.14	313.07	542.142	[M-H]-	3	-	-	1503.34	18613.6	20934.3	18938	64541.7	11521.5	9203.6	7516.68	-	-	-
pmb2591	N-Acetyl-Tryptophan	Amino acids and derivatives	Amino acids and derivatives	C13H14N2O3	245.09	203.08	246.1	[M-H]-	1	1218-34-4	-	41089.3	338187	87919.9	532299	29517	112282	103311	116384	-	-	-
mws0704	Ethanolamine phosphate	Alkaloids	Alkaloids	C2H8NO4P	140.01	78.96	141.019	[M-H]-	3	1071-23-4	C00346	16501.5	17112.3	2130.78	27292	143019	13974.6	17717.5	17777.7	ko00563,ko00564,ko00600,ko01100	C00346	-
pme3382	N-Acetyl-L-threonine	Amino acids and derivatives	Amino acids and derivatives	C6H11NO4	160.06	98.02	161.069	[M-H]-	3	17093-74-2	-	27553.8	12094.7	16583.6	18328.9	6137.17	14520.3	16288.5	15093.7	-	-	-
Zmyn000110	alpha-D-Glucosamine 1-phosphate	Others	Saccharides	C6H14NO8P	258.04	78.96	259.046	[M-H]-	3	2152-75-2	C06156	40941.8	50554.7	2727.55	88343.3	87326.4	35554.5	53417	34128	ko00520,ko01100,ko01250	C06156	-
mws0044	Taxifolin	Flavonoids	Flavanonols	C15H12O7	303.05	125.02	304.058	[M-H]-	1	480-18-2	C01617	154568	116152	152261	159372	12491.7	83470.1	91463.5	90706.9	ko00941,ko01100,ko01110	C01617	MetMap117
Waptn03329	Benzyl 6-O-beta-D-apiofuranosyl-beta-D-glucoside*	Others	Alcohol compounds	C18H26O10	461.17	269.1	402.153	[M+CH3COO]-	1	115009-57-9	-	3289.9	64057.1	241339	20011	25093.4	56521.9	52449.1	40647.8	-	-	-
Wamxn05520	1-Octen-3-Yl Primeveroside	Others	Alcohol compounds	C19H34O10	481.23	289.17	422.215	[M+CH3COO]-	3	-	-	15116.9	3.20288e+06	943421	2.29315e+06	1.44097e+06	753591	635175	698802	-	-	-
mws0159	Phenylpyruvate	Phenolic acids	Phenolic acids	C9H8O3	163.04	91.06	164.047	[M-H]-	2	156-06-9	C00166	38602.5	82447.4	88893.4	46235	3345.86	47136.3	33939.9	40615.7	ko00360,ko00400,ko00470,ko00960,ko01100,ko01110,ko01210,ko01230	C00166	-
Jmzn003632	Manglieside D	Lignans and Coumarins	Lignans	C26H34O11	521.2	329.14	522.21	[M-H]-	3	-	-	23135.1	197692	38792.4	27652.9	3.82137e+06	56705.2	39080.8	38541.1	-	-	-
Rfn049443	3-(2-Glucosyloxy-4-methoxyphenyl)propanoic acid	Phenolic acids	Phenolic acids	C16H22O9	357.12	195.07	358.126	[M-H]-	2	477873-63-5	-	41372.9	129551	225493	122245	29179.9	72410.9	82431.9	94941.4	-	-	-
Waptn03150	Benzyl alcohol xylopyranosyl-(1-6)-glucopyranoside*	Others	Alcohol compounds	C18H26O10	461.16	269.1	402.153	[M+CH3COO]-	1	-	-	3598.96	71135	241096	26487	33436.7	51589.5	72658.3	44382.2	-	-	-
Safn005180	5,7,4'-Trihydroxyflavanone 7-O-galactosylglucoside	Flavonoids	Flavones	C27H32O15	595.17	271.07	596.174	[M-H]-	2	-	-	29726.9	93314.5	103254	75207.6	3739.06	48498.5	33581.2	44935.5	-	-	-
MWSmce264	Hydroxytyrosol	Others	Alcohol compounds	C8H10O3	153.06	123.05	154.063	[M-H]-	3	10597-60-1	-	164254	26438.7	89087	51319.8	7500.25	33878.4	86041.4	46221.4	-	-	-
Waln003168	5-O-p-Coumaroyl Galactonic Acid	Phenolic acids	Phenolic acids	C15H18O9	341.09	195.05	342.095	[M-H]-	3	-	-	18899.8	37840.1	28169.4	9499.4	1285.78	23330.9	13694	14069.9	-	-	-
mws0874	3'-AMP	Nucleotides and derivatives	Nucleotides and derivatives	C10H14N5O7P	346.06	211	347.063	[M-H]-	3	84-21-9	C01367	23253.6	11881.1	14046	16256.4	8123.81	9501.84	12581.2	12674	ko00230,ko01100	C01367	-
Lmyn006227	Galangin (3,5,7-Trihydroxyflavone)	Flavonoids	Flavonols	C15H10O5	269.05	151	270.053	[M-H]-	1	548-83-4	C10044	4848.06	45117.3	47176	144020	7107.07	54753	56228.1	54346.3	ko00941	C10044	-
Walbn03514	tetrahydrodehydrodiconiferyl alcohol glucoside	Lignans and Coumarins	Lignans	C26H36O11	523.22	361.16	524.226	[M-H]-	1	-	-	69210.4	251276	337478	94266.1	1.13542e+06	95699	67903.1	94681	-	-	-
MWS2070	Propyl 4-hydroxybenzoate	Phenolic acids	Phenolic acids	C10H12O3	179.07	92.03	180.079	[M-H]-	3	94-13-3	-	34799	3265.72	2582.34	3278.06	9557.54	7835.03	8054.49	7799.19	-	-	-
Lmbn005443	13-KODE; (9Z,11E)-13-Oxooctadeca-9,11-dienoic acid*	Lipids	Free fatty acids	C18H30O3	293.21	235.17	294.219	[M-H]-	3	54739-30-9	C14765	104793	3040.94	498.338	9814	3467.34	20801.9	19085.3	20656.1	ko00591	C14765	-
mws0267	D-Glycerate	Organic acids	Organic acids	C3H6O4	105.02	105.02	106.027	[M-H]-	3	473-81-4	C00258	90470.6	73366.3	191808	58474.9	81151.3	95329.2	159121	136074	ko00030,ko00260,ko00561,ko00630,ko01100,ko01110,ko01200	C00258	-
Waln006120	Octyl 6-O-Alpha-L-Arabinopyranosyl-Beta-D-Glucopyranoside	Others	Alcohol compounds	C19H36O10	423.22	291.18	424.231	[M-H]-	1	168288-07-1	-	1562.09	68622.4	105545	71312	12243.8	23303	20167.1	18912.3	-	-	-
Lmsn001014	1-O-Galloyl-beta-D-glucose*	Phenolic acids	Phenolic acids	C13H16O10	331.07	169.01	332.074	[M-H]-	1	58511-73-2	C01158	1.28907e+06	512070	814558	1.74338e+06	466470	776310	864029	746972	ko00999	C01158	-
Zmhn001703	5-O-Galloyl-D-hamamelose*	Phenolic acids	Phenolic acids	C13H16O10	331.07	169.02	332.074	[M-H]-	1	-	-	1.28907e+06	512070	814558	1.74338e+06	466470	776310	864029	746972	-	-	-
Wasn001627	Glucosyl 2,3-Dihydroxy-2-Methylbutanoic Acid	Organic acids	Organic acids	C11H20O9	295.1	89.02	296.111	[M-H]-	3	-	-	376968	148094	224248	376561	49835.6	153856	172572	134866	-	-	-
Lmbn005662	9(10)-EpOME;(9R,10S)-(12Z)-9,10-Epoxyoctadecenoic acid	Lipids	Free fatty acids	C18H32O3	295.23	171.1	296.235	[M-H]-	1	16833-56-0	C14825	12862.8	30618.9	2216.89	43150.8	60101	22472.2	21602.8	23908.4	ko00591,ko01100	C14825	-
Walbn07570	1-(((2-(dimethylamino)ethoxy)(hydroxy)phosphoryl)oxy)-3-hydroxypropan-2-yl (9Z,12Z,15E)-octadeca-9,12,15-trienoate	Lipids	LPE	C25H46NO7P	502.29	277.22	503.301	[M-H]-	1	-	-	48208.6	259.297	2464.62	25021.6	3827.36	16760.7	17264.7	14381.1	-	-	-
Waptn04416	2-trans-abscisic acid D-glucosyl ester	Organic acids	Organic acids	C21H30O9	485.2	263.13	426.189	[M+CH3COO]-	1	-	-	1925.4	100552	205972	51681.1	14779.4	57333.4	31705.4	50025.4	-	-	-
pmn001375	1-Hydroxypinoresinol-1-O-Glucoside*	Lignans and Coumarins	Lignans	C26H32O12	535.18	373.13	536.189	[M-H]-	1	81495-71-8	-	50540.9	66319.9	270525	125612	46590.3	87428.8	83821.1	71923.4	-	-	-
Zbhn006453	Pedalitin*	Flavonoids	Flavones	C16H12O7	315.05	300.03	316.058	[M-H]-	3	22384-63-0	C10119	68601	49354.4	10123.4	486835	988.602	93729.4	85267.5	83489.7	-	C10119	-
Lmqn006260	2',3',4',5,7-pentahydroxyflavone*	Flavonoids	Flavones	C15H10O7	301.04	151	302.043	[M-H]-	1	-	-	466233	18772.2	39793.4	542048	2782.8	135664	128885	110094	-	-	-
mws0467	Phloretate	Phenolic acids	Phenolic acids	C9H10O3	165.06	119.05	166.063	[M-H]-	3	501-97-3	C01744	10252.5	22889.4	21583.5	12393	500.9	10247.5	11944.2	9689.12	ko01100	C01744	-
Zmdn004764	Syringopicroside	Terpenoids	Monoterpenoids	C24H30O11	493.17	331.12	494.179	[M-H]-	3	29118-80-7	-	94777	21057	2109.29	96958.6	19897.1	51316.8	35128.5	35676.3	-	-	-
mws0117	Homovanillate	Phenolic acids	Phenolic acids	C9H10O4	181.05	122.04	182.058	[M-H]-	2	306-08-1	C05582	1469.34	352852	310236	49066.7	9501.57	65555.5	70411.6	82101.2	ko00350,ko01100	C05582	-
mws0058	Diosmetin*	Flavonoids	Flavones	C16H12O6	299.06	284.03	300.063	[M-H]-	3	520-34-3	C10038	67045.4	21858.1	6808.29	498369	14656.6	95416.4	84229.6	81892.8	-	C10038	-
MWStz400	Nortrachelogenin	Lignans and Coumarins	Lignans	C20H22O7	373.13	179.07	374.137	[M-H]-	1	34444-37-6	C10725	204691	7841.36	721.295	127064	45893	59162	37680.5	57060.5	-	C10725	-
Smln011495	Isopimaric acid	Terpenoids	Ditepenoids	C20H30O2	301.21	301.21	302.225	[M-H]-	1	5835-26-7	C09118	3.00756e+06	20187.4	6574.05	564491	6360.87	863312	738562	783876	ko00904,ko01110	C09118	-
pmn001694	9,10,13-Trihydroxy-11-Octadecenoic Acid	Lipids	Free fatty acids	C18H34O5	329.23	229.15	330.241	[M-H]-	2	29907-57-1	C14835	25466.1	10663.3	1474.54	105661	19075.2	25821.6	23995.9	18200.8	ko00591	C14835	-
Sayn008070	Caesalbonducin ID	Terpenoids	Ditepenoids	C26H38O9	493.24	59.01	494.252	[M-H]-	3	-	-	6040.57	289277	502373	312345	1128.56	244531	195534	258737	-	-	-
Wasyqn4247	2-(3,4-Dihydroxybenzoyloxy)-4,6-Dihydroxyphenylacetic Acid	Phenolic acids	Phenolic acids	C15H12O8	319.05	183.03	320.053	[M-H]-	1	-	-	155068	7727.72	22245.2	37914.8	901.508	21974.5	26684	32279.8	-	-	-
Wbtn004381	1,3,6,8-tetrahydroxy-2,5-dimethoxyxanthen-9-one	Flavonoids	Other Flavonoids	C15H12O8	319.04	183.03	320.053	[M-H]-	1	-	-	155068	7727.72	22245.2	37914.8	901.508	21974.5	26684	32279.8	-	-	-
Wafn001957	2-O-Caffeoylglucarate	Phenolic acids	Phenolic acids	C15H16O11	371.06	209.03	372.069	[M-H]-	2	-	C03062	95648	17123.7	38725.3	36212.4	13088.1	24437.9	26449.9	36080	-	C03062	-
Waptn06683	DGMG 18:1(2n isomer)	Lipids	Glycerol ester	C33H60O14	739.41	397.13	680.398	[M+CH3COO]-	1	-	-	1.84253e+06	16063.6	6207.87	113967	638.631	536694	459978	472956	-	-	-
Wbtn004512	1,8-dihydroxy-4,5-dimethoxy-3-{[(2s,3r,4s,5s,6r)-3,4,5-trihydroxy-6-(hydroxymethyl)oxan-2-yl]oxy}xanthen-9-one	Flavonoids	Other Flavonoids	C21H22O12	465.1	303.05	466.111	[M-H]-	2	-	-	81654.1	23981.9	33565.1	98845.5	167546	36611.3	34648.8	27017.1	-	-	-
pmn001399	2,4,6,4'-Tetrahydroxy-stilbene-2-O-glucoside	Others	Stilbene	C20H22O9	405.12	243.07	406.126	[M-H]-	2	-	-	60945.5	32317.3	4457.6	110229	78783.8	19984.9	21512.7	15945.5	-	-	-
Rfn048676	(2R,3R,4S,5R,6R)-6-[(2R,3R,4R,5R,6S)-4,5-dihydroxy-2-(hydroxymethyl)-6-(4-methoxyphenoxy)oxan-3-yl]oxy-2-(hydroxymethyl)-5-(methoxymethoxy)oxane-3,4-diol	Phenolic acids	Phenolic acids	C21H32O13	491.18	431.16	492.184	[M-H]-	3	-	-	60071.8	26854.7	26902	8751.44	17428.3	18923.3	21651	12126.5	-	-	-
mws1708	Gastrodin	Others	Others	C13H18O7	285.1	123.05	286.105	[M-H]-	2	62499-27-8	C16964	634078	42577.7	24236.6	65155.7	24262.8	71394.4	80697.6	85612.4	-	C16964	-
Smln006854	Xanthorin	Quinones	Anthraquinone	C16H12O6	299.05	284.03	300.063	[M-H]-	3	17526-15-7	-	62516.6	20528.4	5930.54	506848	7181.46	87815.6	88988.1	80841.8	-	-	-
Wasn003197	3-(Beta-D-Glucopyranosyloxy)-5-Hydroxyhexanoic Acid Methyl Ester	Organic acids	Organic acids	C13H24O9	323.13	179.06	324.142	[M-H]-	3	-	-	6987.89	15645.1	49838.3	27784.6	5323	16286.7	15755.8	22264.5	-	-	-
mws4163	Nystose	Others	Saccharides	C24H42O21	665.21	485.15	666.222	[M-H]-	3	13133-07-8	-	6224.21	9022.13	2987.47	27692.8	28186.5	12637.9	20837.9	13512.8	-	-	-
Zmpn000638	3-Guanidinopropanoate	Organic acids	Organic acids	C4H9N3O2	130.05	88.04	131.07	[M-H]-	3	353-09-3	C03065	90460.5	13636.3	21114	23695.2	10207.9	18098.6	15629.4	12208	-	C03065	-
Safn002649	Lariciresinol 9'-p-coumarate	Lignans and Coumarins	Coumarins	C29H30O8	505.19	343.14	506.194	[M-H]-	2	-	-	4434.48	110629	97083.5	38366.5	19463.9	37776.7	63918	52177.6	-	-	-
MWStz697	(-)-Viburnitol	Others	Alcohol compounds	C6H12O5	163.06	71.01	164.069	[M-H]-	2	488-76-6	C08259	24440.9	71031.5	190393	23870.3	12362.6	54780	71441.2	67588.9	-	C08259	-
pmn001394	2,3,5,4'-Tetrahydroxystilbene-2-O-glucoside	Others	Stilbene	C20H22O9	405.12	243.07	406.126	[M-H]-	1	82373-94-2	-	888.563	216156	44892.5	372945	29649.3	43874.2	37806.6	32917.8	-	-	-
MWStz420	Lariciresinol 4-O-glucoside	Lignans and Coumarins	Lignans	C26H34O11	521.2	329.14	522.21	[M-H]-	1	143663-00-7	-	14799.6	119871	34847.4	12344.4	2.21011e+06	29271.8	28370.3	26245.8	-	-	-
MWS3046	3-(3-Hydroxyphenyl)-3-hydroxypropanoic acid	Phenolic acids	Phenolic acids	C9H10O4	181.05	121.03	182.058	[M-H]-	2	3247-75-4	-	32418.6	97112.2	84407.1	55592.3	3578.16	49647.3	54539.4	39978.5	-	-	-
Wasn001246	4-O-Galloylquinic Acid	Phenolic acids	Phenolic acids	C14H16O10	343.07	191.06	344.074	[M-H]-	3	110170-37-1	-	3277.11	123132	161001	38507	16925.6	83176	73168.7	68231.5	-	CM020536	MetMap156
Lcfn121049	beta-D-glucopyranosyl-(1→4)-alpha-L-rhamnopyranosyl-(1→3)-(4-O-trans-caffeoyl)-D-glucopyranose	Phenolic acids	Phenolic acids	C27H38O18	649.2	341.09	650.206	[M-H]-	2	-	-	17079.6	56999.8	26078.1	47174.7	1646.5	32369.9	23163	23329.6	-	-	-
HJN087	Naringenin-4'-O-glucoside*	Flavonoids	Flavanones	C21H22O10	433.12	271.06	434.121	[M-H]-	2	-	-	177361	805427	303219	555304	78924.4	131879	153473	135909	-	-	-
pme1611	Isohemiphloin	Flavonoids	Flavanones	C21H22O10	433.11	313.07	434.121	[M-H]-	1	3682-02-8	-	3150.01	389172	219969	151567	21234.8	80188.2	84446.5	89606.8	-	-	-
Hmmn002544	Ferulic acid-4-O-glucoside	Phenolic acids	Phenolic acids	C16H20O9	355.1	193.05	356.111	[M-H]-	1	117405-51-3	-	528818	4077.38	928042	89732.2	44688.2	276445	271822	287029	-	-	-
Waptn02725	Feruloyloctose*	Phenolic acids	Phenolic acids	C18H24O11	415.12	193.05	416.132	[M-H]-	1	-	-	236815	14679.7	184497	4627.81	13494.4	44297	59375.3	25663	-	-	-
Wasyqn2926	3-O-Feruloyl Octose*	Phenolic acids	Phenolic acids	C18H24O11	415.12	193.05	416.132	[M-H]-	1	-	-	236815	14679.7	184497	4627.81	13494.4	44297	59375.3	25663	-	-	-
pmb3072	3-O-p-Coumaroylshikimic acid-O-glucoside	Phenolic acids	Phenolic acids	C22H26O12	481.14	319.3	482.142	[M-H]-	1	-	-	42691.3	63156.6	64587.9	20471.6	2273.54	30089.5	13814.1	19520.7	-	-	-
Lcsn000648	ent-3α,16β,17,19-Tetrahydroxykauran-19-ylacetate-17-O-β-D-glucopyranoside	Terpenoids	Ditepenoids	C28H46O10	541.3	481.28	542.309	[M-H]-	3	-	-	268414	625117	810809	614653	37843.2	386128	305713	404069	-	-	-
pmn001646	Procyanidin C1	Tannins	Proanthocyanidins	C45H38O18	865.2	577.14	866.206	[M-H]-	2	37064-30-5	C17624	771781	252158	177004	621152	430952	416445	320559	139352	-	C17624	MetMap141
mws0921	4-Coumaryl alcohol	Others	Alcohol compounds	C9H10O2	149.06	131.05	150.068	[M-H]-	1	3690-05-9	C02646	23876.8	92365.5	2101.62	6886.7	1.83053e+06	52652.8	67117.2	58396.8	ko00940,ko01100,ko01110	C02646	-
Yyyn008289	5,3'-Dihydroxy-7,4'-Dimethoxyflavone	Flavonoids	Flavones	C17H14O6	313.07	298.05	314.079	[M-H]-	2	32174-62-2	-	2.00615e+06	1893.74	1893.74	32869.2	18536.5	288975	253072	255111	-	-	-
mws0917	3,7-Di-O-methylquercetin	Flavonoids	Flavonols	C17H14O7	329.07	314.04	330.074	[M-H]-	3	2068-02-2	C01265	29129.3	30329.6	1773.75	559691	6830.54	103076	86390.4	99927.9	ko00944,ko01110	C01265	MetMap117
pmb2786	9-Hydroxy-10,12,15-octadecatrienoic acid*	Lipids	Free fatty acids	C18H30O3	293.21	235.17	294.219	[M-H]-	3	89886-42-0	C16326	109808	2577.92	603.676	9196.25	3350.49	21262.7	17790.8	20176.4	ko00592	C16326	-
Hmyn007081	LysoPG 16:1	Lipids	Glycerol ester	C22H43O9P	481.25	245.04	482.264	[M-H]-	3	-	-	13081.1	4377.68	13389.7	6968.39	671.583	22066.8	23774.2	26440.4	-	-	-
Wbtn006715	1,2,4,5,8-pentahydroxy-6-methylanthracene-9,10-dione*	Flavonoids	Other Flavonoids	C15H10O7	301.04	151	302.043	[M-H]-	1	-	-	460378	18605.3	44122.9	527601	4145.35	136387	130910	103310	-	-	-
Ybnn006457	Artocarpanone	Flavonoids	Flavanones	C16H14O6	301.07	151	302.079	[M-H]-	3	-	-	460378	18605.3	44122.9	527601	4145.35	136387	130910	103310	-	-	-
Lmyn006221	Gingerglycolipid C	Lipids	Glycerol ester	C33H60O14	679.39	397.13	680.398	[M-H]-	2	-	-	616174	5392.65	769.547	34474	769.547	198919	219374	193346	-	-	-
Zmpn002908	Isoetin-7-O-glucoside-2'-O-arabinoside	Flavonoids	Flavones	C26H28O16	595.14	133.02	596.138	[M-H]-	2	-	-	2566.82	29633.4	70667.9	41108.7	5989.25	37698.2	30740.1	34485.4	-	-	-
pmb3064	3-O-p-Coumaroylquinic acid-O-glucoside	Phenolic acids	Phenolic acids	C22H28O13	499.15	163.2	500.153	[M-H]-	2	-	-	81236	34210	34700.6	5848.21	13102.6	26566.8	21691	23612.3	-	-	-
pmb3061	5-O-p-Coumaroylquinic acid O-glucoside	Phenolic acids	Phenolic acids	C22H28O13	499.15	163.1	500.153	[M-H]-	2	-	-	81236	34210	34700.6	5848.21	13102.6	26566.8	21691	23612.3	-	-	-
Sadn007155	4-(hydroxymethyl)-1,8-dimethyl-9,10-dihydrophenanthrene-2,7-diol	Terpenoids	Ditepenoids	C17H18O3	269.12	225.09	270.126	[M-H]-	3	-	-	10446.9	26562.2	22173.5	137937	1562.51	37522.6	32719.4	29119.2	-	-	-
Zmxn004029	7,8-Dihydro-Buddlenol B	Lignans and Coumarins	Lignans	C31H38O11	585.23	195.07	586.241	[M-H]-	3	-	-	10957.8	41611.4	21982.8	60439.3	3367.26	16439.7	15616.1	17892.5	-	-	-
Lmhn005110	Aracarpene 1	Flavonoids	Isoflavones	C16H12O6	299.06	284.02	300.063	[M-H]-	3	1261245-78-6	-	56871.8	22148.1	6494.61	456248	850.47	94627.6	80336.5	91501.4	-	-	-
Lmtn004049	Abscisate	Terpenoids	Sesquiterpenoids	C15H20O4	263.13	204.12	264.136	[M-H]-	3	21293-29-8	C06082	1164.76	29562.1	10852.5	11976.3	21978	8624.47	6140.27	5823.82	ko00906,ko01100,ko01110,ko04075	C06082	-
Labn003067	salicylate-6-O-β-D-glucopyranosylbenzoic acid	Phenolic acids	Phenolic acids	C14H18O9	329.09	135.01	330.095	[M-H]-	3	-	-	18636.5	20463.7	1617.88	55543.5	16339.8	17329.4	22036.3	26573.5	-	-	-
MWStz749	Eucomic acid	Phenolic acids	Phenolic acids	C11H12O6	239.06	179.04	240.063	[M-H]-	2	42151-32-6	-	14774.9	1.0106e+06	149058	141369	3681.68	135187	179638	147762	-	-	-
Lmxn003152	8-Epiloganin	Terpenoids	Terpene	C17H26O10	389.14	167.07	390.153	[M-H]-	2	79172-04-6	-	3530.44	253279	274283	156287	98605.3	90548.1	92521.6	84543.7	-	-	-
Xmyn008071	Gnetifolin B*	Flavonoids	Flavonols	C16H12O6	299.06	284.03	300.063	[M-H]-	3	140671-06-3	-	67430.3	20528.4	6475.45	506848	771.218	87815.6	88988.1	86475	-	-	-
Lmhn004976	Aracarpene 2*	Flavonoids	Isoflavones	C16H12O6	299.06	284.02	300.063	[M-H]-	3	-	-	67430.3	20528.4	6475.45	506848	771.218	87815.6	88988.1	86475	-	-	-
WaYn005746	3-[(2S,3S)-2-(4-hydroxy-3-methoxyphenyl)-7-methoxy-3-methyl-2,3-dihydro-1-benzofuran-5-yl]prop-2-enal	Phenolic acids	Phenolic acids	C20H20O5	339.12	309.08	340.131	[M-H]-	3	-	-	19486.4	109948	5492.64	11659.5	1.5106e+06	51901.3	40864.9	43137.8	-	-	-
Zbbn005905	Abyssinone II	Flavonoids	Flavanones	C20H20O5	339.12	309.08	340.131	[M-H]-	3	-	-	19486.4	109948	5492.64	11659.5	1.5106e+06	51901.3	40864.9	43137.8	-	-	-
Lmmn003748	Isolariciresinol	Lignans and Coumarins	Lignans	C20H24O6	359.15	180.08	360.157	[M-H]-	1	548-29-8	-	8275.55	62912.2	875.778	33324.6	365346	22022.1	30808.2	27894.5	-	-	-
Zayn005572	Quercetin-3-(2''-galloyl)rhamnoside	Flavonoids	Flavonols	C28H24O15	599.1	301.04	600.111	[M-H]-	3	-	-	7142.02	754199	219634	251240	16664.7	109276	129113	136416	-	-	-
Zmhn002422	1-O-Feruloyl-beta-D-glucose	Phenolic acids	Phenolic acids	C16H20O9	355.1	193.05	356.111	[M-H]-	3	7196-71-6	C17759	34478.8	186242	337142	84492.4	29042.9	81751.3	88830.4	92151.8	-	C17759	-
Lmxn000380	Digalactosylglycerol	Others	Saccharides	C15H28O13	415.15	89.02	416.153	[M-H]-	2	-	-	19995.9	47223.7	142071	48241.4	201046	39665	63509.1	45258.5	-	-	-
Lcfn121033	(3S,5R,6R,7E,9S)-megastigm-7-ene-3,5,6,9-tetrol3-(beta-D-glucopyranoside)	Others	Others	C18H30O10	405.18	243.12	406.184	[M-H]-	2	-	-	1393.87	228646	49404.5	513742	22322.8	63184.9	25640.9	38511.2	-	-	-
Zmtn001624	N-Acetylisatin	Alkaloids	Plumerane	C10H7NO3	188.04	144.05	189.043	[M-H]-	3	574-17-4	C02172	1094.61	17910.6	104921	31242.1	6034.81	39277.4	32311	35700.3	ko00380	C02172	-
Lmcn009122	(7Z)-Hexadecenoic acid	Lipids	Free fatty acids	C16H30O2	253.22	235.21	254.225	[M-H]-	3	2416-19-5	-	59923.8	3200.05	518.949	3039.74	3050.24	31544.5	35561.3	33615.1	-	-	-
Lmhn102068	2-O-Caffeoylmalic acid	Phenolic acids	Phenolic acids	C13H12O8	295.05	179.03	296.053	[M-H]-	1	53755-04-7	-	4998.77	289975	279497	57982.9	4998.77	74692.2	95545.1	60227.9	-	-	-
mws2212	Caffeate	Phenolic acids	Phenolic acids	C9H8O4	179.03	135.05	180.042	[M-H]-	3	331-39-5	C01197	9464.58	465460	500115	96144.1	9464.58	176261	175940	152205	ko00940,ko00996,ko01100,ko01110	C01197	-
mws1506	Plantamajoside	Phenolic acids	Phenolic acids	C29H36O16	639.19	161.02	640.2	[M-H]-	3	104777-68-6	C10485	873427	2608.92	895.459	257512	17070	77790.1	77809.5	68186.3	-	C10485	-
HJN003	1-O-Sinapoyl-beta-D-glucose	Phenolic acids	Phenolic acids	C17H22O10	385.11	223.06	386.121	[M-H]-	3	-	C01175	1470.22	41900.9	74761.4	17015.5	8158.17	20828.3	17140	12241.2	ko00940,ko01110	C01175	-
MWS80006	9-Hydroperoxy-9Z,11E-Octadecadienoic Acid	Lipids	Free fatty acids	C18H32O4	311.22	293.21	312.23	[M-H]-	2	-	-	149251	12657.2	1125.03	220264	1125.03	54077	51383.3	59104.6	-	-	-
mws0206	2-Hydroxybutanoic acid	Organic acids	Organic acids	C4H8O3	103.04	57.04	104.047	[M-H]-	3	3347-90-8	C05984	9410.03	9580.34	15346.8	14261.3	11687.2	17028.6	11368.3	14634.8	ko00640	C05984	-
Lamn006359	4'-demethyl-3,9-dihydroeucomin glucoside	Flavonoids	Other Flavonoids	C22H24O10	447.12	285.07	448.137	[M-H]-	2	-	-	10050.3	107071	371621	193795	10050.3	84986.1	96420.3	80051.5	-	-	-
Wabn003563	3'-O-Beta-D-Glucopyranosyl plumbagic acid	Phenolic acids	Phenolic acids	C17H22O10	385.11	179.07	386.121	[M-H]-	3	-	-	4547.61	48776	81881.8	126701	4547.61	28436.4	23981.3	22738.1	-	-	-
mws0895	Genistin	Flavonoids	Isoflavones	C21H20O10	431.1	269.05	432.106	[M-H]-	1	529-59-9	C09126	4999.22	63832.9	151372	75986.7	4999.22	37053	30415.6	24996.1	ko00943	C09126	-
Lmbn006152	Rumenic acid	Lipids	Free fatty acids	C18H32O2	279.23	59.01	280.24	[M-H]-	1	2540-56-9	C04056	6225.46	428.391	428.391	5132.53	2583.28	7328.74	8206.35	4270.95	ko00591	C04056	-
Lmjn005592	Cirsilineol	Flavonoids	Flavones	C18H16O7	343.08	313.04	344.09	[M-H]-	3	41365-32-6	C10032	774.346	66148.4	5996.82	152612	774.346	29415.7	24706.2	24762.3	-	C10032	-
MWSslk088	Pseudolaric Acid B	Terpenoids	Ditepenoids	C23H28O8	431.17	59.01	432.178	[M-H]-	2	82508-31-4	-	1755.69	14735.3	44108.5	35725.4	1755.69	17879.9	14990.9	18634	-	-	-
mws0920	Tricetin	Flavonoids	Flavones	C15H10O7	301.04	151	302.043	[M-H]-	3	520-31-0	C10192	5588.66	98915.6	42114.9	32632.6	1389.29	41577.2	29454.3	33657.3	ko00941	C10192	-
pmb2507	2-Deoxy-D-ribose 1-phosphate	Nucleotides and derivatives	Nucleotides and derivatives	C5H11O7P	213.02	96.97	214.024	[M-H]-	3	17210-42-3	C00672	15485.1	35251	23997.3	48592.9	30599.2	32922.8	35430.1	38404.9	ko00030,ko00240,ko01100	C00672	-
mws1024	4-Hydroxycinnamyl aldehyde	Others	Aldehyde compounds	C9H8O2	147.05	129.03	148.052	[M-H]-	1	2538-87-6	C05608	11354.7	18534.6	910.864	22733.2	152375	20815.4	15012.2	22943.8	ko00940,ko01100,ko01110	C05608	-
pme0282	Phthalate	Phenolic acids	Phenolic acids	C8H6O4	165.02	77.04	166.027	[M-H]-	3	88-99-3	C01606	1018.43	12639.9	47646.8	7122.45	14497.4	16695.2	12790.9	9329.2	ko01100,ko02010	C01606	-
Wahsn10880	1-O-Feruloyl 9,10-Dihydroxypalmitic acid	Lipids	Free fatty acids	C26H40O7	463.27	175.04	464.277	[M-H]-	1	-	-	1464.69	71340.3	9130.69	61889.8	1464.69	18056.8	16255.6	16678.9	-	-	-
MWS0434	Prasterone	Steroids	Steroid	C19H28O2	287.2	269.21	288.209	[M-H]-	2	53-43-0	C01227	1143.82	42232.8	6986.41	319668	1143.82	63011.3	54120.3	59265.8	ko01100	C01227	-
Waln011222	2-(2,3-dihydroxypropoxy)-3-(((2-(dimethylamino)ethoxy)(hydroxy)phosphoryl)oxy)propyl palmitate*	Lipids	LPE	C26H54NO9P	554.34	255.23	555.354	[M-H]-	1	-	-	124595	10297.3	15259.5	145496	1463.93	58662.9	56000.2	67666.6	-	-	-
MW0149468	Ganoderic acid H	Lipids	Free fatty acids	C32H44O9	571.29	283.06	572.299	[M-H]-	3	98665-19-1	-	2983.02	34761.6	58073.9	29235.6	2983.02	28211.2	20638.4	25485	-	-	-
Zbrn008158	Chrysoeriol	Flavonoids	Flavones	C16H12O6	299.06	284.03	300.063	[M-H]-	3	491-71-4	C04293	41594.6	17137.2	3551.51	291286	14714.3	63768.3	73454	74436.4	ko00944	C04293	-
mws1068	Kaempferol	Flavonoids	Flavonols	C15H10O6	285.04	151	286.048	[M-H]-	3	520-18-3	C05903	3816.91	9761.19	10610.6	83503.7	1291.18	13180.8	16512	17844.7	ko00941,ko00944,ko01100,ko01110	C05903	-
Sasn005176	iristectorigenin B-7-O-β-glucosyl(1→6)glucoside	Flavonoids	Flavones	C29H34O17	713.19	653.17	654.18	[M+CH3COOH-H]-	2	-	-	21294.9	20491.1	8319.78	99854.6	13962	10417.7	18018.1	15253.6	-	-	-
Hmln002100	Nortrachelogenin-4-O-glucoside	Lignans and Coumarins	Lignans	C26H32O12	535.18	373.13	536.189	[M-H]-	1	33464-78-7	-	41349.4	51177.3	119856	196212	5888.57	52763	47343.6	37926.8	-	-	-
MWSmce283	4'-Hydroxypropiophenone	Others	Ketone compounds	C9H10O2	149.07	92.03	150.068	[M-H]-	3	70-70-2	C13342	1787.27	29659.6	1787.27	35595.3	200511	18192.9	14275	22093.2	-	C13342	-
Smln109015	neocryptomerin	Flavonoids	Flavones	C31H20O10	551.1	375.05	552.106	[M-H]-	3	-	-	17465.9	368183	285998	220489	17465.9	185838	192698	167257	-	-	-
pme2380	2-Oxoglutarate	Organic acids	Organic acids	C5H6O5	145.01	101.02	146.022	[M-H]-	3	328-50-7	C00026	5789.14	306306	13508	417859	188076	165347	163695	185124	ko00020,ko00040,ko00053,ko00220,ko00250,ko00300,ko00310,ko00340,ko00430,ko00470,ko00630,ko00650,ko00660,ko00785,ko01100,ko01110,ko01200,ko01210,ko01230,ko01240	C00026	-
Zayn001165	Malic acid-1-O-glucopyranoside	Organic acids	Organic acids	C10H16O10	295.07	133.01	296.074	[M-H]-	3	-	-	33631.1	25118.2	40307.9	21413.3	3071.04	26885.7	21817.9	31527.1	-	-	-
MWS2040	Methanesulfonic acid	Organic acids	Organic acids	CH4O3S	94.98	79.96	95.9881	[M-H]-	3	75-75-2	C11145	83790.6	91436.2	30429.2	82416.9	91768.4	83210.3	82181.6	73229.7	ko00920,ko01100	C11145	-
Wcdn003304	(3R,4S,5S,6R)-2-((S)-3-hydroxy-2-(5-hydroxy-2-methoxy-4-propylphenoxy)propoxy)-6-(hydroxymethyl)tetrahydro-2H-pyran-3,4,5-triol	Others	Others	C19H30O10	417.17	181.09	418.184	[M-H]-	3	-	-	1820.5	38921.3	24814.4	55363.5	201918	11441.6	9102.48	20684.5	-	-	-
Hmsn002272	Demethyl coniferin	Others	Alcohol compounds	C15H20O8	327.11	165.05	328.116	[M-H]-	1	-	-	96584.9	207173	443644	34240	14674.3	149048	182333	176206	-	-	-
ML10177402	4-Aminosalicylate	Phenolic acids	Phenolic acids	C7H7NO3	152.03	108.05	153.043	[M-H]-	3	65-49-6	C02518	5690.42	15097.1	21291.6	17452.6	1982.84	14164.1	12268.8	17261.4	-	C02518	MetMap158
Zmyn000083	alpha-D-Glucose 1,6-bisphosphate	Others	Saccharides	C6H14O12P2	338.99	78.96	339.996	[M-H]-	3	10139-18-1	C01231	7610.14	23488	690.061	10711.7	155913	13847	13925.3	13266	ko00500,ko01100	C01231	-
Wbtn007603	9,11-dimethoxy-2h-[1,3]dioxolo[4,5-b]xanthen-10-one*	Flavonoids	Other Flavonoids	C16H12O6	299.06	284.03	300.063	[M-H]-	3	-	-	64716.1	23176.9	2458.34	497419	1053.58	96819.7	88947.5	93119	-	-	-
Xmln009926	triptobenzene H	Terpenoids	Ditepenoids	C21H28O4	343.19	328.17	344.199	[M-H]-	3	146900-55-2	-	216375	4153.46	535.62	73410	2741.96	47949.5	36731.4	41008.6	-	-	-
Wmzn000227	2,2-Dimethylsuccinic acid	Organic acids	Organic acids	C6H10O4	145.06	109.04	146.058	[M-H]-	3	597-43-3	-	44750.5	7695.85	589.133	2187.6	38014.8	8835.14	9312.36	8335.34	-	-	-
Wasn006585	Geranyl 3-O-xylopyranosyl-glucopyranoside	Terpenoids	Monoterpenoids	C21H36O10	447.22	315.18	448.231	[M-H]-	3	-	-	109688	24830.8	5123.33	25342.2	2002.98	22805.8	18329.1	20521.9	-	-	-
Zmpn004713	Isoetin*	Flavonoids	Flavones	C15H10O7	301.04	149.03	302.043	[M-H]-	2	1621-84-7	C10079	4794.75	85975.1	51653.8	86505.8	4794.75	55456.3	47776.2	44750.5	-	C10079	-
Lmbn006032	Hypolaetin*	Flavonoids	Flavones	C15H10O7	301.04	149.02	302.043	[M-H]-	2	27696-41-9	C10078	4794.75	85975.1	51653.8	86505.8	4794.75	55456.3	47776.2	44750.5	-	C10078	-
Zmgn000447	3-Phospho-D-glycerate	Organic acids	Organic acids	C3H7O7P	184.98	78.96	185.993	[M-H]-	3	820-11-1	C00197	20645.5	331038	254369	630914	258156	191276	278232	212638	ko00010,ko00030,ko00260,ko00270,ko00561,ko00630,ko00710,ko01100,ko01110,ko01200,ko01230,ko01240	C00197	-
MWSmce583	Piperonylic acid	Phenolic acids	Phenolic acids	C8H6O4	165.02	91.02	166.027	[M-H]-	3	94-53-1	-	813.837	24170.1	19914.2	1898.95	94259.1	9344.94	8665.69	10583.3	-	-	-
mws4175	D-Glucuronolactone	Others	Saccharides	C6H8O6	175.02	85.03	176.032	[M-H]-	3	32449-92-6	C02670	124635	40035.1	589230	58583.9	46872.2	65692.7	85859.6	78933.5	ko00053,ko01100	C02670	-
Lazn002213	1-(4-Hydroxy-3-methoxyphenyl)-2-[4-(1,2,3-trihydroxypropyl)-2-methoxyphenoxy]-1,3-propanediol	Lignans and Coumarins	Lignans	C20H26O9	409.15	165.06	410.158	[M-H]-	3	-	-	78241.8	17927.3	293163	97634.5	325491	85404.1	120376	96835.7	-	-	-
Lmbn001930	Salicylaldehyde	Others	Aldehyde compounds	C7H6O2	121.03	77.04	122.037	[M-H]-	3	90-02-8	C06202	5277.89	17122.6	46277.5	1516.71	14686	12722	8490.11	19978.9	ko01100	C06202	-
MW0107643	Lactacystin	Amino acids and derivatives	Amino acids and derivatives	C15H24N2O7S	375.13	153.06	376.13	[M-H]-	3	133343-34-7	-	3488.38	96425.4	52482	68244.4	3488.38	25928.2	17441.9	31621.8	-	-	-
Zmpn001713	3-Nitrophenol	Others	Others	C6H5NO3	138.02	108.02	139.027	[M-H]-	3	554-84-7	C14418	2516.1	22270.5	51379.2	18164.9	2516.1	12580.5	12650.8	13405.5	-	C14418	-
MWSmce025	Fraxin	Lignans and Coumarins	Coumarins	C16H18O10	369.09	207.03	370.09	[M-H]-	2	524-30-1	C09266	19638	72701.6	166243	269080	12300.2	81844.1	82812.3	48165.2	-	C09266	-
Wmbn000546	Ajugacetalsterone B	Steroids	Steroid	C31H48O9	563.32	503.3	564.33	[M-H]-	3	948300-18-3	-	20369.6	23852.4	87948.5	24444	5992.78	30484.2	34706.8	26033.3	-	-	-
Lmmn003663	5-Glucosyloxy-2-Hydroxybenzoic acid methyl ester	Phenolic acids	Phenolic acids	C14H18O9	329.09	167.04	330.095	[M-H]-	1	-	-	82446.2	1.96512e+06	1.42547e+06	1.86803e+06	365520	657923	659392	878679	-	-	-
Wahsn05750	12-Oxododecanoic acid glucoside	Lipids	Free fatty acids	C18H32O8	375.2	195.14	376.21	[M-H]-	2	-	-	2132.02	20317.5	40230.7	30737.1	2132.02	10840.7	12822.9	10660.1	-	-	-
pmb2804	(9Z,11E)-(13S)-13-Hydroperoxyoctadeca-9,11-dienoic acid	Lipids	Free fatty acids	C18H32O4	311.22	171.14	312.23	[M-H]-	3	33964-75-9	C04717	5198.41	2856.99	392.339	142708	392.339	30657.5	19814.8	21269	ko00591,ko01100	C04717	-
Lmgn003755	5,7-Dihydroxy-2'-methoxy-3',4'-methyleneoxydihydroisoflavone	Flavonoids	Isoflavones	C17H14O7	329.07	299.02	330.074	[M-H]-	3	-	-	477362	6821.17	692.39	108554	692.39	120732	82113.3	113517	-	-	-
Wayn007852	Dihydrogaleon	Others	Others	C20H24O4	327.16	312.14	328.168	[M-H]-	3	-	-	870380	3477.59	1140.09	49815.2	11896.1	136062	118491	116840	-	-	-
Lmsn003588	Pterocarpine	Flavonoids	Isoflavones	C17H14O5	297.08	282.05	298.084	[M-H]-	2	524-97-0	-	68116.8	2109.01	2109.01	32063.7	27156	19630.3	14848.1	15140.4	-	-	-
MWStz417	Isofraxidin-7-O-glucoside	Lignans and Coumarins	Coumarins	C17H20O10	383.1	221.04	384.106	[M-H]-	2	483-91-0	-	1642.36	76569.4	47769.1	24316.7	1642.36	22909.6	13892	8211.81	-	-	-
pme1730	D-Erythronolactone	Organic acids	Organic acids	C4H6O4	117.02	73.03	118.027	[M-H]-	3	15667-21-7	-	187892	642919	363153	317956	243256	543153	403635	334436	-	-	-
mws0038	5,4'-Dihydroxy-3,7-dimethoxyflavone(Kumatakenin)*	Flavonoids	Flavonols	C17H14O6	313.07	283.02	314.079	[M-H]-	3	3301-49-3	-	240618	2989.46	386.08	21537.5	386.08	53364.9	43025.3	40549.9	-	-	-
Zbsn009679	Velutin (5,4'-dihydroxy-7,3'-dimethoxyflavone)*	Flavonoids	Flavones	C17H14O6	313.07	283.03	314.079	[M-H]-	3	25739-41-7	-	240618	2989.46	386.08	21537.5	386.08	53364.9	43025.3	40549.9	-	-	-
Wbtn005631	1,3,7-trihydroxy-2-[3,4,5-trihydroxy-6-(hydroxymethyl)oxan-2-yl]xanthen-9-one	Flavonoids	Other Flavonoids	C19H18O10	405.08	243.03	406.09	[M-H]-	2	-	-	2395.1	103108	37035	98889.2	2395.1	22874.5	11975.5	19082.4	-	-	-
Hmcn000773	6'-O-Glucosylaucubin	Terpenoids	Sesquiterpenoids	C21H32O14	507.17	179.05	508.179	[M-H]-	3	-	-	431953	2885.82	11392	14455.2	9854.58	21331.9	37508.3	38139.6	-	-	-
Ylgn010606	triptonoterpene	Terpenoids	Ditepenoids	C20H28O2	299.2	299.21	300.209	[M-H]-	2	-	-	1.84432e+07	5923.05	5923.05	388641	55137.2	4.87903e+06	3.9293e+06	4.58271e+06	-	-	-
Hmln000873	2-O-Galloyl-D-glucose	Phenolic acids	Phenolic acids	C13H16O10	331.07	169.01	332.074	[M-H]-	1	-	-	468204	1.23445e+06	507365	2.43515e+06	67463.1	616950	683985	622168	-	-	-
Ymjm000116	6-O-Acetylarbutin	Others	Others	C14H18O8	313.09	151.04	314.1	[M-H]-	2	10338-88-2	-	78452.6	28437.9	83281.7	46578.6	22969.5	51487.8	39075.9	38115.5	-	-	-
pme3311	D-Fructose 1,6-bisphosphate	Others	Saccharides	C6H14O12P2	338.99	96.97	339.996	[M-H]-	3	488-69-7	C00354	8718.07	13645	8847.75	9875.85	55199.5	13028.1	9385.19	14739	ko00010,ko00030,ko00051,ko00400,ko00710,ko01100,ko01110,ko01200,ko01230	C00354	-
Cmhn001271	Gemin D*	Tannins	Tannin	C27H22O18	633.08	301	634.081	[M-H]-	3	84744-46-7	-	877.217	12714.8	10789.2	17793.7	7661.07	7177.27	19248.9	14330	-	-	-
Zbsn002848	Isostrictinin*	Tannins	Tannin	C27H22O18	633.07	301	634.081	[M-H]-	3	87392-62-9	-	877.217	12714.8	10789.2	17793.7	7661.07	7177.27	19248.9	14330	-	-	-
Waln000646	1-O-Caffeoyl Galactonic Acid	Phenolic acids	Phenolic acids	C15H18O10	357.08	195.05	358.09	[M-H]-	2	-	-	35968.6	123038	222544	99282.8	3419.13	152615	138237	151015	-	-	-
Lamn006238	3,9-dihydroeucomnalin glucoside*	Flavonoids	Other Flavonoids	C23H26O11	477.13	315.09	478.147	[M-H]-	2	-	-	17129.5	126849	50917.9	64003.7	3656.26	19908.3	24502.3	33892.5	-	-	-
mws1454	Persicoside*	Flavonoids	Flavanones	C23H26O11	477.14	315.09	478.147	[M-H]-	2	28978-03-2	-	17129.5	126849	50917.9	64003.7	3656.26	19908.3	24502.3	33892.5	-	-	-
Lmyn004751	Demethyl-Secoisolariciresinol	Lignans and Coumarins	Lignans	C19H24O6	347.15	165.05	348.157	[M-H]-	3	-	-	7965.07	22202.9	8930.32	56956	815.299	7278.53	9081.06	5791.5	-	-	-
Zbqn000955	N-Acetoxy-glucosyl-alanine	Amino acids and derivatives	Amino acids and derivatives	C10H17NO9	294.08	132.03	295.09	[M-H]-	3	-	-	3315.39	9772.35	524.155	24593.9	14851.5	22409	20963	18271.7	-	-	-
mws1013	Esculetin	Lignans and Coumarins	Coumarins	C9H6O4	177.02	133.03	178.027	[M-H]-	3	305-01-1	C09263	2718.12	100965	185491	16476.5	2718.12	51801.3	46165.4	63107	ko00999,ko01110	C09263	-
MWSHC2022	Glucosyringic acid	Phenolic acids	Phenolic acids	C15H20O10	359.1	197.05	360.106	[M-H]-	2	33228-65-8	-	225145	31096.4	31184.1	115216	89285.5	94517.5	83581.1	70430.5	-	CM020538	MetMap156
Lmsn004901	Tetracosanoic acid	Lipids	Free fatty acids	C24H48O2	367.36	367.36	368.365	[M-H]-	3	557-59-5	C08320	80629	22806.4	1567.76	13097.5	12889.3	31261.3	33282.2	30718.7	ko01040	C08320	-
Wasn002933	1-O-(3,4,5-Trimethoxybenzoyl)-B-D-Glucopyranoside	Phenolic acids	Phenolic acids	C16H22O10	373.11	211.06	374.121	[M-H]-	2	-	-	422675	876178	1.17452e+06	1.15841e+06	174292	671265	737072	550852	-	CM020473	MetMap156
HJN049	2α,3α-Epoxy-5,7,3',4'-tetrahydroxyflavan-(4β→8)-catechin	Tannins	Proanthocyanidins	C30H24O12	575.12	449.09	576.127	[M-H]-	3	-	-	631410	23304.6	2301.92	169814	15960.4	122653	124680	83550.2	-	-	-
Xmmn006031	Borneol 7-O-[β-D-apiofuranosyl-(1→6)]-β-D-glucopyranoside	Terpenoids	Monoterpenoids	C21H36O10	447.22	315.18	448.231	[M-H]-	3	88700-35-0	-	82365.4	20682.5	2172	16001.5	2172	17888.4	16094.7	20492.6	-	-	-
Lmpn007255	Patuletin	Flavonoids	Flavonols	C16H12O8	331.04	316.02	332.053	[M-H]-	2	519-96-0	C10118	1.8408e+06	20534.5	5351.18	1.38765e+06	12486.1	528833	494806	566588	-	C10118	-
Ybnn007052	Norartocarpetin	Flavonoids	Flavones	C15H10O6	285.04	285.04	286.048	[M-H]-	3	520-30-9	-	140770	2347.09	20416.6	359543	2347.09	88062.2	72172.5	87767.4	-	-	-
Zbqn006065	Datiscetin	Flavonoids	Flavonols	C15H10O6	285.04	133.03	286.048	[M-H]-	1	480-15-9	C10036	1491.64	10267.4	13718.3	82886.5	1491.64	17317.6	12902.6	14705.1	-	C10036	-
mws0918	Prunetin (5,4'-Dihydroxy-7-methoxyisoflavone)	Flavonoids	Isoflavones	C16H12O5	283.06	268.04	284.068	[M-H]-	3	552-59-0	C10521	150114	3991.09	3991.09	199751	3991.09	57659.3	56028.7	56775	ko00943	C10521	-
pme2601	3-Hydroxypropanoate	Organic acids	Organic acids	C3H6O3	89.02	59.01	90.0317	[M-H]-	3	503-66-2	C01013	7368.58	70816.9	74231.6	37755.6	3157.96	51541.8	62803.7	49802.2	ko00240,ko00410,ko00640,ko01100,ko01200	C01013	-
pmn001686	10,16-Dihydroxyhexadecanoic acid	Lipids	Free fatty acids	C16H32O4	287.22	241.22	288.23	[M-H]-	1	3233-90-7	C08285	561.3	24341.1	5100.62	193363	561.3	33151.8	29621.7	33814.1	ko00073	C08285	-
Wahsn13323	1-O-Feruloyl 2,3-dihydroxypropyl 16-hydroxyhexadecanoate	Lipids	Free fatty acids	C29H46O8	521.31	175.04	522.319	[M-H]-	1	-	-	44656.8	1153.43	1153.43	14496.7	1153.43	14473.3	12438	13597	-	-	-
Lmtn002997	Mearnsetin-3-O-glucoside	Flavonoids	Flavonols	C22H22O13	493.1	331.05	494.106	[M-H]-	3	-	-	2240.22	26615.8	42783.2	27240.3	44119.5	11201.1	22703.9	25420.4	-	-	-
Lmsn005430	3-Hydroxyphloretin-4'-O-(2''-O-galloyl)glucoside	Flavonoids	Chalcones	C28H28O15	603.14	289.07	604.143	[M-H]-	3	-	-	369740	17244	531.539	206385	531.539	136154	165178	147686	-	-	-
HJN055	Dihydrocharcone-4'-O-glucoside*	Flavonoids	Chalcones	C21H24O10	435.13	273.08	436.137	[M-H]-	2	-	-	2011.81	43552.7	37226	34146.8	32175.8	10059.1	16415.7	11440.4	-	-	-
MWS20170	3-hydroxy-1,2-dimethoxy-anthraquinone	Quinones	Anthraquinone	C16H12O5	283.06	253.02	284.068	[M-H]-	3	10383-62-7	-	440440	1030.41	1030.41	47732.4	1030.41	108205	102022	97968.3	-	-	-
Lmjn007168	Quercetin-3,3'-dimethyl ether	Flavonoids	Flavonols	C17H14O7	329.07	271.03	330.074	[M-H]-	3	4382-17-6	-	112229	3172.07	3172.07	28169.8	3172.07	31999.2	21362.2	24655.3	-	CM00552	MetMap117
mws0025	1,2,3-Trihydroxybenzene	Others	Others	C6H6O3	125.02	79.02	126.032	[M-H]-	3	87-66-1	C01108	450314	6583.76	499.096	48556.9	499.096	65679.6	64078.9	69507.2	-	C01108	-
Wacyn02305	Methyl 3-O-Beta-Glucopyranosyl-Gallate	Phenolic acids	Phenolic acids	C14H18O10	345.08	183.03	346.09	[M-H]-	1	-	-	6075.91	197915	164605	6075.91	26045	102909	127469	68009.4	-	-	-
Wbtn004861	1,8-dihydroxy-2,6-dimethoxy-5-{[(2s,3r,4s,5s,6r)-3,4,5-trihydroxy-6-(hydroxymethyl)oxan-2-yl]oxy}xanthen-9-one	Flavonoids	Other Flavonoids	C21H22O12	465.1	285.04	466.111	[M-H]-	2	-	-	7829.22	42994.4	37065.9	27893.9	17124.6	16461.7	17246.7	10861.5	-	-	-
Cmsn002813	Methyl 2-O-(4-hydroxybenzoyl)-2,4,6-trihydroxyphenylacetate	Phenolic acids	Phenolic acids	C16H14O7	317.07	165.02	318.074	[M-H]-	2	-	-	976.98	23317.5	13714.8	61383.4	976.98	13026.4	15022.5	9710.38	-	-	-
mws0089	Kaempferol-7-O-glucoside*	Flavonoids	Flavonols	C21H20O11	447.09	285.04	448.101	[M-H]-	1	16290-07-6	-	12908.5	128443	365754	170274	12908.5	76488.7	95127.9	75007.1	-	-	-
WaYn005089	Neosakuranin	Flavonoids	Chalcones	C22H24O10	447.13	285.08	448.137	[M-H]-	2	31187-54-9	-	12908.5	128443	365754	170274	12908.5	76488.7	95127.9	75007.1	-	-	-
Hmln000659	3-O-Galloyl-Glucose*	Phenolic acids	Phenolic acids	C13H16O10	331.07	169.01	332.074	[M-H]-	1	-	-	1.12647e+06	371235	710332	1.47098e+06	376617	570546	654655	647574	-	-	-
Lcsn002223	12-Hydroxyjasmonic Acid Glucoside	Organic acids	Organic acids	C18H28O9	387.16	59.01	388.173	[M-H]-	1	124649-25-8	-	2882.38	27013.3	121547	29059.4	2882.38	30443.7	32827.6	23206.8	-	-	-
mws0744	Dihydromyricetin	Flavonoids	Flavanonols	C15H12O8	319.05	193.01	320.053	[M-H]-	1	27200-12-0	C02906	1.05391e+06	34967.2	34967.2	417287	34967.2	202581	180663	174836	ko00941,ko01110	C02906	-
Lmdn003665	Farrerol-5,7-di-O-glucoside	Flavonoids	Flavanones	C29H36O15	623.2	299.09	624.205	[M-H]-	3	-	-	608374	12068.5	12068.5	116129	12068.5	172607	131540	143166	-	-	-
Wbmn008246	Vitrofolal A	Lignans and Coumarins	Lignans	C20H18O5	337.11	322.08	338.115	[M-H]-	3	-	-	1.48155e+06	1092.85	1092.85	17322.4	1092.85	358222	245481	342621	-	-	-
Zbfn005474	2-(p-Hydroxyphenethoxy)-6-feruloyl-O-glucosyl-xylose	Phenolic acids	Phenolic acids	C29H36O14	607.2	193.05	608.211	[M-H]-	2	-	-	769354	16014.1	16014.1	112504	16014.1	108624	82365.6	98889.8	-	-	-
Lmsn003297	3,4,2',4',6'-Pentahydroxychalcone-4'-O-glucoside	Flavonoids	Chalcones	C21H22O11	449.11	287.06	450.116	[M-H]-	1	-	C16408	2683.66	124883	132797	28446	259237	22774.2	33757.6	18717.8	ko00941,ko01110	C16408	-
Lmmn006932	2-Hydroxy-4-methyl-3-tridecanoyloxypentanoic acid methyl ester	Lipids	Free fatty acids	C20H38O5	357.26	297.24	358.272	[M-H]-	3	-	-	252766	982.932	982.932	8602.98	982.932	64672.1	47979.7	66663.9	-	-	-
Zmpn008194	2,3-Dihydroxyurs-12-en-28-oic acid (Corosolic acid)*	Terpenoids	Triterpene	C30H48O4	471.35	471.35	472.355	[M-H]-	1	4547-24-4	-	223012	64003.2	3844.01	16863.9	1288.57	43590.5	51131.8	53040.7	-	-	-
Wasn005974	4,3',6'-Tri-O-Galloylpaeoniflorin	Terpenoids	Monoterpenoids	C44H40O23	935.19	783.18	936.196	[M-H]-	2	-	-	99806.5	7641.06	7641.06	74265.7	7641.06	46097.4	52244.7	43149	-	-	-
Wasn014341	LysoPA(18:3(9Z,12Z,15Z)/0:0)	Lipids	Glycerol ester	C21H37O7P	431.22	153	432.228	[M-H]-	3	-	-	421661	10280.2	4032.23	28451.5	4032.23	124008	154179	124319	-	-	-
Wayn007352	9-Oxodemethylmyricanane B	Others	Others	C20H20O5	339.12	324.1	340.131	[M-H]-	2	-	-	763298	5331.89	2591.67	47843.5	339.191	112731	102214	109504	-	-	-
Hmpn003163	5-Hydroxy-1-(4-hydroxy-3-methoxyphenyl)-7-(4-hydroxyphenyl)heptan-3-one	Others	Ketone compounds	C20H24O5	343.16	179.07	344.162	[M-H]-	2	-	-	98400	1697.57	1697.57	23467.5	1697.57	22099.6	22905.9	26695.9	-	-	-
Lamn005183	Astraflavonoid C	Flavonoids	Other Flavonoids	C23H28O11	479.16	317.1	480.164	[M-H]-	3	-	-	99547.8	1775.9	1775.9	70618.6	17763.1	43485.7	22021.6	25001.1	-	-	-
Lmhn012602	Docosenoic acid	Lipids	Free fatty acids	C22H42O2	337.31	59.01	338.318	[M-H]-	3	25378-26-1	-	24509.5	2876.86	2876.86	30241	2876.86	31315.7	30361	29418.1	-	-	-
Lajn004573	7,2',4'-Trihydroxy-8,3'-dimethoxyisoflavanglucoside	Flavonoids	Other Flavonoids	C23H28O11	479.15	317.11	480.163	[M-H]-	3	-	-	123459	12387.5	2161.31	100233	19740.9	39434.9	35463.2	40407.7	-	-	-
Lmgn002184	2-Oxoheptanedionic acid	Organic acids	Organic acids	C7H10O5	173.05	93.03	174.053	[M-H]-	3	17126-90-8	C16588	1256.69	34053.5	36378.3	3215.71	1256.69	11851.9	13229	8201.49	ko01100,ko01210,ko01240	C16588	-
Wayn004109	3'-O-Methylellagic acid 4-O-beta-D-glucoside	Tannins	Tannin	C21H18O13	477.07	315.01	478.075	[M-H]-	3	-	-	3868.37	84338.5	24922.6	31952.2	339390	13142.2	20986.8	9646.28	-	-	-
pme0088	Luteolin	Flavonoids	Flavones	C15H10O6	285.04	151	286.048	[M-H]-	1	491-70-3	C01514	607.305	7889.08	12771	25782.2	607.305	10637.7	14922.8	11284.8	ko00941,ko00944,ko01100,ko01110	C01514	-
Wbmn009020	7-Oxodehydroabietic acid	Terpenoids	Ditepenoids	C20H26O3	313.18	283.02	314.188	[M-H]-	3	18684-55-4	-	122263	1137.25	1137.25	15759.8	1137.25	17386.1	16336	16536.3	-	-	-
Xmbn007315	Chestnutlignansoide	Lignans and Coumarins	Lignans	C26H34O10	505.3	343.16	506.215	[M-H]-	2	-	-	69567	1358.98	9277.99	31805.1	1358.98	15175.2	16377.3	19084.5	-	-	-
MWSmce536	Methyl 2-furoate	Organic acids	Organic acids	C6H6O3	125.02	79.02	126.032	[M-H]-	3	611-13-2	-	401159	5131.02	5131.02	45799.3	5131.02	61259.4	76835	49526.3	-	-	-
Lcrn000417	hydroxyotobain	Lignans and Coumarins	Lignans	C20H20O5	339.12	324.1	340.131	[M-H]-	2	-	-	7.55802e+06	8791.58	8791.58	156663	8791.58	1.59475e+06	1.35612e+06	1.53181e+06	-	-	-
pmb3014	Luteolin-7-O-(6''-eudesmyl)glucoside	Flavonoids	Flavones	C31H30O15	641.15	285.3	642.159	[M-H]-	3	-	-	160663	5764.98	5764.98	66274.7	5764.98	52172.4	40300.1	41795.7	-	-	-
MWStz490	Marein	Flavonoids	Chalcones	C21H22O11	449.11	287.06	450.116	[M-H]-	2	535-96-6	-	16112.9	110324	30962.4	56279.6	25306.3	17241.6	19122.2	15343.6	-	-	-
Safn006322	Ranupenin 3-rutinoside	Flavonoids	Flavonols	C28H32O17	639.16	330.04	640.164	[M-H]-	3	-	-	365518	14453	14453	174999	14453	102035	100275	87497	-	-	-
Wcfn005424	2-[2-[(Z)-pent-2-enyl]-3-[3,4,5-trihydroxy-6-(hydroxymethyl)oxan-2-yl]oxycyclopentyl]acetic acid	Others	Others	C18H30O8	373.19	59.02	374.194	[M-H]-	3	-	-	1127.26	17170.2	15993.8	41704.9	1127.26	20371	13697.4	13843.5	-	-	-
HJN069	Tetrahydroxyflavan-(4α-8-epicatechin)	Flavonoids	Flavanols	C30H24O12	575.12	449.09	576.127	[M-H]-	3	-	-	572274	9888.85	1380.88	248386	3222.06	142707	159978	125567	-	-	-
Rfn072789	Quercetin 3-(2-caffeoylsophoroside)7-glucoside	Flavonoids	Flavonols	C42H46O25	949.22	609.15	950.233	[M-H]-	2	-	-	2543.13	44614.1	153775	9206.77	2543.13	14166.3	18027.3	12715.7	-	-	-
Yajn002315	4-O-(3'-O-alpha-D-Glucopyranosyl)caffeoylquinic acid	Phenolic acids	Phenolic acids	C22H28O14	515.14	191.06	516.148	[M-H]-	3	1401352-63-3	-	1052.13	14481.8	1052.13	10868.9	1052.13	12756.6	11356.2	13805	-	-	-
Lmsn006046	2,3,19,23-Tetrahydroxyurs-12-en-28-oic acid-28-O-glucoside	Terpenoids	Triterpene Saponin	C36H58O11	665.39	503.34	666.398	[M-H]-	3	-	-	1656.77	34452.8	12965	50036.5	1656.77	8283.85	12185.9	11873.4	-	-	-
Lmxn007456	Acerosin	Flavonoids	Flavones	C18H16O8	359.08	329.03	360.084	[M-H]-	3	15835-74-2	C09982	205552	3245.12	3245.12	16443.5	3245.12	45723.9	33359.8	31603.1	-	C09982	-
Zaxn005821	7,13,15-Abietatrienoic acid*	Terpenoids	Ditepenoids	C20H28O2	299.2	227.11	300.209	[M-H]-	1	-	-	41369.6	295.8	295.8	4956.27	295.8	10499.4	7361.22	6123.75	-	-	-
Wasn002043	3,5-Di-Galloyl Sorbitol	Phenolic acids	Phenolic acids	C20H22O14	485.09	315.07	486.101	[M-H]-	3	-	-	29860.4	2404.38	2404.38	16879.2	2404.38	21134.5	21078.3	22088.7	-	CM020572	MetMap156
MA10014775	Hydroquinone	Others	Others	C6H6O2	109.03	81.03	110.037	[M-H]-	3	123-31-9	C00530	134128	1616.14	1616.14	13781.9	1616.14	18237.5	22817.7	14700.2	ko00350,ko01100	C00530	-
Wasn006584	1-Galloyl-6-O-Benzoyl Glucose	Phenolic acids	Phenolic acids	C20H20O11	435.09	168.01	436.101	[M-H]-	3	-	-	1571.58	26703.7	1571.58	86151.7	1571.58	12238.4	8731.06	8884	-	-	-
Wcfn005927	Madeirin	Quinones	Quinones	C16H12O4	267.06	249.05	268.074	[M-H]-	1	-	-	759.782	9455.26	759.782	1772.82	143014	10682.9	10784.8	12883.5	-	-	-
Wbmn005986	Isomartynoside	Phenolic acids	Phenolic acids	C31H40O15	651.23	651.23	652.237	[M-H]-	3	94410-22-7	-	426109	30720.2	13165.8	131179	13165.8	99476.8	206448	134075	-	-	-
Wbtn006810	6,7-dihydroxy-1,3-dimethoxyxanthen-9-one	Flavonoids	Other Flavonoids	C15H12O6	287.05	135.04	288.063	[M-H]-	3	-	-	13603.9	1424.36	1424.36	26606	1424.36	10344	8396.79	7121.79	-	-	-
Hmfn000531	Ascorbate	Others	Vitamin	C6H8O6	175.02	87.01	176.032	[M-H]-	3	50-81-7	C00072	5620.19	61532.5	193117	40172.5	5620.19	86537.1	76561.6	95632.7	ko00053,ko00480,ko01100,ko01110,ko01240	C00072	-
Zaxn005958	18-Oxoferruginol*	Terpenoids	Ditepenoids	C20H28O2	299.2	227.11	300.209	[M-H]-	1	-	-	40396.9	633.178	633.178	4462.15	633.178	9205.66	7390.65	8748.78	-	-	-
Cmhn001369	Casuariin	Tannins	Tannin	C34H24O22	783.07	481.06	784.076	[M-H]-	3	79786-04-2	-	875.333	5653.07	62724.3	875.333	2952.93	17304.6	14207	11491.8	-	-	-
Lmmn002260	5'-Methoxyisolariciresinol-9'-O-glucoside	Lignans and Coumarins	Lignans	C27H36O12	551.21	389.17	552.221	[M-H]-	3	-	-	1452.74	1452.74	26249.2	93849.3	11658.4	7383.54	12398.8	10509.8	-	-	-
Zmhn002227	4-O-beta-D-Glucosyl-sinapate	Phenolic acids	Phenolic acids	C17H22O10	385.11	223.06	386.121	[M-H]-	2	-	C02919	1589.91	10884.7	30867.2	1589.91	10966	19587.2	12712	7949.56	-	C02919	-
Waln003742	1-O-p-Coumaroyl Galactonic Acid	Phenolic acids	Phenolic acids	C15H18O9	341.09	195.05	342.095	[M-H]-	3	-	-	1307.63	30220.1	30740.5	8444.19	4137.42	9798.34	17960.7	11440	-	-	-
Sasn000926	Adenosine-5'-Diphosphoglucose	Nucleotides and derivatives	Nucleotides and derivatives	C16H25N5O15P2	588.07	346.05	589.082	[M-H]-	1	102129-65-7	-	17762.4	11939.8	11443.1	11936.6	6475.65	13120.9	14755.7	12035.5	-	-	-
Smpn011792	2,3-Dihydroxy-12-ursen-28-oic acid*	Terpenoids	Triterpene	C30H48O4	471.35	471.34	472.355	[M-H]-	1	-	-	190804	1529.36	3568.51	5531.18	1529.36	54256.2	48693.9	55767.5	-	-	-
MW0121600	5-Methoxytryptophol	Amino acids and derivatives	Amino acids and derivatives	C11H13NO2	250.11	59.01	191.095	[M+CH3COO]-	3	712-09-4	-	61380.6	215196	389102	104503	9834.53	177949	175417	145964	-	-	-
Zmhn003269	6-Hydroxyrhein	Quinones	Anthraquinone	C15H8O7	299.02	255.03	300.027	[M-H]-	3	-	-	59221.2	1637.62	1637.62	4269.39	1637.62	8701.48	8695.97	8188.12	-	-	-
Lmxn007955	Sudachitin	Flavonoids	Flavones	C18H16O8	359.08	329.03	360.084	[M-H]-	3	4281-28-1	-	1.37065e+06	6679.43	6679.43	15585.3	6679.43	241270	213617	230240	-	-	-
MEDN1233	4-Hydroxyphenylacetylglycine	Amino acids and derivatives	Amino acids and derivatives	C10H11NO4	208.06	72.99	209.069	[M-H]-	3	28116-23-6	C05596	2484.84	30230.5	68664.5	16293.4	2484.84	28847.6	34873.9	28638.7	ko00350	C05596	-
Wasn002690	Villosolside	Terpenoids	Monoterpenoids	C16H26O9	361.15	163.08	362.158	[M-H]-	2	-	-	6118.17	104265	235758	31746.3	6118.17	95227.1	75512.6	68289.7	-	-	-
Lmqn008288	3-Hydroxyoctadecanoic Acid	Lipids	Free fatty acids	C18H36O3	299.26	299.26	300.266	[M-H]-	3	45261-96-9	-	427048	38796.6	38796.6	38796.6	236447	193983	195036	203148	-	-	-
Sasn005462	Isorhamnetin 3,4'-Diglucoside	Flavonoids	Flavonols	C28H32O17	639.16	315.05	640.164	[M-H]-	2	-	-	47262.9	920.651	920.651	17102.2	920.651	19695.8	9071.57	13891.2	-	-	-
Jmln005880	Viscidulin III	Flavonoids	Flavones	C17H14O8	345.06	165.02	346.069	[M-H]-	3	92519-91-0	-	62355.5	183.345	183.345	19008.4	183.345	11986.2	15442.9	15768.5	-	-	-
MWStz723	1-Methoxyphaseollidin	Flavonoids	Other Flavonoids	C21H22O5	353.14	338.12	354.147	[M-H]-	2	65428-13-9	-	100468	4396.25	4396.25	4396.25	4396.25	24916.6	21981.2	22117.4	-	-	-
Zajn008628	Sageone	Terpenoids	Ditepenoids	C19H24O3	299.16	243.1	300.173	[M-H]-	2	142546-15-4	-	87880.1	3012.23	3012.23	3012.23	3012.23	18994.1	15061.1	19821	-	-	-
Lchn000012	Alangilignoside D	Lignans and Coumarins	Lignans	C26H34O12	537.2	327.12	538.205	[M-H]-	3	-	-	1516.02	1516.02	50265.7	4738.14	51989.8	7580.11	9632.17	18239.3	-	-	-
Wbwn011137	wulignan A2	Lignans and Coumarins	Lignans	C20H22O5	341.14	326.11	342.147	[M-H]-	2	117047-77-5	-	90763.4	3363.88	3363.88	20259.2	3363.88	16819.4	18164.1	18609	-	-	-
mws2118	Phlorizin	Flavonoids	Chalcones	C21H24O10	435.13	167.04	436.137	[M-H]-	2	60-81-1	C01604	1319.27	49792.5	28072.9	36774	23565.9	11094.4	9157.53	17277.2	ko00941,ko01110	C01604	-
Lacn005887	Noricariside	Flavonoids	Flavonols	C26H30O12	533.16	371.11	534.174	[M-H]-	3	-	-	1931.6	9092.79	1931.6	148731	5162.02	24032.5	15523.2	18318.2	-	-	-
MWSslk094	Proanthocyanidins	Tannins	Proanthocyanidins	C30H26O13	593.13	125.03	594.137	[M-H]-	3	20347-71-1	-	380043	863.812	863.812	100620	20972.9	69733.2	69512.4	77906	-	-	-
Lmhn011365	Morolic acid*	Terpenoids	Triterpene	C30H48O3	455.35	455.35	456.36	[M-H]-	1	559-68-2	-	57835.3	2850.04	2850.04	2850.04	2850.04	18507.3	25299.9	21876.7	-	-	-
pmf0256	3-Methyl-1-pentanol	Others	Alcohol compounds	C6H14O	101.1	83.09	102.105	[M-H]-	3	589-35-5	-	1454.03	1454.03	34772.3	1454.03	1454.03	10083.7	7270.16	8893.43	-	-	-
pmn001706	2,3-Dihydroxyolean-12-en-28-oic acid (2-Hydroxyoleanolic acid)*	Terpenoids	Triterpene	C30H48O4	471.35	471.35	472.355	[M-H]-	1	26707-60-8	-	204409	9463.54	9463.54	9463.54	9463.54	48747.6	47317.7	59720.3	-	-	-
Zbsn012366	Oxyallobetulin*	Terpenoids	Triterpene	C30H48O3	455.35	455.35	456.36	[M-H]-	1	-	-	67890.1	3452.08	3452.08	3452.08	3452.08	23139.5	32337	28326.1	-	-	-
mws0397	(5Z,8Z,11Z,14Z,17Z)-Icosapentaenoic acid	Lipids	Free fatty acids	C20H30O2	301.22	257.23	302.225	[M-H]-	3	10417-94-4	C06428	22713.2	1041.51	1041.51	1041.51	1041.51	5207.56	6281.76	8108.26	ko01040	C06428	-
Lmdn006811	3,24-Dihydroxyolean-12-en-22-one (Soyasapogenol E)*	Terpenoids	Triterpene	C30H48O3	455.35	455.35	456.36	[M-H]-	1	6750-59-0	C17420	53890.8	2880.07	2880.07	2880.07	2880.07	14400.4	21209.9	19480.5	-	C17420	-
Zmpn002440	Eriodictyol chalcone	Flavonoids	Chalcones	C15H12O6	287.06	135.05	288.063	[M-H]-	3	73692-51-0	C15525	22986.7	5758.29	1572.49	42061.9	1572.49	12478.4	7862.43	8650.19	ko00941,ko01100,ko01110	C15525	-
MWStz408	Licoricone	Flavonoids	Isoflavones	C22H22O6	381.13	351.09	382.142	[M-H]-	2	51847-92-8	C17765	155010	5017.33	5017.33	5017.33	5017.33	27055.1	25086.7	25815.5	-	C17765	-
mws1389	3-Hydroxyolean-12-en-28-oic acid (Oleanolic acid)*	Terpenoids	Triterpene	C30H48O3	455.35	455.35	456.36	[M-H]-	1	508-02-1	C17148	69929.7	3134.51	3134.51	3134.51	3134.51	21803.5	39937.5	35742.8	ko00999,ko01100,ko01110	C17148	-
HJN110	Betulinic acid*	Terpenoids	Triterpene	C30H48O3	455.36	455.36	456.36	[M-H]-	1	472-15-1	C08619	69929.7	3134.51	3134.51	3134.51	3134.51	21803.5	39937.5	35742.8	-	C08619	-
mws2368	4-Hydroxyphenylethanol	Others	Alcohol compounds	C8H10O2	137.06	119.05	138.068	[M-H]-	3	501-94-0	C06044	19292.4	1534.91	1534.91	9490.78	6428.63	8290.8	12660.5	7674.54	ko00350,ko01100	C06044	-
Lmzn006284	2-Hydroxyursolic acid*	Terpenoids	Triterpene	C30H48O4	471.35	471.35	472.355	[M-H]-	1	-	-	184208	8110.1	8110.1	8110.1	8110.1	52094.6	40832.7	40550.5	-	-	-
Lmzn006169	3,19-Dihydroxyurs-12-en-28-oic acid (Pomolic acid)*	Terpenoids	Triterpene	C30H48O4	471.35	471.35	472.355	[M-H]-	1	13849-91-7	-	191960	8110.1	8110.1	8110.1	8110.1	52094.6	40832.7	40550.5	-	-	-
Zmgn000217	Itaconate	Organic acids	Organic acids	C5H6O4	129.02	85.03	130.027	[M-H]-	1	97-65-4	C00490	169814	1.64217e+06	6.81699e+06	169814	169814	2.25005e+06	2.24116e+06	2.48281e+06	ko00660,ko01100	C00490	-
pme2362	(S)-Mandelate	Phenolic acids	Phenolic acids	C8H8O3	151.04	107.05	152.047	[M-H]-	3	90-64-2	C01984	303187	892.19	892.19	15188.9	892.19	35260	28238.9	57152.4	-	C01984	-
Wafn007710	2,4-Di(Isovaleryl)-3-(Propionyl)Sucrose	Others	Saccharides	C25H42O14	565.25	101.06	566.258	[M-H]-	2	-	-	511.527	511.527	25884.6	6161.58	511.527	14705.3	11692.4	11103	-	-	-
pmn001571	Agrimonolide	Lignans and Coumarins	Coumarins	C18H18O5	313.11	298.08	314.115	[M-H]-	2	21499-24-1	-	82045.4	2132.26	2132.26	2132.26	2132.26	12752.3	10661.3	16539.2	-	-	-
