# Supplementary material for: Transcriptome and Metabolome Analyses of Taxus chinensis var. mairei Tissues Provide New Insights into the Regulation of Paclitaxel Biosynthesis
Source: Plants (Basel). 2025 Jun 10;14(12):1775. doi: 10.3390/plants14121775 (PMC12196951; doi:10.3390/plants14121775)
Supplement: Supplementary file 1 [file plants-14-01775-s001.zip › Table S10.xlsx]

## Sheet: Sheet1
Table S10 The primer sequences used in the present study.
Primers for ERF68,TSp and T2Hp cloning
TSpF	TGCCACTAAGGAGTCTAG
TSpR	TGCTAGTGCCAGTGCT
T2HpF	AAAACATCTAAACGGCCATC
T2HpR	TTGTCCACAAACTGTTCGA
ERF68F	ATGTCTCTCACGACGATGAGTG
ERF68R	TTACATCACCATTCGCGATGGC
Primers for ERF68-GFP construct
EGFP-ERF68F	cacgggggacgagctcATGTCTCTCACGACGATGAGTG
EGFP-ERF68R	CCGGGCCCTCTAGAggatccCATCACCATTCGCGATGGC
Primers for Y1H
phisTSpF	CGACTCACTATAGGGCGAATTCTGCCACTAAGGAGTCTAG
phisTSpR	GCGAACGCGTGAGCTCTTCTGCAGAGAGGCAGGGGAA
phisT2HpF	CGACTCACTATAGGGCGGGATTAAAATTAAAAAAACATCTAAACGGCCATCAAG
phisT2HpR	GCGAACGCGTGAGCTTATAAGATCCATGGCGTCCATTATAAAAATGAAAACC
Y1HpGADT7ERF68F	CCATGGAGGCCAGTGAATTCATGTCTCTCACGACGATGAGTG
Y1HpGADT7ERF68R	TCTGCAGCTCGAGCTCTTACATCACCATTCGCGATGGC
Primers for LUC/REN
0800-T2HpF	GGTCGACGGTATCGATAGGATTAAAATTAAAAAAACATCTAAACGGCCATCAAG
0800-T2HpR	CCGCTCTAGAACTAGTGTATAAGATCCATGGCGTCCATTATAAAAATGAAAACCAG
62SK-ERF68F	CCGCTCTAGAACTAGTGGATCCATGTCTCTCACGACGATGAGTG
62SK-ERF68R	GGTCGACGGTATCGATAAGCTTTTACATCACCATTCGCGATGGC
