# Supplementary material for: Transcriptome and Metabolome Analyses of Taxus chinensis var. mairei Tissues Provide New Insights into the Regulation of Paclitaxel Biosynthesis
Source: Plants (Basel). 2025 Jun 10;14(12):1775. doi: 10.3390/plants14121775 (PMC12196951; doi:10.3390/plants14121775)
Supplement: Supplementary file 1 [file plants-14-01775-s001.zip › Table S2.xlsx]

## Sheet: Sheet1
Table S2 The detailed information of the RNA-sequencing.
#Sample_ID	Raw_reads	Raw_bases	Clean_reads	Clean_Bases	Error%	Q20%	Q30%	GC%
TcL3	43668690	6593972190	43352386	6499599551	0.0116	98.98	96.71	43.37
TcL2	44731022	6754384322	44432858	6658751877	0.0116	98.98	96.71	43.52
TcL1	40350444	6092917044	40061772	6007616140	0.0116	98.96	96.65	43.65
TcR3	45163124	6819631724	44834262	6709523727	0.0116	98.96	96.69	43.15
TcW2	48273078	7289234778	47877896	7166505924	0.0116	98.99	96.76	42.79
TcS1	48414798	7310634498	48089698	7200933386	0.0116	98.96	96.67	43.26
TcR1	46247714	6983404814	45925106	6877308120	0.0117	98.95	96.65	42.96
TcB2	51672242	7802508542	51326690	7673547410	0.0116	98.99	96.73	43.38
TcB1	56244720	8492952720	55830620	8327504536	0.0116	98.97	96.71	43.56
TcS2	46667414	7046779514	46351792	6938123038	0.0116	98.97	96.69	43.13
TcB3	52452140	7920273140	52103636	7787287516	0.0116	98.99	96.74	43.39
TcR2	52789450	7971206950	52404988	7849256488	0.0116	99	96.81	43.09
TcW1	46539636	7027485036	46182036	6904996683	0.0116	98.99	96.76	42.9
TcW3	45795516	6915122916	45445002	6797682276	0.0116	98.98	96.75	42.73
TcS3	41990026	6340493926	41705194	6258350403	0.0117	98.95	96.6	43.32
