# Supplementary material for: Transcriptome and Metabolome Analyses of Taxus chinensis var. mairei Tissues Provide New Insights into the Regulation of Paclitaxel Biosynthesis
Source: Plants (Basel). 2025 Jun 10;14(12):1775. doi: 10.3390/plants14121775 (PMC12196951; doi:10.3390/plants14121775)
Supplement: Supplementary file 1 [file plants-14-01775-s001.zip › Table S3.xlsx]

## Sheet: sheet1
Table S3. Mapping rates for each sample
Sample	Total_reads	Total_mapped	Multiple_mapped	Unique_mapped
TcB1	55830620	49592618(88.83%)	3133900(5.61%)	46458718(83.21%)
TcB2	51326690	46210581(90.03%)	2804260(5.46%)	43406321(84.57%)
TcB3	52103636	47097862(90.39%)	2811602(5.4%)	44286260(85.0%)
TcL1	40061772	36211764(90.39%)	2121733(5.3%)	34090031(85.09%)
TcL2	44432858	39862723(89.71%)	2591485(5.83%)	37271238(83.88%)
TcL3	43352386	39184888(90.39%)	2324388(5.36%)	36860500(85.03%)
TcR1	45925106	40408741(87.99%)	2700085(5.88%)	37708656(82.11%)
TcR2	52404988	46399634(88.54%)	3107170(5.93%)	43292464(82.61%)
TcR3	44834262	38733531(86.39%)	2586909(5.77%)	36146622(80.62%)
TcS1	48089698	43270717(89.98%)	2601328(5.41%)	40669389(84.57%)
TcS2	46351792	41721571(90.01%)	2501730(5.4%)	39219841(84.61%)
TcS3	41705194	37604112(90.17%)	2236925(5.36%)	35367187(84.8%)
TcW1	46182036	41560303(89.99%)	2585758(5.6%)	38974545(84.39%)
TcW2	47877896	42880995(89.56%)	2711490(5.66%)	40169505(83.9%)
TcW3	45445002	40877775(89.95%)	2464073(5.42%)	38413702(84.53%)
