# Supplementary material for: Transcriptome and Metabolome Analyses of Taxus chinensis var. mairei Tissues Provide New Insights into the Regulation of Paclitaxel Biosynthesis
Source: Plants (Basel). 2025 Jun 10;14(12):1775. doi: 10.3390/plants14121775 (PMC12196951; doi:10.3390/plants14121775)
Supplement: Supplementary file 1 [file plants-14-01775-s001.zip › Table S4.xlsx]

## Sheet: Sheet1
Table S4 The detailed information of all genes
gene_id	gene_name	description	length	TcB	TcL	TcR	TcS	TcW	nr	go	KO_id	KO_name	paths	cog	cog_description	pfam	swissprot	entrez
MSTRG.10			285	0	1.1267	0.46	0	0
MSTRG.10001			365	0.49	2.8967	1.8167	1.65	2.2733
MSTRG.10004			207	0	0	0	0	0
MSTRG.10005			497	128.29	4.4433	508.09	235.333	1267.76
MSTRG.10014			495	0	0	0	0	0	GLJ20969.1(hypothetical protein SUGI_0383100 [Cryptomeria japonica])	GO:0016020(cellular_component:membrane)
MSTRG.10018			619	2.5967	3.97	3.1833	2.9733	2.76
MSTRG.10021			463	6.9233	3.6067	5.92	6.5433	7.21	KAH9312049.1(hypothetical protein KI387_027084, partial [Taxus chinensis])	GO:0005634(cellular_component:nucleus); GO:0030915(cellular_component:Smc5-Smc6 complex); GO:0016887(molecular_function:ATPase activity); GO:0005524(molecular_function:ATP binding); GO:0000724(biological_process:double-strand break repair via homologous recombination)	K22803	SMC5		COG1196(D:Cell cycle control, cell division, chromosome partitioning)	COG1196(Required for chromosome condensation and partitioning (By similarity))		sp|Q9LFS8|SMC5_ARATH(Structural maintenance of chromosomes protein 5 OS=Arabidopsis thaliana OX=3702 GN=SMC5 PE=2 SV=1)
MSTRG.10022			224	0	0	0	0	0	KAH9306475.1(hypothetical protein KI387_010879, partial [Taxus chinensis])		K22803	SMC5		COG1196(D:Cell cycle control, cell division, chromosome partitioning)	COG1196(Required for chromosome condensation and partitioning (By similarity))		sp|Q9LFS8|SMC5_ARATH(Structural maintenance of chromosomes protein 5 OS=Arabidopsis thaliana OX=3702 GN=SMC5 PE=2 SV=1)
MSTRG.10023			432	20.1633	23.81	22.91	22.7933	22.1567	KAH9315213.1(hypothetical protein KI387_023840, partial [Taxus chinensis])
MSTRG.10034			857	0.5867	0.27	0.56	0.9633	1.0233
MSTRG.10036			1712	7.3033	4.6067	7.54	6.1433	5.36	KAH9318861.1(hypothetical protein KI387_020630 [Taxus chinensis])	GO:0003735(molecular_function:structural constituent of ribosome); GO:0000463(biological_process:maturation of LSU-rRNA from tricistronic rRNA transcript (SSU-rRNA, 5.8S rRNA, LSU-rRNA)); GO:0003723(molecular_function:RNA binding); GO:0022625(cellular_component:cytosolic large ribosomal subunit)	K02937	RP-L7e, RPL7	map03010(Ribosome)	COG1841(J:Translation, ribosomal structure and biogenesis)	COG1841(ribosomal large subunit biogenesis)	PF00327.24(Ribosomal_L30:Ribosomal protein L30p/L7e)	sp|P60039|RL73_ARATH(Large ribosomal subunit protein uL30x OS=Arabidopsis thaliana OX=3702 GN=RPL7C PE=2 SV=1)
MSTRG.10055			968	0	0	0.4933	0.03	0.5267	KAH9318814.1(hypothetical protein KI387_020583 [Taxus chinensis])	GO:0016787(molecular_function:hydrolase activity); GO:0005975(biological_process:carbohydrate metabolic process)	K01183	E3.2.1.14	map00520(Amino sugar and nucleotide sugar metabolism)	ENOG4111GPA(G:Carbohydrate transport and metabolism)	ENOG4111GPA(chitinase)		sp|P51614|CHIT3_VITVI(Acidic endochitinase OS=Vitis vinifera OX=29760 GN=CHIT3 PE=2 SV=1)
MSTRG.10068			338	4.1267	0.93	1.4733	2.0567	7.6833
MSTRG.10069			501	0.6933	0.2867	4.83	0.9467	0.5567
MSTRG.10072			611	2.66	3.8633	5.48	3.1367	6.62
MSTRG.10075			344	0.6033	0.7367	2.38	0.48	2.3333
MSTRG.10076			386	1.99	1.53	0.8667	2.03	2.74
MSTRG.10078			227	2.85	7.5267	1.3733	2.8833	2.6067
MSTRG.10079			1219	5.2833	2.3633	4.7533	3.9833	5.7167
MSTRG.1009			361	0	0	0	0	0
MSTRG.10090			273	6.7333	1.3267	4.4967	5.4667	7.6033
MSTRG.10095			324	2.3367	1.3933	2.9433	0.9467	2.5233
MSTRG.10098			251	0.59	0	0	0	0
MSTRG.10099			272	0	0	2.7733	2.3767	0
MSTRG.10121			2612	0.3533	0	0.16	0.1333	1.0633
MSTRG.10122			651	1.29	0.59	2.1033	0.4767	0.23
MSTRG.10128			305	0.8433	0	4.5	2.17	3.5733	KAH9310564.1(hypothetical protein KI387_025599, partial [Taxus chinensis])	GO:0004519(molecular_function:endonuclease activity)				ENOG410Y65V(S:Function unknown); ENOG4111MK6(S:Function unknown)	ENOG410Y65V(Retrotransposon protein); ENOG4111MK6(Retrotransposon protein)
MSTRG.10140			365	5.2333	2.8833	0.6933	6.0967	5.81
MSTRG.10145			1058	0.4867	1.1733	0.1533	0.8167	1.0467
MSTRG.10152			271	0.85	1.57	2.8567	2.98	13.39	KAH9309850.1(hypothetical protein KI387_037761, partial [Taxus chinensis])
MSTRG.10162			1275	1.3433	0.82	0.9333	1.4733	0.2933	XP_057830813.1(uncharacterized protein LOC131041677 isoform X3 [Cryptomeria japonica])
MSTRG.10165			1485	0.76	0.8867	0.03	1.0233	2.0567
MSTRG.1018			584	1.2467	1.5733	0	1.2167	0
MSTRG.10184			222	1.3567	4.16	5.23	2.2033	4.8733
MSTRG.10200			1157	0	0.0233	0	0.0233	1.32
MSTRG.10207			3807	2.3133	1.89	1.7333	1.8267	2.6433	KAH9318666.1(hypothetical protein KI387_020435 [Taxus chinensis])					ENOG410Z7Z7(S:Function unknown)	ENOG410Z7Z7(Pentatricopeptide repeat-containing protein)	PF13041.10(PPR_2:PPR repeat family); PF01535.24(PPR:PPR repeat); PF12854.11(PPR_1:PPR repeat); PF13812.10(PPR_3:Pentatricopeptide repeat domain); PF20431.2(E_motif:E motif); PF17177.8(PPR_long:Pentacotripeptide-repeat region of PRORP)	sp|Q7Y211|PP285_ARATH(Pentatricopeptide repeat-containing protein At3g57430, chloroplastic OS=Arabidopsis thaliana OX=3702 GN=PCMP-H81 PE=2 SV=2)
MSTRG.10209			1250	0.2867	0.04	0.2233	0.5033	5.9633
MSTRG.10217			814	0.2333	0.5033	0.28	0.3133	0.73	XP_057820173.1(60S ribosomal protein L22-3-like [Cryptomeria japonica])	GO:0003735(molecular_function:structural constituent of ribosome); GO:1990904(cellular_component:ribonucleoprotein complex); GO:0006412(biological_process:translation); GO:0005840(cellular_component:ribosome)	K02891	RP-L22e, RPL22	map03010(Ribosome)	ENOG4111UVJ(J:Translation, ribosomal structure and biogenesis)	ENOG4111UVJ(Ribosomal protein)	PF01776.21(Ribosomal_L22e:Ribosomal L22e protein family)	sp|Q9FE58|RL223_ARATH(Large ribosomal subunit protein eL22y OS=Arabidopsis thaliana OX=3702 GN=RPL22C PE=2 SV=1)
MSTRG.1022			3271	0.24	1.44	0.0867	0.6133	0.0867	GLJ45914.1(hypothetical protein SUGI_0966750 [Cryptomeria japonica])					ENOG410XPG4(S:Function unknown); ENOG410ZK52(S:Function unknown)	ENOG410XPG4(-); ENOG410ZK52(-)
MSTRG.10222			1548	1.08	0.0967	3.5467	3	22.4667	GLJ21303.1(hypothetical protein SUGI_0391420 [Cryptomeria japonica])							PF05097.16(DUF688:Protein of unknown function (DUF688))
MSTRG.10236			207	7.0767	0	2.1833	6.15	6.66	KAH9297300.1(hypothetical protein KI387_028982 [Taxus chinensis])	GO:0016787(molecular_function:hydrolase activity); GO:0005524(molecular_function:ATP binding); GO:0004386(molecular_function:helicase activity)				ENOG410XUX5(S:Function unknown); COG1112(L:Replication, recombination and repair)	ENOG410XUX5(Tetratricopeptide repeat and ankyrin repeat containing 1); COG1112(Helicase)	PF00580.25(UvrD-helicase:UvrD/REP helicase N-terminal domain)
MSTRG.10267			722	8.72	4.9733	8.4833	7.4633	12.8233
MSTRG.10270			275	0	0.5933	0.5	0	4.7367
MSTRG.10274			2916	1.07	1.5133	0.8667	1.2867	1.3533	KAH9287809.1(hypothetical protein KI387_031926, partial [Taxus chinensis])					ENOG410Z7Z7(S:Function unknown)	ENOG410Z7Z7(Pentatricopeptide repeat-containing protein)	PF13041.10(PPR_2:PPR repeat family); PF01535.24(PPR:PPR repeat); PF12854.11(PPR_1:PPR repeat)	sp|Q3E6Q1|PPR32_ARATH(Pentatricopeptide repeat-containing protein At1g11290, chloroplastic OS=Arabidopsis thaliana OX=3702 GN=PCMP-H40 PE=2 SV=1)
MSTRG.10277			230	1.04	1.8433	1.3633	1.33	8.6667
MSTRG.10288			1221	0	0.1633	0.2533	0.1833	4.1233	KAH9318572.1(hypothetical protein KI387_020341, partial [Taxus chinensis])
MSTRG.10303			287	5.4133	5.79	8.39	5.6533	8.7333	KAH9324540.1(hypothetical protein KI387_004718 [Taxus chinensis])					COG0438(M:Cell wall/membrane/envelope biogenesis); ENOG4110MH1(S:Function unknown)	COG0438(Glycosyl transferase (Group 1); ENOG4110MH1(Glycosyl transferases group 1)
MSTRG.10304			571	1.9667	0.6867	2.0467	0.7133	2.1233	KAH9317468.1(hypothetical protein KI387_019237, partial [Taxus chinensis])	GO:0016020(cellular_component:membrane); GO:0006487(biological_process:protein N-linked glycosylation); GO:0016757(molecular_function:transferase activity, transferring glycosyl groups); GO:0000139(cellular_component:Golgi membrane)	K05531	MNN10	map00513(Various types of N-glycan biosynthesis)	ENOG4110IRM(S:Function unknown)	ENOG4110IRM(galactosyl transferase GMA12/MNN10 family)
MSTRG.10320			1156	0.4067	0.4433	1.22	0.3133	1.07
MSTRG.10321			2600	1.8333	0.9433	2.4833	0.7533	0.65	KAJ7957087.1(Retrotransposon protein, putative, Ty3-gypsy subclass, partial [Quillaja saponaria])	GO:0006508(biological_process:proteolysis); GO:0004190(molecular_function:aspartic-type endopeptidase activity); GO:0003676(molecular_function:nucleic acid binding); GO:0015074(biological_process:DNA integration)				COG2801(L:Replication, recombination and repair)	COG2801(Retrotransposon protein)	PF03732.21(Retrotrans_gag:Retrotransposon gag protein); PF13650.10(Asp_protease_2:Aspartyl protease); PF13975.10(gag-asp_proteas:gag-polyprotein putative aspartyl protease); PF19259.3(Ty3_capsid:Ty3 transposon capsid-like protein); PF09668.14(Asp_protease:Aspartyl protease); PF08284.15(RVP_2:Retroviral aspartyl protease); PF00078.31(RVT_1:Reverse transcriptase (RNA-dependent DNA polymerase))	sp|Q7LHG5|YI31B_YEAST(Transposon Ty3-I Gag-Pol polyprotein OS=Saccharomyces cerevisiae (strain ATCC 204508 / S288c) OX=559292 GN=TY3B-I PE=1 SV=2)
MSTRG.10322			461	11.7767	4.87	8.1833	4.5533	3.4733	KAH9328294.1(hypothetical protein KI387_000402, partial [Taxus chinensis])	GO:0015074(biological_process:DNA integration); GO:0003676(molecular_function:nucleic acid binding)				COG2801(L:Replication, recombination and repair)	COG2801(Retrotransposon protein)	PF17921.5(Integrase_H2C2:Integrase zinc binding domain); PF09337.14(zf-H2C2:H2C2 zinc finger)	sp|Q9UR07|TF211_SCHPO(Transposon Tf2-11 polyprotein OS=Schizosaccharomyces pombe (strain 972 / ATCC 24843) OX=284812 GN=Tf2-11 PE=3 SV=1)
MSTRG.10323			306	7.0367	3.0233	4.2733	1.88	8.8333
MSTRG.10324			1360	22.03	13.3	23.3567	18.1933	20.5433	KAH9288002.1(hypothetical protein KI387_032119, partial [Taxus chinensis])					ENOG41114AA(S:Function unknown)	ENOG41114AA(Domain-Containing protein)
MSTRG.10325			1106	0.24	2.3867	0.3733	0.71	0.7433
MSTRG.10326			1311	7.0033	9.4633	7.89	6.9933	7.7867	XP_057844900.1(uncharacterized protein LOC131054403 isoform X1 [Cryptomeria japonica])	GO:0003725(molecular_function:double-stranded RNA binding)	K07566	tsaC, rimN, SUA5, YRDC		COG0009(J:Translation, ribosomal structure and biogenesis)	COG0009(sua5 ycio yrdc ywlc family protein)	PF01300.22(Sua5_yciO_yrdC:Telomere recombination)	sp|Q0VC80|YRDC_BOVIN(Threonylcarbamoyl-AMP synthase OS=Bos taurus OX=9913 GN=YRDC PE=2 SV=1)
MSTRG.10327			715	0.2033	1.3533	0	1.4533	0.3467
MSTRG.10328			1784	6.6767	13.8433	0.6667	10.24	6.85	KAH9330074.1(hypothetical protein KI387_002182, partial [Taxus chinensis])	GO:0003700(molecular_function:transcription factor activity, sequence-specific DNA binding); GO:0005634(cellular_component:nucleus); GO:0016020(cellular_component:membrane); GO:0045944(biological_process:positive regulation of transcription from RNA polymerase II promoter); GO:0006351(biological_process:transcription, DNA-templated); GO:0046983(molecular_function:protein dimerization activity); G…	K09264	K09264		COG5068(K:Transcription)	COG5068(Transcription factor)	PF01486.21(K-box:K-box region)	sp|Q2V0P1|MAD58_ORYSJ(MADS-box transcription factor 58 OS=Oryza sativa subsp. japonica OX=39947 GN=MADS58 PE=2 SV=1)
MSTRG.10329			703	1.3933	0.2967	3.4833	3.1233	6.2167
MSTRG.10330			559	0	0	0	0	0.2533
MSTRG.10331			367	1.88	0	0	0.2967	0
MSTRG.10332			1590	35	33.5333	38.8867	40.9867	42.9167	KAH9311456.1(hypothetical protein KI387_026491, partial [Taxus chinensis])	GO:0019706(molecular_function:protein-cysteine S-palmitoyltransferase activity); GO:0016020(cellular_component:membrane); GO:0016409(molecular_function:palmitoyltransferase activity); GO:0000139(cellular_component:Golgi membrane)	K20032	ZDHHC13_17, HIP14		COG5273(S:Function unknown)	COG5273(Zinc finger, DHHC-type containing)	PF01529.24(DHHC:DHHC palmitoyltransferase)	sp|Q52T38|ZDH22_ARATH(Protein S-acyltransferase 24 OS=Arabidopsis thaliana OX=3702 GN=PAT24 PE=1 SV=1)
MSTRG.10333			2071	12.35	8.8167	14.09	12.4	11.89	KAH9314301.1(hypothetical protein KI387_022928 [Taxus chinensis])	GO:0005634(cellular_component:nucleus); GO:0016791(molecular_function:phosphatase activity)	K15731	CTDSP		COG5190(K:Transcription)	COG5190(CTD (Carboxy-terminal domain, RNA polymerase II, polypeptide A))	PF03031.22(NIF:NLI interacting factor-like phosphatase)	sp|Q9GZU7|CTDS1_HUMAN(Carboxy-terminal domain RNA polymerase II polypeptide A small phosphatase 1 OS=Homo sapiens OX=9606 GN=CTDSP1 PE=1 SV=1)
MSTRG.10334			2014	9.71	4.8467	10.01	8.82	9.55	KAH9314816.1(hypothetical protein KI387_023443, partial [Taxus chinensis])	GO:0005634(cellular_component:nucleus); GO:0016791(molecular_function:phosphatase activity)	K15731	CTDSP				PF03031.22(NIF:NLI interacting factor-like phosphatase)	sp|Q9GZU7|CTDS1_HUMAN(Carboxy-terminal domain RNA polymerase II polypeptide A small phosphatase 1 OS=Homo sapiens OX=9606 GN=CTDSP1 PE=1 SV=1)
MSTRG.10335			245	0	0	0	0	0	KAH9294497.1(hypothetical protein KI387_040298, partial [Taxus chinensis])		K20547	CHIB	map00520(Amino sugar and nucleotide sugar metabolism); map04016(MAPK signaling pathway - plant)	COG3979(G:Carbohydrate transport and metabolism)	COG3979(chitinase)	PF00187.23(Chitin_bind_1:Chitin recognition protein)	sp|P52404|CHI2_SOLTU(Endochitinase 2 (Fragment) OS=Solanum tuberosum OX=4113 GN=CHTB2 PE=2 SV=1)
MSTRG.10336			3657	0.7867	0.04	1.0267	0.66	3.19
MSTRG.10337			505	4.9467	0	0.41	5.9367	1.4267	KAH9316608.1(hypothetical protein KI387_025235, partial [Taxus chinensis])
MSTRG.10338			666	0.18	1.3467	0.1	0.11	0.21
MSTRG.10343			587	0	0	0	0.1267	0.1233	BAU03538.1(hypothetical protein VIGAN_UM125500, partial [Vigna angularis var. angularis])	GO:0043457(biological_process:regulation of cellular respiration)				ENOG410Z3FY(S:Function unknown); ENOG410ZQPG(S:Function unknown); ENOG4111K5V(S:Function unknown)	ENOG410Z3FY(-); ENOG410ZQPG(-); ENOG4111K5V(Reverse transcriptase (RNA-dependent DNA polymerase))
MSTRG.10344			1749	17.22	11.89	43.06	17.2433	51.9967
MSTRG.10345			4913	69.3033	34.8833	83.3567	54.8167	120.06	KAI3493823.1(hypothetical protein L1887_41030 [Cichorium endivia])					ENOG4111JHC(S:Function unknown)	ENOG4111JHC(senescence-associated protein)		sp|Q6CQE5|TAR1_KLULA(Protein TAR1 OS=Kluyveromyces lactis (strain ATCC 8585 / CBS 2359 / DSM 70799 / NBRC 1267 / NRRL Y-1140 / WM37) OX=284590 GN=TAR1-A PE=4 SV=2)
MSTRG.10346			1804	691.15	419.16	667.897	637.063	1605.3	KAB2626308.1(hypothetical protein D8674_017968 [Pyrus ussuriensis x Pyrus communis])	GO:0016020(cellular_component:membrane)				ENOG410Y1GU(S:Function unknown)	ENOG410Y1GU(-)
MSTRG.10347			3895	339.56	135.507	305.647	227.99	447.323	KAI3493823.1(hypothetical protein L1887_41030 [Cichorium endivia])					ENOG4111JHC(S:Function unknown)	ENOG4111JHC(senescence-associated protein)		sp|Q6CQE5|TAR1_KLULA(Protein TAR1 OS=Kluyveromyces lactis (strain ATCC 8585 / CBS 2359 / DSM 70799 / NBRC 1267 / NRRL Y-1140 / WM37) OX=284590 GN=TAR1-A PE=4 SV=2)
MSTRG.10348			829	2.2033	1.62	6.4867	2.65	8.37
MSTRG.10349			661	2.5633	1.1367	3.6	1.7267	4.5667	KAH9293525.1(hypothetical protein KI387_041269, partial [Taxus chinensis])
MSTRG.10350			657	1.1433	7.3867	0.54	2.2067	1.14
MSTRG.10351			3367	0.15	1.7433	0.1067	0.7267	0.2267
MSTRG.10357			1567	0.46	2.14	0.1033	1.1367	0.48
MSTRG.10359			392	13.5867	20.2333	9.9667	15.89	15.8967	QJH92128.1(cytochrome c oxidase subunit 1 [Taxus baccata])	GO:0004129(molecular_function:cytochrome-c oxidase activity); GO:0045277(cellular_component:respiratory chain complex IV); GO:0020037(molecular_function:heme binding); GO:0005743(cellular_component:mitochondrial inner membrane); GO:0046872(molecular_function:metal ion binding); GO:0006119(biological_process:oxidative phosphorylation)	K02256	COX1	map00190(Oxidative phosphorylation)	COG0843(C:Energy production and conversion)	COG0843(Cytochrome C oxidase subunit I)	PF00115.24(COX1:Cytochrome C and Quinol oxidase polypeptide I)	sp|P24794|COX1_BETVU(Cytochrome c oxidase subunit 1 OS=Beta vulgaris OX=161934 GN=COX1 PE=3 SV=2)
MSTRG.1036			258	9.65	26.8	1.24	12.1967	6.58	KAH9329456.1(hypothetical protein KI387_001564 [Taxus chinensis])					ENOG410Y95G(S:Function unknown)	ENOG410Y95G(ACT domain)		sp|Q8LJW3|ACR4_ARATH(ACT domain-containing protein ACR4 OS=Arabidopsis thaliana OX=3702 GN=ACR4 PE=2 SV=1)
MSTRG.10368			985	0.4567	1.4133	0.0867	0.48	0.3967
MSTRG.10369			2678	2.1867	0.7567	2.11	1.0833	2.6333
MSTRG.10371			335	27.5233	33.48	40.32	39.5767	30.1267	GLJ58936.1(hypothetical protein SUGI_1485380 [Cryptomeria japonica])	GO:0009579(cellular_component:thylakoid); GO:0016020(cellular_component:membrane); GO:0005739(cellular_component:mitochondrion); GO:0009507(cellular_component:chloroplast)
MSTRG.10373			2024	0.5933	2.3967	0.3133	1.3967	0.6867
MSTRG.10374			3232	4.1933	4.76	4.2133	4.5367	4.8967	KAJ8435505.1(hypothetical protein Cgig2_010052 [Carnegiea gigantea])	GO:0009536(cellular_component:plastid); GO:0008137(molecular_function:NADH dehydrogenase (ubiquinone) activity); GO:0016020(cellular_component:membrane); GO:0005739(cellular_component:mitochondrion); GO:0031966(cellular_component:mitochondrial membrane); GO:0070469(cellular_component:respiratory chain); GO:0042773(biological_process:ATP synthesis coupled electron transport)	K03881	ND4	map00190(Oxidative phosphorylation)	COG1008(C:Energy production and conversion)	COG1008(subunit m)		sp|Q04050|NU4M_BRACM(NADH-ubiquinone oxidoreductase chain 4 OS=Brassica campestris OX=3711 GN=ND4 PE=3 SV=1)
MSTRG.10377			452	3	7	1.3633	3.6833	4.1267
MSTRG.10379			583	26.2567	40.3467	21.9333	40.24	30.7933	KAH9291128.1(hypothetical protein KI387_041787, partial [Taxus chinensis])	GO:0004129(molecular_function:cytochrome-c oxidase activity); GO:0016020(cellular_component:membrane); GO:0005507(molecular_function:copper ion binding)	K02261	COX2	map00190(Oxidative phosphorylation)	COG1622(C:Energy production and conversion)	COG1622(Subunits I and II form the functional core of the enzyme complex. Electrons originating in cytochrome c are transferred via heme a and Cu(A) to the binuclear center formed by heme a3 and Cu(B) (By similarity))
MSTRG.1038			373	0	2.5633	0.1633	0.7367	0
MSTRG.10380			474	6.2533	18.7167	3.0267	9.3933	8.7967	YP_010593571.1(cytochrome c biogenesis B [Taxus chinensis])	GO:0005739(cellular_component:mitochondrion); GO:0016020(cellular_component:membrane); GO:0015232(molecular_function:heme transporter activity); GO:0017004(biological_process:cytochrome complex assembly)				ENOG410YFXA(O:Posttranslational modification, protein turnover, chaperones)	ENOG410YFXA(cytochrome c biogenesis)		sp|P93280|CCMB_ARATH(Putative cytochrome c biogenesis ccmB-like mitochondrial protein OS=Arabidopsis thaliana OX=3702 GN=CCMB PE=2 SV=3)
MSTRG.10385			2703	0.0267	0.75	0.03	0.2367	0.2
MSTRG.1039			344	0	3.16	0	0	0
MSTRG.10396			7758	15.9567	13.4767	14.5233	11.43	30.4067	KAH0439243.1(hypothetical protein IEQ34_025932 [Dendrobium chrysotoxum])	GO:0005739(cellular_component:mitochondrion)	K03935	NDUFS2	map00190(Oxidative phosphorylation)	ENOG41113PG(S:Function unknown); COG0649(C:Energy production and conversion)	ENOG41113PG(-); COG0649(NDH-1 shuttles electrons from NADH, via FMN and iron- sulfur (Fe-S) centers, to quinones in the respiratory chain. The immediate electron acceptor for the enzyme in this species is believed to be ubiquinone. Couples the redox reaction to proton translocation (for every two electrons transferred, four hydrogen ions are translocated across the cytoplasmic membrane), and thus…		sp|P93306|NDUS2_ARATH(NADH dehydrogenase [ubiquinone] iron-sulfur protein 2 OS=Arabidopsis thaliana OX=3702 GN=NAD7 PE=1 SV=3)
MSTRG.10401			555	0.77	7.1267	0.1867	3.0633	0.5633
MSTRG.10404			1806	1.2067	2.88	0.62	1.43	1.71	KAH9292429.1(hypothetical protein KI387_042385, partial [Taxus chinensis])	GO:0005739(cellular_component:mitochondrion)
MSTRG.10405			1176	4.2667	3.31	4.3167	2.8033	6.6667	PPE01242.1(hypothetical protein GOBAR_DD01736 [Gossypium barbadense])					ENOG411220X(S:Function unknown); ENOG41113PG(S:Function unknown)	ENOG411220X(unknow protein); ENOG41113PG(-)
MSTRG.10409			3745	0.47	1.9	0.2333	1.12	0.6067	KAH9326473.1(hypothetical protein KI387_006651, partial [Taxus chinensis])
MSTRG.10410			2515	0.2267	1.03	0.1	0.42	0.3
MSTRG.10411			284	0.5167	0.4033	0	1.0133	0
MSTRG.10413			5611	0.25	1.5967	0.0733	0.6233	0.3433
MSTRG.10414			2285	0.2133	1.4733	0.1167	0.5367	0.14
MSTRG.10415			2259	0.5367	3.47	0.43	1.69	0.89
MSTRG.10416			1537	0.1633	0.7067	0.0333	0.4933	0.2333
MSTRG.10419			1131	1.1767	7.6933	0.6767	3.03	2.27
MSTRG.10420			1607	0.0167	0.4767	0.0133	0.1133	0
MSTRG.10423			841	4.85	6.9333	5.4167	5.01	5.8167
MSTRG.10424			1837	0.2467	1.9267	0.1067	1	0.2633
MSTRG.10425			658	0.5267	0.3333	1.4767	0.7133	0.6433
MSTRG.10430			1471	0.7967	5.3833	0.3867	1.58	0.87
MSTRG.10432			308	20.9133	4.8933	12.1567	13.4167	21.1733
MSTRG.10433			344	0.78	1.4033	0.71	0.83	1.6433
MSTRG.10434			312	3.28	1.7833	2.4867	5.2833	9.71
MSTRG.10435			432	0	0	0	0	0	PHT29099.1(hypothetical protein CQW23_31306 [Capsicum baccatum])	GO:0043457(biological_process:regulation of cellular respiration)				ENOG41123PQ(S:Function unknown); ENOG41129JI(S:Function unknown)	ENOG41123PQ(-); ENOG41129JI(-)
MSTRG.10436			236	7.41	0	24.31	2.35	10.16	KAJ0628845.1(hypothetical protein HanIR_Chr00c48g0914061 [Helianthus annuus])	GO:0043457(biological_process:regulation of cellular respiration)				ENOG4111DBJ(S:Function unknown); ENOG41123PQ(S:Function unknown); ENOG410Y65V(S:Function unknown)	ENOG4111DBJ(-); ENOG41123PQ(-); ENOG410Y65V(Retrotransposon protein)
MSTRG.10437			290	0	0	0	0	0	KAJ6762425.1(hypothetical protein OIU74_025015 [Salix koriyanagi])					ENOG410Y1GU(S:Function unknown); ENOG410ZQPG(S:Function unknown)	ENOG410Y1GU(-); ENOG410ZQPG(-)
MSTRG.10438			298	15.9167	17.7767	4.9333	30.2367	57.3433	KAH9319569.1(hypothetical protein KI387_021338, partial [Taxus chinensis])
MSTRG.10439			583	3.1767	3.9733	2.56	6.11	10.94	KAH9328294.1(hypothetical protein KI387_000402, partial [Taxus chinensis])	GO:0015074(biological_process:DNA integration); GO:0003676(molecular_function:nucleic acid binding)				COG2801(L:Replication, recombination and repair)	COG2801(Retrotransposon protein)	PF17919.5(RT_RNaseH_2:RNase H-like domain found in reverse transcriptase); PF17917.5(RT_RNaseH:RNase H-like domain found in reverse transcriptase)	sp|P04323|POL3_DROME(Retrovirus-related Pol polyprotein from transposon 17.6 OS=Drosophila melanogaster OX=7227 GN=pol PE=4 SV=1)
MSTRG.10440			708	0.4667	0	0.5633	0.08	0.2267	KAJ3668764.1(hypothetical protein LUZ60_017845 [Juncus effusus])					ENOG4111JHC(S:Function unknown)	ENOG4111JHC(senescence-associated protein)		sp|Q8TGM7|ART2_YEAST(Putative uncharacterized protein ART2 OS=Saccharomyces cerevisiae (strain ATCC 204508 / S288c) OX=559292 GN=ART2 PE=5 SV=1)
MSTRG.10441			445	1.8933	0.9567	1.7733	1.6333	2.19	PKU68942.1(hypothetical protein MA16_Dca002210 [Dendrobium catenatum])					ENOG410Y2ES(S:Function unknown)	ENOG410Y2ES(-)
MSTRG.10442			1506	271.047	119.673	275.197	169.077	414.17	KAI3674637.1(hypothetical protein L2E82_52114 [Cichorium intybus])	GO:0043457(biological_process:regulation of cellular respiration)				ENOG410Y1YS(S:Function unknown); ENOG4111JHC(S:Function unknown)	ENOG410Y1YS(-); ENOG4111JHC(senescence-associated protein)		sp|Q6CQE5|TAR1_KLULA(Protein TAR1 OS=Kluyveromyces lactis (strain ATCC 8585 / CBS 2359 / DSM 70799 / NBRC 1267 / NRRL Y-1140 / WM37) OX=284590 GN=TAR1-A PE=4 SV=2)
MSTRG.10443			690	0	0	0	0	0	KAF3969134.1(hypothetical protein CMV_007046 [Castanea mollissima])	GO:0043457(biological_process:regulation of cellular respiration)	K12825	SF3A1, SAP114	map03040(Spliceosome)	ENOG410Y1YS(S:Function unknown)	ENOG410Y1YS(-)
MSTRG.10444			1289	104.853	52.1567	100.783	76.2267	131.687	KAI3674637.1(hypothetical protein L2E82_52114 [Cichorium intybus])					ENOG4111JHC(S:Function unknown)	ENOG4111JHC(senescence-associated protein)		sp|Q6CQE5|TAR1_KLULA(Protein TAR1 OS=Kluyveromyces lactis (strain ATCC 8585 / CBS 2359 / DSM 70799 / NBRC 1267 / NRRL Y-1140 / WM37) OX=284590 GN=TAR1-A PE=4 SV=2)
MSTRG.10445			723	82.9733	18.3567	71.5233	36.8933	200.433	KAB2626308.1(hypothetical protein D8674_017968 [Pyrus ussuriensis x Pyrus communis])	GO:0016020(cellular_component:membrane)				ENOG410Y1GU(S:Function unknown)	ENOG410Y1GU(-)
MSTRG.10446			271	0	0	1.2367	2.07	6.2767
MSTRG.10449			255	5.7867	14.1667	4.8733	4.2967	7.4567
MSTRG.10457			335	0.4367	0.3067	1.8733	0	1.8267
MSTRG.10461			861	0.4833	2.3067	0.1333	0.9467	0.15
MSTRG.10464			616	0.3633	0.1833	1.0867	0.6	0.3567
MSTRG.1047			412	0	0	0	0	1.3667	KAH9328950.1(hypothetical protein KI387_001058, partial [Taxus chinensis])
MSTRG.10471			492	0	0	1.0433	0	0
MSTRG.10472			466	1.1033	1.1567	2.4467	0.4467	2.9967	XP_023921896.1(phospholipase A1-Igamma2, chloroplastic-like, partial [Quercus suber])	GO:0006629(biological_process:lipid metabolic process)				ENOG410Y942(S:Function unknown)	ENOG410Y942(phospholipase A1-Igamma1, chloroplastic-like)
MSTRG.10473			406	0.22	3.3233	0	0.6433	0
MSTRG.10474			314	0	0	0	0	0
MSTRG.10478			254	0.6667	10.3233	3.0867	10.5967	9.13	KAH9315760.1(hypothetical protein KI387_024387, partial [Taxus chinensis])	GO:0005739(cellular_component:mitochondrion)
MSTRG.10483			257	1.26	0	0.6833	2.3167	0
MSTRG.10485			1650	0.64	2.8067	1.3367	0.9367	1.6967	KAH9301087.1(hypothetical protein KI387_012670, partial [Taxus chinensis])	GO:0006099(biological_process:tricarboxylic acid cycle); GO:0030060(molecular_function:L-malate dehydrogenase activity); GO:0019752(biological_process:carboxylic acid metabolic process); GO:0016616(molecular_function:oxidoreductase activity, acting on the CH-OH group of donors, NAD or NADP as acceptor)							sp|P37228|MDHG_SOYBN(Malate dehydrogenase, glyoxysomal OS=Glycine max OX=3847 PE=2 SV=2)
MSTRG.10493			1095	3.4067	6.09	3.3467	3.6567	2.8167	XP_057817264.1(uncharacterized protein LOC131030448 [Cryptomeria japonica])					ENOG410ZEAS(S:Function unknown)	ENOG410ZEAS(-)
MSTRG.10495			968	55.66	53.1767	56.76	52.4767	68.4367	XP_057817264.1(uncharacterized protein LOC131030448 [Cryptomeria japonica])					ENOG410ZEAS(S:Function unknown)	ENOG410ZEAS(-)
MSTRG.10496			367	0.6667	0	1.3833	0.3867	0	KAH9290794.1(hypothetical protein KI387_034911, partial [Taxus chinensis])	GO:0016310(biological_process:phosphorylation); GO:0005886(cellular_component:plasma membrane); GO:0005524(molecular_function:ATP binding); GO:0004672(molecular_function:protein kinase activity)				COG0515(T:Signal transduction mechanisms)	COG0515(Serine Threonine protein kinase)	PF07714.21(PK_Tyr_Ser-Thr:Protein tyrosine and serine/threonine kinase); PF00069.29(Pkinase:Protein kinase domain)	sp|P0DH62|Y4407_SELML(Inactive protein kinase SELMODRAFT_444075 OS=Selaginella moellendorffii OX=88036 GN=SELMODRAFT_444075 PE=2 SV=1)
MSTRG.105			1013	0.6533	1.4767	0.2667	1.01	0.61
MSTRG.10501			307	1.2333	0	0.7433	0.36	0.7133
MSTRG.10502			278	0	0	0	0	0
MSTRG.10510			281	0	0.66	0	0.5033	1.8733	KRH17748.1(hypothetical protein GLYMA_13G012300v4 [Glycine max])	GO:0043457(biological_process:regulation of cellular respiration)				ENOG41117RD(S:Function unknown); ENOG4112BYE(S:Function unknown)	ENOG41117RD(-); ENOG4112BYE(protein Sb1514s002010 source)
MSTRG.10511			2558	0.1533	0.4933	0.3367	0.2833	0.6567
MSTRG.10512			1837	0.2433	0.39	0.1833	0.1767	0.6167
MSTRG.10515			502	0	0.2	0	0.09	1.7333	KAH9311373.1(hypothetical protein KI387_026408, partial [Taxus chinensis])
MSTRG.10523			1099	3.7867	1.3167	4.3933	4.0933	4.2767	GLJ36718.1(hypothetical protein SUGI_0739030 [Cryptomeria japonica])	GO:0016787(molecular_function:hydrolase activity); GO:0051377(molecular_function:mannose-ethanolamine phosphotransferase activity); GO:0005789(cellular_component:endoplasmic reticulum membrane)	K05285	PIGN	map00563(Glycosylphosphatidylinositol (GPI)-anchor biosynthesis)	COG1524(S:Function unknown)	COG1524(type i phosphodiesterase nucleotide pyrophosphatase)	PF04987.18(PigN:Phosphatidylinositolglycan class N (PIG-N))	sp|Q9R1S3|PIGN_MOUSE(GPI ethanolamine phosphate transferase 1 OS=Mus musculus OX=10090 GN=Pign PE=2 SV=2)
MSTRG.10524			759	6.28	15.1033	10.53	9.8367	12.6467	KAH9326345.1(hypothetical protein KI387_006523 [Taxus chinensis])					ENOG4111XVU(S:Function unknown)	ENOG4111XVU(-)	PF02892.19(zf-BED:BED zinc finger)
MSTRG.10527			311	0	0	0	0	0
MSTRG.10528			1105	0	0	0	0	0	KAH9314889.1(hypothetical protein KI387_023516, partial [Taxus chinensis])	GO:0003700(molecular_function:transcription factor activity, sequence-specific DNA binding); GO:0005634(cellular_component:nucleus); GO:0003677(molecular_function:DNA binding)
MSTRG.10530			242	2.9367	0	0	0.7567	0	KAH9288936.1(hypothetical protein KI387_033053 [Taxus chinensis])	GO:0016310(biological_process:phosphorylation); GO:0016301(molecular_function:kinase activity)				COG0515(T:Signal transduction mechanisms)	COG0515(Serine Threonine protein kinase)		sp|C0LGX1|Y5524_ARATH(Probable LRR receptor-like serine/threonine-protein kinase At5g65240 OS=Arabidopsis thaliana OX=3702 GN=At5g65240 PE=2 SV=1)
MSTRG.10536			1380	2.49	1.4667	2.0333	3.39	4.44	KAH9289374.1(hypothetical protein KI387_033491 [Taxus chinensis])
MSTRG.10537			2715	49.4167	15.6933	75.48	44.5233	117.343	KAH9290769.1(hypothetical protein KI387_034886, partial [Taxus chinensis])
MSTRG.10540			491	6.3167	3.89	3.2367	4.57	4.4367	KAH9298758.1(hypothetical protein KI387_030440, partial [Taxus chinensis])
MSTRG.10541			1715	3.8733	1.89	3.98	2.2267	5.13
MSTRG.10542			1034	38.8867	24.7233	36.0567	32.3067	44.0967	XP_057817185.1(uncharacterized protein LOC131030395 [Cryptomeria japonica])	GO:0016020(cellular_component:membrane)				ENOG410XXVP(S:Function unknown)	ENOG410XXVP(-)	PF09813.13(Coa3_cc:Cytochrome c oxidase assembly factor 3)
MSTRG.10543			221	26.8267	20.73	15.9767	21.8167	41.13
MSTRG.10549			364	2.6567	1.44	3.2633	0.69	2.61	KAH9310521.1(hypothetical protein KI387_025556, partial [Taxus chinensis])	GO:0016020(cellular_component:membrane); GO:0080162(biological_process:intracellular auxin transport); GO:0009734(biological_process:auxin-activated signaling pathway)	K24139	PILS, ECM3		COG0679(S:Function unknown)	COG0679(Auxin Efflux Carrier)	PF03547.22(Mem_trans:Membrane transport protein)	sp|Q9LZN2|PILS6_ARATH(Protein PIN-LIKES 6 OS=Arabidopsis thaliana OX=3702 GN=PILS6 PE=2 SV=1)
MSTRG.10550			2085	6.6933	5.7467	18.8133	6.8833	10.32	XP_057817249.1(rhomboid-like protein 14, mitochondrial [Cryptomeria japonica])	GO:0004252(molecular_function:serine-type endopeptidase activity); GO:0016020(cellular_component:membrane); GO:0046872(molecular_function:metal ion binding)	K09651	RHBDD1, RHBDL4		ENOG41100KJ(S:Function unknown)	ENOG41100KJ(Rhomboid domain containing)	PF01694.26(Rhomboid:Rhomboid family); PF00641.22(zf-RanBP:Zn-finger in Ran binding protein and others)	sp|Q8TEB9|RHBL4_HUMAN(Rhomboid-related protein 4 OS=Homo sapiens OX=9606 GN=RHBDD1 PE=1 SV=1)
MSTRG.10551			563	0.4833	0	0.0733	0.08	0.4333	KAH9293953.1(hypothetical protein KI387_040844, partial [Taxus chinensis])
MSTRG.10553			878	0.6867	0.51	1.3367	0.6767	0.33	KAH9289314.1(hypothetical protein KI387_033431, partial [Taxus chinensis])					COG4886(S:Function unknown)	COG4886(leucine Rich Repeat)	PF00931.26(NB-ARC:NB-ARC domain)
MSTRG.10555			323	5.2767	2.2733	2.2933	4.21	1.7033
MSTRG.10576			1454	0.26	1.0833	0.03	0.6667	0.3833
MSTRG.10577			3221	0.4167	1.91	0.2333	0.9933	0.83	KAH9291125.1(hypothetical protein KI387_041784, partial [Taxus chinensis])
MSTRG.10578			3489	2.5167	2.0967	1.4833	2.42	3.1	GLJ21419.1(hypothetical protein SUGI_0394410 [Cryptomeria japonica])
MSTRG.1058			1065	51.6733	38.3233	54.6433	52.43	88.6567	ABK21789.1(unknown [Picea sitchensis])
MSTRG.10582			4079	0.6667	3.1767	0.37	1.7267	0.9	KAH9291126.1(hypothetical protein KI387_041785, partial [Taxus chinensis])	GO:0005739(cellular_component:mitochondrion)				COG0055(C:Energy production and conversion)	COG0055(Produces ATP from ADP in the presence of a proton gradient across the membrane. The catalytic sites are hosted primarily by the beta subunits (By similarity))
MSTRG.10583			578	0.06	1.2733	0	1.0567	0.0867
MSTRG.10591			339	4.03	12.9567	2.0133	5.2533	3.2433
MSTRG.10592			3280	29.32	46.1933	24.86	29.0267	35.0233	KAI3489011.1(hypothetical protein L1887_46857 [Cichorium endivia])		K02132	ATPeF1A, ATP5A1, ATP1	map00190(Oxidative phosphorylation)	ENOG410Z9WV(S:Function unknown)	ENOG410Z9WV(-)		sp|P93276|M030_ARATH(Uncharacterized mitochondrial protein AtMg00030 OS=Arabidopsis thaliana OX=3702 GN=AtMg00030 PE=4 SV=1)
MSTRG.10597			928	1.3733	3.4033	0.4433	1.8367	2.2
MSTRG.10599			1424	9.1433	8.7833	6.7233	8.7833	8.9067	GLJ56545.1(hypothetical protein SUGI_1227530 [Cryptomeria japonica])	GO:0009536(cellular_component:plastid); GO:0008137(molecular_function:NADH dehydrogenase (ubiquinone) activity); GO:0016020(cellular_component:membrane); GO:0042773(biological_process:ATP synthesis coupled electron transport); GO:0005739(cellular_component:mitochondrion)	K03883	ND5	map00190(Oxidative phosphorylation)	COG1009(C:Energy production and conversion)	COG1009(subunit l)		sp|P10330|NU5M_OENBE(NADH-ubiquinone oxidoreductase chain 5 OS=Oenothera berteroana OX=3950 GN=ND5 PE=2 SV=2)
MSTRG.10605			3359	1.0867	0.66	0.9533	0.7533	0.73	KUM50550.1(NADH dehydrogenase subunit 4 [Picea glauca])	GO:0009536(cellular_component:plastid); GO:0008137(molecular_function:NADH dehydrogenase (ubiquinone) activity); GO:0016020(cellular_component:membrane); GO:0005739(cellular_component:mitochondrion); GO:0031966(cellular_component:mitochondrial membrane); GO:0070469(cellular_component:respiratory chain); GO:0042773(biological_process:ATP synthesis coupled electron transport)	K03881	ND4	map00190(Oxidative phosphorylation)	COG1008(C:Energy production and conversion)	COG1008(subunit m)		sp|Q04050|NU4M_BRACM(NADH-ubiquinone oxidoreductase chain 4 OS=Brassica campestris OX=3711 GN=ND4 PE=3 SV=1)
MSTRG.10606			335	1.9433	20.79	0.8533	6.8167	1.18
MSTRG.10610			334	0.6667	3.0533	0	1	0.2467
MSTRG.10611			1517	0.1433	0.44	0	0.11	0
MSTRG.10613			2140	1.0567	5.9	0.2667	2.8267	1.18								PF12743.11(ESR1_C:Oestrogen-type nuclear receptor final C-terminal)
MSTRG.10618			1148	0.1233	0.9533	0.1733	0.19	0.1733	KAH9314361.1(hypothetical protein KI387_022988 [Taxus chinensis])
MSTRG.10619			2255	38.08	34.6	34.5733	28.6567	67.7767	YP_009430358.1(orf187 [Bupleurum falcatum])					ENOG41113PG(S:Function unknown); ENOG410Y22D(S:Function unknown)	ENOG41113PG(-); ENOG410Y22D(-)
MSTRG.10620			1812	28.78	22.5733	24.5633	19.2467	63.7267	KAH9292424.1(hypothetical protein KI387_042380, partial [Taxus chinensis])	GO:0005739(cellular_component:mitochondrion)				ENOG4111UA7(S:Function unknown)	ENOG4111UA7(-)
MSTRG.1063			2652	1.0167	0.15	0.2633	1.94	0.43	KAH9327910.1(hypothetical protein KI387_000018, partial [Taxus chinensis])	GO:0003964(molecular_function:RNA-directed DNA polymerase activity)
MSTRG.10648			1041	0.2133	0	0	0.1367	0
MSTRG.10649			1022	1.31	1.6467	1.4033	1.3	1.6067
MSTRG.10651			10452	0.6467	3.28	0.2067	1.5633	0.67
MSTRG.10652			6448	0.1933	1.0533	0.06	0.5167	0.1667
MSTRG.10655			3164	0.7567	2.3667	0.2833	1.18	0.7367
MSTRG.10656			12743	13.3533	26.0467	9.3333	17.9267	16.81	KAJ1682026.1(hypothetical protein LUZ63_022753 [Rhynchospora breviuscula])	GO:0016740(molecular_function:transferase activity); GO:0005739(cellular_component:mitochondrion)				ENOG4111PC4(S:Function unknown)	ENOG4111PC4(Pfam:Cw-hydrolase)		sp|P93276|M030_ARATH(Uncharacterized mitochondrial protein AtMg00030 OS=Arabidopsis thaliana OX=3702 GN=AtMg00030 PE=4 SV=1)
MSTRG.10657			3335	0.57	1.8333	0.1367	1.0133	0.5833
MSTRG.10658			4914	0.3367	1.83	0.0767	0.7367	0.36
MSTRG.10660			5321	0.1833	1.03	0.0433	0.36	0.2067
MSTRG.10662			1378	0.2133	0.8467	0.0167	0.3133	0.0167
MSTRG.10672			2162	0.16	0.9133	0.0233	0.7267	0.2533
MSTRG.10673			3170	0.1067	0.5933	0.04	0.44	0.2067
MSTRG.10674			3959	0.2967	1.87	0.12	0.71	0.2933
MSTRG.10676			4073	0.4033	1.34	0.1567	0.7567	0.4467	AFK35083.1(unknown [Lotus japonicus])	GO:0005739(cellular_component:mitochondrion)
MSTRG.10677			822	0	0.0533	0.0067	0.05	0.0067	KAI3489011.1(hypothetical protein L1887_46857 [Cichorium endivia])	GO:0005739(cellular_component:mitochondrion)	K02132	ATPeF1A, ATP5A1, ATP1	map00190(Oxidative phosphorylation)
MSTRG.10678			364	0	0	0	0.3633	0	GLJ58702.1(hypothetical protein SUGI_1469160 [Cryptomeria japonica])	GO:0005739(cellular_component:mitochondrion)				ENOG410Z9WV(S:Function unknown)	ENOG410Z9WV(-)		sp|P93276|M030_ARATH(Uncharacterized mitochondrial protein AtMg00030 OS=Arabidopsis thaliana OX=3702 GN=AtMg00030 PE=4 SV=1)
MSTRG.10679			2298	0.02	0	0	0	0.0367
MSTRG.10682			214	0	0	0	0	0
MSTRG.10685			433	2.4	2.2633	0.2467	1.8467	1.0567
MSTRG.10689			1744	1.2567	0.3667	1.15	1.78	6.5933
MSTRG.10691			1475	17.8333	7.06	15.0233	14.58	41.0567
MSTRG.10692			217	0	0	0.6033	0	0
MSTRG.10694			379	3.02	3.4633	1.2667	3.22	1.74
MSTRG.10698			557	1.44	0.3	0.1867	0.2167	0	KAH9290725.1(hypothetical protein KI387_034842, partial [Taxus chinensis])
MSTRG.10699			281	1.4667	5.3933	5.02	1.89	1.9867
MSTRG.10700			212	8.26	0	0	0	1.89
MSTRG.10702			1064	0.9733	1.4667	1.6767	1.6667	1.99
MSTRG.10703			251	2.7333	2.2267	5.6633	6.2333	3.1533	KAH9329253.1(hypothetical protein KI387_001361, partial [Taxus chinensis])
MSTRG.10704			384	1.19	3.41	2.6667	2.7433	2.1733
MSTRG.10708			386	1.2267	5.0367	5.4567	4.42	3.7067	KAH9299310.1(hypothetical protein KI387_030992, partial [Taxus chinensis])
MSTRG.10709			230	0	0	0	0	0	KAH9331483.1(hypothetical protein KI387_003591, partial [Taxus chinensis])
MSTRG.10710			877	0.6333	0.5433	0.81	0.7733	0.8267
MSTRG.10711			774	0.6333	1.72	0.9733	0.8167	2.26	KAH9312764.1(hypothetical protein KI387_027799, partial [Taxus chinensis])
MSTRG.10712			271	6.3167	7.3867	9.39	3.4933	9.3533	KAH9312764.1(hypothetical protein KI387_027799, partial [Taxus chinensis])	GO:0016787(molecular_function:hydrolase activity); GO:0004386(molecular_function:helicase activity); GO:0003724(molecular_function:RNA helicase activity); GO:0003676(molecular_function:nucleic acid binding); GO:0005524(molecular_function:ATP binding); GO:0003743(molecular_function:translation initiation factor activity)	K13025	EIF4A3, FAL1	map03013(Nucleocytoplasmic transport); map03015(mRNA surveillance pathway); map03040(Spliceosome)	COG0513(L:Replication, recombination and repair)	COG0513(purine NTP-dependent helicase activity)		sp|B5FZY7|IF4A3_TAEGU(Eukaryotic initiation factor 4A-III OS=Taeniopygia guttata OX=59729 GN=EIF4A3 PE=2 SV=1)
MSTRG.10713			451	1.1967	1.5433	1.4467	0.82	2.7433	KAH9312764.1(hypothetical protein KI387_027799, partial [Taxus chinensis])	GO:0016787(molecular_function:hydrolase activity); GO:0003724(molecular_function:RNA helicase activity); GO:0003676(molecular_function:nucleic acid binding); GO:0005524(molecular_function:ATP binding)	K13025	EIF4A3, FAL1	map03013(Nucleocytoplasmic transport); map03015(mRNA surveillance pathway); map03040(Spliceosome)	COG0513(L:Replication, recombination and repair)	COG0513(purine NTP-dependent helicase activity)		sp|Q7ZVA6|IF4A3_DANRE(Eukaryotic initiation factor 4A-III OS=Danio rerio OX=7955 GN=eif4a3 PE=2 SV=1)
MSTRG.10719			1015	1.0133	1.58	1.02	1.3467	1.16
MSTRG.10721			291	1.42	1.5933	2.2167	0.8733	4.1167	KAH9304109.1(hypothetical protein KI387_008513, partial [Taxus chinensis])
MSTRG.10737			323	42.66	1.0233	69.08	2.5167	5.5733
MSTRG.10738			1108	0.6267	2.54	0.46	1.2467	0.0267	KAH9288328.1(hypothetical protein KI387_032445, partial [Taxus chinensis])	GO:0046873(molecular_function:metal ion transmembrane transporter activity); GO:0016020(cellular_component:membrane); GO:0015086(molecular_function:cadmium ion transmembrane transporter activity); GO:0005384(molecular_function:manganese ion transmembrane transporter activity)	K21398	SLC11A2, DMT1, NRAMP2		COG1914(P:Inorganic ion transport and metabolism)	COG1914(H( )-stimulated, divalent metal cation uptake system (By similarity))		sp|U5GKY6|NRP62_POPTR(Metal transporter Nramp6.2 OS=Populus trichocarpa OX=3694 GN=NRAMP6.2 PE=3 SV=1)
MSTRG.10749			329	0.44	1.2667	0.57	2.1167	0.83	KAH9295210.1(hypothetical protein KI387_038798 [Taxus chinensis])
MSTRG.1075			455	1.6233	3.8467	1.5067	1.7967	3.1967	KAH9290779.1(hypothetical protein KI387_034896 [Taxus chinensis])
MSTRG.10750			237	1.6633	3.0167	3.3467	3.9433	3.1533	GLJ16925.1(hypothetical protein SUGI_0292270 [Cryptomeria japonica])					ENOG410Z7Z7(S:Function unknown)	ENOG410Z7Z7(Pentatricopeptide repeat-containing protein)		sp|Q5XET4|PP142_ARATH(Pentatricopeptide repeat-containing protein At2g01860 OS=Arabidopsis thaliana OX=3702 GN=EMB975 PE=2 SV=1)
MSTRG.10761			204	0	0	0	5.2267	11.7667
MSTRG.10766			3606	1.4267	0.5367	3.2033	1.63	8.1733	KAH9304596.1(hypothetical protein KI387_009000, partial [Taxus chinensis])
MSTRG.10767			1083	0.13	1.32	0.75	0.8267	0.1067	KAH9289055.1(hypothetical protein KI387_033172, partial [Taxus chinensis])
MSTRG.10768			357	28.97	22.69	19.5733	31.9133	39.7867
MSTRG.10769			1840	0.3433	0.0833	1.04	0.24	0.1933	KAH9290382.1(hypothetical protein KI387_034499 [Taxus chinensis])
MSTRG.10770			203	5.7667	0	12.4033	0	2.42	KAH9290662.1(hypothetical protein KI387_034779, partial [Taxus chinensis])
MSTRG.10771			532	0.47	0.2167	2.05	0.2667	0.28	KAH9290661.1(hypothetical protein KI387_034778, partial [Taxus chinensis])
MSTRG.10772			917	0.4467	0.1367	1.54	0.1567	0.1633	KAH9289314.1(hypothetical protein KI387_033431, partial [Taxus chinensis])
MSTRG.10773			244	0	0	0	0	3.5867
MSTRG.10774			633	0.21	0	0.2033	0.4233	0.96
MSTRG.10776			200	0	0	0	0	0
MSTRG.10782			286	11.9733	8.5467	3.1367	11.3533	13.76
MSTRG.1079			1275	1.75	1.06	2.1633	1.6567	2.1267
MSTRG.10792			921	3.96	1.86	3.7433	3.5367	3.9667
MSTRG.10794			1698	1.4867	1.2033	0.8933	1.89	3.0267	KAH9293624.1(hypothetical protein KI387_041171, partial [Taxus chinensis])					ENOG410Z7Z7(S:Function unknown)	ENOG410Z7Z7(Pentatricopeptide repeat-containing protein)	PF13041.10(PPR_2:PPR repeat family); PF01535.24(PPR:PPR repeat)	sp|P0C8Q2|PP323_ARATH(Pentatricopeptide repeat-containing protein At4g19191, mitochondrial OS=Arabidopsis thaliana OX=3702 GN=PCMP-E1 PE=2 SV=1)
MSTRG.10800			248	6.27	2.2867	1.73	3.5133	0.8667
MSTRG.10805			715	0	0	0.2167	0.07	0.08	KAH9290628.1(hypothetical protein KI387_034745 [Taxus chinensis])	GO:0008094(molecular_function:DNA-dependent ATPase activity); GO:0006281(biological_process:DNA repair); GO:0005634(cellular_component:nucleus); GO:0004386(molecular_function:helicase activity); GO:0046872(molecular_function:metal ion binding); GO:0140658(deleted:old GO); GO:0005524(molecular_function:ATP binding)				ENOG410XPDU(L:Replication, recombination and repair); COG0553(L:Replication, recombination and repair)	ENOG410XPDU(Transcription termination factor, RNA polymerase II); COG0553(helicase)	PF00271.35(Helicase_C:Helicase conserved C-terminal domain)	sp|Q94BR5|CHR28_ARATH(Helicase-like transcription factor CHR28 OS=Arabidopsis thaliana OX=3702 GN=CHR28 PE=1 SV=1)
MSTRG.10818			477	14.74	32.0467	17.6233	19.89	24.5867	KAH9310967.1(hypothetical protein KI387_026002, partial [Taxus chinensis])
MSTRG.1083			1235	0.2467	1.2867	0.0367	0.5867	0.18	BAJ22096.1(ribosomal protein L16 [Cycas taitungensis])	GO:0005840(cellular_component:ribosome); GO:1990904(cellular_component:ribonucleoprotein complex); GO:0005739(cellular_component:mitochondrion); GO:0019843(molecular_function:rRNA binding); GO:0003735(molecular_function:structural constituent of ribosome); GO:0006412(biological_process:translation)							sp|Q04715|RM16_PETHY(Large ribosomal subunit protein uL16m OS=Petunia hybrida OX=4102 GN=RPL16 PE=2 SV=1)
MSTRG.10842			582	0.39	0	10.4233	0.47	0.2067	KAH9290231.1(hypothetical protein KI387_034348 [Taxus chinensis])	GO:0042221(biological_process:response to chemical); GO:0004364(molecular_function:glutathione transferase activity); GO:0006749(biological_process:glutathione metabolic process)	K00799	GST, gst	map00480(Glutathione metabolism)	ENOG410XSIX(O:Posttranslational modification, protein turnover, chaperones)	ENOG410XSIX(glutathione Stransferase)	PF00043.29(GST_C:Glutathione S-transferase, C-terminal domain); PF13410.10(GST_C_2:Glutathione S-transferase, C-terminal domain)	sp|Q9ZRW8|GSTUJ_ARATH(Glutathione S-transferase U19 OS=Arabidopsis thaliana OX=3702 GN=GSTU19 PE=1 SV=1)
MSTRG.10844			1003	3.63	5.81	5.2867	2.52	4.9433	KAH9290242.1(hypothetical protein KI387_034359, partial [Taxus chinensis])		K00799	GST, gst	map00480(Glutathione metabolism)	ENOG410XSIX(O:Posttranslational modification, protein turnover, chaperones)	ENOG410XSIX(glutathione Stransferase)	PF00043.29(GST_C:Glutathione S-transferase, C-terminal domain); PF13410.10(GST_C_2:Glutathione S-transferase, C-terminal domain); PF16865.9(GST_C_5:Glutathione S-transferase, C-terminal domain)	sp|Q03666|GSTX4_TOBAC(Probable glutathione S-transferase OS=Nicotiana tabacum OX=4097 PE=2 SV=1)
MSTRG.10846			568	0.12	0.2833	3.3033	0.0667	0	KAH9290231.1(hypothetical protein KI387_034348 [Taxus chinensis])	GO:0042221(biological_process:response to chemical); GO:0004364(molecular_function:glutathione transferase activity); GO:0006749(biological_process:glutathione metabolic process)	K00799	GST, gst	map00480(Glutathione metabolism)	ENOG410XSIX(O:Posttranslational modification, protein turnover, chaperones)	ENOG410XSIX(glutathione Stransferase)	PF13410.10(GST_C_2:Glutathione S-transferase, C-terminal domain)	sp|Q9ZRW8|GSTUJ_ARATH(Glutathione S-transferase U19 OS=Arabidopsis thaliana OX=3702 GN=GSTU19 PE=1 SV=1)
MSTRG.10860			568	0.12	0.07	0.18	0.14	2.3333
MSTRG.10861			1116	1.3167	0.1	6.52	0.29	0.1167	KAH9290579.1(hypothetical protein KI387_034696, partial [Taxus chinensis])		K00799	GST, gst	map00480(Glutathione metabolism)	ENOG410XSIX(O:Posttranslational modification, protein turnover, chaperones)	ENOG410XSIX(glutathione Stransferase)	PF02798.24(GST_N:Glutathione S-transferase, N-terminal domain); PF13409.10(GST_N_2:Glutathione S-transferase, N-terminal domain); PF13417.10(GST_N_3:Glutathione S-transferase, N-terminal domain); PF13410.10(GST_C_2:Glutathione S-transferase, C-terminal domain); PF00043.29(GST_C:Glutathione S-transferase, C-terminal domain); PF16865.9(GST_C_5:Glutathione S-transferase, C-terminal domain)	sp|P49332|GSTXC_TOBAC(Probable glutathione S-transferase parC OS=Nicotiana tabacum OX=4097 GN=PARC PE=2 SV=1)
MSTRG.10865			547	0	0	0	0	0
MSTRG.10866			1507	1.4067	2.1733	0.23	2.5967	0.2833	KAH9323082.1(hypothetical protein KI387_017721, partial [Taxus chinensis])
MSTRG.10867			403	0.89	0.9333	0.65	0.7367	0.5733
MSTRG.10874			2028	0.6167	1.05	0.4233	0.5367	0.7467	KAH9305065.1(hypothetical protein KI387_009469 [Taxus chinensis])							PF13456.10(RVT_3:Reverse transcriptase-like)
MSTRG.10875			1133	0.36	0.82	0.1267	0.29	0.3133
MSTRG.10876			223	3.58	6.5833	0	4.76	0
MSTRG.10877			347	1.6167	0	0.4067	0.2333	0
MSTRG.10878			598	0	0	0.11	0	1.0633
MSTRG.10887			200	0	0	5.5333	2.9367	0
MSTRG.10889			287	7.2633	6.05	6.06	3.13	9.2867	KAH9288818.1(hypothetical protein KI387_032935, partial [Taxus chinensis])							PF13650.10(Asp_protease_2:Aspartyl protease); PF13975.10(gag-asp_proteas:gag-polyprotein putative aspartyl protease)
MSTRG.1089			1135	0.2967	3.4767	0.09	2.6767	0	KAH9293234.1(hypothetical protein KI387_041562, partial [Taxus chinensis])					ENOG410YAGH(S:Function unknown); ENOG410YXZ3(S:Function unknown)	ENOG410YAGH(C1-like domain); ENOG410YXZ3(DC1 domain-containing protein)
MSTRG.10898			338	23.76	6.3333	19.62	16.5033	20.9267	KAH9289875.1(hypothetical protein KI387_033992, partial [Taxus chinensis])					ENOG411157J(S:Function unknown)	ENOG411157J(-)		sp|Q9SS87|SEOB_ARATH(Protein SIEVE ELEMENT OCCLUSION B OS=Arabidopsis thaliana OX=3702 GN=SEOB PE=1 SV=1)
MSTRG.10899			775	0.6767	0.18	0.3467	0.9133	0.4833	KAH9290547.1(hypothetical protein KI387_034664, partial [Taxus chinensis])
MSTRG.10902			706	8.52	4.04	8.1967	6.5333	6.8267	KAH9290550.1(hypothetical protein KI387_034667, partial [Taxus chinensis])					COG4886(S:Function unknown)	COG4886(leucine Rich Repeat)	PF01582.24(TIR:TIR domain); PF13676.10(TIR_2:TIR domain)	sp|Q40392|TMVRN_NICGU(TMV resistance protein N OS=Nicotiana glutinosa OX=35889 GN=N PE=1 SV=1)
MSTRG.10903			2161	0.6433	0.1233	0.69	0.61	0.47	KAH9290547.1(hypothetical protein KI387_034664, partial [Taxus chinensis])							PF00931.26(NB-ARC:NB-ARC domain); PF12799.11(LRR_4:Leucine Rich repeats (2 copies)); PF13855.10(LRR_8:Leucine rich repeat)
MSTRG.10904			870	1.59	0.52	1.3367	0.7133	1.39	KAH9315799.1(hypothetical protein KI387_024426, partial [Taxus chinensis])							PF12799.11(LRR_4:Leucine Rich repeats (2 copies)); PF13855.10(LRR_8:Leucine rich repeat)
MSTRG.10908			308	0	0.4133	0.2467	0	0	KAH9290588.1(hypothetical protein KI387_034705 [Taxus chinensis])	GO:0016740(molecular_function:transferase activity); GO:0016746(molecular_function:transferase activity, transferring acyl groups); GO:0042617(biological_process:paclitaxel biosynthetic process)	K19861	BEBT, AMAT		ENOG4111937(S:Function unknown)	ENOG4111937(benzyl alcohol O-benzoyltransferase-like)	PF02458.19(Transferase:Transferase family)	sp|Q8LL69|DBNBT_TAXCA(3'-N-debenzoyl-2'-deoxytaxol N-benzoyltransferase OS=Taxus canadensis OX=88032 GN=TAX10 PE=1 SV=1)
MSTRG.1091			455	6.4667	2.1633	23.0333	6.9933	5.1533
MSTRG.10913			689	0.2	0.21	0.3833	0.1333	0.57	KAH9288008.1(hypothetical protein KI387_032125, partial [Taxus chinensis])							PF00931.26(NB-ARC:NB-ARC domain); PF13191.10(AAA_16:AAA ATPase domain)
MSTRG.10916			356	0.18	0	0	0	0.2167	KAH9290547.1(hypothetical protein KI387_034664, partial [Taxus chinensis])
MSTRG.1092			522	0.5133	0.27	0.4567	0.23	0.5367
MSTRG.10924			907	78.12	62.06	100.703	62.0567	85.5633	XP_057861308.1(uncharacterized protein LOC131069769 [Cryptomeria japonica])					ENOG410Y3AQ(S:Function unknown)	ENOG410Y3AQ(-)
MSTRG.10929			1360	7.4133	4.7	7.9567	7.49	18.01	KAH9328752.1(hypothetical protein KI387_000860, partial [Taxus chinensis])	GO:0005737(cellular_component:cytoplasm); GO:0006007(biological_process:glucose catabolic process); GO:0030145(molecular_function:manganese ion binding); GO:0004523(molecular_function:RNA-DNA hybrid ribonuclease activity); GO:0003676(molecular_function:nucleic acid binding); GO:0046537(molecular_function:2,3-bisphosphoglycerate-independent phosphoglycerate mutase activity); GO:0004619(molecular_f…	K15633	gpmI	map00010(Glycolysis / Gluconeogenesis); map00260(Glycine, serine and threonine metabolism)	COG0696(G:Carbohydrate transport and metabolism)	COG0696(Catalyzes the interconversion of 2-phosphoglycerate and 3-phosphoglycerate (By similarity))		sp|P30792|PMGI_MAIZE(2,3-bisphosphoglycerate-independent phosphoglycerate mutase OS=Zea mays OX=4577 PE=1 SV=1)
MSTRG.10936			577	3.5667	2.34	3.0767	2.6933	1.86	XP_057823106.1(probable protein arginine N-methyltransferase 6 [Cryptomeria japonica])
MSTRG.10937			471	1.7633	1.02	2.4767	1.1133	1.2867
MSTRG.10939			1550	14.7233	0.05	17.72	5.5467	15.0233	KAH9290521.1(hypothetical protein KI387_034638, partial [Taxus chinensis])
MSTRG.10940			393	8.21	2.4267	5.7767	3.28	1.57
MSTRG.10941			1370	0.38	0.1433	0.8633	0.22	0.49
MSTRG.10942			624	3.7067	2.3033	2.6167	2.1067	17.4533	KAH9297967.1(hypothetical protein KI387_029649, partial [Taxus chinensis])							PF01535.24(PPR:PPR repeat)
MSTRG.10943			253	3.0567	1.1033	4.99	1.6267	0.3733
MSTRG.10944			931	43.1033	31.3167	42.3633	37.24	43.0467	XP_028796501.1(phytochrome-associated serine/threonine-protein phosphatase-like [Prosopis alba])	GO:0017018(molecular_function:myosin phosphatase activity); GO:0046872(molecular_function:metal ion binding); GO:0004722(molecular_function:protein serine/threonine phosphatase activity)	K15498	PPP6C		ENOG410XNR9(T:Signal transduction mechanisms)	ENOG410XNR9(serine threonine-protein phosphatase)	PF00149.32(Metallophos:Calcineurin-like phosphoesterase)	sp|Q8LSN3|FYPP_PEA(Phytochrome-associated serine/threonine-protein phosphatase OS=Pisum sativum OX=3888 GN=FYPP PE=1 SV=1)
MSTRG.10945			406	1.2233	0.83	2.0333	0.11	0.98
MSTRG.1095			406	0.36	0.1633	4.5867	1.2967	6.2967
MSTRG.10951			355	14.33	9.5333	7.0467	11.1933	8.3	KAH9326095.1(hypothetical protein KI387_006273, partial [Taxus chinensis])
MSTRG.10954			925	25.31	0	23.11	15.18	22.4567	KAH9290520.1(hypothetical protein KI387_034637, partial [Taxus chinensis])
MSTRG.10958			251	3.9933	0	5.9867	5.4967	6.2	KAH9289844.1(hypothetical protein KI387_033961, partial [Taxus chinensis])							PF14111.10(DUF4283:Domain of unknown function (DUF4283))
MSTRG.1096			1018	0.51	0.0567	1.9267	0.26	2.4567
MSTRG.10967			1957	0.7833	0.1933	2.0033	0.2	0.4633	KAH9290512.1(hypothetical protein KI387_034629 [Taxus chinensis])					ENOG410YZ3E(K:Transcription); ENOG410YRPE(S:Function unknown)	ENOG410YZ3E(B3 domain-containing transcription factor); ENOG410YRPE(B3 domain-containing protein)	PF02362.25(B3:B3 DNA binding domain)	sp|Q8S2E6|Y1235_ORYSJ(B3 domain-containing protein Os01g0723500 OS=Oryza sativa subsp. japonica OX=39947 GN=Os01g0723500 PE=3 SV=1)
MSTRG.10968			200	2.3033	4.1333	0	5.9633	0	GLJ21646.1(hypothetical protein SUGI_0403140 [Cryptomeria japonica])
MSTRG.1097			388	0.2033	0	0.03	0	1.2733
MSTRG.10971			548	0.0633	0.0733	5.1967	0.1933	0.0767
MSTRG.1098			1271	0.07	0	1.5367	0	0.02	GLJ20360.1(hypothetical protein SUGI_0369740 [Cryptomeria japonica])	GO:0016020(cellular_component:membrane)				ENOG411160A(S:Function unknown)	ENOG411160A(Protein of unknown function, DUF594)	PF04578.17(DUF594:Protein of unknown function, DUF594)
MSTRG.1099			1414	0.03	0	1.66	0	0	GLJ20360.1(hypothetical protein SUGI_0369740 [Cryptomeria japonica])	GO:0016020(cellular_component:membrane)				ENOG411160A(S:Function unknown)	ENOG411160A(Protein of unknown function, DUF594)	PF04578.17(DUF594:Protein of unknown function, DUF594)
MSTRG.10996			269	2.2767	0	4.4067	0.8567	1.1967	KAH9293596.1(hypothetical protein KI387_041200, partial [Taxus chinensis])		K10706	SETX, ALS4		COG1112(L:Replication, recombination and repair)	COG1112(Helicase)
MSTRG.10999			233	3.1833	17.3833	3.51	21.1267	7.3467	GLJ44269.1(hypothetical protein SUGI_0925950 [Cryptomeria japonica])					ENOG410ZBPB(S:Function unknown)	ENOG410ZBPB(Polyketide cyclase / dehydrase and lipid transport)	PF03364.24(Polyketide_cyc:Polyketide cyclase / dehydrase and lipid transport)
MSTRG.1100			615	1.07	0	12.4133	0.1367	0	KAH9293234.1(hypothetical protein KI387_041562, partial [Taxus chinensis])
MSTRG.1101			341	1.18	0	4.7433	0	0
MSTRG.11014			752	0.24	1.2733	2.19	0.7	0.21
MSTRG.11015			376	1.14	0	4.4467	0.3533	1.0767
MSTRG.11016			438	0.43	1.1667	2.9067	0.18	0.0967
MSTRG.11018			1701	0.7267	1.9633	3.3067	0.9333	0.7533	KAH9326090.1(hypothetical protein KI387_006268, partial [Taxus chinensis])
MSTRG.11019			256	8.3633	6.1867	16.7367	2.3267	4.34
MSTRG.1102			487	2.18	0.1067	55.04	0	0.1	KAH9293234.1(hypothetical protein KI387_041562, partial [Taxus chinensis])
MSTRG.11022			1525	0.7733	2.17	2.88	0.68	0.4233	XP_057870076.1(fasciclin-like arabinogalactan protein 12 [Cryptomeria japonica])	GO:0005886(cellular_component:plasma membrane)
MSTRG.11023			275	2.2067	8.3767	4.55	3.0033	1.2567	KAH9306960.1(hypothetical protein KI387_011364, partial [Taxus chinensis])
MSTRG.11025			244	7.9	7.4333	19.7133	8.1133	11.5667	KAH9306960.1(hypothetical protein KI387_011364, partial [Taxus chinensis])
MSTRG.11027			532	0.7833	0.6133	0.9767	0.9933	2.3067	KAH9290465.1(hypothetical protein KI387_034582, partial [Taxus chinensis])		K05909	E1.10.3.2		COG2132(Q:Secondary metabolites biosynthesis, transport and catabolism)	COG2132(Multicopper oxidase)		sp|Q56YT0|LAC3_ARATH(Laccase-3 OS=Arabidopsis thaliana OX=3702 GN=LAC3 PE=2 SV=2)
MSTRG.11029			467	0.5233	0.6867	2.2167	0.3033	1.5567
MSTRG.11030			464	1.6133	1.7467	4.12	1.6433	4.6567
MSTRG.11032			231	0	0	1.25	0	0	KAH9289909.1(hypothetical protein KI387_034026, partial [Taxus chinensis])
MSTRG.11033			371	0	1.08	0.1933	0	0.5733	KAE7999472.1(hypothetical protein FH972_003899 [Carpinus fangiana])	GO:0003723(molecular_function:RNA binding); GO:0009451(biological_process:RNA modification)				ENOG410Z7Z7(S:Function unknown)	ENOG410Z7Z7(Pentatricopeptide repeat-containing protein)	PF01535.24(PPR:PPR repeat); PF13041.10(PPR_2:PPR repeat family)	sp|Q9FK33|PP427_ARATH(Pentatricopeptide repeat-containing protein At5g50390, chloroplastic OS=Arabidopsis thaliana OX=3702 GN=PCMP-H58 PE=2 SV=1)
MSTRG.11034			389	0.2767	2.4567	0.6333	0.7167	0
MSTRG.11035			201	32.6267	23.3067	25.8133	43.47	15.5633	KAH9318271.1(hypothetical protein KI387_020040, partial [Taxus chinensis])	GO:0003723(molecular_function:RNA binding)	K21444	PCBP3_4		ENOG410XNN8(S:Function unknown)	ENOG410XNN8(mRNA transport)	PF00013.33(KH_1:KH domain)	sp|Q9SR13|FLK_ARATH(Flowering locus K homology domain OS=Arabidopsis thaliana OX=3702 GN=FLK PE=1 SV=1)
MSTRG.11036			272	0	2.1733	0.5233	1.62	1.71	KAH9316782.1(hypothetical protein KI387_044020 [Taxus chinensis])					ENOG410Z7WD(S:Function unknown)	ENOG410Z7WD(-)	PF14223.10(Retrotran_gag_2:gag-polypeptide of LTR copia-type)
MSTRG.11037			476	1.2167	3.6067	1.1933	2.53	1.8333	KAH9316782.1(hypothetical protein KI387_044020 [Taxus chinensis])	GO:0046246(biological_process:terpene biosynthetic process); GO:0010333(molecular_function:terpene synthase activity); GO:0000287(molecular_function:magnesium ion binding); GO:0015074(biological_process:DNA integration); GO:0008270(molecular_function:zinc ion binding); GO:0003676(molecular_function:nucleic acid binding); GO:0003964(molecular_function:RNA-directed DNA polymerase activity); GO:0016…				COG2801(L:Replication, recombination and repair); ENOG410XS4D(S:Function unknown)	COG2801(Retrotransposon protein); ENOG410XS4D(Retrotransposon protein)	PF13976.10(gag_pre-integrs:GAG-pre-integrase domain)	sp|P10978|POLX_TOBAC(Retrovirus-related Pol polyprotein from transposon TNT 1-94 OS=Nicotiana tabacum OX=4097 PE=2 SV=1)
MSTRG.11038			1283	1.0533	3.5067	0.7167	1.8967	1.2767	KAH9316782.1(hypothetical protein KI387_044020 [Taxus chinensis])					ENOG410XS4D(S:Function unknown); COG2801(L:Replication, recombination and repair)	ENOG410XS4D(Retrotransposon protein); COG2801(Retrotransposon protein)	PF07727.18(RVT_2:Reverse transcriptase (RNA-dependent DNA polymerase))	sp|Q94HW2|POLR1_ARATH(Retrovirus-related Pol polyprotein from transposon RE1 OS=Arabidopsis thaliana OX=3702 GN=RE1 PE=2 SV=1)
MSTRG.11039			376	2.05	8.4667	6.7067	7.1067	7.02
MSTRG.11040			578	1.5833	0	0.52	0	0.55
MSTRG.11043			403	54.2733	22.4533	21.7767	41.65	71.91
MSTRG.11046			756	2.37	2.94	5.03	2.9067	4.57	KAH9287654.1(hypothetical protein KI387_031771, partial [Taxus chinensis])
MSTRG.11047			523	1.42	1.0867	2.1033	2.6633	3.8133
MSTRG.1106			861	0.9533	0.4667	2.16	0.42	1.1767	KAF8390024.1(hypothetical protein HHK36_024545 [Tetracentron sinense])	GO:0016787(molecular_function:hydrolase activity); GO:0003724(molecular_function:RNA helicase activity); GO:0003676(molecular_function:nucleic acid binding); GO:0005524(molecular_function:ATP binding)	K13025	EIF4A3, FAL1	map03013(Nucleocytoplasmic transport); map03015(mRNA surveillance pathway); map03040(Spliceosome)	COG0513(L:Replication, recombination and repair)	COG0513(purine NTP-dependent helicase activity)		sp|B5DG42|IF4A3_SALSA(Eukaryotic initiation factor 4A-III OS=Salmo salar OX=8030 GN=eif4a3 PE=2 SV=1)
MSTRG.11064			346	1.9267	0.2733	0.4533	1.4467	3.42
MSTRG.11065			1636	1.7967	0.6867	1.6133	1.25	3.1733
MSTRG.11066			2155	1.8767	1.93	1.76	1.98	3.3067
MSTRG.1107			3737	32.39	13.2833	64.2833	27.5033	45.03	XP_057869999.1(uncharacterized protein LOC131076714 [Cryptomeria japonica])	GO:0016787(molecular_function:hydrolase activity); GO:0004386(molecular_function:helicase activity); GO:0003724(molecular_function:RNA helicase activity); GO:0003676(molecular_function:nucleic acid binding); GO:0005524(molecular_function:ATP binding); GO:0003743(molecular_function:translation initiation factor activity)	K13025	EIF4A3, FAL1	map03013(Nucleocytoplasmic transport); map03015(mRNA surveillance pathway); map03040(Spliceosome)	COG0513(L:Replication, recombination and repair)	COG0513(purine NTP-dependent helicase activity)	PF05340.16(DUF740:Protein of unknown function (DUF740)); PF00270.33(DEAD:DEAD/DEAH box helicase)	sp|P41380|IF4A3_NICPL(Eukaryotic initiation factor 4A-3 OS=Nicotiana plumbaginifolia OX=4092 PE=2 SV=1)
MSTRG.11074			215	0	0	0	0	0
MSTRG.11078			917	9.88	4.4767	28.2467	7.4933	7.19
MSTRG.11079			399	0	0	0	0	0	KAH9318005.1(hypothetical protein KI387_019774, partial [Taxus chinensis])	GO:0005737(cellular_component:cytoplasm)				ENOG410XR08(S:Function unknown)	ENOG410XR08(Basic leucine zipper and W2)		sp|Q9VNE2|PKRA_DROME(Protein krasavietz OS=Drosophila melanogaster OX=7227 GN=kra PE=1 SV=1)
MSTRG.11080			506	2.37	1.35	2.9833	1.9667	5.2267	KAH9330070.1(hypothetical protein KI387_002178, partial [Taxus chinensis])
MSTRG.11081			1979	0.39	0.0467	1.08	0.1967	0.3467	KAH9291621.1(hypothetical protein KI387_043190 [Taxus chinensis])					ENOG410ZQ61(S:Function unknown)	ENOG410ZQ61(DDE superfamily endonuclease containing protein)	PF03184.23(DDE_1:DDE superfamily endonuclease)
MSTRG.11082			261	0	1.8867	3.3433	6.3167	2.6133
MSTRG.11083			345	0.7567	0	4.1333	1.35	0.7533
MSTRG.11084			352	1.2033	0.02	2.93	3.7967	0
MSTRG.11085			524	0	0.09	0.9967	0	0	KAH9331051.1(hypothetical protein KI387_003159, partial [Taxus chinensis])
MSTRG.11086			367	7.5433	2.66	18.7467	5.01	8.98
MSTRG.11087			552	0	2.0333	1.7433	0	0.8633	ABR16288.1(unknown [Picea sitchensis])	GO:0016310(biological_process:phosphorylation); GO:0016301(molecular_function:kinase activity)						PF07727.18(RVT_2:Reverse transcriptase (RNA-dependent DNA polymerase))	sp|P10978|POLX_TOBAC(Retrovirus-related Pol polyprotein from transposon TNT 1-94 OS=Nicotiana tabacum OX=4097 PE=2 SV=1)
MSTRG.11088			749	1.9733	0.6	2.61	1.7333	7.1533	KAH9290418.1(hypothetical protein KI387_034535, partial [Taxus chinensis])	GO:0015074(biological_process:DNA integration); GO:0008270(molecular_function:zinc ion binding); GO:0003676(molecular_function:nucleic acid binding)				COG2801(L:Replication, recombination and repair)	COG2801(Retrotransposon protein)	PF07727.18(RVT_2:Reverse transcriptase (RNA-dependent DNA polymerase))	sp|P04146|COPIA_DROME(Copia protein OS=Drosophila melanogaster OX=7227 GN=GIP PE=1 SV=3)
MSTRG.11089			242	3.0067	0	6.2033	0	2.9367	KAH9307400.1(hypothetical protein KI387_035311, partial [Taxus chinensis])	GO:0015074(biological_process:DNA integration); GO:0003676(molecular_function:nucleic acid binding)							sp|Q9UR07|TF211_SCHPO(Transposon Tf2-11 polyprotein OS=Schizosaccharomyces pombe (strain 972 / ATCC 24843) OX=284812 GN=Tf2-11 PE=3 SV=1)
MSTRG.1109			2010	2.5	2.4267	2.6	2.2133	2.5567
MSTRG.11090			416	1.75	2.24	2.83	0.9967	2.9467	ABR16288.1(unknown [Picea sitchensis])	GO:0006508(biological_process:proteolysis); GO:0008233(molecular_function:peptidase activity); GO:0016301(molecular_function:kinase activity); GO:0016310(biological_process:phosphorylation)						PF07727.18(RVT_2:Reverse transcriptase (RNA-dependent DNA polymerase))	sp|P10978|POLX_TOBAC(Retrovirus-related Pol polyprotein from transposon TNT 1-94 OS=Nicotiana tabacum OX=4097 PE=2 SV=1)
MSTRG.11091			466	0.47	0	0.5067	1.11	1.3633	KAH9291959.1(hypothetical protein KI387_042853, partial [Taxus chinensis])	GO:0015074(biological_process:DNA integration); GO:0016020(cellular_component:membrane); GO:0008270(molecular_function:zinc ion binding); GO:0003676(molecular_function:nucleic acid binding); GO:0016787(molecular_function:hydrolase activity)						PF13976.10(gag_pre-integrs:GAG-pre-integrase domain)
MSTRG.11096			268	0	0	1.28	0	0	KAH9301497.1(hypothetical protein KI387_013080, partial [Taxus chinensis])		K15918	GLYK	map00630(Glyoxylate and dicarboxylate metabolism); map00561(Glycerolipid metabolism); map00260(Glycine, serine and threonine metabolism)	COG4240(G:Carbohydrate transport and metabolism)	COG4240(D-glycerate 3-kinase)		sp|Q944I4|GLYK_ARATH(D-glycerate 3-kinase, chloroplastic OS=Arabidopsis thaliana OX=3702 GN=GLYK PE=1 SV=2)
MSTRG.11104			364	1.84	1.5867	0	0.6367	1.1867
MSTRG.11111			497	10.0567	3.0633	31.7767	6.0467	8.9833	KAH9328588.1(hypothetical protein KI387_000696, partial [Taxus chinensis])	GO:0006952(biological_process:defense response); GO:0005634(cellular_component:nucleus); GO:0006629(biological_process:lipid metabolic process)	K18875	EDS1	map04626(Plant-pathogen interaction)	ENOG410Y7YA(S:Function unknown)	ENOG410Y7YA(Class 3 lipase)	PF01764.29(Lipase_3:Lipase (class 3))	sp|Q9SU72|EDS1C_ARATH(Protein EDS1 OS=Arabidopsis thaliana OX=3702 GN=EDS1 PE=1 SV=1)
MSTRG.11120			2152	0.6633	0.6167	0.5167	0.7533	0.8033	KAJ4979132.1(hypothetical protein NE237_009912 [Protea cynaroides])	GO:0016787(molecular_function:hydrolase activity); GO:0009451(biological_process:RNA modification); GO:0003723(molecular_function:RNA binding); GO:0008270(molecular_function:zinc ion binding)				ENOG410Z7Z7(S:Function unknown)	ENOG410Z7Z7(Pentatricopeptide repeat-containing protein)	PF11926.12(DUF3444:Domain of unknown function (DUF3444))	sp|Q9LRV9|PP228_ARATH(Pentatricopeptide repeat-containing protein At3g13880 OS=Arabidopsis thaliana OX=3702 GN=PCMP-E89 PE=2 SV=1)
MSTRG.11126			500	1.44	5.0467	0	3.6133	0	KAH9290382.1(hypothetical protein KI387_034499 [Taxus chinensis])
MSTRG.11127			211	0	0	8.3233	0	0
MSTRG.11129			10701	1.2867	0.17	0.4667	1.2367	0.0967	XP_057840436.1(uncharacterized protein LOC131050264 [Cryptomeria japonica])		K15255	PIF1		COG0507(L:Replication, recombination and repair); ENOG410ZGFP(S:Function unknown)	COG0507(exodeoxyribonuclease v alpha); ENOG410ZGFP(-)	PF21530.1(Pif1_2B_dom:DNA helicase Pif1, 2B domain); PF05970.18(PIF1:PIF1-like helicase); PF13245.10(AAA_19:AAA domain)	sp|Q7ZV90|PIF1_DANRE(ATP-dependent DNA helicase PIF1 OS=Danio rerio OX=7955 GN=pif1 PE=2 SV=1)
MSTRG.11130			4261	18.6333	3.1067	14.9567	12.9867	1.2567	KAH9290382.1(hypothetical protein KI387_034499 [Taxus chinensis])					ENOG410Y62G(S:Function unknown)	ENOG410Y62G(NB-ARC domain)	PF00931.26(NB-ARC:NB-ARC domain); PF13855.10(LRR_8:Leucine rich repeat); PF13191.10(AAA_16:AAA ATPase domain); PF00004.33(AAA:ATPase family associated with various cellular activities (AAA)); PF13401.10(AAA_22:AAA domain)	sp|A0A290U7C4|ROQ1_NICBE(Disease resistance protein Roq1 OS=Nicotiana benthamiana OX=4100 GN=ROQ1 PE=1 SV=1)
MSTRG.11135			620	1.14	0.83	4.4767	2.12	0.4167
MSTRG.11136			259	10.0833	19.7167	0.75	7.1867	2.0333
MSTRG.11138			272	1.3967	12.1933	1.2	1.7833	0.5333
MSTRG.1114			769	5.93	17.3867	11.2033	9.0933	11.7033	KAH9324077.1(hypothetical protein KI387_004255, partial [Taxus chinensis])
MSTRG.11142			1433	0.1333	0.8433	0	0.39	0	KAH9290382.1(hypothetical protein KI387_034499 [Taxus chinensis])
MSTRG.11143			811	0.0333	0.5867	0	0.3367	0	KAH9290385.1(hypothetical protein KI387_034502, partial [Taxus chinensis])
MSTRG.11144			449	1.4067	6.6633	0	2.3367	0	XP_057853351.1(uncharacterized protein LOC131063516 [Cryptomeria japonica])		K18158	NCA2				PF14111.10(DUF4283:Domain of unknown function (DUF4283))
MSTRG.11146			746	13.4567	1.2567	10.9267	11.0767	1.05	KAH9290382.1(hypothetical protein KI387_034499 [Taxus chinensis])
MSTRG.11147			741	0.1133	0	1.7833	0.0867	0.3167
MSTRG.11148			1448	20.5867	2.45	13.05	14.8833	0.9067	KAH9290382.1(hypothetical protein KI387_034499 [Taxus chinensis])							PF00931.26(NB-ARC:NB-ARC domain); PF13191.10(AAA_16:AAA ATPase domain)
MSTRG.11149			494	0	0	0	0.2533	0.1433
MSTRG.11155			272	23.7767	7.43	11.08	14.7633	21.98	KAF3787127.1(hypothetical protein EJ110_NYTH23694 [Nymphaea thermarum])
MSTRG.11157			504	0.32	0.0933	0.2667	0.3333	1.2133	KAG4109498.1(hypothetical protein ERO13_1Z049567v2 [Gossypium hirsutum])
MSTRG.11158			894	2.7133	1.3233	2.3733	2.3067	10.1167
MSTRG.11159			571	2.1967	1.1833	1.4333	2.2033	6.67
MSTRG.11161			610	1.0067	1.7133	1.5567	1.4867	1.97	KAH9290411.1(hypothetical protein KI387_034528 [Taxus chinensis])
MSTRG.11162			321	0.5167	1.7467	2.0467	0.6933	0.8433	KAH9290086.1(hypothetical protein KI387_034203 [Taxus chinensis])
MSTRG.11163			1453	0.4167	0.29	1.4967	0.7367	1.0367	KAH9289916.1(hypothetical protein KI387_034033 [Taxus chinensis])
MSTRG.11164			519	0.2867	0.3533	0.2167	0.19	1.07	KAH9289916.1(hypothetical protein KI387_034033 [Taxus chinensis])
MSTRG.11168			3821	0.0267	0.02	0	0.0367	0.09	GLJ11164.1(hypothetical protein SUGI_0145080 [Cryptomeria japonica])
MSTRG.11169			5274	2.37	2.0633	2.3867	2.3333	3.2233	GLJ11164.1(hypothetical protein SUGI_0145080 [Cryptomeria japonica])
MSTRG.11175			1791	3.19	2.51	3.2	3.24	4.7667	GLJ11164.1(hypothetical protein SUGI_0145080 [Cryptomeria japonica])
MSTRG.11176			5907	4.4667	2.73	4.84	4.44	6.39	KAH9293221.1(hypothetical protein KI387_041574, partial [Taxus chinensis])
MSTRG.11177			4841	2.5267	2.0167	2.3333	2.2467	4.1133	KAH9293221.1(hypothetical protein KI387_041574, partial [Taxus chinensis])
MSTRG.11179			2440	4.21	4.3367	3.0967	8.5667	7.31
MSTRG.11181			445	3.03	0.1333	2.7267	0.9167	0	GLJ38405.1(hypothetical protein SUGI_0781980 [Cryptomeria japonica])							PF18052.5(Rx_N:Rx N-terminal domain)
MSTRG.11186			990	0.5133	0.16	3.0033	0.1433	0.3167
MSTRG.11190			1192	1.1933	0	0.26	0.32	0.1467	KAH9290344.1(hypothetical protein KI387_034461, partial [Taxus chinensis])					ENOG410ZUW1(S:Function unknown)	ENOG410ZUW1(F-box LRR-repeat protein)
MSTRG.11191			1124	10.47	0.1867	2.67	4.5067	0.5833
MSTRG.11208			765	0.8633	5.2333	0	2.1667	0	KAH9290336.1(hypothetical protein KI387_034453, partial [Taxus chinensis])							PF08100.15(Dimerisation:Dimerisation domain)
MSTRG.11209			557	0.37	0	0.45	0.15	0.38
MSTRG.11211			330	3.9067	9.9233	5.79	10.8267	1.9633
MSTRG.11217			493	0.1467	0	0	0.1833	0.1867	KAH9300105.1(hypothetical protein KI387_011688, partial [Taxus chinensis])
MSTRG.11223			1553	3.7867	1.5	3.8267	2.69	5.3867	KAH9314200.1(hypothetical protein KI387_022827, partial [Taxus chinensis])	GO:0016020(cellular_component:membrane); GO:0050291(molecular_function:sphingosine N-acyltransferase activity); GO:0046513(biological_process:ceramide biosynthetic process)				COG5058(U:Intracellular trafficking, secretion, and vesicular transport)	COG5058(ceramide synthase)	PF03798.20(TRAM_LAG1_CLN8:TLC domain)	sp|Q9LJK3|LOH2_ARATH(Ceramide synthase LOH2 OS=Arabidopsis thaliana OX=3702 GN=LOH2 PE=1 SV=1)
MSTRG.11225			243	1.58	0	0	0.9967	1.08
MSTRG.11226			250	0	3.1333	0	0.8833	5.69
MSTRG.11227			255	3.8167	10.5333	3.78	3.7867	13.63
MSTRG.11229			514	5.1333	5.6167	10.3033	5.2533	7.0167	KAH9310354.1(hypothetical protein KI387_025389, partial [Taxus chinensis])	GO:0015074(biological_process:DNA integration); GO:0008270(molecular_function:zinc ion binding); GO:0003676(molecular_function:nucleic acid binding)						PF14223.10(Retrotran_gag_2:gag-polypeptide of LTR copia-type); PF00098.27(zf-CCHC:Zinc knuckle)
MSTRG.11236			3003	1.6933	0.8733	8.71	1.8633	5.4367	KAH9289916.1(hypothetical protein KI387_034033 [Taxus chinensis])							PF13855.10(LRR_8:Leucine rich repeat); PF12799.11(LRR_4:Leucine Rich repeats (2 copies))
MSTRG.11237			630	0.95	1.9167	2.1	1.3533	1.35	KAH9290086.1(hypothetical protein KI387_034203 [Taxus chinensis])					COG4886(S:Function unknown)	COG4886(leucine Rich Repeat)
MSTRG.11240			221	1.33	0	3.0967	5.02	2.98
MSTRG.11242			314	0.9733	0.34	3.0067	0	0.6233
MSTRG.11277			3795	27.0533	10.5333	11.46	16.7833	3.3733
MSTRG.11287			300	0.8433	0.0567	0	1.0667	4.9867
MSTRG.11288			575	0	0.0733	0.06	0.0667	0.2	KAH9290279.1(hypothetical protein KI387_034396, partial [Taxus chinensis])
MSTRG.11290			2449	0.45	0.3733	0.5067	0.34	0.3667	KAH9289917.1(hypothetical protein KI387_034034 [Taxus chinensis])							PF12799.11(LRR_4:Leucine Rich repeats (2 copies)); PF13855.10(LRR_8:Leucine rich repeat); PF00931.26(NB-ARC:NB-ARC domain)
MSTRG.11293			411	0.02	0	3.2533	0.0233	0.14	KAH9290411.1(hypothetical protein KI387_034528 [Taxus chinensis])
MSTRG.11294			4095	2.7167	0.8333	17.9667	1.8867	9.5567	KAH9290103.1(hypothetical protein KI387_034220 [Taxus chinensis])							PF13855.10(LRR_8:Leucine rich repeat); PF12799.11(LRR_4:Leucine Rich repeats (2 copies))
MSTRG.11295			1901	2.1433	1.2867	5.2567	1.8933	3.3733	KAH9290086.1(hypothetical protein KI387_034203 [Taxus chinensis])							PF13855.10(LRR_8:Leucine rich repeat); PF12799.11(LRR_4:Leucine Rich repeats (2 copies)); PF00560.37(LRR_1:Leucine Rich Repeat)
MSTRG.11296			1051	0.5133	0.1067	1.3067	0.38	0.8	KAH9289917.1(hypothetical protein KI387_034034 [Taxus chinensis])					ENOG4112BMQ(S:Function unknown)	ENOG4112BMQ(TMV resistance protein N-like)	PF00931.26(NB-ARC:NB-ARC domain); PF20720.1(nSTAND3:Novel STAND NTPase 3)
MSTRG.11304			1232	0.7233	0.6733	1.5933	0.4333	0.3633
MSTRG.11306			260	0.5767	0	0	3.59	15.0533	GLJ21568.1(hypothetical protein SUGI_0400040 [Cryptomeria japonica])	GO:0005049(molecular_function:nuclear export signal receptor activity); GO:0006611(biological_process:protein export from nucleus); GO:0006886(biological_process:intracellular protein transport); GO:0005635(cellular_component:nuclear envelope); GO:0006606(biological_process:protein import into nucleus); GO:0031267(molecular_function:small GTPase binding); GO:0005829(cellular_component:cytosol)	K18423	CSE1, CAS, XPO2	map03013(Nucleocytoplasmic transport)	COG5657(O:Posttranslational modification, protein turnover, chaperones)	COG5657(Importin)		sp|Q9ZPY7|XPO2_ARATH(Exportin-2 OS=Arabidopsis thaliana OX=3702 GN=CAS PE=2 SV=1)
MSTRG.11307			487	1.6033	0.8067	0.7633	1.7367	1.0533
MSTRG.11310			228	0	1.9367	1.4267	0	3.48	KAH9304069.1(hypothetical protein KI387_008473 [Taxus chinensis])
MSTRG.11311			224	4.58	3.02	0	0	0	KAH9309860.1(hypothetical protein KI387_037771, partial [Taxus chinensis])	GO:0015074(biological_process:DNA integration); GO:0008270(molecular_function:zinc ion binding); GO:0003676(molecular_function:nucleic acid binding)				COG2801(L:Replication, recombination and repair); ENOG4111WQF(S:Function unknown)	COG2801(Retrotransposon protein); ENOG4111WQF(-)		sp|Q94HW2|POLR1_ARATH(Retrovirus-related Pol polyprotein from transposon RE1 OS=Arabidopsis thaliana OX=3702 GN=RE1 PE=2 SV=1)
MSTRG.11312			517	6.6833	12.8333	2.0667	7.9367	7.3433
MSTRG.11313			1354	4.7967	4.3267	12.1933	2.8733	3.2633	KAH9290242.1(hypothetical protein KI387_034359, partial [Taxus chinensis])		K00799	GST, gst	map00480(Glutathione metabolism)	ENOG410XSIX(O:Posttranslational modification, protein turnover, chaperones)	ENOG410XSIX(glutathione Stransferase)	PF13410.10(GST_C_2:Glutathione S-transferase, C-terminal domain); PF00043.29(GST_C:Glutathione S-transferase, C-terminal domain); PF16865.9(GST_C_5:Glutathione S-transferase, C-terminal domain); PF14497.10(GST_C_3:Glutathione S-transferase, C-terminal domain); PF02798.24(GST_N:Glutathione S-transferase, N-terminal domain); PF13417.10(GST_N_3:Glutathione S-transferase, N-terminal domain); PF13409.…	sp|Q9ZRW8|GSTUJ_ARATH(Glutathione S-transferase U19 OS=Arabidopsis thaliana OX=3702 GN=GSTU19 PE=1 SV=1)
MSTRG.11314			757	5.6733	189.583	0.2433	22.88	0.3933	KAH9293309.1(hypothetical protein KI387_041487 [Taxus chinensis])	GO:0042221(biological_process:response to chemical); GO:0004364(molecular_function:glutathione transferase activity); GO:0006749(biological_process:glutathione metabolic process)	K00799	GST, gst	map00480(Glutathione metabolism)	ENOG410XSIX(O:Posttranslational modification, protein turnover, chaperones)	ENOG410XSIX(glutathione Stransferase)	PF02798.24(GST_N:Glutathione S-transferase, N-terminal domain); PF13417.10(GST_N_3:Glutathione S-transferase, N-terminal domain); PF13409.10(GST_N_2:Glutathione S-transferase, N-terminal domain); PF00043.29(GST_C:Glutathione S-transferase, C-terminal domain); PF16865.9(GST_C_5:Glutathione S-transferase, C-terminal domain); PF13410.10(GST_C_2:Glutathione S-transferase, C-terminal domain)	sp|P49332|GSTXC_TOBAC(Probable glutathione S-transferase parC OS=Nicotiana tabacum OX=4097 GN=PARC PE=2 SV=1)
MSTRG.11315			859	7.23	5.87	6.7667	2.7467	3.5067	KAH9290231.1(hypothetical protein KI387_034348 [Taxus chinensis])		K00799	GST, gst	map00480(Glutathione metabolism)	ENOG410XSIX(O:Posttranslational modification, protein turnover, chaperones)	ENOG410XSIX(glutathione Stransferase)	PF13410.10(GST_C_2:Glutathione S-transferase, C-terminal domain); PF00043.29(GST_C:Glutathione S-transferase, C-terminal domain); PF16865.9(GST_C_5:Glutathione S-transferase, C-terminal domain)	sp|P25317|GSTXA_TOBAC(Probable glutathione S-transferase parA OS=Nicotiana tabacum OX=4097 GN=PARA PE=2 SV=1)
MSTRG.11317			296	5.18	1.52	5.7867	8.1633	5.59	GLJ36031.1(hypothetical protein SUGI_0722840 [Cryptomeria japonica])
MSTRG.11319			2490	12.8133	9.5067	9.6967	11.42	16.4167
MSTRG.1132			239	0	1.4933	0	0	0	KAH9328703.1(hypothetical protein KI387_000811 [Taxus chinensis])					ENOG410ZK52(S:Function unknown)	ENOG410ZK52(-)		sp|F4JTS8|NOV_ARATH(Protein NO VEIN OS=Arabidopsis thaliana OX=3702 GN=NOV PE=1 SV=1)
MSTRG.11320			3083	2.69	2.2333	1.6267	2.1833	2.3867
MSTRG.11326			365	0.5733	0	11.0033	0	0	GLJ26026.1(hypothetical protein SUGI_0499170, partial [Cryptomeria japonica])	GO:0016310(biological_process:phosphorylation); GO:0016020(cellular_component:membrane); GO:0005524(molecular_function:ATP binding); GO:0004672(molecular_function:protein kinase activity)				ENOG410XSG4(T:Signal transduction mechanisms); COG0515(T:Signal transduction mechanisms); COG4886(S:Function unknown)	ENOG410XSG4((E 0.0) leucine-rich repeat family protein protein kinase family protein); COG0515(Serine Threonine protein kinase); COG4886(leucine Rich Repeat)		sp|Q9M0G5|CRK46_ARATH(Cysteine-rich receptor-like protein kinase 46 OS=Arabidopsis thaliana OX=3702 GN=CRK46 PE=3 SV=1)
MSTRG.11331			398	2.7267	1.3	6.96	0.7533	1.6
MSTRG.11333			344	0.78	0.49	0.49	0.9367	0.9167
MSTRG.11334			207	0	0	8.08	2.4	0
MSTRG.11335			570	3.0767	1.3233	7.39	1.31	2.46
MSTRG.11337			333	0.4533	0.3267	0	0.3367	0	KAH9287822.1(hypothetical protein KI387_031939, partial [Taxus chinensis])	GO:0008240(molecular_function:tripeptidyl-peptidase activity); GO:0004177(molecular_function:aminopeptidase activity); GO:0006508(biological_process:proteolysis); GO:0004252(molecular_function:serine-type endopeptidase activity)	K01280	TPP2		COG1404(O:Posttranslational modification, protein turnover, chaperones)	COG1404(peptidase (S8 and S53, subtilisin, kexin, sedolisin)	PF21223.1(TPPII_Ig-like-1:Tripeptidyl-peptidase II, first Ig-like domain)	sp|Q6ESI7|TPPII_ORYSJ(Tripeptidyl-peptidase 2 OS=Oryza sativa subsp. japonica OX=39947 GN=TPP2 PE=2 SV=1)
MSTRG.11338			1262	1.9133	0.2233	56.9233	0.1767	0.9733	KAH9290251.1(hypothetical protein KI387_034368, partial [Taxus chinensis])	GO:0016491(molecular_function:oxidoreductase activity)	K23050	PCBER1		ENOG411193R(S:Function unknown)	ENOG411193R(NmrA-like family)	PF05368.17(NmrA:NmrA-like family); PF13460.10(NAD_binding_10:NAD(P)H-binding); PF01370.25(Epimerase:NAD dependent epimerase/dehydratase family); PF16363.9(GDP_Man_Dehyd:GDP-mannose 4,6 dehydratase)	sp|Q15GI3|IGS1_PETHY(Isoeugenol synthase 1 OS=Petunia hybrida OX=4102 GN=IGS1 PE=1 SV=1)
MSTRG.11344			274	2.82	0	3.99	4.0333	4.2833	KAH9288791.1(hypothetical protein KI387_032908 [Taxus chinensis])							PF08284.15(RVP_2:Retroviral aspartyl protease)
MSTRG.11350			951	23.0833	27.6667	56.3033	8.9467	5.97	KAH9290242.1(hypothetical protein KI387_034359, partial [Taxus chinensis])		K00799	GST, gst	map00480(Glutathione metabolism)	ENOG410XSIX(O:Posttranslational modification, protein turnover, chaperones)	ENOG410XSIX(glutathione Stransferase)	PF02798.24(GST_N:Glutathione S-transferase, N-terminal domain); PF13417.10(GST_N_3:Glutathione S-transferase, N-terminal domain); PF13409.10(GST_N_2:Glutathione S-transferase, N-terminal domain); PF00043.29(GST_C:Glutathione S-transferase, C-terminal domain); PF16865.9(GST_C_5:Glutathione S-transferase, C-terminal domain); PF13410.10(GST_C_2:Glutathione S-transferase, C-terminal domain)	sp|P49332|GSTXC_TOBAC(Probable glutathione S-transferase parC OS=Nicotiana tabacum OX=4097 GN=PARC PE=2 SV=1)
MSTRG.11351			904	3.0667	5.5833	2.4533	3.3233	0.4733	KAH9312387.1(hypothetical protein KI387_027422 [Taxus chinensis])		K00799	GST, gst	map00480(Glutathione metabolism)	ENOG410XSIX(O:Posttranslational modification, protein turnover, chaperones)	ENOG410XSIX(glutathione Stransferase)	PF02798.24(GST_N:Glutathione S-transferase, N-terminal domain); PF13409.10(GST_N_2:Glutathione S-transferase, N-terminal domain); PF13417.10(GST_N_3:Glutathione S-transferase, N-terminal domain); PF13410.10(GST_C_2:Glutathione S-transferase, C-terminal domain); PF00043.29(GST_C:Glutathione S-transferase, C-terminal domain); PF16865.9(GST_C_5:Glutathione S-transferase, C-terminal domain)	sp|P49332|GSTXC_TOBAC(Probable glutathione S-transferase parC OS=Nicotiana tabacum OX=4097 GN=PARC PE=2 SV=1)
MSTRG.11352			1504	20.5967	9.1333	50.7733	6.7467	6.8267	KAH9290243.1(hypothetical protein KI387_034360, partial [Taxus chinensis])		K00799	GST, gst	map00480(Glutathione metabolism)	ENOG410XSIX(O:Posttranslational modification, protein turnover, chaperones)	ENOG410XSIX(glutathione Stransferase)	PF00043.29(GST_C:Glutathione S-transferase, C-terminal domain); PF13410.10(GST_C_2:Glutathione S-transferase, C-terminal domain); PF16865.9(GST_C_5:Glutathione S-transferase, C-terminal domain); PF14497.10(GST_C_3:Glutathione S-transferase, C-terminal domain); PF02798.24(GST_N:Glutathione S-transferase, N-terminal domain); PF13409.10(GST_N_2:Glutathione S-transferase, N-terminal domain); PF13417.…	sp|P49332|GSTXC_TOBAC(Probable glutathione S-transferase parC OS=Nicotiana tabacum OX=4097 GN=PARC PE=2 SV=1)
MSTRG.11353			509	0.2767	0.6867	0.59	0.62	0.2633
MSTRG.11355			1123	3.01	0.9033	5.9567	0.9233	0.96	KAH9290242.1(hypothetical protein KI387_034359, partial [Taxus chinensis])		K00799	GST, gst	map00480(Glutathione metabolism)	ENOG410XSIX(O:Posttranslational modification, protein turnover, chaperones)	ENOG410XSIX(glutathione Stransferase)	PF02798.24(GST_N:Glutathione S-transferase, N-terminal domain); PF13417.10(GST_N_3:Glutathione S-transferase, N-terminal domain); PF13409.10(GST_N_2:Glutathione S-transferase, N-terminal domain)	sp|P46417|GSTX3_SOYBN(Glutathione S-transferase 3 OS=Glycine max OX=3847 GN=GST3 PE=1 SV=1)
MSTRG.11358			1025	3.12	2.69	9.3367	0.9	0.65	KAH9290242.1(hypothetical protein KI387_034359, partial [Taxus chinensis])	GO:0042221(biological_process:response to chemical); GO:0004364(molecular_function:glutathione transferase activity); GO:0006749(biological_process:glutathione metabolic process)	K00799	GST, gst	map00480(Glutathione metabolism)	ENOG410XSIX(O:Posttranslational modification, protein turnover, chaperones)	ENOG410XSIX(glutathione Stransferase)	PF02798.24(GST_N:Glutathione S-transferase, N-terminal domain); PF13417.10(GST_N_3:Glutathione S-transferase, N-terminal domain); PF13409.10(GST_N_2:Glutathione S-transferase, N-terminal domain); PF00043.29(GST_C:Glutathione S-transferase, C-terminal domain); PF13410.10(GST_C_2:Glutathione S-transferase, C-terminal domain); PF16865.9(GST_C_5:Glutathione S-transferase, C-terminal domain)	sp|P49332|GSTXC_TOBAC(Probable glutathione S-transferase parC OS=Nicotiana tabacum OX=4097 GN=PARC PE=2 SV=1)
MSTRG.11363			661	0.4967	0.84	2.5533	0.1067	0	KAH9290242.1(hypothetical protein KI387_034359, partial [Taxus chinensis])	GO:0042221(biological_process:response to chemical); GO:0004364(molecular_function:glutathione transferase activity); GO:0006749(biological_process:glutathione metabolic process)	K00799	GST, gst	map00480(Glutathione metabolism)	ENOG410XSIX(O:Posttranslational modification, protein turnover, chaperones)	ENOG410XSIX(glutathione Stransferase)	PF00043.29(GST_C:Glutathione S-transferase, C-terminal domain); PF13410.10(GST_C_2:Glutathione S-transferase, C-terminal domain)	sp|P49332|GSTXC_TOBAC(Probable glutathione S-transferase parC OS=Nicotiana tabacum OX=4097 GN=PARC PE=2 SV=1)
MSTRG.11364			1427	0	0	0.52	0	0.0167	XP_057835864.1(histone acetyltransferase of the MYST family 1-like isoform X2 [Cryptomeria japonica])	GO:0005634(cellular_component:nucleus); GO:0004402(molecular_function:histone acetyltransferase activity); GO:0003712(molecular_function:transcription cofactor activity); GO:0006355(biological_process:regulation of transcription, DNA-templated); GO:0045892(biological_process:negative regulation of transcription, DNA-templated); GO:0045944(biological_process:positive regulation of transcription fr…	K11308	MYST1, MOF, KAT8		COG5027(B:Chromatin structure and dynamics)	COG5027(histone acetyltransferase)	PF11717.12(Tudor-knot:RNA binding activity-knot of a chromodomain)
MSTRG.11365			1265	1.2567	27.4367	0.0167	4.62	0.02	KAH9293309.1(hypothetical protein KI387_041487 [Taxus chinensis])	GO:0042221(biological_process:response to chemical); GO:0004364(molecular_function:glutathione transferase activity); GO:0006749(biological_process:glutathione metabolic process)	K00799	GST, gst	map00480(Glutathione metabolism)	ENOG410XSIX(O:Posttranslational modification, protein turnover, chaperones)	ENOG410XSIX(glutathione Stransferase)	PF02798.24(GST_N:Glutathione S-transferase, N-terminal domain); PF13409.10(GST_N_2:Glutathione S-transferase, N-terminal domain); PF13417.10(GST_N_3:Glutathione S-transferase, N-terminal domain); PF00043.29(GST_C:Glutathione S-transferase, C-terminal domain); PF13410.10(GST_C_2:Glutathione S-transferase, C-terminal domain); PF16865.9(GST_C_5:Glutathione S-transferase, C-terminal domain)	sp|P49332|GSTXC_TOBAC(Probable glutathione S-transferase parC OS=Nicotiana tabacum OX=4097 GN=PARC PE=2 SV=1)
MSTRG.11369			1138	40.9767	29.0833	56.9033	17.22	49.4633	KAH9290242.1(hypothetical protein KI387_034359, partial [Taxus chinensis])		K00799	GST, gst	map00480(Glutathione metabolism)	ENOG410XSIX(O:Posttranslational modification, protein turnover, chaperones)	ENOG410XSIX(glutathione Stransferase)	PF02798.24(GST_N:Glutathione S-transferase, N-terminal domain); PF13417.10(GST_N_3:Glutathione S-transferase, N-terminal domain); PF13409.10(GST_N_2:Glutathione S-transferase, N-terminal domain); PF00043.29(GST_C:Glutathione S-transferase, C-terminal domain); PF13410.10(GST_C_2:Glutathione S-transferase, C-terminal domain); PF16865.9(GST_C_5:Glutathione S-transferase, C-terminal domain)	sp|P49332|GSTXC_TOBAC(Probable glutathione S-transferase parC OS=Nicotiana tabacum OX=4097 GN=PARC PE=2 SV=1)
MSTRG.11370			214	7.7967	18.2233	0.7633	7.72	15.68
MSTRG.11371			1182	0.41	0.0467	12.9433	0.2567	0.1433	KAH9290231.1(hypothetical protein KI387_034348 [Taxus chinensis])	GO:0042221(biological_process:response to chemical); GO:0004364(molecular_function:glutathione transferase activity); GO:0006749(biological_process:glutathione metabolic process)	K00799	GST, gst	map00480(Glutathione metabolism)	ENOG410XSIX(O:Posttranslational modification, protein turnover, chaperones)	ENOG410XSIX(glutathione Stransferase)	PF02798.24(GST_N:Glutathione S-transferase, N-terminal domain); PF13417.10(GST_N_3:Glutathione S-transferase, N-terminal domain); PF13409.10(GST_N_2:Glutathione S-transferase, N-terminal domain)	sp|Q9ZRW8|GSTUJ_ARATH(Glutathione S-transferase U19 OS=Arabidopsis thaliana OX=3702 GN=GSTU19 PE=1 SV=1)
MSTRG.11374			577	1.7533	0.1	39.7133	0.8967	0.6233	KAH9290231.1(hypothetical protein KI387_034348 [Taxus chinensis])		K00799	GST, gst	map00480(Glutathione metabolism)	ENOG410XSIX(O:Posttranslational modification, protein turnover, chaperones)	ENOG410XSIX(glutathione Stransferase)	PF02798.24(GST_N:Glutathione S-transferase, N-terminal domain); PF13417.10(GST_N_3:Glutathione S-transferase, N-terminal domain); PF13409.10(GST_N_2:Glutathione S-transferase, N-terminal domain); PF13410.10(GST_C_2:Glutathione S-transferase, C-terminal domain); PF16865.9(GST_C_5:Glutathione S-transferase, C-terminal domain)	sp|P49332|GSTXC_TOBAC(Probable glutathione S-transferase parC OS=Nicotiana tabacum OX=4097 GN=PARC PE=2 SV=1)
MSTRG.11375			210	0	0	16.9467	2.21	68.17
MSTRG.11376			946	9.9267	16.7967	74.8167	3.92	9.99	KAH9290239.1(hypothetical protein KI387_034356, partial [Taxus chinensis])		K00799	GST, gst	map00480(Glutathione metabolism)	ENOG410XSIX(O:Posttranslational modification, protein turnover, chaperones)	ENOG410XSIX(glutathione Stransferase)	PF02798.24(GST_N:Glutathione S-transferase, N-terminal domain); PF13409.10(GST_N_2:Glutathione S-transferase, N-terminal domain); PF13417.10(GST_N_3:Glutathione S-transferase, N-terminal domain); PF13410.10(GST_C_2:Glutathione S-transferase, C-terminal domain); PF00043.29(GST_C:Glutathione S-transferase, C-terminal domain); PF16865.9(GST_C_5:Glutathione S-transferase, C-terminal domain)	sp|P49332|GSTXC_TOBAC(Probable glutathione S-transferase parC OS=Nicotiana tabacum OX=4097 GN=PARC PE=2 SV=1)
MSTRG.11379			438	0.1933	0	1.68	0	0.0667	KAH9290213.1(hypothetical protein KI387_034330 [Taxus chinensis])	GO:0042221(biological_process:response to chemical); GO:0004364(molecular_function:glutathione transferase activity); GO:0006749(biological_process:glutathione metabolic process)	K00799	GST, gst	map00480(Glutathione metabolism)	ENOG410XSIX(O:Posttranslational modification, protein turnover, chaperones)	ENOG410XSIX(glutathione Stransferase)	PF13410.10(GST_C_2:Glutathione S-transferase, C-terminal domain); PF00043.29(GST_C:Glutathione S-transferase, C-terminal domain); PF16865.9(GST_C_5:Glutathione S-transferase, C-terminal domain)	sp|P49332|GSTXC_TOBAC(Probable glutathione S-transferase parC OS=Nicotiana tabacum OX=4097 GN=PARC PE=2 SV=1)
MSTRG.11384			367	4.8367	1.5967	6.3067	2.96	5.7933	KAH9304227.1(hypothetical protein KI387_008631, partial [Taxus chinensis])
MSTRG.11385			311	2.0067	4.2667	2.1333	2.7467	5.9167
MSTRG.11386			223	0	0.3933	6.8633	3.1467	2.11
MSTRG.11388			1299	0.9867	1.88	0.3133	1.1167	0.5033	GLJ35948.1(hypothetical protein SUGI_0721290 [Cryptomeria japonica])
MSTRG.11389			574	0.57	0.5733	1.36	0.34	0.9133
MSTRG.11397			236	0.7967	0	0	1.1833	1.0467
MSTRG.11398			210	0	0	0	0	1.1767
MSTRG.11399			2884	0.2033	0	1.7833	0.08	0.2867	KAH9290190.1(hypothetical protein KI387_034307, partial [Taxus chinensis])
MSTRG.1140			352	0	0	0	2.3067	9.4567	KAH9328640.1(hypothetical protein KI387_000748, partial [Taxus chinensis])		K13420	FLS2	map04016(MAPK signaling pathway - plant); map04626(Plant-pathogen interaction)	COG4886(S:Function unknown)	COG4886(leucine Rich Repeat)	PF08263.16(LRRNT_2:Leucine rich repeat N-terminal domain)	sp|C0LGT6|EFR_ARATH(LRR receptor-like serine/threonine-protein kinase EFR OS=Arabidopsis thaliana OX=3702 GN=EFR PE=1 SV=1)
MSTRG.11400			238	0	0	1.0033	0	3.19
MSTRG.11401			955	2.34	0.71	1.5667	1.2133	1.8467
MSTRG.11402			250	9.9967	12.85	11.2133	19.52	6.5133
MSTRG.11404			1348	18.7767	0.0433	27.9833	8.3267	23.4567	GLJ35930.1(hypothetical protein SUGI_0720940 [Cryptomeria japonica])	GO:0005504(molecular_function:fatty acid binding); GO:0009627(biological_process:systemic acquired resistance)				ENOG410YXDY(S:Function unknown)	ENOG410YXDY(Lipid-transfer protein)	PF00234.26(Tryp_alpha_amyl:Protease inhibitor/seed storage/LTP family)	sp|Q8W453|DIRL1_ARATH(Putative lipid-transfer protein DIR1 OS=Arabidopsis thaliana OX=3702 GN=DIR1 PE=1 SV=1)
MSTRG.11410			286	0	1.1533	2.3	0.4667	0.9267
MSTRG.11411			320	3.9233	3.6867	4.7833	6.3633	8.3333
MSTRG.11412			243	5.4833	0	0.4233	0	0.1767
MSTRG.11426			377	1.0533	1.0067	3.74	1.1967	2.84
MSTRG.11429			798	0.48	0.52	0.92	0.47	1.04	KAH9329253.1(hypothetical protein KI387_001361, partial [Taxus chinensis])	GO:0006310(biological_process:DNA recombination); GO:0000723(biological_process:telomere maintenance); GO:0006281(biological_process:DNA repair); GO:0016887(molecular_function:ATPase activity); GO:0003678(molecular_function:DNA helicase activity); GO:0005524(molecular_function:ATP binding)				COG0507(L:Replication, recombination and repair)	COG0507(exodeoxyribonuclease v alpha)	PF14214.10(Helitron_like_N:Helitron helicase-like domain at N-terminus)
MSTRG.11430			912	1.0767	0.8433	1.5067	1.8133	1.5533
MSTRG.1144			678	0.7467	0.11	1.9533	0.9267	0.8467
MSTRG.11440			876	0.12	0.1033	0.72	0.2433	0.4833	KAH9288608.1(hypothetical protein KI387_032725, partial [Taxus chinensis])	GO:0009451(biological_process:RNA modification); GO:0003723(molecular_function:RNA binding); GO:0008270(molecular_function:zinc ion binding)				ENOG410Z7Z7(S:Function unknown)	ENOG410Z7Z7(Pentatricopeptide repeat-containing protein)	PF01535.24(PPR:PPR repeat)	sp|Q9SMZ2|PP347_ARATH(Pentatricopeptide repeat-containing protein At4g33170 OS=Arabidopsis thaliana OX=3702 GN=PCMP-H53 PE=3 SV=1)
MSTRG.11445			208	0	0	6.79	0	0
MSTRG.11448			765	0.7633	0.0867	5.6267	0.4567	0.4267	KAH9290159.1(hypothetical protein KI387_034276, partial [Taxus chinensis])	GO:0016020(cellular_component:membrane)				ENOG410YFY3(S:Function unknown)	ENOG410YFY3(harpin-induced protein 1 domain containing protein, expressed)
MSTRG.1145			296	2.3333	2.8167	7.5933	3.85	3.9733
MSTRG.11456			712	0.0767	1.9167	0	0.0467	0.3433
MSTRG.11457			1849	0.2967	0	0	0.2067	0.54
MSTRG.11458			1357	0.3633	0.04	0.3933	0.1133	0.9267	KAH9293792.1(hypothetical protein KI387_041003, partial [Taxus chinensis])							PF00385.28(Chromo:Chromo (CHRromatin Organisation MOdifier) domain)
MSTRG.11459			551	0.44	0	0.88	0.3167	3.4233
MSTRG.11460			347	7.1033	2.9967	5.1833	3.0567	5.39
MSTRG.11461			391	0.8067	4.2067	0	2.2533	0.94
MSTRG.11467			361	2.5833	2.1033	1.45	1.6567	1.06	KAH9290163.1(hypothetical protein KI387_034280, partial [Taxus chinensis])
MSTRG.11468			871	9.66	16.4867	8.9933	12.8833	23.7633	KAH9291975.1(hypothetical protein KI387_042840, partial [Taxus chinensis])					ENOG4111XVU(S:Function unknown)	ENOG4111XVU(-)
MSTRG.11485			323	19.17	52.7733	33.86	29.7	45.61
MSTRG.11486			440	0.2067	0	0	0.12	0.3467
MSTRG.11490			443	51.42	45.7333	50.77	45.9033	56.8067
MSTRG.11491			519	0.7667	0.3567	0.3033	0.6	0.82	KAH9294421.1(hypothetical protein KI387_040375, partial [Taxus chinensis])					ENOG410Z7Z7(S:Function unknown)	ENOG410Z7Z7(Pentatricopeptide repeat-containing protein)		sp|O23169|PP353_ARATH(Pentatricopeptide repeat-containing protein At4g37170 OS=Arabidopsis thaliana OX=3702 GN=PCMP-H5 PE=3 SV=1)
MSTRG.11498			465	0.5033	0.3567	0.81	0.26	3.06	KAH9305850.1(hypothetical protein KI387_010254, partial [Taxus chinensis])
MSTRG.11499			771	0.43	0.18	2.07	0.6567	3.6933	KAH9291423.1(hypothetical protein KI387_043385, partial [Taxus chinensis])
MSTRG.11505			274	0.6033	0	0	1.9967	1.9067	KAH9290550.1(hypothetical protein KI387_034667, partial [Taxus chinensis])					ENOG4111THG(S:Function unknown)	ENOG4111THG(Resistance protein)	PF01582.24(TIR:TIR domain); PF13676.10(TIR_2:TIR domain)	sp|I1GTC2|BDTIR_BRADI(Probable 2' cyclic ADP-D-ribose synthase BdTIR OS=Brachypodium distachyon OX=15368 GN=BRADI_1g24377v3 PE=1 SV=1)
MSTRG.11508			340	2.3667	2.1267	2.82	2.68	2.3733
MSTRG.11509			241	0	1.33	6.1967	0	0
MSTRG.11511			231	65.7633	16.87	50.2067	31.21	3.5133
MSTRG.11514			271	0.8133	0	0	0	0
MSTRG.11520			1172	0.7767	1.7533	0.9167	0.8333	1.9167	KAH9328538.1(hypothetical protein KI387_000646, partial [Taxus chinensis])
MSTRG.11524			243	0	3.54	0	0.9967	7.37
MSTRG.11527			2362	3.04	5.8533	3.0167	3.8767	4.65	GLJ56408.1(hypothetical protein SUGI_1222820 [Cryptomeria japonica])
MSTRG.11530			306	9.2033	7.3467	9.13	11.88	11.34
MSTRG.11532			1008	2.3233	5.26	3.58	3.7833	4.2167	GLJ56571.1(hypothetical protein SUGI_1228340 [Cryptomeria japonica])
MSTRG.11540			396	0.2667	0	0.8433	0	0	KAH9296664.1(hypothetical protein KI387_044244 [Taxus chinensis])
MSTRG.11541			3380	2.0467	0.0067	6.6633	0.15	2.42
MSTRG.11543			263	0.96	5.7867	1.5533	0	1.8533
MSTRG.11544			1378	0.4467	0.06	2.0767	0.2	0.5267	GLJ46741.1(hypothetical protein SUGI_0985600 [Cryptomeria japonica])
MSTRG.11545			700	0.5933	0	2.3267	0.0467	0.2467	GLJ46741.1(hypothetical protein SUGI_0985600 [Cryptomeria japonica])
MSTRG.11546			398	0.8433	0	5.14	0.45	0.7533	KAH9288819.1(hypothetical protein KI387_032936 [Taxus chinensis])
MSTRG.11547			1551	0.3567	0.0533	2.03	0.13	0.32	KAH9290031.1(hypothetical protein KI387_034148, partial [Taxus chinensis])								sp|A0A290U7C4|ROQ1_NICBE(Disease resistance protein Roq1 OS=Nicotiana benthamiana OX=4100 GN=ROQ1 PE=1 SV=1)
MSTRG.11548			1381	3.69	0.3733	14.05	1.1167	24.7933	ABK24922.1(unknown [Picea sitchensis])	GO:0005975(biological_process:carbohydrate metabolic process); GO:0009620(biological_process:response to fungus); GO:0009911(biological_process:positive regulation of flower development); GO:0009965(biological_process:leaf morphogenesis); GO:0048046(cellular_component:apoplast); GO:0004557(molecular_function:alpha-galactosidase activity); GO:0009505(cellular_component:plant-type cell wall)	K07407	E3.2.1.22B, galA, rafA	map00600(Sphingolipid metabolism); map00603(Glycosphingolipid biosynthesis - globo and isoglobo series); map00561(Glycerolipid metabolism); map00052(Galactose metabolism)	ENOG410XPF1(G:Carbohydrate transport and metabolism)	ENOG410XPF1(alpha-galactosidase)	PF16499.9(Melibiase_2:Alpha galactosidase A)	sp|Q8RX86|AGAL2_ARATH(Alpha-galactosidase 2 OS=Arabidopsis thaliana OX=3702 GN=AGAL2 PE=1 SV=1)
MSTRG.11549			736	2.41	0.29	8.4767	0.83	14.5	GLJ35506.1(hypothetical protein SUGI_0713970 [Cryptomeria japonica])	GO:0016020(cellular_component:membrane); GO:0004557(molecular_function:alpha-galactosidase activity); GO:0005975(biological_process:carbohydrate metabolic process)	K07407	E3.2.1.22B, galA, rafA	map00600(Sphingolipid metabolism); map00603(Glycosphingolipid biosynthesis - globo and isoglobo series); map00561(Glycerolipid metabolism); map00052(Galactose metabolism)	ENOG410XPF1(G:Carbohydrate transport and metabolism)	ENOG410XPF1(alpha-galactosidase)	PF16499.9(Melibiase_2:Alpha galactosidase A); PF02065.22(Melibiase:Melibiase)	sp|P14749|AGAL_CYATE(Alpha-galactosidase OS=Cyamopsis tetragonoloba OX=3832 PE=1 SV=1)
MSTRG.11558			822	2.83	4.4967	3.0833	3.59	6.22
MSTRG.11560			538	5.5433	2.3867	5.5333	7.7867	7.76
MSTRG.11561			858	10.8	5.81	9.5633	11.1867	22.8033
MSTRG.11563			1874	0.28	0.05	0.28	0.2367	1.5433	GLJ35473.1(hypothetical protein SUGI_0713450 [Cryptomeria japonica])	GO:0016020(cellular_component:membrane); GO:0004557(molecular_function:alpha-galactosidase activity); GO:0005975(biological_process:carbohydrate metabolic process)	K07407	E3.2.1.22B, galA, rafA	map00600(Sphingolipid metabolism); map00603(Glycosphingolipid biosynthesis - globo and isoglobo series); map00561(Glycerolipid metabolism); map00052(Galactose metabolism)	ENOG410XPF1(G:Carbohydrate transport and metabolism)	ENOG410XPF1(alpha-galactosidase)	PF16499.9(Melibiase_2:Alpha galactosidase A)	sp|Q9FT97|AGAL1_ARATH(Alpha-galactosidase 1 OS=Arabidopsis thaliana OX=3702 GN=AGAL1 PE=2 SV=1)
MSTRG.11564			317	0.2367	0.33	0.3033	0	0.6
MSTRG.11565			574	0.1133	0.0767	0.1367	0.2633	2.0767	GLJ35473.1(hypothetical protein SUGI_0713450 [Cryptomeria japonica])	GO:0004557(molecular_function:alpha-galactosidase activity); GO:0005975(biological_process:carbohydrate metabolic process)	K07407	E3.2.1.22B, galA, rafA	map00600(Sphingolipid metabolism); map00603(Glycosphingolipid biosynthesis - globo and isoglobo series); map00561(Glycerolipid metabolism); map00052(Galactose metabolism)	ENOG410XPF1(G:Carbohydrate transport and metabolism)	ENOG410XPF1(alpha-galactosidase)	PF17801.5(Melibiase_C:Alpha galactosidase C-terminal beta sandwich domain)	sp|Q9FXT4|AGAL_ORYSJ(Alpha-galactosidase OS=Oryza sativa subsp. japonica OX=39947 GN=Os10g0493600 PE=1 SV=1)
MSTRG.11566			899	0.1167	0	0.08	0	1.2533
MSTRG.11567			379	1.08	0	0	0	1.1633
MSTRG.11568			1878	3.52	0.1667	1.6867	1.6433	1.6567
MSTRG.11569			476	0.17	0.92	0.5133	0.3367	0.2733	ABR16288.1(unknown [Picea sitchensis])	GO:0015074(biological_process:DNA integration); GO:0004491(molecular_function:methylmalonate-semialdehyde dehydrogenase (acylating) activity); GO:0003676(molecular_function:nucleic acid binding)				COG2801(L:Replication, recombination and repair)	COG2801(Retrotransposon protein)	PF07727.18(RVT_2:Reverse transcriptase (RNA-dependent DNA polymerase))	sp|P10978|POLX_TOBAC(Retrovirus-related Pol polyprotein from transposon TNT 1-94 OS=Nicotiana tabacum OX=4097 PE=2 SV=1)
MSTRG.1157			1193	1.7133	0.14	2.93	0.5933	0.9033	KAH9328661.1(hypothetical protein KI387_000769 [Taxus chinensis])	GO:0042546(biological_process:cell wall biogenesis); GO:0048046(cellular_component:apoplast); GO:0071555(biological_process:cell wall organization); GO:0016762(molecular_function:xyloglucan:xyloglucosyl transferase activity); GO:0004553(molecular_function:hydrolase activity, hydrolyzing O-glycosyl compounds); GO:0010411(biological_process:xyloglucan metabolic process)	K08235	E2.4.1.207		ENOG4110JM4(G:Carbohydrate transport and metabolism)	ENOG4110JM4(xyloglucan)	PF00722.25(Glyco_hydro_16:Glycosyl hydrolases family 16)	sp|G5DAC7|XTH2_DIOKA(Xyloglucan endotransglucosylase protein 2 OS=Diospyros kaki OX=35925 GN=XTH2 PE=1 SV=1)
MSTRG.11570			253	2.2067	10.6267	0	2.0467	5.9933	KAH9752890.1(hypothetical protein KPL71_014885 [Citrus sinensis])								sp|P04146|COPIA_DROME(Copia protein OS=Drosophila melanogaster OX=7227 GN=GIP PE=1 SV=3)
MSTRG.11572			728	0.0867	0	0.06	0.1333	1.0233	KAH9290092.1(hypothetical protein KI387_034209, partial [Taxus chinensis])	GO:0015925(molecular_function:galactosidase activity); GO:0004557(molecular_function:alpha-galactosidase activity); GO:0005975(biological_process:carbohydrate metabolic process)	K07407	E3.2.1.22B, galA, rafA	map00600(Sphingolipid metabolism); map00603(Glycosphingolipid biosynthesis - globo and isoglobo series); map00561(Glycerolipid metabolism); map00052(Galactose metabolism)	ENOG410XPF1(G:Carbohydrate transport and metabolism)	ENOG410XPF1(alpha-galactosidase)		sp|Q9FT97|AGAL1_ARATH(Alpha-galactosidase 1 OS=Arabidopsis thaliana OX=3702 GN=AGAL1 PE=2 SV=1)
MSTRG.11573			1718	0.3	0.03	0.3167	0.3833	1.8067	GLJ35473.1(hypothetical protein SUGI_0713450 [Cryptomeria japonica])	GO:0004557(molecular_function:alpha-galactosidase activity); GO:0005975(biological_process:carbohydrate metabolic process)	K07407	E3.2.1.22B, galA, rafA	map00600(Sphingolipid metabolism); map00603(Glycosphingolipid biosynthesis - globo and isoglobo series); map00561(Glycerolipid metabolism); map00052(Galactose metabolism)	ENOG410XPF1(G:Carbohydrate transport and metabolism)	ENOG410XPF1(alpha-galactosidase)	PF17801.5(Melibiase_C:Alpha galactosidase C-terminal beta sandwich domain); PF17450.6(Melibiase_2_C:Alpha galactosidase A C-terminal beta sandwich domain)	sp|Q9FXT4|AGAL_ORYSJ(Alpha-galactosidase OS=Oryza sativa subsp. japonica OX=39947 GN=Os10g0493600 PE=1 SV=1)
MSTRG.11574			548	6.7767	0.8467	2.9833	4.2	2.7267
MSTRG.11576			929	1.2767	0.2967	1.6267	1.1033	7.8867	KAH9294106.1(hypothetical protein KI387_040689, partial [Taxus chinensis])	GO:0004557(molecular_function:alpha-galactosidase activity); GO:0005975(biological_process:carbohydrate metabolic process); GO:0004553(molecular_function:hydrolase activity, hydrolyzing O-glycosyl compounds)	K07407	E3.2.1.22B, galA, rafA	map00600(Sphingolipid metabolism); map00603(Glycosphingolipid biosynthesis - globo and isoglobo series); map00561(Glycerolipid metabolism); map00052(Galactose metabolism)	ENOG410XPF1(G:Carbohydrate transport and metabolism)	ENOG410XPF1(alpha-galactosidase)	PF16499.9(Melibiase_2:Alpha galactosidase A); PF02065.22(Melibiase:Melibiase)	sp|Q9FT97|AGAL1_ARATH(Alpha-galactosidase 1 OS=Arabidopsis thaliana OX=3702 GN=AGAL1 PE=2 SV=1)
MSTRG.11577			310	0.4733	0	0.6633	1.0133	5.56
MSTRG.11578			642	0.3733	0.29	0.8067	0.1633	2.56	KAH9294106.1(hypothetical protein KI387_040689, partial [Taxus chinensis])	GO:0004557(molecular_function:alpha-galactosidase activity); GO:0005975(biological_process:carbohydrate metabolic process)	K07407	E3.2.1.22B, galA, rafA	map00600(Sphingolipid metabolism); map00603(Glycosphingolipid biosynthesis - globo and isoglobo series); map00561(Glycerolipid metabolism); map00052(Galactose metabolism)	ENOG410XPF1(G:Carbohydrate transport and metabolism)	ENOG410XPF1(alpha-galactosidase)		sp|Q8RX86|AGAL2_ARATH(Alpha-galactosidase 2 OS=Arabidopsis thaliana OX=3702 GN=AGAL2 PE=1 SV=1)
MSTRG.11579			1163	8.3167	6.54	3.6667	16.43	21.9267	KAH9321385.1(hypothetical protein KI387_016024 [Taxus chinensis])	GO:0016310(biological_process:phosphorylation); GO:0005524(molecular_function:ATP binding); GO:0004672(molecular_function:protein kinase activity)
MSTRG.11581			910	27.9867	1.83	11.1267	20.4267	11.63
MSTRG.11582			241	1.9333	0	15.2933	0.8833	2.0633
MSTRG.11583			353	1.2	1.4333	5.06	2.7167	1.2567
MSTRG.11584			698	28.93	0.4	10.5467	9.9967	6.5267
MSTRG.11585			481	1.9467	0.3567	1.9833	1.48	1.6133
MSTRG.11586			550	0.3933	0	0.4233	0.3567	5.3067
MSTRG.11587			930	21.2967	0.63	8.5633	13.8367	7.6433
MSTRG.11588			368	0.2967	0	0.1867	0.19	2.08	KAH9290092.1(hypothetical protein KI387_034209, partial [Taxus chinensis])
MSTRG.11589			300	0.5733	1.2867	3.3033	0.8967	6.0267	KAH9294928.1(hypothetical protein KI387_038516, partial [Taxus chinensis])	GO:0015074(biological_process:DNA integration); GO:0003676(molecular_function:nucleic acid binding)				COG2801(L:Replication, recombination and repair); ENOG410ZXEB(S:Function unknown); ENOG410XS4D(S:Function unknown)	COG2801(Retrotransposon protein); ENOG410ZXEB(Integrase core domain); ENOG410XS4D(Retrotransposon protein)	PF13683.10(rve_3:Integrase core domain)	sp|P10978|POLX_TOBAC(Retrovirus-related Pol polyprotein from transposon TNT 1-94 OS=Nicotiana tabacum OX=4097 PE=2 SV=1)
MSTRG.11590			1509	8.3067	5.0467	1.4967	30.3367	28.02
MSTRG.11591			256	0	0	0	0	0
MSTRG.11592			310	1.42	0	1.0367	1.91	3.9767
MSTRG.11593			965	0.8733	0.13	0.2333	0.59	0.52
MSTRG.11594			246	3.5567	6.8133	7.46	5.6033	13.0933
MSTRG.11597			236	9.2167	6.1733	2.3067	8.14	6.42
MSTRG.11599			429	0.82	1.0367	1.8467	1.2967	5.9733
MSTRG.11602			660	0.3067	0.06	1.0933	0.47	2.85								PF01535.24(PPR:PPR repeat); PF13041.10(PPR_2:PPR repeat family)
MSTRG.11605			620	1.13	0.8267	0.94	0.4467	2.53	KAH9290057.1(hypothetical protein KI387_034174 [Taxus chinensis])							PF01535.24(PPR:PPR repeat)
MSTRG.11607			1429	1.9333	0.1833	1.0467	1.1767	1.6833	KAH9311041.1(hypothetical protein KI387_026076 [Taxus chinensis])	GO:0016616(molecular_function:oxidoreductase activity, acting on the CH-OH group of donors, NAD or NADP as acceptor)	K22374	DMAS1	map00999(Biosynthesis of various plant secondary metabolites)	COG0656(S:Function unknown)	COG0656(reductase)	PF00248.25(Aldo_ket_red:Aldo/keto reductase family)	sp|A0A2P1GIY9|REDX2_CATRO(Protein REDOX 2 OS=Catharanthus roseus OX=4058 GN=Redox2 PE=1 SV=1)
MSTRG.11608			527	5.4767	0.1667	2.9533	2.6333	6.96
MSTRG.11609			403	0.3833	2.38	0.44	0.2967	2.05
MSTRG.11610			913	2.82	4.63	3.6533	2.78	5.0333	KAH9293679.1(hypothetical protein KI387_041119, partial [Taxus chinensis])
MSTRG.11611			266	6.7267	3.8633	2.72	5.5067	3.9633	KAH9329253.1(hypothetical protein KI387_001361, partial [Taxus chinensis])	GO:0000723(biological_process:telomere maintenance); GO:0016787(molecular_function:hydrolase activity); GO:0006281(biological_process:DNA repair); GO:0006310(biological_process:DNA recombination); GO:0003678(molecular_function:DNA helicase activity); GO:0005524(molecular_function:ATP binding)				COG0507(L:Replication, recombination and repair); ENOG411224A(S:Function unknown)	COG0507(exodeoxyribonuclease v alpha); ENOG411224A(-)	PF14214.10(Helitron_like_N:Helitron helicase-like domain at N-terminus)
MSTRG.11612			285	3.1833	6.59	4.8033	1.85	7.96
MSTRG.11614			280	3.2733	4.4967	6.3767	7.38	8.4	KAH9312764.1(hypothetical protein KI387_027799, partial [Taxus chinensis])
MSTRG.11619			244	0	0	0	0	0	KAH9319268.1(hypothetical protein KI387_021037, partial [Taxus chinensis])	GO:0006508(biological_process:proteolysis); GO:0046872(molecular_function:metal ion binding); GO:0004222(molecular_function:metalloendopeptidase activity); GO:0005739(cellular_component:mitochondrion)	K01410	MIPEP		COG0339(E:Amino acid transport and metabolism)	COG0339(oligopeptidase a)	PF01432.24(Peptidase_M3:Peptidase family M3)	sp|F4KDA5|MIP_ARATH(Mitochondrial intermediate peptidase, mitochondrial OS=Arabidopsis thaliana OX=3702 GN=OCT1 PE=3 SV=1)
MSTRG.11620			387	0.9833	1.99	0.8433	0.8967	2.53
MSTRG.11621			449	1.7533	1.1367	1.7067	2.7967	4.4567
MSTRG.11628			250	10.4867	9.4767	13.9667	6.0133	20.2933
MSTRG.11629			441	1.41	0.9133	1.98	1.17	1.7767	KAH9330135.1(hypothetical protein KI387_002243, partial [Taxus chinensis])
MSTRG.11632			204	0	0	0	0	0
MSTRG.11633			989	1.8567	0.84	1.9033	2.1367	2.9167	KAH9329521.1(hypothetical protein KI387_001629, partial [Taxus chinensis])	GO:0031145(biological_process:anaphase-promoting complex-dependent catabolic process); GO:0016567(biological_process:protein ubiquitination); GO:1905786(biological_process:positive regulation of anaphase-promoting complex-dependent catabolic process); GO:0097027(molecular_function:ubiquitin-protein transferase activator activity); GO:0010997(molecular_function:anaphase-promoting complex binding);…	K03364	CDH1, FZR1	map04120(Ubiquitin mediated proteolysis)	COG2319(S:Function unknown)	COG2319(wd repeat)	PF03514.18(GRAS:GRAS domain family)	sp|Q9M7I2|CS52A_MEDTR(B-type cell cycle switch protein ccs52A OS=Medicago truncatula OX=3880 GN=CCS52A PE=1 SV=1)
MSTRG.11634			430	0.1367	0	0.1233	0	0	KAH9290030.1(hypothetical protein KI387_034147, partial [Taxus chinensis])
MSTRG.1164			1498	15.8533	6.4	24.11	14.8933	16.39
MSTRG.11641			5212	4.1567	1.8633	12.4233	3.0833	5.8567	KAH9290030.1(hypothetical protein KI387_034147, partial [Taxus chinensis])					ENOG4111THG(S:Function unknown)	ENOG4111THG(Resistance protein)	PF01582.24(TIR:TIR domain); PF00931.26(NB-ARC:NB-ARC domain); PF13676.10(TIR_2:TIR domain); PF01637.22(ATPase_2:ATPase domain predominantly from Archaea); PF05729.16(NACHT:NACHT domain); PF13401.10(AAA_22:AAA domain); PF13191.10(AAA_16:AAA ATPase domain)	sp|A0A290U7C4|ROQ1_NICBE(Disease resistance protein Roq1 OS=Nicotiana benthamiana OX=4100 GN=ROQ1 PE=1 SV=1)
MSTRG.11644			274	0	0	0.5433	0	2.68
MSTRG.11645			293	0	0	0.7933	0	0	GLJ33693.1(hypothetical protein SUGI_0677200 [Cryptomeria japonica])
MSTRG.11646			277	0	1.33	2.5233	1.2767	2.05	KAH9290047.1(hypothetical protein KI387_034164, partial [Taxus chinensis])
MSTRG.11647			237	0	0	0	0	0
MSTRG.11649			237	4.38	0	8.1867	2.2933	5.29	KAH9316701.1(hypothetical protein KI387_025328, partial [Taxus chinensis])
MSTRG.11650			841	0.1567	0.0533	1.0867	0.1567	0.2167
MSTRG.11651			969	0.2	0.3367	0.2767	0.2033	0.46	KAH9290030.1(hypothetical protein KI387_034147, partial [Taxus chinensis])							PF01582.24(TIR:TIR domain)	sp|Q40253|L6_LINUS(Disease resistance protein L6 OS=Linum usitatissimum OX=4006 GN=L6 PE=1 SV=1)
MSTRG.11653			1869	0.8767	0.39	1.77	0.6367	0.5533	KAH9290030.1(hypothetical protein KI387_034147, partial [Taxus chinensis])								sp|F4KHI3|VICTR_ARATH(Protein VARIATION IN COMPOUND TRIGGERED ROOT growth response OS=Arabidopsis thaliana OX=3702 GN=VICTR PE=1 SV=1)
MSTRG.11654			528	1.06	0	2.28	0.5933	1.6133
MSTRG.11655			5157	0.75	0.6067	2.6967	0.45	1.18
MSTRG.11659			712	0	0	2.6433	0	0	KAH9290030.1(hypothetical protein KI387_034147, partial [Taxus chinensis])
MSTRG.1166			456	0.26	0	1.0767	0	0	KAH9294040.1(hypothetical protein KI387_040761, partial [Taxus chinensis])								sp|Q9M6F0|T5AT_TAXCU(Taxadien-5-alpha-ol O-acetyltransferase OS=Taxus cuspidata OX=99806 GN=TAT PE=1 SV=1)
MSTRG.11660			1242	1.44	0.0933	5.8433	0.5567	1.3133	KAH9290047.1(hypothetical protein KI387_034164, partial [Taxus chinensis])
MSTRG.11661			1492	3.9067	0.8833	19.1467	2.29	4.0033	KAH9290028.1(hypothetical protein KI387_034145, partial [Taxus chinensis])					ENOG4112BMQ(S:Function unknown)	ENOG4112BMQ(TMV resistance protein N-like)	PF01582.24(TIR:TIR domain); PF00931.26(NB-ARC:NB-ARC domain); PF13676.10(TIR_2:TIR domain); PF13401.10(AAA_22:AAA domain); PF01637.22(ATPase_2:ATPase domain predominantly from Archaea); PF13191.10(AAA_16:AAA ATPase domain); PF05729.16(NACHT:NACHT domain)	sp|A0A290U7C4|ROQ1_NICBE(Disease resistance protein Roq1 OS=Nicotiana benthamiana OX=4100 GN=ROQ1 PE=1 SV=1)
MSTRG.11663			2011	3.86	2.51	2.8967	3.9233	3.14	KAH9290027.1(hypothetical protein KI387_034144, partial [Taxus chinensis])	GO:0008289(molecular_function:lipid binding); GO:0006869(biological_process:lipid transport)				ENOG410Z3SZ(S:Function unknown)	ENOG410Z3SZ(Testis expressed 2)
MSTRG.11664			1347	0	0	1.1367	0	0.02	KAH9290030.1(hypothetical protein KI387_034147, partial [Taxus chinensis])					ENOG410XRGK(S:Function unknown); ENOG4112BMQ(S:Function unknown); ENOG4111THG(S:Function unknown)	ENOG410XRGK(Resistance protein); ENOG4112BMQ(TMV resistance protein N-like); ENOG4111THG(Resistance protein)	PF00931.26(NB-ARC:NB-ARC domain); PF05729.16(NACHT:NACHT domain); PF13191.10(AAA_16:AAA ATPase domain); PF01637.22(ATPase_2:ATPase domain predominantly from Archaea)	sp|A0A290U7C4|ROQ1_NICBE(Disease resistance protein Roq1 OS=Nicotiana benthamiana OX=4100 GN=ROQ1 PE=1 SV=1)
MSTRG.11665			327	0	0	0.75	0	0	KAH9290047.1(hypothetical protein KI387_034164, partial [Taxus chinensis])
MSTRG.11666			286	0	0	2.1033	0	0
MSTRG.11667			229	1.1067	0	0	0	0
MSTRG.11668			656	0.64	0	0.5133	0.3367	0	KAH9294878.1(hypothetical protein KI387_038466, partial [Taxus chinensis])
MSTRG.11669			317	0.27	0.4867	6.5967	0	0
MSTRG.1167			1491	0.6133	1.3433	2.0267	1.3833	1.1433	XP_057825477.1(9-cis-epoxycarotenoid dioxygenase NCED3, chloroplastic-like [Cryptomeria japonica])	GO:0046872(molecular_function:metal ion binding); GO:0016702(molecular_function:oxidoreductase activity, acting on single donors with incorporation of molecular oxygen, incorporation of two atoms of oxygen)	K09840	NCED	map00906(Carotenoid biosynthesis)	COG3670(Q:Secondary metabolites biosynthesis, transport and catabolism)	COG3670(dioxygenase)		sp|K4CJJ1|NCED2_SOLLC(9-cis-epoxycarotenoid dioxygenase NCED2, chloroplastic OS=Solanum lycopersicum OX=4081 GN=NCED2 PE=2 SV=1)
MSTRG.11670			673	0	0.2567	2.72	0.0533	0
MSTRG.11676			941	6.7467	5.1967	6.9433	4.98	7.0733	PWA96384.1(G-protein beta WD-40 repeat-containing protein [Artemisia annua])	GO:0046540(cellular_component:U4/U6 x U5 tri-snRNP complex); GO:0030621(molecular_function:U4 snRNA binding); GO:1990904(cellular_component:ribonucleoprotein complex); GO:0000398(biological_process:mRNA splicing, via spliceosome); GO:0110165(cellular_component:cellular anatomical entity); GO:0017070(molecular_function:U6 snRNA binding)	K12662	PRPF4, PRP4	map03040(Spliceosome)	ENOG410XNP8(S:Function unknown)	ENOG410XNP8(U4 u6 small nuclear ribonucleoprotein)		sp|O22212|PRP4L_ARATH(U4/U6 small nuclear ribonucleoprotein PRP4-like protein OS=Arabidopsis thaliana OX=3702 GN=LIS PE=2 SV=1)
MSTRG.1168			1757	0.1	0.04	0.5333	0.1833	0.37
MSTRG.11684			274	4.2267	0.64	9.9067	3	10.93	GLJ19888.1(hypothetical protein SUGI_0360390 [Cryptomeria japonica])	GO:0050832(biological_process:defense response to fungus)
MSTRG.11685			2477	2.5633	2.5833	4.8433	1.8833	0.7233	GLJ35479.1(hypothetical protein SUGI_0713530 [Cryptomeria japonica])					COG1404(O:Posttranslational modification, protein turnover, chaperones)	COG1404(peptidase (S8 and S53, subtilisin, kexin, sedolisin)	PF00082.26(Peptidase_S8:Subtilase family); PF17766.5(fn3_6:Fibronectin type-III domain); PF05922.20(Inhibitor_I9:Peptidase inhibitor I9); PF02225.26(PA:PA domain)	sp|O65351|SBT17_ARATH(Subtilisin-like protease SBT1.7 OS=Arabidopsis thaliana OX=3702 GN=SBT1.7 PE=1 SV=1)
MSTRG.11686			2440	4.3833	11.6033	5.4433	5.0533	0.4267	GLJ35456.1(hypothetical protein SUGI_0713100 [Cryptomeria japonica])					COG1404(O:Posttranslational modification, protein turnover, chaperones)	COG1404(peptidase (S8 and S53, subtilisin, kexin, sedolisin)	PF00082.26(Peptidase_S8:Subtilase family); PF17766.5(fn3_6:Fibronectin type-III domain); PF05922.20(Inhibitor_I9:Peptidase inhibitor I9); PF02225.26(PA:PA domain)	sp|O65351|SBT17_ARATH(Subtilisin-like protease SBT1.7 OS=Arabidopsis thaliana OX=3702 GN=SBT1.7 PE=1 SV=1)
MSTRG.11687			1075	0.0667	0.1933	0.8933	0.0367	0.13	GLJ35479.1(hypothetical protein SUGI_0713530 [Cryptomeria japonica])					COG1404(O:Posttranslational modification, protein turnover, chaperones)	COG1404(peptidase (S8 and S53, subtilisin, kexin, sedolisin)	PF17766.5(fn3_6:Fibronectin type-III domain); PF00082.26(Peptidase_S8:Subtilase family)	sp|A0A0M3R8G2|SBT_PETHY(Subtilisin-like protease OS=Petunia hybrida OX=4102 GN=SBT PE=2 SV=1)
MSTRG.11688			1265	0.9067	1.03	1.8867	0.82	0.6333	GLJ35485.1(hypothetical protein SUGI_0713590 [Cryptomeria japonica])					COG1404(O:Posttranslational modification, protein turnover, chaperones)	COG1404(peptidase (S8 and S53, subtilisin, kexin, sedolisin)	PF00082.26(Peptidase_S8:Subtilase family); PF05922.20(Inhibitor_I9:Peptidase inhibitor I9)	sp|O65351|SBT17_ARATH(Subtilisin-like protease SBT1.7 OS=Arabidopsis thaliana OX=3702 GN=SBT1.7 PE=1 SV=1)
MSTRG.11695			204	14.67	3.6767	0	0.1267	10.8
MSTRG.11698			371	1.1267	1.7167	0.1933	0.7933	0.7367
MSTRG.1170			1082	1.1033	1.31	3.1	1.0567	1.88
MSTRG.11700			721	0.84	1.2767	0.5867	0.61	1.09
MSTRG.11702			397	1.6167	0	1.1167	0	0
MSTRG.11703			278	0.8233	0	23.8767	0	1.56	GLJ33567.1(hypothetical protein SUGI_0674950 [Cryptomeria japonica])	GO:0046983(molecular_function:protein dimerization activity)	K00262	E1.4.1.4, gdhA	map00220(Arginine biosynthesis); map00250(Alanine, aspartate and glutamate metabolism); map00910(Nitrogen metabolism)	COG0334(E:Amino acid transport and metabolism)	COG0334(oxidoreductase activity, acting on the CH-NH2 group of donors, NAD or NADP as acceptor)
MSTRG.11705			1370	1.7633	0.2033	0.65	0.3867	0.12	KAH9311267.1(hypothetical protein KI387_026302, partial [Taxus chinensis])
MSTRG.11706			244	2.4167	0	4.0767	0	2.71
MSTRG.11708			261	0.01	0.35	1.1767	0.8433	0
MSTRG.11711			782	1.9667	0.22	1.9067	0.31	0.04	KAH9289955.1(hypothetical protein KI387_034072 [Taxus chinensis])					COG0515(T:Signal transduction mechanisms)	COG0515(Serine Threonine protein kinase)	PF01453.28(B_lectin:D-mannose binding lectin)	sp|O64477|Y2913_ARATH(G-type lectin S-receptor-like serine/threonine-protein kinase At2g19130 OS=Arabidopsis thaliana OX=3702 GN=At2g19130 PE=2 SV=1)
MSTRG.11714			278	12.9967	12.2333	18.4533	13.4067	9.3933	KAH9307459.1(hypothetical protein KI387_035370, partial [Taxus chinensis])	GO:0005737(cellular_component:cytoplasm); GO:0051539(molecular_function:4 iron, 4 sulfur cluster binding); GO:0016836(molecular_function:hydro-lyase activity); GO:0047780(molecular_function:citrate dehydratase activity); GO:0006807(biological_process:nitrogen compound metabolic process); GO:0043436(biological_process:oxoacid metabolic process); GO:0003994(molecular_function:aconitate hydratase ac…	K01681	ACO, acnA	map00020(Citrate cycle (TCA cycle)); map00630(Glyoxylate and dicarboxylate metabolism)	COG1048(C:Energy production and conversion)	COG1048(aconitate hydratase)	PF00330.24(Aconitase:Aconitase family (aconitate hydratase))	sp|P49608|ACOHC_CUCMA(Aconitate hydratase, cytoplasmic OS=Cucurbita maxima OX=3661 PE=2 SV=1)
MSTRG.11715			1049	0	0	0.1967	0.2367	8.6867
MSTRG.1172			277	11.23	6.6367	13.1967	11.7633	8.32	KAH9307459.1(hypothetical protein KI387_035370, partial [Taxus chinensis])	GO:0005737(cellular_component:cytoplasm); GO:0051539(molecular_function:4 iron, 4 sulfur cluster binding); GO:0016836(molecular_function:hydro-lyase activity); GO:0047780(molecular_function:citrate dehydratase activity); GO:0006807(biological_process:nitrogen compound metabolic process); GO:0043436(biological_process:oxoacid metabolic process); GO:0003994(molecular_function:aconitate hydratase ac…	K01681	ACO, acnA	map00020(Citrate cycle (TCA cycle)); map00630(Glyoxylate and dicarboxylate metabolism)	COG1048(C:Energy production and conversion)	COG1048(aconitate hydratase)	PF00330.24(Aconitase:Aconitase family (aconitate hydratase))	sp|P49608|ACOHC_CUCMA(Aconitate hydratase, cytoplasmic OS=Cucurbita maxima OX=3661 PE=2 SV=1)
MSTRG.11723			2822	0.3433	0.0767	2.3667	0.19	0.1367
MSTRG.11725			320	3.66	3.2633	11.2067	3.8967	3.4433
MSTRG.11727			644	1.2433	0.73	1.8433	1.0133	2.3133	KAH9292894.1(hypothetical protein KI387_041920, partial [Taxus chinensis])
MSTRG.11729			1206	16.4967	1.28	1.2767	18.94	4.88	KAH9289951.1(hypothetical protein KI387_034068, partial [Taxus chinensis])					COG4886(S:Function unknown)	COG4886(leucine Rich Repeat)	PF00931.26(NB-ARC:NB-ARC domain); PF13191.10(AAA_16:AAA ATPase domain); PF13401.10(AAA_22:AAA domain); PF20720.1(nSTAND3:Novel STAND NTPase 3)
MSTRG.11730			261	1.9867	0	0.6767	4.21	0
MSTRG.11733			316	2.6967	3.2733	4.69	2.7233	0.9733	KAH9289956.1(hypothetical protein KI387_034073, partial [Taxus chinensis])
MSTRG.11735			212	2.4033	2.6633	10.66	12.3667	10.4767
MSTRG.11738			334	0.65	0.31	0.76	0.8567	2.5667	KAH9289956.1(hypothetical protein KI387_034073, partial [Taxus chinensis])
MSTRG.11739			843	1.99	1.9033	2.7867	1.7167	3.42	KAH9329253.1(hypothetical protein KI387_001361, partial [Taxus chinensis])	GO:0006310(biological_process:DNA recombination); GO:0000723(biological_process:telomere maintenance); GO:0006281(biological_process:DNA repair); GO:0016887(molecular_function:ATPase activity); GO:0003678(molecular_function:DNA helicase activity); GO:0005524(molecular_function:ATP binding)				COG0507(L:Replication, recombination and repair); ENOG410ZPZ0(S:Function unknown)	COG0507(exodeoxyribonuclease v alpha); ENOG410ZPZ0(Pfam:DUF889)	PF14214.10(Helitron_like_N:Helitron helicase-like domain at N-terminus)
MSTRG.11743			641	1.3033	2.5	2.95	1.8033	2.8933
MSTRG.11744			261	9.9667	10.3567	6.1467	5.8133	13.8733	KAH9327684.1(hypothetical protein KI387_007862 [Taxus chinensis])
MSTRG.11747			605	2.2133	0.6933	0.9967	2.6267	1.93	KAH9330412.1(hypothetical protein KI387_002520, partial [Taxus chinensis])
MSTRG.11748			1038	0.3467	0	5.2833	0	0
MSTRG.11765			343	11.0367	0	4.3667	0.2367	0	AKH04266.1(putative oxidoreductase [Taxus baccata])	GO:0050660(molecular_function:flavin adenine dinucleotide binding); GO:0016614(molecular_function:oxidoreductase activity, acting on CH-OH group of donors)				COG2303(E:Amino acid transport and metabolism)	COG2303(oxidoreductase)	PF05199.17(GMC_oxred_C:GMC oxidoreductase)	sp|P0DO52|NEC3_NESMA(Sinalpyl alcohol oxidase Nec3 OS=Nesocodon mauritianus OX=519296 GN=NEC3 PE=1 SV=1)
MSTRG.11766			294	0	4.6967	0.68	1.3633	0.85	KAH9324727.1(hypothetical protein KI387_004905, partial [Taxus chinensis])							PF10536.13(PMD:Plant mobile domain)
MSTRG.11774			348	0.7667	1.5067	4.03	1.76	0.8767
MSTRG.11775			763	1.38	1.4467	1.6333	1.17	2.0967
MSTRG.11779			344	3.0567	13.0633	0	5.6733	0
MSTRG.11780			527	3.2133	10.8967	0	5.4967	0
MSTRG.11783			384	6.6533	3.9133	10.0567	9.71	13.15	GLJ49608.1(hypothetical protein SUGI_1052480 [Cryptomeria japonica])
MSTRG.11789			3378	14.9233	11.0633	18.1733	18.93	17.6333
MSTRG.11791			408	9.01	16.3833	12.5833	9.28	14.1233
MSTRG.118			989	1.69	1.2633	0.75	1.02	2.93
MSTRG.11800			377	3.03	2.74	5.5033	4.2533	5.67
MSTRG.11804			242	14.3867	10.18	41.7667	8.7867	17.06
MSTRG.11805			1190	12.3367	0.42	11.6667	3.4767	6.1267	KJB73974.1(hypothetical protein B456_011G265000 [Gossypium raimondii])	GO:0009653(biological_process:anatomical structure morphogenesis); GO:0009664(biological_process:plant-type cell wall organization); GO:0016020(cellular_component:membrane); GO:0003723(molecular_function:RNA binding); GO:0005576(cellular_component:extracellular region)
MSTRG.11807			212	0	0	0	0	0	KAH9303353.1(hypothetical protein KI387_014936, partial [Taxus chinensis])
MSTRG.11817			1406	1.5833	0.4033	4.4	0.45	2.1267	KAH9289902.1(hypothetical protein KI387_034019, partial [Taxus chinensis])	GO:0015925(molecular_function:galactosidase activity); GO:0004557(molecular_function:alpha-galactosidase activity); GO:0005975(biological_process:carbohydrate metabolic process); GO:0009505(cellular_component:plant-type cell wall)	K07407	E3.2.1.22B, galA, rafA	map00600(Sphingolipid metabolism); map00603(Glycosphingolipid biosynthesis - globo and isoglobo series); map00561(Glycerolipid metabolism); map00052(Galactose metabolism)	ENOG410XPF1(G:Carbohydrate transport and metabolism)	ENOG410XPF1(alpha-galactosidase)	PF16499.9(Melibiase_2:Alpha galactosidase A); PF17801.5(Melibiase_C:Alpha galactosidase C-terminal beta sandwich domain); PF02065.22(Melibiase:Melibiase)	sp|Q8RX86|AGAL2_ARATH(Alpha-galactosidase 2 OS=Arabidopsis thaliana OX=3702 GN=AGAL2 PE=1 SV=1)
MSTRG.11820			317	5.4367	11.34	1.9867	13.4867	5.6667
MSTRG.11829			384	0.0767	0.6933	0.7167	0.1667	0.8367	GLJ35358.1(hypothetical protein SUGI_0711200 [Cryptomeria japonica])	GO:0015925(molecular_function:galactosidase activity); GO:0004557(molecular_function:alpha-galactosidase activity); GO:0005975(biological_process:carbohydrate metabolic process)	K07407	E3.2.1.22B, galA, rafA	map00600(Sphingolipid metabolism); map00603(Glycosphingolipid biosynthesis - globo and isoglobo series); map00561(Glycerolipid metabolism); map00052(Galactose metabolism)	ENOG410XPF1(G:Carbohydrate transport and metabolism)	ENOG410XPF1(alpha-galactosidase)	PF17801.5(Melibiase_C:Alpha galactosidase C-terminal beta sandwich domain)	sp|P14749|AGAL_CYATE(Alpha-galactosidase OS=Cyamopsis tetragonoloba OX=3832 PE=1 SV=1)
MSTRG.11830			700	0.0467	0.1067	1.04	0.1767	0.3767	KAH9289902.1(hypothetical protein KI387_034019, partial [Taxus chinensis])	GO:0004557(molecular_function:alpha-galactosidase activity); GO:0005975(biological_process:carbohydrate metabolic process)	K07407	E3.2.1.22B, galA, rafA	map00600(Sphingolipid metabolism); map00603(Glycosphingolipid biosynthesis - globo and isoglobo series); map00561(Glycerolipid metabolism); map00052(Galactose metabolism)	ENOG410XPF1(G:Carbohydrate transport and metabolism)	ENOG410XPF1(alpha-galactosidase)	PF16499.9(Melibiase_2:Alpha galactosidase A); PF02065.22(Melibiase:Melibiase)	sp|Q42656|AGAL_COFAR(Alpha-galactosidase OS=Coffea arabica OX=13443 PE=1 SV=1)
MSTRG.11832			669	1.9767	0.1733	3.1033	0.3733	0.3233
MSTRG.11834			209	10.3867	13.78	7.6367	2.3633	28.0367
MSTRG.11835			212	0	0	7.1133	0	5.7533
MSTRG.11836			456	0.26	0	0.2167	0	0.4367
MSTRG.11837			284	0.0533	0.23	2	1.0167	0.1733
MSTRG.11838			678	45.29	3.7967	153.663	17.7267	80.5733	XP_017244642.1(PREDICTED: hydrophobic protein RCI2A [Daucus carota subsp. sativus])	GO:0016020(cellular_component:membrane)				COG0401(S:Function unknown)	COG0401(hydrophobic protein)	PF01679.21(Pmp3:Proteolipid membrane potential modulator)	sp|A2Y075|LTI6B_ORYSI(Hydrophobic protein LTI6B OS=Oryza sativa subsp. indica OX=39946 GN=LTI6B PE=3 SV=2)
MSTRG.11839			516	15.9333	1.1267	27.8533	7.3667	9.1933	XP_017244642.1(PREDICTED: hydrophobic protein RCI2A [Daucus carota subsp. sativus])	GO:0016020(cellular_component:membrane)				COG0401(S:Function unknown)	COG0401(hydrophobic protein)	PF01679.21(Pmp3:Proteolipid membrane potential modulator)	sp|A2Y075|LTI6B_ORYSI(Hydrophobic protein LTI6B OS=Oryza sativa subsp. indica OX=39946 GN=LTI6B PE=3 SV=2)
MSTRG.11842			239	0.4	0	1.5133	0	0	XP_028957205.1(hydrophobic protein RCI2A [Malus domestica])	GO:0016020(cellular_component:membrane)				COG0401(S:Function unknown)	COG0401(hydrophobic protein)	PF01679.21(Pmp3:Proteolipid membrane potential modulator)	sp|A2Y075|LTI6B_ORYSI(Hydrophobic protein LTI6B OS=Oryza sativa subsp. indica OX=39946 GN=LTI6B PE=3 SV=2)
MSTRG.11843			439	4.6933	0.1333	10.1667	0	0	XP_039136066.1(hydrophobic protein LTI6B [Dioscorea cayenensis subsp. rotundata])	GO:0016020(cellular_component:membrane)				COG0401(S:Function unknown)	COG0401(hydrophobic protein)	PF01679.21(Pmp3:Proteolipid membrane potential modulator)	sp|A2Y075|LTI6B_ORYSI(Hydrophobic protein LTI6B OS=Oryza sativa subsp. indica OX=39946 GN=LTI6B PE=3 SV=2)
MSTRG.11844			484	4.9767	0.3533	6.1	0.6467	0.58	XP_039136066.1(hydrophobic protein LTI6B [Dioscorea cayenensis subsp. rotundata])	GO:0016020(cellular_component:membrane)				COG0401(S:Function unknown)	COG0401(hydrophobic protein)	PF01679.21(Pmp3:Proteolipid membrane potential modulator)	sp|A2Y075|LTI6B_ORYSI(Hydrophobic protein LTI6B OS=Oryza sativa subsp. indica OX=39946 GN=LTI6B PE=3 SV=2)
MSTRG.11845			550	88.3533	4.2433	68.71	35.8533	82.76	XP_020575782.1(hydrophobic protein LTI6B [Phalaenopsis equestris])	GO:0016020(cellular_component:membrane)				COG0401(S:Function unknown)	COG0401(hydrophobic protein)	PF01679.21(Pmp3:Proteolipid membrane potential modulator)	sp|Q9ZNQ7|RCI2A_ARATH(Hydrophobic protein RCI2A OS=Arabidopsis thaliana OX=3702 GN=RCI2A PE=2 SV=1)
MSTRG.1185			979	1.0533	1.07	0.68	0.5067	0.64
MSTRG.11854			347	1.21	0.5233	5.41	0.4533	0.2233
MSTRG.11855			484	0.8533	0.3	6.19	0.4833	1.1467
MSTRG.11856			1151	2.6667	0.1033	4.09	4.74	25.96	GLJ35244.1(hypothetical protein SUGI_0709180 [Cryptomeria japonica])
MSTRG.11858			370	0.49	1.0267	1.6633	0.6133	0.18	XP_057864238.1(uncharacterized protein LOC131072178 [Cryptomeria japonica])
MSTRG.11859			755	0.3233	0.0467	0.21	0.1667	0.09
MSTRG.11863			329	0	0	0	0	0	KAH9289844.1(hypothetical protein KI387_033961, partial [Taxus chinensis])							PF14111.10(DUF4283:Domain of unknown function (DUF4283))
MSTRG.11864			6480	0.61	0.8967	0.6867	0.7367	0.9967
MSTRG.11865			2172	2.06	1.51	1.54	1.7667	4.2167
MSTRG.11867			614	2.79	1.2933	4.39	1.0333	2.77
MSTRG.11870			392	1.2333	3.4533	3.2033	1.8067	4.98	KAH9323962.1(hypothetical protein KI387_043903 [Taxus chinensis])
MSTRG.11871			243	0	0	0	0.9967	0
MSTRG.11872			1557	2.6133	3.67	2.6867	4.0233	5.3933
MSTRG.11873			1528	0.4933	0.8733	0.5767	0.6833	0.97
MSTRG.11874			1131	1.85	2.89	1.95	2.9133	2.6267
MSTRG.11875			636	2.3933	3.7867	2.1267	3.7933	5.6733
MSTRG.11876			253	13.4733	6.25	13.1933	4.5133	15.3533
MSTRG.11877			245	3.1567	1.0433	0	2.9333	2.5933
MSTRG.11878			570	1.3833	0.1367	0.8433	0.8933	1.0033
MSTRG.11888			311	18.2667	0	3.3267	5.9933	0.3367
MSTRG.11889			310	0.5933	1.1733	4.8967	0.8267	0.2
MSTRG.11890			768	0	0	0	0	0	GLJ35338.1(hypothetical protein SUGI_0710870 [Cryptomeria japonica])	GO:0006952(biological_process:defense response); GO:0007165(biological_process:signal transduction); GO:0043531(molecular_function:ADP binding); GO:0008270(molecular_function:zinc ion binding)
MSTRG.11891			865	0.1233	1.2433	0	0.55	0.0367	GLJ35338.1(hypothetical protein SUGI_0710870 [Cryptomeria japonica])
MSTRG.11897			641	0.0933	0	1.8	0	0
MSTRG.11900			275	0	0	0	0	0
MSTRG.11901			252	0	0	0	0	0.8033
MSTRG.11902			398	2.3633	2.5767	21.1	4.5167	5.1167
MSTRG.11903			493	1.4633	0.21	4.7667	0.4833	0.48
MSTRG.11904			1092	15.6933	2.21	11.5567	9.1233	22.97
MSTRG.11905			961	1.32	0.1967	3.8467	0.8033	3.6867
MSTRG.11906			250	1.9833	1.1733	6.73	3.4933	4.8833
MSTRG.11907			1018	5.2333	0.2933	9.58	1.43	0.5367	GLJ33008.1(hypothetical protein SUGI_0664700 [Cryptomeria japonica])					COG0515(T:Signal transduction mechanisms)	COG0515(Serine Threonine protein kinase)	PF01453.28(B_lectin:D-mannose binding lectin); PF00954.24(S_locus_glycop:S-locus glycoprotein domain)	sp|O64477|Y2913_ARATH(G-type lectin S-receptor-like serine/threonine-protein kinase At2g19130 OS=Arabidopsis thaliana OX=3702 GN=At2g19130 PE=2 SV=1)
MSTRG.11909			1648	2.3833	2.26	2.12	2.7267	3.2167	KAH9292548.1(hypothetical protein KI387_042263 [Taxus chinensis])	GO:0008270(molecular_function:zinc ion binding)				ENOG410Z7Z7(S:Function unknown)	ENOG410Z7Z7(Pentatricopeptide repeat-containing protein)	PF14432.10(DYW_deaminase:DYW family of nucleic acid deaminases)	sp|P0C7R1|PPR74_ARATH(Pentatricopeptide repeat-containing protein DWY1, chloroplastic OS=Arabidopsis thaliana OX=3702 GN=DYW1 PE=1 SV=1)
MSTRG.11910			732	16.7567	3.9467	13.1433	12.61	25.1533
MSTRG.11911			792	0.1633	0	0.5767	0.41	0.6167
MSTRG.11916			273	2.8267	4.3	3.2433	3.0933	2.15
MSTRG.11922			524	1.38	6.7967	2.79	4.9967	1.8333
MSTRG.11924			346	0.98	1.0267	8.64	0.7533	1.3467	KAH9291044.1(hypothetical protein KI387_044173 [Taxus chinensis])	GO:0006629(biological_process:lipid metabolic process)							sp|Q680C0|GDL62_ARATH(GDSL esterase/lipase At4g10955 OS=Arabidopsis thaliana OX=3702 GN=At4g10955 PE=2 SV=1)
MSTRG.1193			352	1.0633	0	1.2767	1.1	3.0767	KAH9289108.1(hypothetical protein KI387_033225 [Taxus chinensis])
MSTRG.11934			519	1.3067	2.49	2.7933	1.5167	2.5567	KAH9316898.1(hypothetical protein KI387_018667, partial [Taxus chinensis])
MSTRG.11943			248	4.29	1.8167	3.6433	5.7	1.67
MSTRG.11951			348	2.8233	2.2367	10.7333	1.4467	1.9967
MSTRG.11956			443	0	0	2.08	0	0
MSTRG.11959			514	0.8933	1.57	4.69	2.17	4.2967
MSTRG.1196			244	8.0533	25.22	0	23.93	0	KAH9326833.1(hypothetical protein KI387_007011, partial [Taxus chinensis])					COG4886(S:Function unknown)	COG4886(leucine Rich Repeat)	PF00069.29(Pkinase:Protein kinase domain); PF07714.21(PK_Tyr_Ser-Thr:Protein tyrosine and serine/threonine kinase)	sp|Q9ZUI0|Y2241_ARATH(Putative leucine-rich repeat receptor-like serine/threonine-protein kinase At2g24130 OS=Arabidopsis thaliana OX=3702 GN=At2g24130 PE=3 SV=1)
MSTRG.11960			300	2.2933	0	2.5067	0	0
MSTRG.11965			286	0	1.6533	0.42	0.6367	0.4333
MSTRG.11966			440	0	0	1.0567	0	0
MSTRG.11969			425	0	0	4.9	0	0
MSTRG.11970			451	0.8767	0	0	0.3433	0.1333
MSTRG.11971			235	0.8	3.2733	3.4233	0	3.2667
MSTRG.11972			433	0	0	0.0067	0	0
MSTRG.11979			915	2.4967	0.0333	1.6267	1.4733	1.5167	KAH9289790.1(hypothetical protein KI387_033907 [Taxus chinensis])							PF00560.37(LRR_1:Leucine Rich Repeat); PF13855.10(LRR_8:Leucine rich repeat); PF12799.11(LRR_4:Leucine Rich repeats (2 copies))
MSTRG.11980			903	2.0833	0.0367	0.7767	1.38	0.4833	GLJ05920.1(hypothetical protein SUGI_0028220 [Cryptomeria japonica])					COG0515(T:Signal transduction mechanisms); COG4886(S:Function unknown)	COG0515(Serine Threonine protein kinase); COG4886(leucine Rich Repeat)	PF00560.37(LRR_1:Leucine Rich Repeat); PF13855.10(LRR_8:Leucine rich repeat)	sp|Q9FL28|FLS2_ARATH(LRR receptor-like serine/threonine-protein kinase FLS2 OS=Arabidopsis thaliana OX=3702 GN=FLS2 PE=1 SV=1)
MSTRG.11981			296	30.5433	41.1767	13.0833	31.9367	18.2633	KAH9305979.1(hypothetical protein KI387_010383 [Taxus chinensis])	GO:0016020(cellular_component:membrane)				ENOG410XQY8(S:Function unknown)	ENOG410XQY8(-)
MSTRG.11982			393	0	0	36.0033	0	0
MSTRG.11983			425	0	0	258.793	0	0
MSTRG.11985			475	0.0867	0	0.6233	0.1	0.0967
MSTRG.11986			284	0	0	40.02	0	0
MSTRG.11989			448	0	0	19.4667	0	0
MSTRG.11990			947	0.0267	0.06	0.5533	0.1533	0.03	KAH9314318.1(hypothetical protein KI387_022945, partial [Taxus chinensis])	GO:0004386(molecular_function:helicase activity)				COG1112(L:Replication, recombination and repair)	COG1112(Helicase)	PF20430.2(Eplus_motif:E+ motif)
MSTRG.11992			492	3.9833	0.7067	0.8667	2.7733	1.0367	KAH9314672.1(hypothetical protein KI387_023299, partial [Taxus chinensis])	GO:0005886(cellular_component:plasma membrane)				COG4886(S:Function unknown)	COG4886(leucine Rich Repeat)	PF00560.37(LRR_1:Leucine Rich Repeat); PF12799.11(LRR_4:Leucine Rich repeats (2 copies)); PF13855.10(LRR_8:Leucine rich repeat)
MSTRG.11995			271	5.96	1.9167	2.9567	6.0267	2.0667	GLJ07969.1(hypothetical protein SUGI_0078770 [Cryptomeria japonica])
MSTRG.11996			270	1.4433	0.6467	2.81	0.5667	1.6667
MSTRG.11998			347	0.1833	0	0.45	0.91	0.45
MSTRG.12000			637	0.96	1.2667	0.33	1.1467	0.58
MSTRG.12004			577	0.4533	0.57	2.0767	0.89	0.8933	GLJ53327.1(hypothetical protein SUGI_1137120 [Cryptomeria japonica])
MSTRG.12006			401	0.13	0.92	1.98	0.4533	0
MSTRG.12008			335	1.11	0.2667	3.4933	0.5833	1.4633	KAH9326869.1(hypothetical protein KI387_007047, partial [Taxus chinensis])							PF13961.10(DUF4219:Domain of unknown function (DUF4219)); PF14223.10(Retrotran_gag_2:gag-polypeptide of LTR copia-type)
MSTRG.12009			737	1.6533	1.4733	1.2533	2.0833	0.92	KAH9329543.1(hypothetical protein KI387_001651, partial [Taxus chinensis])
MSTRG.12010			543	4.6967	4.7933	2.93	4.9133	5.21
MSTRG.12012			265	25.9467	0	4.45	18.28	0
MSTRG.1202			5107	0.42	0.82	0.3833	0.6067	1.1433	KAH9293942.1(hypothetical protein KI387_040865, partial [Taxus chinensis])
MSTRG.12020			991	9.2233	6.09	10.41	9.66	20.5	KAH9319029.1(hypothetical protein KI387_020798, partial [Taxus chinensis])
MSTRG.12021			256	0	0	0	1.22	0
MSTRG.12022			923	19.0133	10.8267	21.4367	12.0533	9.44	KAH9295609.1(hypothetical protein KI387_039197 [Taxus chinensis])	GO:0005737(cellular_component:cytoplasm); GO:0031267(molecular_function:small GTPase binding); GO:0005634(cellular_component:nucleus); GO:0006606(biological_process:protein import into nucleus)	K20221	IPO4, RANBP4	map03013(Nucleocytoplasmic transport)	ENOG410XP2Z(U:Intracellular trafficking, secretion, and vesicular transport)	ENOG410XP2Z(Importin)
MSTRG.12023			569	3.03	1.6533	4.52	1.7267	1.6133
MSTRG.12026			797	0.3667	0.2067	1.01	0.72	0.2833	KAH9291558.1(hypothetical protein KI387_043258, partial [Taxus chinensis])	GO:0016020(cellular_component:membrane)				ENOG410Z81F(S:Function unknown)	ENOG410Z81F(-)
MSTRG.12030			318	0	0.39	1.8133	0.3167	0.3
MSTRG.12031			1050	1.4567	0.9967	3.1933	1.57	0.5367	KAH9291292.1(hypothetical protein KI387_043517 [Taxus chinensis])	GO:0042221(biological_process:response to chemical); GO:0004364(molecular_function:glutathione transferase activity); GO:0006749(biological_process:glutathione metabolic process)	K00799	GST, gst	map00480(Glutathione metabolism)	ENOG410XSIX(O:Posttranslational modification, protein turnover, chaperones)	ENOG410XSIX(glutathione Stransferase)	PF02798.24(GST_N:Glutathione S-transferase, N-terminal domain); PF13417.10(GST_N_3:Glutathione S-transferase, N-terminal domain); PF13409.10(GST_N_2:Glutathione S-transferase, N-terminal domain)	sp|Q9XIF8|GSTUG_ARATH(Glutathione S-transferase U16 OS=Arabidopsis thaliana OX=3702 GN=GSTU16 PE=2 SV=1)
MSTRG.12035			743	45.9333	31.35	58.0667	30.4267	82.0633	KAH9291558.1(hypothetical protein KI387_043258, partial [Taxus chinensis])	GO:0016020(cellular_component:membrane)				ENOG410Z81F(S:Function unknown)	ENOG410Z81F(-)
MSTRG.12037			289	0.7667	2	1.15	2.6433	3.0467	XP_057865956.1(uncharacterized protein LOC131073527 [Cryptomeria japonica])					ENOG410YD8R(S:Function unknown)	ENOG410YD8R(-)
MSTRG.12038			461	0.17	1.33	1.17	0.9367	0.21
MSTRG.12039			899	4.4733	3.99	15.7233	3.57	0.58	KAH9289752.1(hypothetical protein KI387_033869, partial [Taxus chinensis])		K00799	GST, gst	map00480(Glutathione metabolism)	ENOG410XSIX(O:Posttranslational modification, protein turnover, chaperones)	ENOG410XSIX(glutathione Stransferase)	PF02798.24(GST_N:Glutathione S-transferase, N-terminal domain); PF13417.10(GST_N_3:Glutathione S-transferase, N-terminal domain); PF13409.10(GST_N_2:Glutathione S-transferase, N-terminal domain)	sp|Q9XIF8|GSTUG_ARATH(Glutathione S-transferase U16 OS=Arabidopsis thaliana OX=3702 GN=GSTU16 PE=2 SV=1)
MSTRG.12044			1838	0.0133	0	0.2233	0.0833	2.6433	KAJ7558891.1(hypothetical protein O6H91_04G060700 [Diphasiastrum complanatum])	GO:0009451(biological_process:RNA modification); GO:0003723(molecular_function:RNA binding); GO:0008270(molecular_function:zinc ion binding)				ENOG410Z7Z7(S:Function unknown)	ENOG410Z7Z7(Pentatricopeptide repeat-containing protein)	PF01535.24(PPR:PPR repeat); PF13041.10(PPR_2:PPR repeat family)	sp|Q9LR69|PPR8_ARATH(Pentatricopeptide repeat-containing protein At1g03540 OS=Arabidopsis thaliana OX=3702 GN=PCMP-E4 PE=2 SV=1)
MSTRG.12047			598	8.42	0.8367	17.04	3.9533	10.4667	KAH9289631.1(hypothetical protein KI387_033748, partial [Taxus chinensis])
MSTRG.12048			1189	22.0667	13.5567	12.06	18.2633	7.4667	KAH9289711.1(hypothetical protein KI387_033828, partial [Taxus chinensis])
MSTRG.12049			852	4.13	1.2133	4.4767	1.2133	4.0367	KAH9289630.1(hypothetical protein KI387_033747 [Taxus chinensis])	GO:0043531(molecular_function:ADP binding); GO:0006952(biological_process:defense response); GO:0098542(biological_process:defense response to other organism); GO:0007165(biological_process:signal transduction); GO:0016887(molecular_function:ATPase activity); GO:0005886(cellular_component:plasma membrane); GO:0051707(biological_process:response to other organism)				COG4886(S:Function unknown)	COG4886(leucine Rich Repeat)	PF13855.10(LRR_8:Leucine rich repeat); PF12799.11(LRR_4:Leucine Rich repeats (2 copies))
MSTRG.12051			1838	1.2933	0.7867	3.3267	1.3533	2.59	KAH9312676.1(hypothetical protein KI387_027711, partial [Taxus chinensis])
MSTRG.12052			266	0	1.7167	5.59	1.55	0.6267
MSTRG.12053			1968	8.0333	1.83	4.9233	4.34	2.1467	KAH9289745.1(hypothetical protein KI387_033862, partial [Taxus chinensis])					COG4886(S:Function unknown)	COG4886(leucine Rich Repeat)	PF00931.26(NB-ARC:NB-ARC domain); PF13401.10(AAA_22:AAA domain); PF13191.10(AAA_16:AAA ATPase domain); PF01637.22(ATPase_2:ATPase domain predominantly from Archaea)	sp|Q40253|L6_LINUS(Disease resistance protein L6 OS=Linum usitatissimum OX=4006 GN=L6 PE=1 SV=1)
MSTRG.12054			214	0	0	17.4667	1.9833	0	KAH9328759.1(hypothetical protein KI387_000867, partial [Taxus chinensis])	GO:0016020(cellular_component:membrane)				ENOG41100BI(S:Function unknown)	ENOG41100BI(Nhl repeatcontaining protein)
MSTRG.12055			352	0.36	0.57	2.5867	0.2233	0.2133
MSTRG.12057			237	0	1.5633	0	0	0
MSTRG.12058			224	10.1533	2.14	24.1267	6.14	4.5067	GLJ53728.1(hypothetical protein SUGI_1146470 [Cryptomeria japonica])							PF00569.21(ZZ:Zinc finger, ZZ type)
MSTRG.12060			655	1.6367	1.4833	1.31	2.2267	1.9367	KAH9297783.1(hypothetical protein KI387_029465, partial [Taxus chinensis])
MSTRG.12064			245	7.7033	6.0133	4.4333	3.7667	11.4367
MSTRG.12065			5668	1.4967	0.0767	28.2333	0.2067	0.31	KAH9289742.1(hypothetical protein KI387_033859, partial [Taxus chinensis])							PF00931.26(NB-ARC:NB-ARC domain); PF12799.11(LRR_4:Leucine Rich repeats (2 copies)); PF13855.10(LRR_8:Leucine rich repeat); PF13191.10(AAA_16:AAA ATPase domain); PF13401.10(AAA_22:AAA domain)	sp|Q40253|L6_LINUS(Disease resistance protein L6 OS=Linum usitatissimum OX=4006 GN=L6 PE=1 SV=1)
MSTRG.12068			822	7.3033	7.0967	14.97	8.7333	6.2767	GLJ35111.1(hypothetical protein SUGI_0706620 [Cryptomeria japonica])
MSTRG.12073			332	0	0.6633	0	0.34	1.2867	KAH9307982.1(hypothetical protein KI387_035893 [Taxus chinensis])	GO:0016310(biological_process:phosphorylation); GO:0005524(molecular_function:ATP binding); GO:0004672(molecular_function:protein kinase activity)
MSTRG.12083			1038	0.2667	1.6933	0.57	0.17	2.7767
MSTRG.12084			621	0.1533	0.0667	6.8967	0.06	0	XP_006580126.1(uncharacterized protein LOC102662841 [Glycine max])	GO:0016020(cellular_component:membrane)				ENOG410YTPC(S:Function unknown)	ENOG410YTPC(expressed protein)	PF11820.12(DUF3339:Protein of unknown function (DUF3339))
MSTRG.12085			1469	1.5167	3.9433	3.3267	1.0433	7.91
MSTRG.12087			409	0	0	0.7033	0	0	XP_031261766.1(uncharacterized protein LOC116119963 [Pistacia vera])	GO:0016020(cellular_component:membrane)				ENOG410YZ0K(S:Function unknown)	ENOG410YZ0K(Protein of unknown function (DUF3339))	PF11820.12(DUF3339:Protein of unknown function (DUF3339))
MSTRG.12088			486	0	0	0.69	0	0	XP_006580126.1(uncharacterized protein LOC102662841 [Glycine max])	GO:0016020(cellular_component:membrane)				ENOG410YTPC(S:Function unknown)	ENOG410YTPC(expressed protein)	PF11820.12(DUF3339:Protein of unknown function (DUF3339))
MSTRG.12089			703	0.24	0	0.24	0.14	2.3133	KAH9330509.1(hypothetical protein KI387_002617 [Taxus chinensis])
MSTRG.12090			824	0.29	0.0767	0.7367	0.2933	0.3933	KAH9289699.1(hypothetical protein KI387_033816, partial [Taxus chinensis])
MSTRG.12093			235	10.0467	10.7767	15.0667	18.9567	7.3067	KAH9293543.1(hypothetical protein KI387_041248, partial [Taxus chinensis])
MSTRG.12096			800	2.1733	1.12	1.6633	1.5	1.5033	KAH9289696.1(hypothetical protein KI387_033813, partial [Taxus chinensis])	GO:0008757(molecular_function:S-adenosylmethionine-dependent methyltransferase activity); GO:0016020(cellular_component:membrane); GO:0032259(biological_process:methylation)	K15336	TRDMT1, DNMT2		COG0270(L:Replication, recombination and repair)	COG0270(Cytosine-specific methyltransferase)		sp|F4JWT7|TRDMT_ARATH(tRNA (cytosine(38)-C(5))-methyltransferase 2 OS=Arabidopsis thaliana OX=3702 GN=DNMT2 PE=1 SV=1)
MSTRG.12097			2275	0.41	0.3467	0.82	0.2733	0.98
MSTRG.121			257	2.8333	6.0467	8.1667	2.9333	8.4733
MSTRG.12101			342	0.5533	0	4.49	1.0467	1.6467
MSTRG.12109			550	0	0	43.8767	0	0
MSTRG.12110			537	0	0	0.16	0	0
MSTRG.12111			430	0	0	5.9067	0	0
MSTRG.12112			417	0.21	0.1367	0	0	0	KAH9293203.1(hypothetical protein KI387_041593, partial [Taxus chinensis])					COG1404(O:Posttranslational modification, protein turnover, chaperones)	COG1404(peptidase (S8 and S53, subtilisin, kexin, sedolisin)		sp|Q9LUM3|SBT15_ARATH(Subtilisin-like protease SBT1.5 OS=Arabidopsis thaliana OX=3702 GN=SBT1.5 PE=2 SV=1)
MSTRG.12113			229	2.1233	0	6.94	6.1067	5.7233
MSTRG.12114			289	0.4733	1.1	2.2833	0	3.5533
MSTRG.12115			234	14.77	5.41	17.6367	11.7433	21.9533
MSTRG.12116			410	0.7833	2.4867	2.95	1.0667	0.1367	KAH9292772.1(hypothetical protein KI387_042038, partial [Taxus chinensis])
MSTRG.12118			546	0	0	4.1733	0	0
MSTRG.12129			1523	5.55	4.1233	3.6833	5.9533	4.43
MSTRG.12136			1013	0.6333	0	1.3167	0.0567	0.0267	KAH9303605.1(hypothetical protein KI387_008009 [Taxus chinensis])					COG1404(O:Posttranslational modification, protein turnover, chaperones)	COG1404(peptidase (S8 and S53, subtilisin, kexin, sedolisin)		sp|O82777|SBT3_SOLLC(Subtilisin-like protease SBT3 OS=Solanum lycopersicum OX=4081 GN=sbt3 PE=1 SV=1)
MSTRG.12138			584	0.46	0	0	1.1233	0
MSTRG.12139			1678	0.0633	1.3067	0	0.2833	0.0167	KAH9312921.1(hypothetical protein KI387_027956 [Taxus chinensis])
MSTRG.12140			725	0.04	0.9	0.2367	0.1833	0
MSTRG.12141			513	101.097	45.5833	10.8867	64.6033	1.41	KAH9289641.1(hypothetical protein KI387_033758 [Taxus chinensis])
MSTRG.12144			781	0.9233	2.46	1.06	2.8833	1.0267	KAH9289644.1(hypothetical protein KI387_033761, partial [Taxus chinensis])		K07964	HPSE	map00531(Glycosaminoglycan degradation)	ENOG410YDJW(G:Carbohydrate transport and metabolism)	ENOG410YDJW(Heparanase)		sp|Q8L608|HPSE2_ARATH(Heparanase-like protein 2 OS=Arabidopsis thaliana OX=3702 GN=At5g61250 PE=2 SV=1)
MSTRG.12145			465	1.9133	3.59	1.1833	2.5667	0.5233	KAH9321273.1(hypothetical protein KI387_015912, partial [Taxus chinensis])		K07964	HPSE	map00531(Glycosaminoglycan degradation)	ENOG410YDJW(G:Carbohydrate transport and metabolism)	ENOG410YDJW(Heparanase)	PF03662.18(Glyco_hydro_79n:Glycosyl hydrolase family 79, N-terminal domain)	sp|Q9FZP1|HPSE3_ARATH(Heparanase-like protein 3 OS=Arabidopsis thaliana OX=3702 GN=At5g34940 PE=2 SV=2)
MSTRG.12146			818	5.7967	7.2133	5.4233	6.8333	6.8067	KAH9318142.1(hypothetical protein KI387_019911, partial [Taxus chinensis])	GO:0016020(cellular_component:membrane); GO:0016798(molecular_function:hydrolase activity, acting on glycosyl bonds)	K07964	HPSE	map00531(Glycosaminoglycan degradation)			PF03662.18(Glyco_hydro_79n:Glycosyl hydrolase family 79, N-terminal domain)	sp|Q9FZP1|HPSE3_ARATH(Heparanase-like protein 3 OS=Arabidopsis thaliana OX=3702 GN=At5g34940 PE=2 SV=2)
MSTRG.1215			1824	2.0767	2.3133	2.2667	2.0467	1.93	KAH9325649.1(hypothetical protein KI387_005827, partial [Taxus chinensis])							PF14111.10(DUF4283:Domain of unknown function (DUF4283))
MSTRG.12150			1801	30.42	11.12	17.6833	19.8633	11.08	KAH9297783.1(hypothetical protein KI387_029465, partial [Taxus chinensis])					ENOG411157J(S:Function unknown)	ENOG411157J(-)	PF00569.21(ZZ:Zinc finger, ZZ type); PF03107.20(C1_2:C1 domain)	sp|Q9FXE2|SEOC_ARATH(Protein SIEVE ELEMENT OCCLUSION C OS=Arabidopsis thaliana OX=3702 GN=SEOC PE=4 SV=2)
MSTRG.12155			1514	1.8233	1.6533	0.4267	2.2867	0.74	KAH9325516.1(hypothetical protein KI387_005694, partial [Taxus chinensis])							PF12799.11(LRR_4:Leucine Rich repeats (2 copies))
MSTRG.12156			433	0.4533	0.6333	0	0.24	0.1667	VAH12870.1(unnamed protein product [Triticum turgidum subsp. durum])	GO:0006952(biological_process:defense response); GO:0051707(biological_process:response to other organism); GO:0043531(molecular_function:ADP binding)						PF13855.10(LRR_8:Leucine rich repeat); PF12799.11(LRR_4:Leucine Rich repeats (2 copies))
MSTRG.12158			2893	1.2433	0.77	4.3433	0.7467	1.52	KAH9294479.1(hypothetical protein KI387_040317, partial [Taxus chinensis])
MSTRG.12159			590	0.4367	0.5267	2.02	0.64	0.5767
MSTRG.1216			2014	1.3	0	2.5633	0.1467	1.42
MSTRG.12160			593	0.28	0.3833	2.1567	0.13	0.5133
MSTRG.12161			606	1.4067	1.46	0.6133	1.5333	1.6	KAH9317157.1(hypothetical protein KI387_018926 [Taxus chinensis])								sp|Q9SY02|PP301_ARATH(Pentatricopeptide repeat-containing protein At4g02750 OS=Arabidopsis thaliana OX=3702 GN=PCMP-H24 PE=3 SV=1)
MSTRG.12162			2706	12.3	14.95	10.9467	16.5633	10.9767
MSTRG.12163			413	1.9	2.7667	8.4533	3.0733	7.41
MSTRG.12164			531	2.38	4.2467	0.0833	3.0767	1.1	KAH9289630.1(hypothetical protein KI387_033747 [Taxus chinensis])
MSTRG.12165			566	2.6333	2.0167	4.8167	1.53	5.3867	KAH9289968.1(hypothetical protein KI387_034085, partial [Taxus chinensis])
MSTRG.12166			459	0.8967	0.2167	1.5967	0.2267	3.4567
MSTRG.12167			354	0.9033	0.2533	0.6067	0	2.1533	KAH9292987.1(hypothetical protein KI387_041827, partial [Taxus chinensis])							PF14223.10(Retrotran_gag_2:gag-polypeptide of LTR copia-type)
MSTRG.12168			909	0.1433	0.53	0	0.9667	0.0333
MSTRG.12171			747	0	0.1767	0	0.1767	0
MSTRG.12172			912	0.0867	1.2167	0	0.2933	0
MSTRG.12173			587	7.3767	5.9333	2.1433	7.3633	3.2933	KAH9289630.1(hypothetical protein KI387_033747 [Taxus chinensis])
MSTRG.12174			347	22.25	4.9833	17.9433	12.1167	10.28	KAH9289711.1(hypothetical protein KI387_033828, partial [Taxus chinensis])
MSTRG.12175			3872	0.3	0.0967	0	0.3733	0.03	KAH9310397.1(hypothetical protein KI387_025432 [Taxus chinensis])							PF02733.21(Dak1:Dak1 domain)
MSTRG.12176			912	0.8333	0.2367	2.63	0.4467	0.7867
MSTRG.12179			830	0.74	0	2.4933	0	0
MSTRG.12180			554	4.4667	1.89	3.1833	3.0133	2.75	KAH9289631.1(hypothetical protein KI387_033748, partial [Taxus chinensis])							PF14577.10(SEO_C:Sieve element occlusion C-terminus)
MSTRG.12181			506	0	0	0	0	0.09	KAH9289628.1(hypothetical protein KI387_033745 [Taxus chinensis])		K00059	fabG, OAR1	map00780(Biotin metabolism); map00061(Fatty acid biosynthesis); map01240(Biosynthesis of cofactors)				sp|Q08632|SDR1_PICAB(Short-chain type dehydrogenase/reductase OS=Picea abies OX=3329 PE=2 SV=1)
MSTRG.12183			809	1.3433	0.6867	0.1167	0.89	0.1867	KAH9325516.1(hypothetical protein KI387_005694, partial [Taxus chinensis])
MSTRG.12185			228	0	2.2867	0	0	0
MSTRG.12187			630	4.74	5.8267	4.71	6.41	8.72
MSTRG.12188			291	0.36	0.5667	3.88	0.89	0
MSTRG.12189			382	0	1.5833	0.17	1.0267	1.3133
MSTRG.12192			3810	47.99	35.09	15.35	43.8067	18.7633	KAH9289742.1(hypothetical protein KI387_033859, partial [Taxus chinensis])		K17609	NXN		ENOG411157J(S:Function unknown)	ENOG411157J(-)	PF13855.10(LRR_8:Leucine rich repeat); PF12799.11(LRR_4:Leucine Rich repeats (2 copies))	sp|Q7Y0F2|NRX12_ORYSJ(Probable nucleoredoxin 1-2 OS=Oryza sativa subsp. japonica OX=39947 GN=Os03g0405900 PE=2 SV=1)
MSTRG.12193			631	6.94	7.57	2.5167	5.7233	2.38	KAH9325516.1(hypothetical protein KI387_005694, partial [Taxus chinensis])
MSTRG.12194			317	1.3033	0.7067	0	1.5367	0	KAH9289630.1(hypothetical protein KI387_033747 [Taxus chinensis])
MSTRG.122			253	6.0533	1.1	23.3967	14.5733	8.82
MSTRG.12205			447	0	71.4733	0	35.3033	0	KAH9309613.1(hypothetical protein KI387_037524, partial [Taxus chinensis])
MSTRG.12206			2382	0.3433	0.7667	1.3033	0.5733	0.9467
MSTRG.12208			379	25.5733	9.1867	18.5633	29.39	35.9967
MSTRG.12209			1656	1.03	0.17	3.35	0.3567	0.72	KAH9289617.1(hypothetical protein KI387_033734, partial [Taxus chinensis])					ENOG410YKTH(S:Function unknown)	ENOG410YKTH(AAI)		sp|Q01595|CCDP_MAIZE(Cortical cell-delineating protein OS=Zea mays OX=4577 PE=2 SV=1)
MSTRG.1221			2307	0.7333	3.16	0.24	1.74	0.61
MSTRG.12231			327	4.5767	0.2933	12.4933	0.93	1.5833
MSTRG.12233			1157	0.1833	0.0933	0.9667	0.4567	0.2067
MSTRG.12234			828	0.53	0.1933	2.51	1.6433	0.45
MSTRG.12236			239	0.89	0	2.95	0	0
MSTRG.12237			877	1.48	2.3467	0.9833	1.72	0.6867	KAH9289601.1(hypothetical protein KI387_033718, partial [Taxus chinensis])					COG0542(O:Posttranslational modification, protein turnover, chaperones); ENOG410YNK7(O:Posttranslational modification, protein turnover, chaperones)	COG0542(ATP-dependent CLP protease ATP-binding subunit); ENOG410YNK7(Clp amino terminal domain)		sp|Q93WL3|CLPT1_ARATH(ATP-dependent Clp protease ATP-binding subunit CLPT1, chloroplastic OS=Arabidopsis thaliana OX=3702 GN=CLPT1 PE=1 SV=1)
MSTRG.12238			247	1.27	5.0033	0	0	0
MSTRG.12240			346	0	1.0967	0.2067	0.6867	0	KAH9289596.1(hypothetical protein KI387_033713, partial [Taxus chinensis])
MSTRG.12241			277	0	0.5767	0	0	0	KAH9289596.1(hypothetical protein KI387_033713, partial [Taxus chinensis])
MSTRG.12242			719	14.6067	3.2133	50.9267	15.85	14.5467
MSTRG.12244			208	1.96	2.8	0	0	0
MSTRG.12245			662	2.12	0.7867	0.33	1.33	0.2767
MSTRG.12246			295	0	0	0.9667	0	0.3133	KAH9326095.1(hypothetical protein KI387_006273, partial [Taxus chinensis])
MSTRG.12249			438	0.2867	0.5567	0.5667	0.9867	0.3567	KAH9326659.1(hypothetical protein KI387_006837, partial [Taxus chinensis])	GO:0004386(molecular_function:helicase activity)				COG1112(L:Replication, recombination and repair)	COG1112(Helicase)
MSTRG.12252			316	0	0	0	0	0	KAH9289589.1(hypothetical protein KI387_033706, partial [Taxus chinensis])
MSTRG.12254			211	0	0	0	0	0	KAJ4866936.1(putative receptor protein kinase TMK1 [Raphanus sativus])
MSTRG.12255			681	1.79	2.3833	1.7067	2.5833	1.22	KAH9289546.1(hypothetical protein KI387_033663 [Taxus chinensis])	GO:0016310(biological_process:phosphorylation); GO:0045087(biological_process:innate immune response); GO:0016020(cellular_component:membrane); GO:0004674(molecular_function:protein serine/threonine kinase activity); GO:0019199(molecular_function:transmembrane receptor protein kinase activity); GO:0005524(molecular_function:ATP binding)	K13429	CERK1	map04626(Plant-pathogen interaction)	COG0515(T:Signal transduction mechanisms)	COG0515(Serine Threonine protein kinase)	PF07714.21(PK_Tyr_Ser-Thr:Protein tyrosine and serine/threonine kinase); PF00069.29(Pkinase:Protein kinase domain)	sp|O22834|LRK53_ARATH(Probable L-type lectin-domain containing receptor kinase V.3 OS=Arabidopsis thaliana OX=3702 GN=LECRK53 PE=3 SV=1)
MSTRG.12256			439	1.0467	0.43	1.5233	1.3867	0.7033	GLJ34893.1(hypothetical protein SUGI_0702440 [Cryptomeria japonica])
MSTRG.12257			363	6.7433	7.05	3.89	5.64	5.8167	GLJ34935.1(hypothetical protein SUGI_0703040 [Cryptomeria japonica])					COG0515(T:Signal transduction mechanisms)	COG0515(Serine Threonine protein kinase)	PF00069.29(Pkinase:Protein kinase domain); PF07714.21(PK_Tyr_Ser-Thr:Protein tyrosine and serine/threonine kinase)	sp|O64793|Y1675_ARATH(G-type lectin S-receptor-like serine/threonine-protein kinase At1g67520 OS=Arabidopsis thaliana OX=3702 GN=At1g67520 PE=2 SV=3)
MSTRG.12263			241	2.9767	11.1967	9.65	5.6233	10.5033
MSTRG.12264			280	0	0	3.1	0.57	6.56
MSTRG.12267			1437	4.26	4.36	5.0067	4.48	3.0267	GLJ34935.1(hypothetical protein SUGI_0703040 [Cryptomeria japonica])	GO:0016310(biological_process:phosphorylation); GO:0045087(biological_process:innate immune response); GO:0016020(cellular_component:membrane); GO:0004674(molecular_function:protein serine/threonine kinase activity); GO:0019199(molecular_function:transmembrane receptor protein kinase activity); GO:0005524(molecular_function:ATP binding)				COG0515(T:Signal transduction mechanisms); ENOG4110682(T:Signal transduction mechanisms)	COG0515(Serine Threonine protein kinase); ENOG4110682(G-type lectin S-receptor-like serine threonine-protein kinase RLK1-like)	PF00069.29(Pkinase:Protein kinase domain); PF07714.21(PK_Tyr_Ser-Thr:Protein tyrosine and serine/threonine kinase)	sp|O64793|Y1675_ARATH(G-type lectin S-receptor-like serine/threonine-protein kinase At1g67520 OS=Arabidopsis thaliana OX=3702 GN=At1g67520 PE=2 SV=3)
MSTRG.12268			359	1.3967	2.4233	1.1867	1.02	0	KAH9289544.1(hypothetical protein KI387_033661, partial [Taxus chinensis])
MSTRG.12269			493	12.13	12.6333	11.81	10.6467	7.5533	GLJ34893.1(hypothetical protein SUGI_0702440 [Cryptomeria japonica])
MSTRG.12274			897	0.28	0.4933	0.8467	0.4233	0.2367
MSTRG.12276			1644	0.2367	0.5333	0.8567	0.6367	0.3867	GLJ15197.1(hypothetical protein SUGI_0248460 [Cryptomeria japonica])		K15731	CTDSP		COG5190(K:Transcription)	COG5190(CTD (Carboxy-terminal domain, RNA polymerase II, polypeptide A))		sp|Q54GB2|CTSL2_DICDI(CTD small phosphatase-like protein 2 OS=Dictyostelium discoideum OX=44689 GN=ctdspl2 PE=3 SV=1)
MSTRG.12280			724	74.2233	0.2	151.677	0.3767	1.04
MSTRG.12281			1366	25.09	13.4133	24.3433	20.5533	24.8433	KAH9289568.1(hypothetical protein KI387_033685, partial [Taxus chinensis])
MSTRG.12282			489	1.76	1.22	0.7433	0.9033	0.2933	KAH9290015.1(hypothetical protein KI387_034132, partial [Taxus chinensis])
MSTRG.12286			2961	4.86	4.69	6.4367	6.1133	14.3967
MSTRG.12287			1037	18.0833	7.99	28.62	16.8167	24.1933
MSTRG.12288			1463	3.4433	5.5267	2.0367	10.4767	7.4667	KAH9304596.1(hypothetical protein KI387_009000, partial [Taxus chinensis])
MSTRG.12293			474	2.9733	5.6267	1.0767	1.68	12.2533	ABR16288.1(unknown [Picea sitchensis])							PF07727.18(RVT_2:Reverse transcriptase (RNA-dependent DNA polymerase))	sp|P10978|POLX_TOBAC(Retrovirus-related Pol polyprotein from transposon TNT 1-94 OS=Nicotiana tabacum OX=4097 PE=2 SV=1)
MSTRG.12300			4086	0.0467	0.0233	0.0867	0.2	0.98	KAH9289553.1(hypothetical protein KI387_033670 [Taxus chinensis])					COG0515(T:Signal transduction mechanisms)	COG0515(Serine Threonine protein kinase)	PF00069.29(Pkinase:Protein kinase domain); PF07714.21(PK_Tyr_Ser-Thr:Protein tyrosine and serine/threonine kinase)	sp|Q0D5R3|CRK6_ORYSJ(Cysteine-rich receptor-like protein kinase 6 OS=Oryza sativa subsp. japonica OX=39947 GN=CRK6 PE=1 SV=1)
MSTRG.12301			1288	58.4667	26.7233	50.76	38.18	58.38	RRT58003.1(hypothetical protein B296_00023848 [Ensete ventricosum])	GO:0004674(molecular_function:protein serine/threonine kinase activity); GO:0016020(cellular_component:membrane); GO:0016310(biological_process:phosphorylation); GO:0005524(molecular_function:ATP binding); GO:0004672(molecular_function:protein kinase activity)	K20718	ER	map04016(MAPK signaling pathway - plant)	COG0515(T:Signal transduction mechanisms); COG4886(S:Function unknown)	COG0515(Serine Threonine protein kinase); COG4886(leucine Rich Repeat)		sp|Q658G7|SIK1_ORYSJ(LRR receptor-like serine/threonine-protein kinase SIK1 OS=Oryza sativa subsp. japonica OX=39947 GN=SIK1 PE=1 SV=1)
MSTRG.12302			300	21.2233	13.5367	17.1833	15	17.8833	KAH9316943.1(hypothetical protein KI387_018712, partial [Taxus chinensis])
MSTRG.12303			2348	2.1933	0.76	1.11	1.6	1.63	KAH9289547.1(hypothetical protein KI387_033664 [Taxus chinensis])					ENOG410Y9D0(T:Signal transduction mechanisms)	ENOG410Y9D0(LRR receptor-like serine threonine-protein kinase)	PF00069.29(Pkinase:Protein kinase domain); PF07714.21(PK_Tyr_Ser-Thr:Protein tyrosine and serine/threonine kinase); PF03109.20(ABC1:ABC1 atypical kinase-like domain)	sp|O81832|Y4729_ARATH(G-type lectin S-receptor-like serine/threonine-protein kinase At4g27290 OS=Arabidopsis thaliana OX=3702 GN=At4g27290 PE=3 SV=4)
MSTRG.12309			496	1.45	1.32	0.4267	1.5233	0.5867	KAH9303787.1(hypothetical protein KI387_008191, partial [Taxus chinensis])
MSTRG.1231			495	2.5967	6.29	3.5267	3.7967	4.5867	KAH9295413.1(hypothetical protein KI387_039001, partial [Taxus chinensis])
MSTRG.12310			814	2.6833	2.1167	1.5233	2.0667	2.15	XP_051120410.1(uncharacterized protein LOC127244115 [Andrographis paniculata])
MSTRG.1232			755	0.85	0.6767	0.4267	0.2133	0.4833	KAH9293630.1(hypothetical protein KI387_041166, partial [Taxus chinensis])
MSTRG.12322			409	3.2567	2.0333	2.9367	1.66	1.9833
MSTRG.12323			2608	2.76	4.8133	3.32	4.1067	2.4433
MSTRG.12335			1502	2.1667	1.7567	1.03	2.3833	3.7367
MSTRG.12351			353	0.3367	0.2667	0	0.2133	1.2733	KAH9289810.1(hypothetical protein KI387_033927, partial [Taxus chinensis])
MSTRG.12353			441	0.0933	0	2.13	0	0	KAH9326659.1(hypothetical protein KI387_006837, partial [Taxus chinensis])	GO:0016787(molecular_function:hydrolase activity); GO:0004386(molecular_function:helicase activity)				COG1112(L:Replication, recombination and repair)	COG1112(Helicase)
MSTRG.12357			367	1.1267	3.2033	0.53	2.2	1.3533	KAH9306335.1(hypothetical protein KI387_010739, partial [Taxus chinensis])	GO:0016020(cellular_component:membrane); GO:0016597(molecular_function:amino acid binding)				ENOG410ZR0Z(S:Function unknown)	ENOG410ZR0Z(ACT domain)	PF01842.29(ACT:ACT domain)	sp|Q9ZPQ8|ACR5_ARATH(ACT domain-containing protein ACR5 OS=Arabidopsis thaliana OX=3702 GN=ACR5 PE=2 SV=2)
MSTRG.12358			235	4.4433	1.3	9.3867	10.8767	8.6633
MSTRG.1236			334	1.77	3.97	1.59	1.13	2.32	KAH9308033.1(hypothetical protein KI387_035944, partial [Taxus chinensis])					COG2801(L:Replication, recombination and repair); ENOG410XS4D(S:Function unknown)	COG2801(Retrotransposon protein); ENOG410XS4D(Retrotransposon protein)		sp|Q94HW2|POLR1_ARATH(Retrovirus-related Pol polyprotein from transposon RE1 OS=Arabidopsis thaliana OX=3702 GN=RE1 PE=2 SV=1)
MSTRG.12362			281	2.4667	7.4333	7.93	9.3033	4.8433
MSTRG.12363			342	0.6233	0.8167	7.8733	1.3433	0.47
MSTRG.12364			301	5.2267	1.9567	14.5667	6.1767	6.0367
MSTRG.12365			513	0.81	1.11	2.4167	2.5433	1.91	GLJ24920.1(hypothetical protein SUGI_0476730 [Cryptomeria japonica])
MSTRG.12368			375	2.2333	2.8967	4.1733	2.2733	4.9533
MSTRG.12369			444	0	0	0.23	0.39	1.2233
MSTRG.12371			807	0.3667	0	2.1733	0.04	0.04	GLJ35912.1(hypothetical protein SUGI_0720500 [Cryptomeria japonica])					ENOG410YDVR(S:Function unknown)	ENOG410YDVR(UPF0481 protein)	PF03140.19(DUF247:Plant protein of unknown function)	sp|P0C897|Y3264_ARATH(Putative UPF0481 protein At3g02645 OS=Arabidopsis thaliana OX=3702 GN=At3g02645 PE=3 SV=1)
MSTRG.12372			702	0.4167	0	1.5233	0	0	GLJ35896.1(hypothetical protein SUGI_0720300 [Cryptomeria japonica])					ENOG410YDVR(S:Function unknown); ENOG41118H6(S:Function unknown)	ENOG410YDVR(UPF0481 protein); ENOG41118H6(Plant protein of unknown function)	PF03140.19(DUF247:Plant protein of unknown function)	sp|P0C897|Y3264_ARATH(Putative UPF0481 protein At3g02645 OS=Arabidopsis thaliana OX=3702 GN=At3g02645 PE=3 SV=1)
MSTRG.12373			205	0	0	0	0	0	KAH9289472.1(hypothetical protein KI387_033589 [Taxus chinensis])
MSTRG.12374			246	0.6467	0	0	0	0
MSTRG.12384			204	5.2933	3.4033	0	0	0
MSTRG.12387			781	5.71	6.2	4.5967	6.55	5.5567
MSTRG.12388			302	28.6567	10.95	36.1467	23.32	18.8	KAH9330173.1(hypothetical protein KI387_002281, partial [Taxus chinensis])	GO:0016866(molecular_function:intramolecular transferase activity); GO:0005811(cellular_component:lipid particle); GO:0016104(biological_process:triterpenoid biosynthetic process)	K01853	CAS1	map00100(Steroid biosynthesis)	COG1657(I:Lipid transport and metabolism)	COG1657(Squalene--hopene cyclase)	PF13249.10(SQHop_cyclase_N:Squalene-hopene cyclase N-terminal domain)	sp|P38605|CAS1_ARATH(Cycloartenol synthase OS=Arabidopsis thaliana OX=3702 GN=CAS1 PE=1 SV=2)
MSTRG.12390			282	7.5867	0.53	5.3967	1.5233	0.9467
MSTRG.12393			2220	0.5033	0.43	0.4967	0.3367	1.15	KAH9324983.1(hypothetical protein KI387_005161, partial [Taxus chinensis])
MSTRG.124			933	1.87	1.1033	0.3967	1.22	0.7733
MSTRG.12405			278	0	0	0	0	1.04
MSTRG.12410			217	0	0	1.6633	0	0
MSTRG.12412			712	0	0	0	0	9.7833	KAH9291091.1(hypothetical protein KI387_044662, partial [Taxus chinensis])
MSTRG.12414			333	0.6767	2.5867	1.5633	1.47	3.0567
MSTRG.12422			562	0.3567	0.16	0.6467	0.3667	0.29
MSTRG.12425			1353	22.22	0.02	43.8633	0.02	0.0833
MSTRG.12426			934	3.1867	0	3.8733	0	0.03
MSTRG.12427			3494	0.29	0	1.1633	0	0.0067
MSTRG.12430			2379	0.1	0.48	0.24	0.37	1.2333
MSTRG.12431			562	5.5633	0	10.46	0	0.1367
MSTRG.12432			1268	0	0	1.3733	0	0
MSTRG.12434			309	0.5767	0	0	0	0.3433
MSTRG.12436			525	1.2433	0.09	2.06	0.2633	0.16	KAH9312633.1(hypothetical protein KI387_027668, partial [Taxus chinensis])
MSTRG.12442			417	18.3433	12.1067	14.1433	23.9	16.3567	KAH9301839.1(hypothetical protein KI387_013422, partial [Taxus chinensis])	GO:0009690(biological_process:cytokinin metabolic process); GO:0019139(molecular_function:cytokinin dehydrogenase activity); GO:0071949(molecular_function:FAD binding)	K00279	CKX	map00908(Zeatin biosynthesis)			PF09265.14(Cytokin-bind:Cytokinin dehydrogenase 1, FAD and cytokinin binding)	sp|Q9FUJ1|CKX7_ARATH(Cytokinin dehydrogenase 7 OS=Arabidopsis thaliana OX=3702 GN=CKX7 PE=1 SV=1)
MSTRG.12455			403	1.2333	1.8233	0.7633	1.57	1.2
MSTRG.12463			264	13.14	7.5567	23.87	11.2467	12.41	XP_057838702.1(dormancy-associated protein homolog 3-like [Cryptomeria japonica])
MSTRG.1247			234	0	0	0	0	0
MSTRG.12472			425	4.2067	0.5867	4.7733	1.3333	0.7733	KAH9291164.1(hypothetical protein KI387_043646, partial [Taxus chinensis])
MSTRG.12473			541	77.24	0.0767	177.723	0.0767	0.54
MSTRG.12474			546	117.637	21.4033	309.72	39.0267	7.6367	AAB01565.1(glycine-rich cell wall protein [Picea glauca])
MSTRG.12475			787	98.8767	40.55	209.077	47.9067	15.6933
MSTRG.12477			494	1.0767	0	1.9733	0.6867	0.1833	AAB01565.1(glycine-rich cell wall protein [Picea glauca])
MSTRG.12478			745	46.71	21.6967	101.66	20	2.88
MSTRG.12479			784	1.0267	0.3767	4.3767	0.9867	2.0133	KAH9318284.1(hypothetical protein KI387_020053 [Taxus chinensis])
MSTRG.12482			201	0	0	0	2.3767	0
MSTRG.12488			1467	0.48	0.6167	1.17	3.2667	9.8433	GLJ35244.1(hypothetical protein SUGI_0709180 [Cryptomeria japonica])
MSTRG.12492			301	0.8467	0	0.7133	0.39	1.8733
MSTRG.12493			880	2.3233	1.33	1.98	2.75	0.9367	KAH9289314.1(hypothetical protein KI387_033431, partial [Taxus chinensis])							PF13855.10(LRR_8:Leucine rich repeat); PF12799.11(LRR_4:Leucine Rich repeats (2 copies))
MSTRG.12497			214	0	4.3967	0	0	0
MSTRG.12498			594	0.21	0.2433	0.0433	0.8867	0.8567	GLJ35244.1(hypothetical protein SUGI_0709180 [Cryptomeria japonica])
MSTRG.12500			816	1.1567	0.5333	0.33	2.25	2.1533	KAJ4704858.1(putative DNA-binding protein S1FA [Melia azedarach])	GO:0006355(biological_process:regulation of transcription, DNA-templated); GO:0005634(cellular_component:nucleus); GO:0016020(cellular_component:membrane); GO:0003677(molecular_function:DNA binding)				ENOG410ZCDZ(S:Function unknown)	ENOG410ZCDZ(DNA-binding protein that specifically recognizes a negative element (S1F) within the RPS1 promoter (By similarity))		sp|P42551|S1FA1_ARATH(DNA-binding protein S1FA1 OS=Arabidopsis thaliana OX=3702 GN=S1FA1 PE=3 SV=2)
MSTRG.12506			300	0	0	0	0.2	0	XP_050258815.1(probable disease resistance protein At4g14610 [Quercus robur])	GO:0006952(biological_process:defense response); GO:0008757(molecular_function:S-adenosylmethionine-dependent methyltransferase activity); GO:0007165(biological_process:signal transduction); GO:0043531(molecular_function:ADP binding)						PF13855.10(LRR_8:Leucine rich repeat); PF00560.37(LRR_1:Leucine Rich Repeat)
MSTRG.12518			282	0	0	0.96	0	1.4733	KAH9315858.1(hypothetical protein KI387_024485 [Taxus chinensis])	GO:0006075(biological_process:(1->3)-beta-D-glucan biosynthetic process); GO:0071555(biological_process:cell wall organization); GO:0000148(cellular_component:1,3-beta-D-glucan synthase complex); GO:0003843(molecular_function:1,3-beta-D-glucan synthase activity); GO:0046527(molecular_function:glucosyltransferase activity); GO:0008360(biological_process:regulation of cell shape); GO:0005886(cellul…	K11000	CALS		ENOG410XQ8V(S:Function unknown)	ENOG410XQ8V(synthase)	PF02364.19(Glucan_synthase:1,3-beta-glucan synthase component)	sp|Q9AUE0|CALS1_ARATH(Callose synthase 1 OS=Arabidopsis thaliana OX=3702 GN=CALS1 PE=1 SV=2)
MSTRG.12529			895	0.1167	3.19	0	0.47	0
MSTRG.12532			1282	0.6933	0.42	1.3367	0.6767	3.71
MSTRG.12539			325	0.2167	1.7467	2.3	1.9733	0.29	KAH9305362.1(hypothetical protein KI387_009766 [Taxus chinensis])
MSTRG.12540			250	1.3833	0	0	0	0	KAH9296877.1(hypothetical protein KI387_028559 [Taxus chinensis])
MSTRG.12541			1717	1.2267	2.1967	0.7767	1.8333	2.3967	KAH9323081.1(hypothetical protein KI387_017720, partial [Taxus chinensis])
MSTRG.12542			1814	1.9833	3.9767	1.8667	2.2967	2.6	KAH9329253.1(hypothetical protein KI387_001361, partial [Taxus chinensis])	GO:0006310(biological_process:DNA recombination); GO:0000723(biological_process:telomere maintenance); GO:0006281(biological_process:DNA repair); GO:0016787(molecular_function:hydrolase activity); GO:0016887(molecular_function:ATPase activity); GO:0003678(molecular_function:DNA helicase activity); GO:0006508(biological_process:proteolysis); GO:0008234(molecular_function:cysteine-type peptidase ac…	K15255	PIF1		COG0507(L:Replication, recombination and repair); ENOG411206Y(S:Function unknown)	COG0507(exodeoxyribonuclease v alpha); ENOG411206Y(transposon protein)	PF05970.18(PIF1:PIF1-like helicase); PF13245.10(AAA_19:AAA domain); PF13604.10(AAA_30:AAA domain); PF06309.15(Torsin:Torsin); PF13401.10(AAA_22:AAA domain)	sp|A6ZM04|PIF1_YEAS7(ATP-dependent DNA helicase PIF1 OS=Saccharomyces cerevisiae (strain YJM789) OX=307796 GN=PIF1 PE=3 SV=1)
MSTRG.12545			211	0	0.03	0	0	0
MSTRG.12547			222	8.6133	7.26	6.3667	7.2433	0	KAH9311289.1(hypothetical protein KI387_026324, partial [Taxus chinensis])	GO:0016787(molecular_function:hydrolase activity); GO:0004386(molecular_function:helicase activity); GO:0003724(molecular_function:RNA helicase activity); GO:0003676(molecular_function:nucleic acid binding); GO:0005524(molecular_function:ATP binding); GO:0003743(molecular_function:translation initiation factor activity)	K13025	EIF4A3, FAL1	map03013(Nucleocytoplasmic transport); map03015(mRNA surveillance pathway); map03040(Spliceosome)	COG0513(L:Replication, recombination and repair)	COG0513(purine NTP-dependent helicase activity)		sp|Q7ZVA6|IF4A3_DANRE(Eukaryotic initiation factor 4A-III OS=Danio rerio OX=7955 GN=eif4a3 PE=2 SV=1)
MSTRG.12548			327	0.2433	0	2.0233	1.4267	0.79
MSTRG.12551			211	0	0	4.16	0	1.94
MSTRG.12553			270	11.9433	34.8933	17.34	21.8567	4.8067	KAH9324744.1(hypothetical protein KI387_004922 [Taxus chinensis])
MSTRG.12555			452	0.4733	0.3867	2.5233	0.3467	0.3333	KAH9293625.1(hypothetical protein KI387_041172, partial [Taxus chinensis])					ENOG410Z7Z7(S:Function unknown)	ENOG410Z7Z7(Pentatricopeptide repeat-containing protein)	PF20430.2(Eplus_motif:E+ motif)
MSTRG.12556			223	0	0	1.61	0	0	KAH9293229.1(hypothetical protein KI387_041567, partial [Taxus chinensis])					COG1112(L:Replication, recombination and repair)	COG1112(Helicase)
MSTRG.12558			252	0	0	1.91	0	1.5267
MSTRG.12567			226	0	0	0	0	1.3167
MSTRG.12572			393	2.4867	2.83	1.25	2.0267	1.7167
MSTRG.12573			715	0.1967	0	0.12	0.4067	3.5333	KAH9293061.1(hypothetical protein KI387_041736, partial [Taxus chinensis])
MSTRG.12574			1181	0.7367	0.9233	0.5633	0.8267	1.2733
MSTRG.12575			860	0.41	0.0367	0.0733	0.31	0.7967	KAH9293061.1(hypothetical protein KI387_041736, partial [Taxus chinensis])
MSTRG.12580			312	0	1.0667	0.3433	0.8733	3.0633
MSTRG.12583			1026	62.3433	23.06	69.8867	41.22	48.19	KAH9319029.1(hypothetical protein KI387_020798, partial [Taxus chinensis])
MSTRG.12588			810	2.6033	4.4	7.0167	3.7133	5.34	KAH9327265.1(hypothetical protein KI387_007443, partial [Taxus chinensis])		K02974	RP-S24e, RPS24	map03010(Ribosome)			PF01282.23(Ribosomal_S24e:Ribosomal protein S24e)	sp|Q9SS17|RS241_ARATH(Small ribosomal subunit protein eS24z OS=Arabidopsis thaliana OX=3702 GN=RPS24A PE=2 SV=1)
MSTRG.12590			679	3.12	3.36	0.56	2.9867	0.1	KAH9289213.1(hypothetical protein KI387_033330 [Taxus chinensis])
MSTRG.12592			2255	0.89	1.0067	2.3333	1.0833	3.0767
MSTRG.12595			758	0.18	0.5933	0.1233	0.3433	0.26
MSTRG.12597			265	1.08	0.82	0.59	0.6533	3.6533
MSTRG.12598			601	3.2433	0.83	2.69	1.4767	1.4033	KAH9289188.1(hypothetical protein KI387_033305, partial [Taxus chinensis])					ENOG4111VMD(S:Function unknown)	ENOG4111VMD(Resistance protein)	PF00931.26(NB-ARC:NB-ARC domain)	sp|Q9CAK1|RLM1B_ARATH(Disease resistance protein RML1B OS=Arabidopsis thaliana OX=3702 GN=RLM1B PE=2 SV=1)
MSTRG.1260			578	0.1667	0.0767	0	0.0767	0	KAH9292271.1(hypothetical protein KI387_042545, partial [Taxus chinensis])	GO:0006069(biological_process:ethanol oxidation); GO:0106322(deleted:old GO); GO:0008270(molecular_function:zinc ion binding); GO:0051903(molecular_function:S-(hydroxymethyl)glutathione dehydrogenase activity); GO:0106321(deleted:old GO)	K00121	frmA, ADH5, adhC	map00010(Glycolysis / Gluconeogenesis); map00071(Fatty acid degradation); map00350(Tyrosine metabolism); map00620(Pyruvate metabolism)	COG1062(C:Energy production and conversion)	COG1062(alcohol dehydrogenase)		sp|Q96533|ADHX_ARATH(Alcohol dehydrogenase class-3 OS=Arabidopsis thaliana OX=3702 GN=ADH2 PE=1 SV=2)
MSTRG.12601			2950	1.1833	0.2033	4.8267	0.9233	1.7233	KAH9289195.1(hypothetical protein KI387_033312, partial [Taxus chinensis])							PF00931.26(NB-ARC:NB-ARC domain); PF12799.11(LRR_4:Leucine Rich repeats (2 copies)); PF13855.10(LRR_8:Leucine rich repeat); PF13401.10(AAA_22:AAA domain); PF13238.10(AAA_18:AAA domain)	sp|A0A290U7C4|ROQ1_NICBE(Disease resistance protein Roq1 OS=Nicotiana benthamiana OX=4100 GN=ROQ1 PE=1 SV=1)
MSTRG.12607			325	34.8433	33.1433	36.1867	41.3	40.81
MSTRG.1261			390	0.2733	0.8567	0.32	3.6267	2.0733
MSTRG.12613			458	3.2367	1.4	5.0433	1.2967	0.9933	KAH9291513.1(hypothetical protein KI387_043291 [Taxus chinensis])							PF00931.26(NB-ARC:NB-ARC domain)	sp|A0A290U7C4|ROQ1_NICBE(Disease resistance protein Roq1 OS=Nicotiana benthamiana OX=4100 GN=ROQ1 PE=1 SV=1)
MSTRG.12614			284	0.3967	0.63	2.4233	0.48	1.36
MSTRG.12615			295	10.5233	2.35	8.8333	6.28	3.05	KAH9291516.1(hypothetical protein KI387_043294 [Taxus chinensis])
MSTRG.12618			243	0	0	4.09	0	0	KAH9289195.1(hypothetical protein KI387_033312, partial [Taxus chinensis])
MSTRG.12619			462	4.6233	1.7533	7.5267	4.8333	5.1167
MSTRG.1262			404	2.3833	3.6633	0.7067	3.7333	3.5367	KAH9309670.1(hypothetical protein KI387_037581, partial [Taxus chinensis])
MSTRG.12625			212	0	0	0	0	0	KAH9291515.1(hypothetical protein KI387_043293 [Taxus chinensis])
MSTRG.12627			528	0.5467	0.34	1.87	0.17	0.0833	KAH9289162.1(hypothetical protein KI387_033279, partial [Taxus chinensis])
MSTRG.12630			2003	1.9033	2.16	3.7067	2.5267	4.11
MSTRG.12632			1804	0.87	0.34	1.75	0.35	0.09	KAH9289162.1(hypothetical protein KI387_033279, partial [Taxus chinensis])
MSTRG.12633			952	5.4167	1.6367	26.0967	2.0433	0.4767	KAH9289162.1(hypothetical protein KI387_033279, partial [Taxus chinensis])					ENOG4112BMQ(S:Function unknown)	ENOG4112BMQ(TMV resistance protein N-like)	PF00931.26(NB-ARC:NB-ARC domain)	sp|V9M2S5|RPV1_VITRO(Disease resistance protein RPV1 OS=Vitis rotundifolia OX=103349 GN=RPV1 PE=1 SV=1)
MSTRG.12635			247	0.6333	1.25	5.3	2.7533	1.7033	XP_057825748.1(disease resistance protein RPV1-like [Cryptomeria japonica])
MSTRG.12637			344	9.3367	3.6033	10.81	6.74	2.29	KAH9289158.1(hypothetical protein KI387_033275 [Taxus chinensis])					ENOG4112BMQ(S:Function unknown)	ENOG4112BMQ(TMV resistance protein N-like)	PF00931.26(NB-ARC:NB-ARC domain)	sp|V9M398|RUN1_VITRO(Disease resistance protein RUN1 OS=Vitis rotundifolia OX=103349 GN=RUN1 PE=1 SV=1)
MSTRG.12644			213	14.74	11.2167	21.4067	13.42	12.96	KAH9294493.1(hypothetical protein KI387_040304 [Taxus chinensis])
MSTRG.12646			477	7.94	3.8933	9.3533	6.5967	9.92	KAH9301199.1(hypothetical protein KI387_012782 [Taxus chinensis])	GO:0016020(cellular_component:membrane)	K26221	GONST3		COG5070(U:Intracellular trafficking, secretion, and vesicular transport)	COG5070(Solute carrier family 35)		sp|Q9S845|GONS3_ARATH(GDP-mannose transporter GONST3 OS=Arabidopsis thaliana OX=3702 GN=GONST3 PE=2 SV=1)
MSTRG.12647			619	0.05	1.5533	0	0.0567	0
MSTRG.12648			1053	0.39	1.2867	0.4933	0.6167	0.3367
MSTRG.12653			1932	0.9567	0.2667	0	0.67	1.4133	KAH9289138.1(hypothetical protein KI387_033255 [Taxus chinensis])							PF12799.11(LRR_4:Leucine Rich repeats (2 copies)); PF13855.10(LRR_8:Leucine rich repeat)
MSTRG.12654			631	4.1433	1.11	0.0967	6.0133	6.8767	KAH9289138.1(hypothetical protein KI387_033255 [Taxus chinensis])
MSTRG.12655			1116	2.84	0.2667	0	2.7567	3.2133	KAH9289138.1(hypothetical protein KI387_033255 [Taxus chinensis])							PF01582.24(TIR:TIR domain); PF13676.10(TIR_2:TIR domain); PF00931.26(NB-ARC:NB-ARC domain); PF01637.22(ATPase_2:ATPase domain predominantly from Archaea); PF13238.10(AAA_18:AAA domain)	sp|Q40392|TMVRN_NICGU(TMV resistance protein N OS=Nicotiana glutinosa OX=35889 GN=N PE=1 SV=1)
MSTRG.12656			1447	0.4467	0.0367	2.5767	0.0933	0.0567	KAH9288661.1(hypothetical protein KI387_032778 [Taxus chinensis])							PF13855.10(LRR_8:Leucine rich repeat); PF12799.11(LRR_4:Leucine Rich repeats (2 copies))
MSTRG.12658			1642	3.9067	0.16	2.5333	1.79	2.5033	GLJ54734.1(hypothetical protein SUGI_1175710 [Cryptomeria japonica])	GO:0044390(molecular_function:ubiquitin-like protein conjugating enzyme binding); GO:0005789(cellular_component:endoplasmic reticulum membrane); GO:0016567(biological_process:protein ubiquitination); GO:0006511(biological_process:ubiquitin-dependent protein catabolic process); GO:0046872(molecular_function:metal ion binding); GO:0061630(molecular_function:ubiquitin protein ligase activity)	K10666	RNF5_185	map04141(Protein processing in endoplasmic reticulum)	ENOG4111IHV(O:Posttranslational modification, protein turnover, chaperones)	ENOG4111IHV(Ring finger protein)		sp|Q09463|RNF5_CAEEL(E3 ubiquitin ligase rnf-5 OS=Caenorhabditis elegans OX=6239 GN=rnf-5 PE=1 SV=1)
MSTRG.12660			215	14.7367	0	11.33	18.1833	19.94	KAH9289079.1(hypothetical protein KI387_033196 [Taxus chinensis])
MSTRG.12661			674	0.8133	1.0833	1.1	0.28	0.3533	KAH9289132.1(hypothetical protein KI387_033249, partial [Taxus chinensis])	GO:0030488(biological_process:tRNA methylation); GO:0005634(cellular_component:nucleus); GO:0003743(molecular_function:translation initiation factor activity); GO:0008757(molecular_function:S-adenosylmethionine-dependent methyltransferase activity); GO:0031515(cellular_component:tRNA (m1A) methyltransferase complex)	K03256	TRM6, GCD10		ENOG410XSXD(S:Function unknown)	ENOG410XSXD(tRNA methyltransferase 6 homolog (S. cerevisiae))		sp|Q2T9V5|TRM6_BOVIN(tRNA (adenine(58)-N(1))-methyltransferase non-catalytic subunit TRM6 OS=Bos taurus OX=9913 GN=TRMT6 PE=2 SV=1)
MSTRG.12662			647	3.91	3.67	5.2633	4.4267	3.8633
MSTRG.12665			988	12.85	11.5	9.7233	17.6	12.3233	KAH9288773.1(hypothetical protein KI387_032890 [Taxus chinensis])							PF12799.11(LRR_4:Leucine Rich repeats (2 copies)); PF13855.10(LRR_8:Leucine rich repeat)
MSTRG.12667			1490	3.3033	2.1833	5.3967	2.5867	1.41	KAH9287881.1(hypothetical protein KI387_031998, partial [Taxus chinensis])					COG4886(S:Function unknown)	COG4886(leucine Rich Repeat)	PF01582.24(TIR:TIR domain); PF00931.26(NB-ARC:NB-ARC domain); PF13676.10(TIR_2:TIR domain); PF13401.10(AAA_22:AAA domain); PF01637.22(ATPase_2:ATPase domain predominantly from Archaea); PF13173.10(AAA_14:AAA domain)	sp|A0A290U7C4|ROQ1_NICBE(Disease resistance protein Roq1 OS=Nicotiana benthamiana OX=4100 GN=ROQ1 PE=1 SV=1)
MSTRG.12672			359	6.1433	3.8667	5.1733	7.8967	6.1	KAH9289132.1(hypothetical protein KI387_033249, partial [Taxus chinensis])	GO:0030488(biological_process:tRNA methylation); GO:0005634(cellular_component:nucleus); GO:0003743(molecular_function:translation initiation factor activity); GO:0031515(cellular_component:tRNA (m1A) methyltransferase complex)	K03256	TRM6, GCD10		ENOG410XSXD(S:Function unknown)	ENOG410XSXD(tRNA methyltransferase 6 homolog (S. cerevisiae))
MSTRG.12673			1141	0	0.1233	0	0.0333	0.0767	GLJ34234.1(hypothetical protein SUGI_0687870 [Cryptomeria japonica])
MSTRG.12674			236	0	3.1967	0	2.32	2.1333
MSTRG.12675			559	0.85	0.57	5.9467	0.7967	2.0467	KAH9289152.1(hypothetical protein KI387_033269, partial [Taxus chinensis])								sp|A0A290U7C4|ROQ1_NICBE(Disease resistance protein Roq1 OS=Nicotiana benthamiana OX=4100 GN=ROQ1 PE=1 SV=1)
MSTRG.12676			689	0.13	0.4267	2.0267	0.27	0.41	KAH9289152.1(hypothetical protein KI387_033269, partial [Taxus chinensis])							PF00931.26(NB-ARC:NB-ARC domain)	sp|V9M2S5|RPV1_VITRO(Disease resistance protein RPV1 OS=Vitis rotundifolia OX=103349 GN=RPV1 PE=1 SV=1)
MSTRG.12677			500	0.6767	2	0.2767	1.41	0.73
MSTRG.12681			640	1.4867	0.1233	1.7833	1.34	2.0467	KAH9289079.1(hypothetical protein KI387_033196 [Taxus chinensis])							PF01582.24(TIR:TIR domain); PF13676.10(TIR_2:TIR domain)	sp|I1GTC2|BDTIR_BRADI(Probable 2' cyclic ADP-D-ribose synthase BdTIR OS=Brachypodium distachyon OX=15368 GN=BRADI_1g24377v3 PE=1 SV=1)
MSTRG.12682			821	0.7033	1.9533	0.2833	1.1067	0.7333
MSTRG.12688			200	18.43	3.2733	8.0133	2.9833	8.01
MSTRG.12693			2129	1.2	0.29	7.8133	1.02	1.2667	KAH9289112.1(hypothetical protein KI387_033229, partial [Taxus chinensis])								sp|I1GTC2|BDTIR_BRADI(Probable 2' cyclic ADP-D-ribose synthase BdTIR OS=Brachypodium distachyon OX=15368 GN=BRADI_1g24377v3 PE=1 SV=1)
MSTRG.12694			234	10.4067	0	66.7733	5.9733	12.6267	KAH9289112.1(hypothetical protein KI387_033229, partial [Taxus chinensis])
MSTRG.12698			957	1.7667	1.05	2.5833	2.2233	2.5633
MSTRG.127			1280	1.4833	0.68	16.7167	1.3333	1.3833	GLJ15453.1(hypothetical protein SUGI_0253680 [Cryptomeria japonica])
MSTRG.12702			272	0	2.7967	0	0.5933	0
MSTRG.12704			334	0.8367	4.0767	1.0133	1.1167	1.84	KAH9310398.1(hypothetical protein KI387_025433 [Taxus chinensis])					ENOG410Z7Z7(S:Function unknown)	ENOG410Z7Z7(Pentatricopeptide repeat-containing protein)		sp|O23169|PP353_ARATH(Pentatricopeptide repeat-containing protein At4g37170 OS=Arabidopsis thaliana OX=3702 GN=PCMP-H5 PE=3 SV=1)
MSTRG.12705			1506	8.1133	7.75	5.9933	8.8	9.02	KAH9294293.1(hypothetical protein KI387_040502, partial [Taxus chinensis])	GO:0042273(biological_process:ribosomal large subunit biogenesis); GO:0030687(cellular_component:preribosome, large subunit precursor); GO:0042255(biological_process:ribosome assembly); GO:0003723(molecular_function:RNA binding); GO:0005730(cellular_component:nucleolus)	K07565	NIP7		COG1374(J:Translation, ribosomal structure and biogenesis)	COG1374(pre-rRNA processing and 60S ribosome subunit assembly (By similarity))	PF03657.17(UPF0113:UPF0113 PUA domain); PF17833.5(UPF0113_N:UPF0113 Pre-PUA domain)	sp|A4QND5|NIP7_XENTR(60S ribosome subunit biogenesis protein NIP7 homolog OS=Xenopus tropicalis OX=8364 GN=nip7 PE=2 SV=1)
MSTRG.12708			629	1.8033	3.58	0.4033	3.29	3.6867	KAH9324856.1(hypothetical protein KI387_005034, partial [Taxus chinensis])
MSTRG.12716			388	2.5933	1.7933	2.6767	1.38	2.4167	KAH9318816.1(hypothetical protein KI387_020585, partial [Taxus chinensis])
MSTRG.12727			251	13.8167	0	12.6367	2.2233	1.76	KAH9291637.1(hypothetical protein KI387_043177, partial [Taxus chinensis])	GO:0004386(molecular_function:helicase activity)	K10706	SETX, ALS4		COG1112(L:Replication, recombination and repair)	COG1112(Helicase)
MSTRG.12739			509	1.38	0	5.8567	0.1867	0.27
MSTRG.12741			639	10.8833	0.06	35.35	0	0.92
MSTRG.12742			227	8.29	13.4033	6.8033	5.71	6.54	KAH9291933.1(hypothetical protein KI387_042879, partial [Taxus chinensis])	GO:0003887(molecular_function:DNA-directed DNA polymerase activity); GO:0015074(biological_process:DNA integration); GO:0008270(molecular_function:zinc ion binding); GO:0003676(molecular_function:nucleic acid binding)	K23869	GALS		COG2801(L:Replication, recombination and repair); ENOG410XS4D(S:Function unknown)	COG2801(Retrotransposon protein); ENOG410XS4D(Retrotransposon protein)		sp|P10978|POLX_TOBAC(Retrovirus-related Pol polyprotein from transposon TNT 1-94 OS=Nicotiana tabacum OX=4097 PE=2 SV=1)
MSTRG.12743			210	1.8267	5.2933	4.0167	6.7967	12.45	KAH9319602.1(hypothetical protein KI387_021371, partial [Taxus chinensis])
MSTRG.12745			219	4.1633	6.9967	0	8.0367	8.81
MSTRG.12749			1172	1.0733	0	2.38	0	0	KAH9318842.1(hypothetical protein KI387_020611, partial [Taxus chinensis])	GO:0015074(biological_process:DNA integration); GO:0043227(cellular_component:membrane-bounded organelle); GO:0003676(molecular_function:nucleic acid binding)				COG2801(L:Replication, recombination and repair)	COG2801(Retrotransposon protein)
MSTRG.1275			5734	9.0567	2.3667	4.2767	6.7767	8.03	GLJ45816.1(hypothetical protein SUGI_0964170 [Cryptomeria japonica])
MSTRG.12757			864	6.67	2.4733	5.6533	7.85	6.14	KAH9289079.1(hypothetical protein KI387_033196 [Taxus chinensis])							PF12799.11(LRR_4:Leucine Rich repeats (2 copies))
MSTRG.12758			667	13.8033	6.6233	7.0933	10.7067	13.7767	KAH9289079.1(hypothetical protein KI387_033196 [Taxus chinensis])							PF00931.26(NB-ARC:NB-ARC domain)	sp|Q40253|L6_LINUS(Disease resistance protein L6 OS=Linum usitatissimum OX=4006 GN=L6 PE=1 SV=1)
MSTRG.12759			219	0	1.9233	3.3567	12.1833	4.73	KAH9302443.1(hypothetical protein KI387_014026 [Taxus chinensis])	GO:0005739(cellular_component:mitochondrion)				ENOG410YNUB(S:Function unknown)	ENOG410YNUB(-)
MSTRG.12768			303	1.52	2.2267	5.6767	3.8567	5.1367
MSTRG.12772			449	1.5733	0.3433	0.1	2.05	0
MSTRG.12773			523	0.3733	0.08	0.16	0.0933	0.6533	KAH9289079.1(hypothetical protein KI387_033196 [Taxus chinensis])
MSTRG.12774			466	5.3067	2.4433	4.6133	4.6167	6.3567	KAH9289079.1(hypothetical protein KI387_033196 [Taxus chinensis])
MSTRG.12775			2000	66.1033	44.09	54.8533	70.64	74.55	KAH9289079.1(hypothetical protein KI387_033196 [Taxus chinensis])							PF12799.11(LRR_4:Leucine Rich repeats (2 copies)); PF13855.10(LRR_8:Leucine rich repeat)
MSTRG.12781			1631	1.63	0.66	0.8433	1.33	1.89
MSTRG.12782			513	1.4533	2.3267	3.2167	1.6967	1.7333	KAH9325904.1(hypothetical protein KI387_006082, partial [Taxus chinensis])
MSTRG.12788			863	3.2733	3.3133	2.4933	3.6567	3.1067
MSTRG.12795			518	2.6367	1.68	5.1067	4.2767	4.33	KAH9289968.1(hypothetical protein KI387_034085, partial [Taxus chinensis])
MSTRG.12796			230	1.1433	1.1367	1.2067	0	2.4333
MSTRG.12802			276	7.2	4.5933	5.3567	1.1833	10.71	KAH9289968.1(hypothetical protein KI387_034085, partial [Taxus chinensis])
MSTRG.12810			268	3.0333	1.5567	5.08	3.4867	5.47
MSTRG.12811			2021	1.4633	1.2233	2.3267	1.2833	2.9933	KAH9328234.1(hypothetical protein KI387_000342, partial [Taxus chinensis])
MSTRG.12812			375	1.99	0.67	1.44	0.72	3.4233	KAH9329253.1(hypothetical protein KI387_001361, partial [Taxus chinensis])	GO:0006310(biological_process:DNA recombination); GO:0000723(biological_process:telomere maintenance); GO:0006281(biological_process:DNA repair); GO:0016887(molecular_function:ATPase activity); GO:0003678(molecular_function:DNA helicase activity); GO:0005524(molecular_function:ATP binding)				COG0507(L:Replication, recombination and repair); ENOG411224A(S:Function unknown)	COG0507(exodeoxyribonuclease v alpha); ENOG411224A(-)	PF14214.10(Helitron_like_N:Helitron helicase-like domain at N-terminus)
MSTRG.12813			523	1.6967	1.2733	1.5567	1.5833	2.95
MSTRG.12817			302	2.75	1.81	2.0533	6.4933	7.64
MSTRG.12819			786	2.7	1.8633	6.74	2.17	3.3267
MSTRG.12820			204	3.3167	0	12.3767	7.93	2.3533
MSTRG.12821			479	0.9933	0.74	0.7233	0.3767	1.2767
MSTRG.12822			238	0	0	0	0	0	KAH9297462.1(hypothetical protein KI387_029144, partial [Taxus chinensis])	GO:0016787(molecular_function:hydrolase activity); GO:0003723(molecular_function:RNA binding); GO:0004386(molecular_function:helicase activity)				COG1112(L:Replication, recombination and repair)	COG1112(Helicase)
MSTRG.12823			409	0.2467	0	1.22	0.1433	0.2767
MSTRG.12824			439	2.83	0.81	4.3133	0.66	1.8267
MSTRG.12825			207	1.5333	0	4.6567	0	0
MSTRG.12828			486	0	1.36	0	1.0833	0	KAH9326961.1(hypothetical protein KI387_007139, partial [Taxus chinensis])
MSTRG.12834			284	1.2167	4.6333	3.29	1.7967	1.43	KAH9291810.1(hypothetical protein KI387_043003, partial [Taxus chinensis])	GO:0005739(cellular_component:mitochondrion); GO:0008270(molecular_function:zinc ion binding); GO:0003676(molecular_function:nucleic acid binding)
MSTRG.12836			5694	5.9733	3.2833	3.4733	5.41	6.2967	KAH9292999.1(hypothetical protein KI387_041816, partial [Taxus chinensis])		K13946	AUX1, LAX	map04075(Plant hormone signal transduction)			PF13966.10(zf-RVT:zinc-binding in reverse transcriptase)	sp|Q8L884|LAX4_MEDTR(Auxin transporter-like protein 4 OS=Medicago truncatula OX=3880 GN=LAX4 PE=2 SV=1)
MSTRG.12840			888	0.52	0	6.5233	0	0
MSTRG.12849			436	1.6733	4.1067	0.4867	0.4733	1.33	KAH9289058.1(hypothetical protein KI387_033175 [Taxus chinensis])					COG0657(I:Lipid transport and metabolism)	COG0657(alpha beta hydrolase fold-3 domain protein)		sp|Q5NUF4|HIDM_GLYEC(2-hydroxyisoflavanone dehydratase OS=Glycyrrhiza echinata OX=46348 GN=HIDM PE=1 SV=1)
MSTRG.12850			204	0	2.91	0	0	0	KAH9289981.1(hypothetical protein KI387_034098, partial [Taxus chinensis])	GO:0004497(molecular_function:monooxygenase activity); GO:0016705(molecular_function:oxidoreductase activity, acting on paired donors, with incorporation or reduction of molecular oxygen); GO:0020037(molecular_function:heme binding); GO:0016132(biological_process:brassinosteroid biosynthetic process); GO:0016020(cellular_component:membrane); GO:0016125(biological_process:sterol metabolic process)…				COG2124(Q:Secondary metabolites biosynthesis, transport and catabolism)	COG2124(Cytochrome p450)	PF00067.26(p450:Cytochrome P450)	sp|Q50EK5|C72B2_PINTA(Cytochrome P450 720B2 OS=Pinus taeda OX=3352 GN=CYP720B2 PE=2 SV=1)
MSTRG.12861			251	0	0	0.9933	0	0	KAH9291655.1(hypothetical protein KI387_043169, partial [Taxus chinensis])
MSTRG.12862			515	0.2167	1.1967	0.5033	0.48	0.2633	KAH9292772.1(hypothetical protein KI387_042038, partial [Taxus chinensis])
MSTRG.12863			501	0	0.2933	0	0.31	0
MSTRG.12864			262	6.2333	0	2.2733	16.13	0.74
MSTRG.12865			207	4.7467	0	2.33	0	0
MSTRG.12872			1514	2.6333	3.0033	1.94	2.4733	2.4867	KAH9310398.1(hypothetical protein KI387_025433 [Taxus chinensis])					ENOG410Z7Z7(S:Function unknown)	ENOG410Z7Z7(Pentatricopeptide repeat-containing protein)	PF13041.10(PPR_2:PPR repeat family); PF01535.24(PPR:PPR repeat); PF12854.11(PPR_1:PPR repeat); PF13812.10(PPR_3:Pentatricopeptide repeat domain); PF17177.8(PPR_long:Pentacotripeptide-repeat region of PRORP)	sp|Q9LIC3|PP227_ARATH(Putative pentatricopeptide repeat-containing protein At3g13770, mitochondrial OS=Arabidopsis thaliana OX=3702 GN=PCMP-H85 PE=3 SV=1)
MSTRG.1288			1086	40.8	16.8067	47.4633	31.0733	46.2767	KAH9328532.1(hypothetical protein KI387_000640 [Taxus chinensis])					ENOG4111IKT(S:Function unknown)	ENOG4111IKT(DNA-binding protein-related)
MSTRG.12885			365	6.52	12.26	12.5733	5.4633	10.9567	KAH9315760.1(hypothetical protein KI387_024387, partial [Taxus chinensis])	GO:0005739(cellular_component:mitochondrion)
MSTRG.12886			3064	0.04	0	0.2767	0.0533	0.1133
MSTRG.12887			426	6.6633	7.4733	11.6167	8.4767	12.42	KAH9315760.1(hypothetical protein KI387_024387, partial [Taxus chinensis])	GO:0005739(cellular_component:mitochondrion)				COG2801(L:Replication, recombination and repair)	COG2801(Retrotransposon protein)	PF08284.15(RVP_2:Retroviral aspartyl protease); PF13650.10(Asp_protease_2:Aspartyl protease); PF13975.10(gag-asp_proteas:gag-polyprotein putative aspartyl protease)
MSTRG.12893			260	0	0	6.4833	1.0167	2.9067								PF12799.11(LRR_4:Leucine Rich repeats (2 copies)); PF13855.10(LRR_8:Leucine rich repeat)
MSTRG.12899			1127	0.0367	0.3633	3.52	0.17	0.2333	KAH9289022.1(hypothetical protein KI387_033139, partial [Taxus chinensis])					ENOG4111VMD(S:Function unknown)	ENOG4111VMD(Resistance protein)	PF01582.24(TIR:TIR domain); PF13676.10(TIR_2:TIR domain); PF00931.26(NB-ARC:NB-ARC domain); PF01637.22(ATPase_2:ATPase domain predominantly from Archaea); PF13238.10(AAA_18:AAA domain); PF13191.10(AAA_16:AAA ATPase domain); PF13173.10(AAA_14:AAA domain)	sp|Q40392|TMVRN_NICGU(TMV resistance protein N OS=Nicotiana glutinosa OX=35889 GN=N PE=1 SV=1)
MSTRG.129			1012	0.2867	0	2.99	0	0.0567	KAH9329664.1(hypothetical protein KI387_001772, partial [Taxus chinensis])
MSTRG.12903			326	2.6367	1.03	13.22	2.1067	3.41	XP_057815140.1(disease resistance protein RPV1-like [Cryptomeria japonica])
MSTRG.12908			477	0.0833	0	0.41	0	0.31
MSTRG.12909			466	0.98	0.91	2.8633	0.93	1.14	KAH9294951.1(hypothetical protein KI387_038539, partial [Taxus chinensis])
MSTRG.12913			572	0.36	0.2267	0.3633	0.2267	0.3133	KAH9310140.1(hypothetical protein KI387_038051, partial [Taxus chinensis])
MSTRG.12914			336	1.7	3.2467	1.2333	0.78	2.99
MSTRG.12915			272	16.9467	35.9033	3.5267	16.24	0.5333
MSTRG.1292			769	0.6933	0	0.0733	0	1.49	KAH9302256.1(hypothetical protein KI387_013839, partial [Taxus chinensis])
MSTRG.12921			292	15.58	5.37	51.9933	11.2233	7.0567
MSTRG.12924			217	0	0	0	0	0	XP_057864133.1(protein BOLA2 [Cryptomeria japonica])	GO:0097428(biological_process:protein maturation by iron-sulfur cluster transfer); GO:0016020(cellular_component:membrane); GO:0051537(molecular_function:2 iron, 2 sulfur cluster binding)				COG0271(T:Signal transduction mechanisms)	COG0271(Bola-like protein)		sp|Q9FIC3|BOLA2_ARATH(Protein BOLA2 OS=Arabidopsis thaliana OX=3702 GN=BOLA2 PE=1 SV=1)
MSTRG.12926			316	0.2733	1.1433	0.9233	0.74	0.6167	XP_057864133.1(protein BOLA2 [Cryptomeria japonica])	GO:0097428(biological_process:protein maturation by iron-sulfur cluster transfer); GO:0016020(cellular_component:membrane); GO:0051537(molecular_function:2 iron, 2 sulfur cluster binding)				COG0271(T:Signal transduction mechanisms)	COG0271(Bola-like protein)		sp|Q9FIC3|BOLA2_ARATH(Protein BOLA2 OS=Arabidopsis thaliana OX=3702 GN=BOLA2 PE=1 SV=1)
MSTRG.12930			466	0	0.8033	0.1633	0	0
MSTRG.12937			2444	0.0733	0.88	0.4667	0.0767	0.12								PF14667.10(Polysacc_synt_C:Polysaccharide biosynthesis C-terminal domain)
MSTRG.12938			430	1.2267	0	1.9967	0.2467	0
MSTRG.1294			1755	0.93	0.2667	0.6233	0.7067	2.8333	KAH9291644.1(hypothetical protein KI387_043158, partial [Taxus chinensis])	GO:0016020(cellular_component:membrane); GO:0016042(biological_process:lipid catabolic process); GO:0070290(molecular_function:N-acylphosphatidylethanolamine-specific phospholipase D activity); GO:0005509(molecular_function:calcium ion binding); GO:0004630(molecular_function:phospholipase D activity); GO:0046470(biological_process:phosphatidylcholine metabolic process)	K01115	PLD1_2	map00565(Ether lipid metabolism); map00564(Glycerophospholipid metabolism); map04144(Endocytosis)	COG1502(I:Lipid transport and metabolism)	COG1502(Catalyzes the reversible phosphatidyl group transfer from one phosphatidylglycerol molecule to another to form cardiolipin (CL) (diphosphatidylglycerol) and glycerol (By similarity))	PF12357.12(PLD_C:Phospholipase D C terminal)	sp|Q43270|PLDA1_MAIZE(Phospholipase D alpha 1 OS=Zea mays OX=4577 GN=PLD1 PE=2 SV=1)
MSTRG.12943			366	6.0567	18.68	7.3	8.5467	8.02
MSTRG.12944			1136	0.36	0.1267	0.2667	0.18	0.6267
MSTRG.12946			510	3.67	5.8267	8.2	4.1433	8.01	KAH9315760.1(hypothetical protein KI387_024387, partial [Taxus chinensis])	GO:0003964(molecular_function:RNA-directed DNA polymerase activity)				COG2801(L:Replication, recombination and repair)	COG2801(Retrotransposon protein)	PF00078.31(RVT_1:Reverse transcriptase (RNA-dependent DNA polymerase))	sp|Q7LHG5|YI31B_YEAST(Transposon Ty3-I Gag-Pol polyprotein OS=Saccharomyces cerevisiae (strain ATCC 204508 / S288c) OX=559292 GN=TY3B-I PE=1 SV=2)
MSTRG.12950			218	9.47	10.5567	3.55	4.54	14.6633	KAH9299655.1(hypothetical protein KI387_031337, partial [Taxus chinensis])					COG2801(L:Replication, recombination and repair); ENOG410XS4D(S:Function unknown)	COG2801(Retrotransposon protein); ENOG410XS4D(Retrotransposon protein)		sp|P10978|POLX_TOBAC(Retrovirus-related Pol polyprotein from transposon TNT 1-94 OS=Nicotiana tabacum OX=4097 PE=2 SV=1)
MSTRG.1296			483	2.6633	1.2767	4.1367	1.6167	6.94
MSTRG.12978			456	1.4367	0.5033	7.0133	1.37	1.04
MSTRG.12984			376	0.8567	1.6967	5.6233	1.1567	1.0367
MSTRG.12985			1475	1.16	0.6033	0.2967	0.96	0.9467	KAH9303847.1(hypothetical protein KI387_008251, partial [Taxus chinensis])
MSTRG.12986			671	0.4367	0.4767	0.16	0.3367	0.7633
MSTRG.12987			303	6.2267	10.8467	4.8	10.07	5.3733	KAH9310215.1(hypothetical protein KI387_038126, partial [Taxus chinensis])					ENOG410ZTZB(S:Function unknown)	ENOG410ZTZB(Reverse transcriptase (RNA-dependent DNA polymerase))
MSTRG.12988			2601	0.3733	0.2533	0.45	0.28	0.73
MSTRG.12989			440	0	0.1333	0	0	0	KAH9296135.1(hypothetical protein KI387_039723, partial [Taxus chinensis])
MSTRG.12990			1635	0.1333	0.38	1.59	0.2133	0.0333	KAH9304440.1(hypothetical protein KI387_008844, partial [Taxus chinensis])
MSTRG.12991			1561	0.0567	0.4733	1.2033	0.2467	0	GLJ33485.1(hypothetical protein SUGI_0673620 [Cryptomeria japonica])					ENOG4112BMQ(S:Function unknown)	ENOG4112BMQ(TMV resistance protein N-like)	PF00931.26(NB-ARC:NB-ARC domain)	sp|Q40253|L6_LINUS(Disease resistance protein L6 OS=Linum usitatissimum OX=4006 GN=L6 PE=1 SV=1)
MSTRG.12992			275	0.4667	0.73	1.0733	0	0	GLJ30719.1(hypothetical protein SUGI_0608860 [Cryptomeria japonica])
MSTRG.12995			663	0	0	0.0533	0.77	0	KAH9288952.1(hypothetical protein KI387_033069, partial [Taxus chinensis])							PF12799.11(LRR_4:Leucine Rich repeats (2 copies))
MSTRG.12996			1194	0	0	0	0.0667	0	GLJ33485.1(hypothetical protein SUGI_0673620 [Cryptomeria japonica])
MSTRG.12997			664	0	0	0.21	0	0	KAH9288603.1(hypothetical protein KI387_032720, partial [Taxus chinensis])							PF01582.24(TIR:TIR domain); PF13676.10(TIR_2:TIR domain)	sp|I1GTC2|BDTIR_BRADI(Probable 2' cyclic ADP-D-ribose synthase BdTIR OS=Brachypodium distachyon OX=15368 GN=BRADI_1g24377v3 PE=1 SV=1)
MSTRG.13005			418	0.1067	0.1367	0.6367	0	0.6667
MSTRG.13006			2125	8.7167	8.7367	8.9767	6.8167	16.98
MSTRG.13007			5242	0.9267	0.9133	1.3933	0.96	1.8167	KAH9302171.1(hypothetical protein KI387_013754, partial [Taxus chinensis])
MSTRG.13008			1529	3.0333	1.4967	19.9033	3.0433	5.62	KAH9288946.1(hypothetical protein KI387_033063, partial [Taxus chinensis])					COG4886(S:Function unknown)	COG4886(leucine Rich Repeat)	PF01582.24(TIR:TIR domain); PF13676.10(TIR_2:TIR domain); PF00931.26(NB-ARC:NB-ARC domain); PF13401.10(AAA_22:AAA domain); PF05729.16(NACHT:NACHT domain); PF20720.1(nSTAND3:Novel STAND NTPase 3)	sp|I1GTC2|BDTIR_BRADI(Probable 2' cyclic ADP-D-ribose synthase BdTIR OS=Brachypodium distachyon OX=15368 GN=BRADI_1g24377v3 PE=1 SV=1)
MSTRG.13009			358	14.23	5.9	59.5533	9.95	15.7233	KAH9288946.1(hypothetical protein KI387_033063, partial [Taxus chinensis])
MSTRG.13010			913	13.7333	4.49	85.4567	10.2733	26.1733	KAH9288946.1(hypothetical protein KI387_033063, partial [Taxus chinensis])
MSTRG.13011			1723	29.07	10.2633	123.357	25.8333	40.4967	KAH9288946.1(hypothetical protein KI387_033063, partial [Taxus chinensis])							PF12799.11(LRR_4:Leucine Rich repeats (2 copies))
MSTRG.13021			663	1.0967	1.94	0.76	2.1433	1.3733	KAH9292088.1(hypothetical protein KI387_042726 [Taxus chinensis])					ENOG410Z7Z7(S:Function unknown)	ENOG410Z7Z7(Pentatricopeptide repeat-containing protein)	PF13041.10(PPR_2:PPR repeat family); PF01535.24(PPR:PPR repeat); PF12854.11(PPR_1:PPR repeat)	sp|Q9LN01|PPR21_ARATH(Pentatricopeptide repeat-containing protein At1g08070, chloroplastic OS=Arabidopsis thaliana OX=3702 GN=PCMP-H12 PE=2 SV=1)
MSTRG.13022			359	0.83	3.18	0.2033	0.7167	0
MSTRG.13023			761	9.74	6.3867	9.64	8.7133	15.0967	KAH9325022.1(hypothetical protein KI387_005200 [Taxus chinensis])	GO:0016020(cellular_component:membrane); GO:0016757(molecular_function:transferase activity, transferring glycosyl groups)	K13680	CSLA		COG1215(M:Cell wall/membrane/envelope biogenesis)	COG1215(Glycosyl transferase, family 2)		sp|Q9LZR3|CSLA9_ARATH(Glucomannan 4-beta-mannosyltransferase 9 OS=Arabidopsis thaliana OX=3702 GN=CSLA9 PE=1 SV=1)
MSTRG.13029			408	0	1.7833	0	0.3433	0
MSTRG.13030			659	0.64	26.3433	0.3067	1.93	0.3833	KAH9306299.1(hypothetical protein KI387_010703 [Taxus chinensis])
MSTRG.13031			726	2416.88	8319.04	3082.93	4900.97	917.02	ABK21034.1(unknown [Picea sitchensis])	GO:0046872(molecular_function:metal ion binding); GO:1990748(biological_process:cellular detoxification); GO:0005507(molecular_function:copper ion binding); GO:0008270(molecular_function:zinc ion binding); GO:0006878(biological_process:cellular copper ion homeostasis)				ENOG410YZRT(S:Function unknown)	ENOG410YZRT(Metallothioneins have a high content of cysteine residues that bind various heavy metals)		sp|Q40854|MT3_PICGL(Metallothionein-like protein EMB30 OS=Picea glauca OX=3330 GN=EMB30 PE=3 SV=1)
MSTRG.13034			520	1.2667	1.46	1.32	1.69	2.1867
MSTRG.13037			315	4.35	1190.34	1.85	40.62	0.9567	ABK20915.1(unknown [Picea sitchensis])	GO:0046872(molecular_function:metal ion binding); GO:1990748(biological_process:cellular detoxification); GO:0005507(molecular_function:copper ion binding); GO:0008270(molecular_function:zinc ion binding); GO:0006878(biological_process:cellular copper ion homeostasis)				ENOG410YZRT(S:Function unknown)	ENOG410YZRT(Metallothioneins have a high content of cysteine residues that bind various heavy metals)		sp|Q40854|MT3_PICGL(Metallothionein-like protein EMB30 OS=Picea glauca OX=3330 GN=EMB30 PE=3 SV=1)
MSTRG.13038			737	270.183	2631.52	3.53	787.697	97.4433	ABK21034.1(unknown [Picea sitchensis])	GO:0046872(molecular_function:metal ion binding); GO:1990748(biological_process:cellular detoxification); GO:0005507(molecular_function:copper ion binding); GO:0008270(molecular_function:zinc ion binding); GO:0006878(biological_process:cellular copper ion homeostasis)				ENOG410YZRT(S:Function unknown)	ENOG410YZRT(Metallothioneins have a high content of cysteine residues that bind various heavy metals)	PF01439.22(Metallothio_2:Metallothionein)	sp|Q40854|MT3_PICGL(Metallothionein-like protein EMB30 OS=Picea glauca OX=3330 GN=EMB30 PE=3 SV=1)
MSTRG.13039			665	0.1833	0.5067	1.4267	0.2367	0
MSTRG.13049			800	4.7367	2.0167	3.32	3.3033	4.3667	KAH9288890.1(hypothetical protein KI387_033007, partial [Taxus chinensis])
MSTRG.13054			1492	0.1133	0	0.1467	0.05	0.84
MSTRG.13065			438	2.3967	1.94	0.63	1.21	4.0733	KAH9288869.1(hypothetical protein KI387_032986 [Taxus chinensis])
MSTRG.13067			789	1.1533	0.16	0.2067	0.3633	1.4867	KAH9290174.1(hypothetical protein KI387_034291, partial [Taxus chinensis])
MSTRG.13068			2802	0.9933	0.3867	1.12	0.6833	0.7
MSTRG.13072			378	14.28	0.61	18.4233	4.6233	0.17
MSTRG.13073			908	14.39	1.01	14.2633	5.0733	0.1033
MSTRG.13076			5487	3.3133	2.26	2.4667	3.0733	3.4433						ENOG4111KAN(S:Function unknown); ENOG4111MGY(S:Function unknown)	ENOG4111KAN(-); ENOG4111MGY(-)
MSTRG.13078			555	0.9733	0.8767	2.8133	1.4133	1.81
MSTRG.1308			265	0	2.46	1.8533	1.8467	1.23
MSTRG.13081			407	4.96	2.4467	3.73	5.1033	6.2167
MSTRG.13082			251	0.6767	0	0	0	0	KAH9312679.1(hypothetical protein KI387_027714, partial [Taxus chinensis])	GO:0008094(molecular_function:DNA-dependent ATPase activity); GO:0005634(cellular_component:nucleus); GO:0003677(molecular_function:DNA binding); GO:0004386(molecular_function:helicase activity); GO:0044030(biological_process:regulation of DNA methylation); GO:0140658(deleted:old GO); GO:0005524(molecular_function:ATP binding)	K19001	HELLS, DDM1		COG0553(L:Replication, recombination and repair)	COG0553(helicase)	PF00176.27(SNF2-rel_dom:SNF2-related domain)	sp|Q9XFH4|DDM1_ARATH(ATP-dependent DNA helicase DDM1 OS=Arabidopsis thaliana OX=3702 GN=DDM1 PE=1 SV=1)
MSTRG.13083			934	0.5	1.1833	1.13	0.8967	1.3933
MSTRG.13084			360	0	0.7133	0	0.2533	0
MSTRG.13086			4349	0.6733	0.85	1.2233	0.9967	1.0333	KAH9288842.1(hypothetical protein KI387_032959, partial [Taxus chinensis])	GO:0016740(molecular_function:transferase activity); GO:0016020(cellular_component:membrane); GO:0008194(molecular_function:UDP-glycosyltransferase activity)	K05841	E2.4.1.173		COG1819(S:Function unknown)	COG1819(Transferase)		sp|Q9M8Z7|U80A2_ARATH(Sterol 3-beta-glucosyltransferase UGT80A2 OS=Arabidopsis thaliana OX=3702 GN=UGT80A2 PE=1 SV=1)
MSTRG.13087			238	0	6.0733	0	1.1333	0
MSTRG.13088			532	0.2733	0.3133	0.5733	0.2467	0	KAH9288845.1(hypothetical protein KI387_032962, partial [Taxus chinensis])							PF00931.26(NB-ARC:NB-ARC domain); PF01637.22(ATPase_2:ATPase domain predominantly from Archaea); PF13173.10(AAA_14:AAA domain)	sp|V9M2S5|RPV1_VITRO(Disease resistance protein RPV1 OS=Vitis rotundifolia OX=103349 GN=RPV1 PE=1 SV=1)
MSTRG.13095			223	0	0	0	0	0	KAH9288834.1(hypothetical protein KI387_032951 [Taxus chinensis])							PF12799.11(LRR_4:Leucine Rich repeats (2 copies))
MSTRG.13100			1060	0.3167	11.4167	0	0.6867	0	KAH9288834.1(hypothetical protein KI387_032951 [Taxus chinensis])
MSTRG.13102			260	3.7233	4.43	7.5867	2.8933	0.65	KAH9288819.1(hypothetical protein KI387_032936 [Taxus chinensis])
MSTRG.13107			781	0.1	0	0	0.5767	10.1933
MSTRG.1311			584	0.0567	1.01	0.1933	0.6567	2.2133
MSTRG.13110			957	2.4067	0.5933	9.0767	1.9267	2.9133	KAH9288819.1(hypothetical protein KI387_032936 [Taxus chinensis])					COG4886(S:Function unknown); ENOG4111THG(S:Function unknown)	COG4886(leucine Rich Repeat); ENOG4111THG(Resistance protein)	PF01582.24(TIR:TIR domain); PF13676.10(TIR_2:TIR domain)	sp|I1GTC2|BDTIR_BRADI(Probable 2' cyclic ADP-D-ribose synthase BdTIR OS=Brachypodium distachyon OX=15368 GN=BRADI_1g24377v3 PE=1 SV=1)
MSTRG.13111			1124	5.88	0.26	10.4333	3.2067	6.5433	KAH9288821.1(hypothetical protein KI387_032938, partial [Taxus chinensis])
MSTRG.13112			1201	8.3633	1.5	30.4167	5.8667	9.1267	KAH9288819.1(hypothetical protein KI387_032936 [Taxus chinensis])					COG4886(S:Function unknown)	COG4886(leucine Rich Repeat)	PF00931.26(NB-ARC:NB-ARC domain); PF01582.24(TIR:TIR domain)	sp|A0A290U7C4|ROQ1_NICBE(Disease resistance protein Roq1 OS=Nicotiana benthamiana OX=4100 GN=ROQ1 PE=1 SV=1)
MSTRG.13125			465	1.81	4.1967	2.6533	7.4267	3.0467
MSTRG.13130			846	1.2367	0.7433	9.8967	0.9433	2.1133	KAH9288789.1(hypothetical protein KI387_032906, partial [Taxus chinensis])					ENOG4111THG(S:Function unknown); COG4886(S:Function unknown); ENOG4111VMD(S:Function unknown)	ENOG4111THG(Resistance protein); COG4886(leucine Rich Repeat); ENOG4111VMD(Resistance protein)	PF01582.24(TIR:TIR domain); PF13676.10(TIR_2:TIR domain)	sp|I1GTC2|BDTIR_BRADI(Probable 2' cyclic ADP-D-ribose synthase BdTIR OS=Brachypodium distachyon OX=15368 GN=BRADI_1g24377v3 PE=1 SV=1)
MSTRG.13136			450	0.29	0	1.2933	0.1333	0.4667	KAH9288819.1(hypothetical protein KI387_032936 [Taxus chinensis])
MSTRG.13137			596	5.1467	2.6867	62.7967	4.59	22.72	KAH9288819.1(hypothetical protein KI387_032936 [Taxus chinensis])
MSTRG.13138			4134	81.76	52.7367	73.7167	85.8567	82.31	GLJ33485.1(hypothetical protein SUGI_0673620 [Cryptomeria japonica])
MSTRG.13140			349	8.3467	5.24	15.4733	7.7733	4.3633
MSTRG.13141			314	0	0	3.77	1.2967	0.63	KAF2591428.1(hypothetical protein F2Q70_00040051 [Brassica cretica])	GO:0050832(biological_process:defense response to fungus)
MSTRG.13142			466	0.6333	0	0	0	0	KAH9288834.1(hypothetical protein KI387_032951 [Taxus chinensis])
MSTRG.13143			555	0	0	0.8133	0.0733	0.07	KAH9289089.1(hypothetical protein KI387_033206, partial [Taxus chinensis])					ENOG4111THG(S:Function unknown); COG4886(S:Function unknown)	ENOG4111THG(Resistance protein); COG4886(leucine Rich Repeat)		sp|I1GTC2|BDTIR_BRADI(Probable 2' cyclic ADP-D-ribose synthase BdTIR OS=Brachypodium distachyon OX=15368 GN=BRADI_1g24377v3 PE=1 SV=1)
MSTRG.13145			350	1.9333	1.16	25.55	3.8567	10.39	KAH9288821.1(hypothetical protein KI387_032938, partial [Taxus chinensis])
MSTRG.13149			278	1.3	0	0.51	0	0
MSTRG.13151			452	0.3633	1.15	1.3333	0.1133	0	KAH9296002.1(hypothetical protein KI387_039590, partial [Taxus chinensis])	GO:0004024(molecular_function:alcohol dehydrogenase activity, zinc-dependent); GO:0005829(cellular_component:cytosol); GO:0046294(biological_process:formaldehyde catabolic process); GO:0004022(molecular_function:alcohol dehydrogenase (NAD) activity); GO:0008270(molecular_function:zinc ion binding); GO:0051903(molecular_function:S-(hydroxymethyl)glutathione dehydrogenase activity)	K00121;K00001	frmA, ADH5, adhC;E1.1.1.1, adh	map00010(Glycolysis / Gluconeogenesis); map00071(Fatty acid degradation); map00350(Tyrosine metabolism); map00620(Pyruvate metabolism)	COG1062(C:Energy production and conversion)	COG1062(alcohol dehydrogenase)		sp|P28032|ADH2_SOLLC(Alcohol dehydrogenase 2 OS=Solanum lycopersicum OX=4081 GN=ADH2 PE=2 SV=2)
MSTRG.13155			1099	4.2833	66.67	0.31	26.63	0.9933	KAH9327221.1(hypothetical protein KI387_007399 [Taxus chinensis])
MSTRG.13158			364	1.82	1.3133	3.15	4.0233	5.2667	KAH9313193.1(hypothetical protein KI387_028228, partial [Taxus chinensis])					COG2801(L:Replication, recombination and repair)	COG2801(Retrotransposon protein)	PF14223.10(Retrotran_gag_2:gag-polypeptide of LTR copia-type)
MSTRG.13160			297	2.4133	0	3.5133	1.6	0	KAH9289138.1(hypothetical protein KI387_033255 [Taxus chinensis])					ENOG4111THG(S:Function unknown)	ENOG4111THG(Resistance protein)	PF13676.10(TIR_2:TIR domain); PF01582.24(TIR:TIR domain)	sp|I1GTC2|BDTIR_BRADI(Probable 2' cyclic ADP-D-ribose synthase BdTIR OS=Brachypodium distachyon OX=15368 GN=BRADI_1g24377v3 PE=1 SV=1)
MSTRG.13161			590	1.08	0.28	0.13	0.65	0.47	KAH9288889.1(hypothetical protein KI387_033006, partial [Taxus chinensis])							PF00931.26(NB-ARC:NB-ARC domain)	sp|Q40253|L6_LINUS(Disease resistance protein L6 OS=Linum usitatissimum OX=4006 GN=L6 PE=1 SV=1)
MSTRG.13162			333	2.23	0	0.76	1.6567	1.1967	GLJ45668.1(hypothetical protein SUGI_0961200 [Cryptomeria japonica])							PF12799.11(LRR_4:Leucine Rich repeats (2 copies))
MSTRG.13164			828	0.53	0.91	1.8733	0.5233	1.2733	KAH9306883.1(hypothetical protein KI387_011287, partial [Taxus chinensis])
MSTRG.13165			2552	1.2167	0.3833	0.74	0.88	0.4067	KAH9289138.1(hypothetical protein KI387_033255 [Taxus chinensis])					ENOG4112BMQ(S:Function unknown)	ENOG4112BMQ(TMV resistance protein N-like)	PF00931.26(NB-ARC:NB-ARC domain); PF01582.24(TIR:TIR domain); PF13676.10(TIR_2:TIR domain); PF01637.22(ATPase_2:ATPase domain predominantly from Archaea); PF05729.16(NACHT:NACHT domain)	sp|V9M2S5|RPV1_VITRO(Disease resistance protein RPV1 OS=Vitis rotundifolia OX=103349 GN=RPV1 PE=1 SV=1)
MSTRG.13166			650	4.46	1.4733	1.56	2.91	1.9	KAH9288773.1(hypothetical protein KI387_032890 [Taxus chinensis])							PF12799.11(LRR_4:Leucine Rich repeats (2 copies))
MSTRG.13187			443	0.1	0	1.0333	0	0	KAH9288753.1(hypothetical protein KI387_032870 [Taxus chinensis])							PF01582.24(TIR:TIR domain)
MSTRG.13188			704	0	0	1.0367	0	0	KAH9288755.1(hypothetical protein KI387_032872 [Taxus chinensis])					COG4886(S:Function unknown)	COG4886(leucine Rich Repeat)	PF01582.24(TIR:TIR domain)	sp|V9M2S5|RPV1_VITRO(Disease resistance protein RPV1 OS=Vitis rotundifolia OX=103349 GN=RPV1 PE=1 SV=1)
MSTRG.13189			658	7.03	187.267	33.78	82.2533	0.0533
MSTRG.13190			225	44.28	30.7567	41.92	45.2267	16.4767
MSTRG.13191			283	0	1.28	0	0	0	KAH9303517.1(hypothetical protein KI387_043879 [Taxus chinensis])							PF00931.26(NB-ARC:NB-ARC domain)	sp|V9M2S5|RPV1_VITRO(Disease resistance protein RPV1 OS=Vitis rotundifolia OX=103349 GN=RPV1 PE=1 SV=1)
MSTRG.13192			635	2.44	2.45	7.0233	2.4267	5.8867
MSTRG.13198			922	16.56	13.48	10.0467	17.07	35.39
MSTRG.132			701	1.8867	1.7133	1.1067	2.47	2.63
MSTRG.1320			371	0.9133	0.2167	4.78	2.6033	2.05
MSTRG.13200			201	2.24	3.1767	2.9133	15.9167	7.7433	XP_057814306.1(sugar transporter ERD6-like 6 [Cryptomeria japonica])	GO:0051119(molecular_function:sugar transmembrane transporter activity); GO:0022857(molecular_function:transmembrane transporter activity); GO:0016020(cellular_component:membrane); GO:0055085(biological_process:transmembrane transport); GO:0008643(biological_process:carbohydrate transport)	K03444	ERD6, ESL1		ENOG410XNQK(G:Carbohydrate transport and metabolism)	ENOG410XNQK(Transporter)		sp|Q93YP9|ERDL4_ARATH(Sugar transporter ERD6-like 4 OS=Arabidopsis thaliana OX=3702 GN=At1g19450 PE=2 SV=1)
MSTRG.13203			1166	1.8467	1.22	3.1333	1.6	1.31								PF06001.17(RING_CBP-p300:CREB-binding protein/p300, atypical RING domain)
MSTRG.13204			752	0.8433	24.91	3.4067	7.69	0
MSTRG.13205			647	1.72	2.5233	1.34	2.59	1.6933	XP_057873711.1(pentatricopeptide repeat-containing protein At3g24000, mitochondrial-like [Cryptomeria japonica])					ENOG410Z7Z7(S:Function unknown)	ENOG410Z7Z7(Pentatricopeptide repeat-containing protein)	PF14432.10(DYW_deaminase:DYW family of nucleic acid deaminases); PF20430.2(Eplus_motif:E+ motif)	sp|Q7Y211|PP285_ARATH(Pentatricopeptide repeat-containing protein At3g57430, chloroplastic OS=Arabidopsis thaliana OX=3702 GN=PCMP-H81 PE=2 SV=2)
MSTRG.13209			561	0.0633	1.0667	0	0.2067	0
MSTRG.13210			231	1.0567	1.6733	11.5833	1.3	10.79
MSTRG.13216			471	13.3433	16.7767	17.72	13.0833	18.48	KAH9324635.1(hypothetical protein KI387_004813 [Taxus chinensis])
MSTRG.13217			1888	0.5267	0.9767	0.3167	0.5167	0.27	KAH9310403.1(hypothetical protein KI387_025438 [Taxus chinensis])					ENOG410Z7Z7(S:Function unknown)	ENOG410Z7Z7(Pentatricopeptide repeat-containing protein)	PF13041.10(PPR_2:PPR repeat family); PF01535.24(PPR:PPR repeat); PF12854.11(PPR_1:PPR repeat); PF13812.10(PPR_3:Pentatricopeptide repeat domain); PF17177.8(PPR_long:Pentacotripeptide-repeat region of PRORP)	sp|Q9LFI1|PP280_ARATH(Pentatricopeptide repeat-containing protein At3g53360, mitochondrial OS=Arabidopsis thaliana OX=3702 GN=PCMP-E86 PE=2 SV=1)
MSTRG.13218			451	0.2833	1.2767	0.4233	0.44	0.11	KAH9293625.1(hypothetical protein KI387_041172, partial [Taxus chinensis])					ENOG410Z7Z7(S:Function unknown)	ENOG410Z7Z7(Pentatricopeptide repeat-containing protein)	PF01535.24(PPR:PPR repeat); PF13041.10(PPR_2:PPR repeat family); PF12854.11(PPR_1:PPR repeat)	sp|Q9SIT7|PP151_ARATH(Pentatricopeptide repeat-containing protein At2g13600 OS=Arabidopsis thaliana OX=3702 GN=PCMP-E76 PE=3 SV=1)
MSTRG.13220			482	0.4033	0.33	1.22	0.4	0.96
MSTRG.13224			2274	0.4733	0.8433	0.77	0.46	0.5967	KAH9293225.1(hypothetical protein KI387_041570, partial [Taxus chinensis])
MSTRG.13226			377	1.76	3.2667	1.6567	3.1933	1.03
MSTRG.13232			330	5.0267	0.3233	0	0.2767	0	GLJ38970.1(hypothetical protein SUGI_0794410 [Cryptomeria japonica])	GO:0016020(cellular_component:membrane)				COG4886(S:Function unknown)	COG4886(leucine Rich Repeat)	PF12799.11(LRR_4:Leucine Rich repeats (2 copies)); PF13855.10(LRR_8:Leucine rich repeat); PF00560.37(LRR_1:Leucine Rich Repeat); PF13516.10(LRR_6:Leucine Rich repeat)
MSTRG.13235			590	0.6933	0	0	0	0.07	GLJ38981.1(hypothetical protein SUGI_0794610, partial [Cryptomeria japonica])	GO:0016020(cellular_component:membrane)				COG4886(S:Function unknown)	COG4886(leucine Rich Repeat)		sp|Q93YT3|RLP50_ARATH(Receptor-like protein 50 OS=Arabidopsis thaliana OX=3702 GN=RLP50 PE=2 SV=1)
MSTRG.13237			401	0.0167	0	0.3133	0.18	0.4333	KAH9290965.1(hypothetical protein KI387_035082, partial [Taxus chinensis])
MSTRG.13239			913	0.9667	0.0367	0.3933	0	0
MSTRG.13240			444	0.9067	1.76	2.2867	0.37	0.4767
MSTRG.13256			907	3.9867	1.6233	2.7033	3.8467	0.2867	KAH9288726.1(hypothetical protein KI387_032843 [Taxus chinensis])							PF12799.11(LRR_4:Leucine Rich repeats (2 copies))
MSTRG.13270			558	2.34	4.57	0.2133	3.0167	2.33
MSTRG.13274			983	9.0433	6.9833	4.14	10.2433	4.6067	KAH9288701.1(hypothetical protein KI387_032818, partial [Taxus chinensis])							PF03107.20(C1_2:C1 domain)
MSTRG.13276			1788	2.2567	2.2567	2.3933	2.66	1.27	KAH9288703.1(hypothetical protein KI387_032820, partial [Taxus chinensis])							PF12799.11(LRR_4:Leucine Rich repeats (2 copies)); PF13855.10(LRR_8:Leucine rich repeat)
MSTRG.13277			409	5.1	5.75	8.6367	11.1833	9.3033
MSTRG.13280			502	4.2267	1.1467	14.01	2.6633	0.2367
MSTRG.13283			363	0	1.6233	0.1967	0.8367	0
MSTRG.13290			646	0	0.8333	0	0	0.1167
MSTRG.133			218	5.2167	15.4133	10.79	8.7167	4.72
MSTRG.1331			961	0	0.22	1.4567	0.0633	0.06
MSTRG.13319			251	1.18	3.84	1.6367	1.2233	0.7867	QHR91264.1(hypothetical protein Q903MT_gene5296 [Picea sitchensis])	GO:0015074(biological_process:DNA integration); GO:0043227(cellular_component:membrane-bounded organelle); GO:0005739(cellular_component:mitochondrion); GO:0003676(molecular_function:nucleic acid binding)	K17471	SULTR3
MSTRG.13328			297	0.3433	0	4.3233	0.82	0
MSTRG.13330			1878	1.5367	0.55	0.95	1.02	2.02	KAH9297274.1(hypothetical protein KI387_028956 [Taxus chinensis])	GO:0016020(cellular_component:membrane)				ENOG4111SSM(S:Function unknown)	ENOG4111SSM(SPRY domain)
MSTRG.13334			328	0	0	1.06	0.8467	0.26
MSTRG.13335			1369	0.4833	0.62	0.9267	0.51	0.8133	KAH9302669.1(hypothetical protein KI387_014252 [Taxus chinensis])	GO:0016020(cellular_component:membrane); GO:0015743(biological_process:malate transport); GO:0055085(biological_process:transmembrane transport); GO:0009705(cellular_component:plant-type vacuole membrane)	K25841	ALMT		ENOG410XR8V(S:Function unknown)	ENOG410XR8V(aluminum-activated malate transporter)	PF11744.12(ALMT:Aluminium activated malate transporter)	sp|O49696|ALMTC_ARATH(Aluminum-activated malate transporter 12 OS=Arabidopsis thaliana OX=3702 GN=ALMT12 PE=2 SV=1)
MSTRG.13340			240	0	0	0	0	0
MSTRG.13346			205	12.5933	5.9033	7.6633	0	23.35
MSTRG.13347			247	5.9133	0	3.0133	3.21	9.53
MSTRG.13352			258	8.5533	0	5.72	3.7067	2.08
MSTRG.13354			614	5.9233	1.7033	2.5733	3.04	0.1233	KAH9327050.1(hypothetical protein KI387_007228, partial [Taxus chinensis])					COG0515(T:Signal transduction mechanisms)	COG0515(Serine Threonine protein kinase)	PF01453.28(B_lectin:D-mannose binding lectin)	sp|O81906|B120_ARATH(G-type lectin S-receptor-like serine/threonine-protein kinase B120 OS=Arabidopsis thaliana OX=3702 GN=B120 PE=2 SV=1)
MSTRG.13356			1140	1.16	0.2467	1.8733	0.99	0	KAH9323842.1(hypothetical protein KI387_018481, partial [Taxus chinensis])					ENOG410YEQP(T:Signal transduction mechanisms)	ENOG410YEQP(serine threonine-protein kinase)	PF08276.15(PAN_2:PAN-like domain); PF00954.24(S_locus_glycop:S-locus glycoprotein domain)	sp|O64477|Y2913_ARATH(G-type lectin S-receptor-like serine/threonine-protein kinase At2g19130 OS=Arabidopsis thaliana OX=3702 GN=At2g19130 PE=2 SV=1)
MSTRG.13358			365	3.46	0.95	4.93	1.19	1.3233	KAH9288659.1(hypothetical protein KI387_032776, partial [Taxus chinensis])
MSTRG.1336			1802	1.1533	1.0233	1.5567	1.0833	1.7633	KAH9325012.1(hypothetical protein KI387_005190, partial [Taxus chinensis])
MSTRG.13362			2412	6.3467	0.6933	4.5633	2.4967	2.99	KAH9290086.1(hypothetical protein KI387_034203 [Taxus chinensis])							PF13855.10(LRR_8:Leucine rich repeat); PF12799.11(LRR_4:Leucine Rich repeats (2 copies))
MSTRG.13365			1038	2.44	2.5033	2.28	2.19	1.9667	XP_057834230.1(pentatricopeptide repeat-containing protein At4g02750-like [Cryptomeria japonica])					ENOG410Z7Z7(S:Function unknown)	ENOG410Z7Z7(Pentatricopeptide repeat-containing protein)	PF14432.10(DYW_deaminase:DYW family of nucleic acid deaminases); PF20430.2(Eplus_motif:E+ motif); PF20431.2(E_motif:E motif)	sp|Q7Y211|PP285_ARATH(Pentatricopeptide repeat-containing protein At3g57430, chloroplastic OS=Arabidopsis thaliana OX=3702 GN=PCMP-H81 PE=2 SV=2)
MSTRG.13366			3046	1.5333	1.7067	1.2733	1.45	0.91	XP_057837814.1(pentatricopeptide repeat-containing protein At3g24000, mitochondrial-like [Cryptomeria japonica])					ENOG410Z7Z7(S:Function unknown)	ENOG410Z7Z7(Pentatricopeptide repeat-containing protein)	PF13041.10(PPR_2:PPR repeat family); PF01535.24(PPR:PPR repeat); PF12854.11(PPR_1:PPR repeat); PF13812.10(PPR_3:Pentatricopeptide repeat domain); PF17177.8(PPR_long:Pentacotripeptide-repeat region of PRORP); PF20431.2(E_motif:E motif); PF20430.2(Eplus_motif:E+ motif)	sp|Q9SVP7|PP307_ARATH(Pentatricopeptide repeat-containing protein At4g13650 OS=Arabidopsis thaliana OX=3702 GN=PCMP-H42 PE=2 SV=2)
MSTRG.13371			273	1.09	0	0	0	0.6267	KAH9289470.1(hypothetical protein KI387_033587, partial [Taxus chinensis])	GO:0000723(biological_process:telomere maintenance); GO:0016787(molecular_function:hydrolase activity); GO:0006281(biological_process:DNA repair); GO:0006310(biological_process:DNA recombination); GO:0016887(molecular_function:ATPase activity); GO:0003678(molecular_function:DNA helicase activity); GO:0005524(molecular_function:ATP binding)				COG0507(L:Replication, recombination and repair); ENOG411206Y(S:Function unknown)	COG0507(exodeoxyribonuclease v alpha); ENOG411206Y(transposon protein)	PF05970.18(PIF1:PIF1-like helicase)
MSTRG.13372			407	3.63	2.4033	3.64	5.65	4.1367
MSTRG.13373			632	3.5167	6.3167	4.15	3.4833	4.67	KAH9307045.1(hypothetical protein KI387_011449 [Taxus chinensis])					ENOG4111XVU(S:Function unknown)	ENOG4111XVU(-)
MSTRG.13374			273	0.88	4.78	0.59	1.17	1.61
MSTRG.13376			530	2.2467	1.82	5.1067	3.2567	4.9933
MSTRG.13388			5708	0.1667	0.4267	0.9433	0.4867	0.1167	GLJ33693.1(hypothetical protein SUGI_0677200 [Cryptomeria japonica])							PF12799.11(LRR_4:Leucine Rich repeats (2 copies)); PF13306.10(LRR_5:BspA type Leucine rich repeat region (6 copies))	sp|Q40253|L6_LINUS(Disease resistance protein L6 OS=Linum usitatissimum OX=4006 GN=L6 PE=1 SV=1)
MSTRG.13392			393	0.9467	0.3633	0.33	0.5767	0.8167
MSTRG.13395			474	7.2367	4.4967	8.63	6.9933	3.1533	XP_052311811.1(secreted RxLR effector protein 161-like [Populus trichocarpa])	GO:0015074(biological_process:DNA integration); GO:0003676(molecular_function:nucleic acid binding)				COG2801(L:Replication, recombination and repair); ENOG4111WQF(S:Function unknown)	COG2801(Retrotransposon protein); ENOG4111WQF(-)		sp|P10978|POLX_TOBAC(Retrovirus-related Pol polyprotein from transposon TNT 1-94 OS=Nicotiana tabacum OX=4097 PE=2 SV=1)
MSTRG.13396			263	7.49	1.8167	0.6067	15.8133	0	KAH9288618.1(hypothetical protein KI387_032735, partial [Taxus chinensis])								sp|C4B7M6|WR52R_ARATH(Disease resistance protein RRS1 OS=Arabidopsis thaliana OX=3702 GN=RRS1 PE=2 SV=1)
MSTRG.13397			630	28.3067	1.0867	40.3333	19.24	42.8167	KAH9288614.1(hypothetical protein KI387_032731 [Taxus chinensis])
MSTRG.134			360	0.8733	4.2933	0	0.9267	0
MSTRG.13403			263	11.2033	1.7933	2.3467	18.8833	0	KAH9288618.1(hypothetical protein KI387_032735, partial [Taxus chinensis])								sp|C4B7M6|WR52R_ARATH(Disease resistance protein RRS1 OS=Arabidopsis thaliana OX=3702 GN=RRS1 PE=2 SV=1)
MSTRG.13409			776	6.6467	3.3667	3.6733	5.3233	4.75	XP_057840369.1(uncharacterized protein LOC131050205 [Cryptomeria japonica])	GO:0008284(biological_process:positive regulation of cell proliferation); GO:0005634(cellular_component:nucleus)				ENOG4110B8Q(S:Function unknown)	ENOG4110B8Q(e2F-associated phosphoprotein)
MSTRG.13410			427	6.4733	8.2067	10.8867	7.8667	15.33	KAH9294492.1(hypothetical protein KI387_040303, partial [Taxus chinensis])
MSTRG.13418			867	0.03	0	0.03	0	0
MSTRG.13419			311	0	0	0	0	0
MSTRG.13420			721	2.7067	1.4667	1.2267	2.2567	2.31	KAH9288608.1(hypothetical protein KI387_032725, partial [Taxus chinensis])	GO:0003723(molecular_function:RNA binding); GO:0009451(biological_process:RNA modification)				ENOG410Z7Z7(S:Function unknown)	ENOG410Z7Z7(Pentatricopeptide repeat-containing protein)	PF01535.24(PPR:PPR repeat); PF13041.10(PPR_2:PPR repeat family)	sp|Q9LRV9|PP228_ARATH(Pentatricopeptide repeat-containing protein At3g13880 OS=Arabidopsis thaliana OX=3702 GN=PCMP-E89 PE=2 SV=1)
MSTRG.13421			1323	1.85	1.44	1.36	2.16	1.6967	KAH9322530.1(hypothetical protein KI387_017169 [Taxus chinensis])	GO:0009451(biological_process:RNA modification); GO:0003723(molecular_function:RNA binding); GO:0008270(molecular_function:zinc ion binding)				ENOG410Z7Z7(S:Function unknown)	ENOG410Z7Z7(Pentatricopeptide repeat-containing protein)	PF01535.24(PPR:PPR repeat); PF13041.10(PPR_2:PPR repeat family); PF20431.2(E_motif:E motif); PF12854.11(PPR_1:PPR repeat); PF14432.10(DYW_deaminase:DYW family of nucleic acid deaminases); PF13812.10(PPR_3:Pentatricopeptide repeat domain); PF20430.2(Eplus_motif:E+ motif); PF17177.8(PPR_long:Pentacotripeptide-repeat region of PRORP)	sp|Q9CAA8|PP108_ARATH(Putative pentatricopeptide repeat-containing protein At1g68930 OS=Arabidopsis thaliana OX=3702 GN=PCMP-H22 PE=3 SV=1)
MSTRG.13422			292	10.5967	12.8167	10.34	5.52	8.6467
MSTRG.13425			769	22.6633	19.6933	26.05	20.8867	21.4167	GLJ33112.1(hypothetical protein SUGI_0666400 [Cryptomeria japonica])		K19045	BB		ENOG41121N2(O:Posttranslational modification, protein turnover, chaperones)	ENOG41121N2(zinc ion binding)	PF13639.10(zf-RING_2:Ring finger domain); PF12678.11(zf-rbx1:RING-H2 zinc finger domain); PF00097.29(zf-C3HC4:Zinc finger, C3HC4 type (RING finger)); PF17123.9(zf-RING_11:RING-like zinc finger); PF13923.10(zf-C3HC4_2:Zinc finger, C3HC4 type (RING finger)); PF14634.10(zf-RING_5:zinc-RING finger domain); PF13920.10(zf-C3HC4_3:Zinc finger, C3HC4 type (RING finger)); PF13445.10(zf-RING_UBOX:RING-type…	sp|Q9LT17|BBR_ARATH(E3 ubiquitin ligase BIG BROTHER-related OS=Arabidopsis thaliana OX=3702 GN=BBR PE=2 SV=1)
MSTRG.13436			675	1.5167	1.48	0.5533	1.5233	0.74	KAH9310397.1(hypothetical protein KI387_025432 [Taxus chinensis])					ENOG410Z7Z7(S:Function unknown)	ENOG410Z7Z7(Pentatricopeptide repeat-containing protein)	PF13041.10(PPR_2:PPR repeat family); PF01535.24(PPR:PPR repeat); PF13812.10(PPR_3:Pentatricopeptide repeat domain); PF12854.11(PPR_1:PPR repeat)	sp|Q9LIC3|PP227_ARATH(Putative pentatricopeptide repeat-containing protein At3g13770, mitochondrial OS=Arabidopsis thaliana OX=3702 GN=PCMP-H85 PE=3 SV=1)
MSTRG.13439			610	0	0	26.8767	0.1333	1.94
MSTRG.13440			729	0.6867	0.05	18.61	0	0.4467	KAH9288602.1(hypothetical protein KI387_032719, partial [Taxus chinensis])								sp|Q40253|L6_LINUS(Disease resistance protein L6 OS=Linum usitatissimum OX=4006 GN=L6 PE=1 SV=1)
MSTRG.13447			219	1.34	0	120.233	0	6.6067
MSTRG.13449			592	0	0	32.3033	0	2.38	GLJ50876.1(hypothetical protein SUGI_1083660 [Cryptomeria japonica])
MSTRG.1345			297	0	0	0	0	0	GLJ47191.1(hypothetical protein SUGI_0996230 [Cryptomeria japonica])	GO:0070008(molecular_function:serine-type exopeptidase activity); GO:0006508(biological_process:proteolysis)	K01285	PRCP		ENOG410Y38A(S:Function unknown)	ENOG410Y38A(Lysosomal Pro-X)
MSTRG.13450			4235	0.01	0	2.2933	0	0.0067	KAH9288834.1(hypothetical protein KI387_032951 [Taxus chinensis])					ENOG4111THG(S:Function unknown); ENOG4112BMQ(S:Function unknown)	ENOG4111THG(Resistance protein); ENOG4112BMQ(TMV resistance protein N-like)	PF01582.24(TIR:TIR domain); PF13676.10(TIR_2:TIR domain); PF00931.26(NB-ARC:NB-ARC domain); PF05729.16(NACHT:NACHT domain); PF12799.11(LRR_4:Leucine Rich repeats (2 copies))	sp|A0A290U7C4|ROQ1_NICBE(Disease resistance protein Roq1 OS=Nicotiana benthamiana OX=4100 GN=ROQ1 PE=1 SV=1)
MSTRG.13451			1165	0	0	26.8433	0.0567	1.6233	GLJ50879.1(hypothetical protein SUGI_1083740 [Cryptomeria japonica])
MSTRG.13453			546	2.6967	1.9167	1.7633	1.7767	1.59	KAH9310398.1(hypothetical protein KI387_025433 [Taxus chinensis])
MSTRG.13454			1087	2.5367	0	19.4033	0.0467	1.1933	KAH9288601.1(hypothetical protein KI387_032718, partial [Taxus chinensis])							PF12799.11(LRR_4:Leucine Rich repeats (2 copies))
MSTRG.13455			367	0.15	0	15.9567	0.19	1.4433	KAH9288603.1(hypothetical protein KI387_032720, partial [Taxus chinensis])
MSTRG.13456			328	4.23	0.58	3.4633	2.58	0.54
MSTRG.13457			774	0.7533	1.7633	0.1133	2.83	0.55	KAH9298882.1(hypothetical protein KI387_030564, partial [Taxus chinensis])
MSTRG.13461			2166	0.17	1.32	0.01	0.64	0	GLJ13449.1(hypothetical protein SUGI_0212570 [Cryptomeria japonica])
MSTRG.13464			2235	4.9133	1.3767	0.5133	1.8333	0.46	KAH9288587.1(hypothetical protein KI387_032704 [Taxus chinensis])					COG0515(T:Signal transduction mechanisms)	COG0515(Serine Threonine protein kinase)	PF07714.21(PK_Tyr_Ser-Thr:Protein tyrosine and serine/threonine kinase); PF00069.29(Pkinase:Protein kinase domain); PF01657.21(Stress-antifung:Salt stress response/antifungal); PF03109.20(ABC1:ABC1 atypical kinase-like domain)	sp|Q9CAL3|CRK2_ARATH(Cysteine-rich receptor-like protein kinase 2 OS=Arabidopsis thaliana OX=3702 GN=CRK2 PE=1 SV=1)
MSTRG.13465			797	0.2	1.2967	0.5833	0.1433	0.1633	KAH9288587.1(hypothetical protein KI387_032704 [Taxus chinensis])					COG0515(T:Signal transduction mechanisms)	COG0515(Serine Threonine protein kinase)	PF01657.21(Stress-antifung:Salt stress response/antifungal)	sp|Q9CAL3|CRK2_ARATH(Cysteine-rich receptor-like protein kinase 2 OS=Arabidopsis thaliana OX=3702 GN=CRK2 PE=1 SV=1)
MSTRG.13466			1850	0.35	1.41	0.01	0.6633	0.0967	KAH9288585.1(hypothetical protein KI387_032702 [Taxus chinensis])					COG0515(T:Signal transduction mechanisms)	COG0515(Serine Threonine protein kinase)	PF07714.21(PK_Tyr_Ser-Thr:Protein tyrosine and serine/threonine kinase); PF00069.29(Pkinase:Protein kinase domain); PF03109.20(ABC1:ABC1 atypical kinase-like domain)	sp|Q9CAL3|CRK2_ARATH(Cysteine-rich receptor-like protein kinase 2 OS=Arabidopsis thaliana OX=3702 GN=CRK2 PE=1 SV=1)
MSTRG.13468			820	1.74	1.2967	0.9267	1.27	1.74	GLJ33760.1(hypothetical protein SUGI_0678600 [Cryptomeria japonica])	GO:0005524(molecular_function:ATP binding); GO:0004672(molecular_function:protein kinase activity)				ENOG410Y9D0(T:Signal transduction mechanisms); COG0515(T:Signal transduction mechanisms)	ENOG410Y9D0(LRR receptor-like serine threonine-protein kinase); COG0515(Serine Threonine protein kinase)		sp|Q93YN1|CRPK1_ARATH(Cold-responsive protein kinase 1 OS=Arabidopsis thaliana OX=3702 GN=CRPK1 PE=1 SV=1)
MSTRG.13472			397	0	0.71	0	0	0	KAH9288581.1(hypothetical protein KI387_032698 [Taxus chinensis])
MSTRG.13479			344	13.2333	117.847	8.9167	43.3967	1.7	KAH9288581.1(hypothetical protein KI387_032698 [Taxus chinensis])
MSTRG.1348			234	0	5.1733	3.0233	4.2733	0.8667	KAH9317323.1(hypothetical protein KI387_019092 [Taxus chinensis])
MSTRG.13483			441	0.5833	0.9367	0.4133	1.07	2.22
MSTRG.13495			345	4.2533	2.3567	1.16	4.4767	2.7233	KAH9297192.1(hypothetical protein KI387_028874, partial [Taxus chinensis])	GO:0004497(molecular_function:monooxygenase activity); GO:0016705(molecular_function:oxidoreductase activity, acting on paired donors, with incorporation or reduction of molecular oxygen); GO:0020037(molecular_function:heme binding); GO:0042617(biological_process:paclitaxel biosynthetic process); GO:0016020(cellular_component:membrane); GO:0005506(molecular_function:iron ion binding)	K23179	CYP93B2_16	map00943(Isoflavonoid biosynthesis); map00941(Flavonoid biosynthesis)	COG2124(Q:Secondary metabolites biosynthesis, transport and catabolism)	COG2124(Cytochrome p450)		sp|Q43033|TCMO_PETCR(Trans-cinnamate 4-monooxygenase OS=Petroselinum crispum OX=4043 GN=CYP73A10 PE=2 SV=1)
MSTRG.13502			1750	5.9533	4.2167	2.74	10.8233	0.2233	KAH9288565.1(hypothetical protein KI387_032682 [Taxus chinensis])
MSTRG.13505			1198	0.52	0.6267	4.5767	1.0767	1.45	GLJ06486.1(hypothetical protein SUGI_0040280 [Cryptomeria japonica])							PF01582.24(TIR:TIR domain)	sp|A0A290U7C4|ROQ1_NICBE(Disease resistance protein Roq1 OS=Nicotiana benthamiana OX=4100 GN=ROQ1 PE=1 SV=1)
MSTRG.13507			401	1.44	1.1633	0.3933	2.7267	0	KAH9288565.1(hypothetical protein KI387_032682 [Taxus chinensis])
MSTRG.1351			2909	5.17	2.2367	4.32	4.1967	4.98
MSTRG.13515			848	2.35	1.2633	1.5133	2.3433	3.9867
MSTRG.13516			276	1.68	1.3967	1.6867	4.9767	2.59
MSTRG.13522			1100	3.3467	3.6033	2.1933	3.7567	4.4367	KAH9312679.1(hypothetical protein KI387_027714, partial [Taxus chinensis])	GO:0140658(deleted:old GO); GO:0005524(molecular_function:ATP binding); GO:0004386(molecular_function:helicase activity)	K19001	HELLS, DDM1		COG0553(L:Replication, recombination and repair)	COG0553(helicase)		sp|Q9XFH4|DDM1_ARATH(ATP-dependent DNA helicase DDM1 OS=Arabidopsis thaliana OX=3702 GN=DDM1 PE=1 SV=1)
MSTRG.13526			263	7.75	3.9667	15.3533	8.6933	15.5767
MSTRG.13549			1204	2.7767	3.0133	2.32	3.1933	3.6367
MSTRG.13553			459	5.68	2.3833	46.8867	11.6933	49.0567	KAH9288519.1(hypothetical protein KI387_032636, partial [Taxus chinensis])
MSTRG.13554			340	1.59	0.5933	11.1033	0.5	1.6433	KAH9288519.1(hypothetical protein KI387_032636, partial [Taxus chinensis])
MSTRG.13555			772	8.2767	11.0133	7.5733	5.6733	10.5167	GLJ52346.1(hypothetical protein SUGI_1113600 [Cryptomeria japonica])
MSTRG.13557			644	2.1467	1.87	1.51	3.0933	4.0267
MSTRG.13567			710	0.6367	1.3867	0.91	0.6467	2.0367
MSTRG.13571			5520	0.4867	1.2933	0.9367	0.5933	1.79
MSTRG.13577			1563	43.0633	24.8867	40.95	37.5333	53.4267	XP_057826589.1(uncharacterized protein LOC131037982 [Cryptomeria japonica])	GO:0003735(molecular_function:structural constituent of ribosome); GO:0005840(cellular_component:ribosome); GO:0006412(biological_process:translation); GO:0019843(molecular_function:rRNA binding)	K02961	RP-S17, MRPS17, rpsQ	map03010(Ribosome)	COG0186(J:Translation, ribosomal structure and biogenesis)	COG0186(One of the primary rRNA binding proteins, it binds specifically to the 5'-end of 16S ribosomal)	PF00366.24(Ribosomal_S17:Ribosomal protein S17)	sp|A7HM43|RS17_FERNB(Small ribosomal subunit protein uS17 OS=Fervidobacterium nodosum (strain ATCC 35602 / DSM 5306 / Rt17-B1) OX=381764 GN=rpsQ PE=3 SV=1)
MSTRG.13582			209	3.6567	4.0967	22.9	7.68	12.0667
MSTRG.13586			1683	0.6833	0.4367	0.36	0.5667	1.1333	XP_057842696.1(pentatricopeptide repeat-containing protein At3g53360, mitochondrial-like [Cryptomeria japonica])					ENOG410Z7Z7(S:Function unknown)	ENOG410Z7Z7(Pentatricopeptide repeat-containing protein)	PF13041.10(PPR_2:PPR repeat family); PF01535.24(PPR:PPR repeat); PF12854.11(PPR_1:PPR repeat); PF13812.10(PPR_3:Pentatricopeptide repeat domain)	sp|Q9LW63|PP251_ARATH(Putative pentatricopeptide repeat-containing protein At3g23330 OS=Arabidopsis thaliana OX=3702 GN=PCMP-H32 PE=3 SV=1)
MSTRG.13594			1097	2.5967	0.61	2.9067	1.99	3.6367
MSTRG.13595			611	0.9933	0.6567	1.26	0.6067	2.2633
MSTRG.13598			1291	0.6867	0.4233	1.02	0.9233	1.38	KAH9291216.1(hypothetical protein KI387_043597 [Taxus chinensis])
MSTRG.13603			282	0.83	0	0.96	1.1867	3.2967
MSTRG.13610			842	22.07	16.1967	11.48	26.84	21.2367
MSTRG.13615			221	1.0867	5.4867	6.4733	4.1533	19.8233
MSTRG.13626			335	1.5233	0	0.2667	0.33	0	KAH9288084.1(hypothetical protein KI387_032201 [Taxus chinensis])					ENOG410Z7Z7(S:Function unknown)	ENOG410Z7Z7(Pentatricopeptide repeat-containing protein)		sp|Q9SIT7|PP151_ARATH(Pentatricopeptide repeat-containing protein At2g13600 OS=Arabidopsis thaliana OX=3702 GN=PCMP-E76 PE=3 SV=1)
MSTRG.13633			1425	5.1467	0.8833	18.98	14.51	75.69	XP_057870076.1(fasciclin-like arabinogalactan protein 12 [Cryptomeria japonica])	GO:0005886(cellular_component:plasma membrane)
MSTRG.13666			1260	16.6533	1.06	20.5233	9.38	21.6467	XP_057841895.1(uncharacterized protein LOC131051399 [Cryptomeria japonica])	GO:0016020(cellular_component:membrane)				ENOG410ZGDG(S:Function unknown)	ENOG410ZGDG(-)
MSTRG.13672			2412	1.47	1.4733	0.9867	1.5667	1.9833	PQM39070.1(AP-2 complex subunit mu [Prunus yedoensis var. nudiflora])	GO:0030131(cellular_component:clathrin adaptor complex); GO:0006886(biological_process:intracellular protein transport); GO:0006897(biological_process:endocytosis); GO:0005905(cellular_component:clathrin-coated pit); GO:0016192(biological_process:vesicle-mediated transport)	K11826	AP2M1	map04144(Endocytosis)	ENOG410XPFS(U:Intracellular trafficking, secretion, and vesicular transport)	ENOG410XPFS(Adaptor-related protein complex)	PF00928.25(Adap_comp_sub:Adaptor complexes medium subunit family)	sp|O23140|AP2M_ARATH(AP-2 complex subunit mu OS=Arabidopsis thaliana OX=3702 GN=AP2M PE=1 SV=1)
MSTRG.13674			1004	0.97	0.9967	1.0667	1.61	1.2
MSTRG.13679			227	0	0	2.64	1.4	10.3167	KAH9290965.1(hypothetical protein KI387_035082, partial [Taxus chinensis])
MSTRG.13684			1129	1.3933	1.9867	0.95	1.6	1.41	KAH9310397.1(hypothetical protein KI387_025432 [Taxus chinensis])					ENOG410Z7Z7(S:Function unknown)	ENOG410Z7Z7(Pentatricopeptide repeat-containing protein)	PF01535.24(PPR:PPR repeat); PF13041.10(PPR_2:PPR repeat family); PF12854.11(PPR_1:PPR repeat)	sp|Q9LIC3|PP227_ARATH(Putative pentatricopeptide repeat-containing protein At3g13770, mitochondrial OS=Arabidopsis thaliana OX=3702 GN=PCMP-H85 PE=3 SV=1)
MSTRG.13686			214	10.0333	0	0	0	0
MSTRG.13689			747	120.367	84.9767	129.46	95.75	104.927	GLJ52617.1(hypothetical protein SUGI_1119820 [Cryptomeria japonica])	GO:0005743(cellular_component:mitochondrial inner membrane); GO:0070469(cellular_component:respiratory chain); GO:0005758(cellular_component:mitochondrial intermembrane space)	K03963	NDUFB7	map00190(Oxidative phosphorylation)	ENOG411230N(I:Lipid transport and metabolism)	ENOG411230N(NADH dehydrogenase (ubiquinone) 1 beta subcomplex)	PF05676.17(NDUF_B7:NADH-ubiquinone oxidoreductase B18 subunit (NDUFB7))	sp|Q9SKC9|NDUB7_ARATH(NADH dehydrogenase [ubiquinone] 1 beta subcomplex subunit 7 OS=Arabidopsis thaliana OX=3702 GN=At2g02050 PE=1 SV=1)
MSTRG.1369			715	1.0167	0.68	1.45	1.8633	4.4233
MSTRG.13691			1169	2	2.46	0.5267	3.7067	0.2733
MSTRG.1370			684	0.8533	1.04	0.2933	0.9533	0.4067
MSTRG.13711			5129	1.9133	1.5233	1.25	1.8667	2.5167	KAH9310683.1(hypothetical protein KI387_025718, partial [Taxus chinensis])					ENOG410Z7Z7(S:Function unknown)	ENOG410Z7Z7(Pentatricopeptide repeat-containing protein)	PF01535.24(PPR:PPR repeat); PF13041.10(PPR_2:PPR repeat family); PF14432.10(DYW_deaminase:DYW family of nucleic acid deaminases); PF12854.11(PPR_1:PPR repeat); PF13812.10(PPR_3:Pentatricopeptide repeat domain); PF20431.2(E_motif:E motif); PF17177.8(PPR_long:Pentacotripeptide-repeat region of PRORP); PF20430.2(Eplus_motif:E+ motif)	sp|O81767|PP348_ARATH(Pentatricopeptide repeat-containing protein At4g33990 OS=Arabidopsis thaliana OX=3702 GN=EMB2758 PE=3 SV=2)
MSTRG.13712			518	0.4467	0.3733	0	0.8533	0.0867	KAH9311243.1(hypothetical protein KI387_026278, partial [Taxus chinensis])	GO:0004497(molecular_function:monooxygenase activity); GO:0016705(molecular_function:oxidoreductase activity, acting on paired donors, with incorporation or reduction of molecular oxygen); GO:0020037(molecular_function:heme binding); GO:0042617(biological_process:paclitaxel biosynthetic process); GO:0016020(cellular_component:membrane); GO:0005506(molecular_function:iron ion binding)				COG2124(Q:Secondary metabolites biosynthesis, transport and catabolism)	COG2124(Cytochrome p450)		sp|Q50EK3|C04C1_PINTA(Cytochrome P450 704C1 OS=Pinus taeda OX=3352 GN=CYP704C1 PE=2 SV=1)
MSTRG.13717			2084	0.02	0.0133	2.9767	0	0	KAH9291547.1(hypothetical protein KI387_043260 [Taxus chinensis])					COG4886(S:Function unknown)	COG4886(leucine Rich Repeat)	PF00560.37(LRR_1:Leucine Rich Repeat); PF13855.10(LRR_8:Leucine rich repeat); PF12799.11(LRR_4:Leucine Rich repeats (2 copies)); PF08263.16(LRRNT_2:Leucine rich repeat N-terminal domain)	sp|Q6JN46|EIX2_SOLLC(Receptor-like protein EIX2 OS=Solanum lycopersicum OX=4081 GN=EIX2 PE=1 SV=2)
MSTRG.13718			419	0	0	10.59	0	0.13
MSTRG.13727			880	0.42	0.22	2.5467	0.2767	0.84	KAH9291547.1(hypothetical protein KI387_043260 [Taxus chinensis])					COG4886(S:Function unknown)	COG4886(leucine Rich Repeat)	PF00560.37(LRR_1:Leucine Rich Repeat); PF13855.10(LRR_8:Leucine rich repeat); PF12799.11(LRR_4:Leucine Rich repeats (2 copies))
MSTRG.13737			2954	9.5833	27.5667	1.84	17.7733	7.53	KAH9292415.1(hypothetical protein KI387_042405, partial [Taxus chinensis])
MSTRG.13738			211	6.9667	4.0367	5.86	4.19	0	KAH9288339.1(hypothetical protein KI387_032456, partial [Taxus chinensis])	GO:0004674(molecular_function:protein serine/threonine kinase activity); GO:0016310(biological_process:phosphorylation)						PF00560.37(LRR_1:Leucine Rich Repeat); PF13855.10(LRR_8:Leucine rich repeat); PF12799.11(LRR_4:Leucine Rich repeats (2 copies))
MSTRG.13739			840	6.65	4.4867	0.68	3.8733	0.1867	KAH9288340.1(hypothetical protein KI387_032457 [Taxus chinensis])	GO:0016020(cellular_component:membrane)				COG4886(S:Function unknown)	COG4886(leucine Rich Repeat)	PF00560.37(LRR_1:Leucine Rich Repeat); PF13855.10(LRR_8:Leucine rich repeat); PF12799.11(LRR_4:Leucine Rich repeats (2 copies))
MSTRG.13740			578	11.5367	11.74	3.56	8.6267	0.5667	KAH9288339.1(hypothetical protein KI387_032456, partial [Taxus chinensis])	GO:0016020(cellular_component:membrane)						PF00560.37(LRR_1:Leucine Rich Repeat); PF13855.10(LRR_8:Leucine rich repeat); PF12799.11(LRR_4:Leucine Rich repeats (2 copies))
MSTRG.13741			610	5.3267	2.3667	2.8433	2.33	0.8367	KAH9288340.1(hypothetical protein KI387_032457 [Taxus chinensis])	GO:0016310(biological_process:phosphorylation); GO:0016020(cellular_component:membrane); GO:0016301(molecular_function:kinase activity)						PF00560.37(LRR_1:Leucine Rich Repeat); PF13855.10(LRR_8:Leucine rich repeat); PF12799.11(LRR_4:Leucine Rich repeats (2 copies)); PF05725.16(FNIP:FNIP Repeat)
MSTRG.13744			482	7.3567	3.3667	21.3033	3.8767	3.4267	KAH9288340.1(hypothetical protein KI387_032457 [Taxus chinensis])	GO:0016310(biological_process:phosphorylation); GO:0016020(cellular_component:membrane); GO:0005524(molecular_function:ATP binding); GO:0004672(molecular_function:protein kinase activity)				COG4886(S:Function unknown)	COG4886(leucine Rich Repeat)	PF08263.16(LRRNT_2:Leucine rich repeat N-terminal domain); PF00560.37(LRR_1:Leucine Rich Repeat)	sp|Q8GT95|PGIP1_ORYSJ(Polygalacturonase inhibitor 1 OS=Oryza sativa subsp. japonica OX=39947 GN=FOR1 PE=2 SV=1)
MSTRG.13745			2162	23.4567	16.0433	39.28	12.79	9.1033	KAH9288340.1(hypothetical protein KI387_032457 [Taxus chinensis])	GO:0016310(biological_process:phosphorylation); GO:0016020(cellular_component:membrane); GO:0016301(molecular_function:kinase activity)				COG4886(S:Function unknown)	COG4886(leucine Rich Repeat)	PF00560.37(LRR_1:Leucine Rich Repeat); PF13855.10(LRR_8:Leucine rich repeat); PF12799.11(LRR_4:Leucine Rich repeats (2 copies))	sp|Q6JN46|EIX2_SOLLC(Receptor-like protein EIX2 OS=Solanum lycopersicum OX=4081 GN=EIX2 PE=1 SV=2)
MSTRG.13746			222	0	2.56	0	0	0	KAJ9679066.1(hypothetical protein PVL29_021099 [Vitis rotundifolia])							PF00560.37(LRR_1:Leucine Rich Repeat); PF12799.11(LRR_4:Leucine Rich repeats (2 copies)); PF13855.10(LRR_8:Leucine rich repeat)
MSTRG.13747			214	0	20.8067	0	6.0733	3.5867	KAH9292818.1(hypothetical protein KI387_041993, partial [Taxus chinensis])	GO:0008353(molecular_function:RNA polymerase II carboxy-terminal domain kinase activity); GO:0005524(molecular_function:ATP binding); GO:0016310(biological_process:phosphorylation)
MSTRG.13748			329	1.3933	0.86	0.25	0.8433	0
MSTRG.13749			397	0	0	0	0	0.8867	KAH9288340.1(hypothetical protein KI387_032457 [Taxus chinensis])
MSTRG.13750			408	15.8067	7.6567	1.5633	7.3533	0	KAH9288340.1(hypothetical protein KI387_032457 [Taxus chinensis])	GO:0005886(cellular_component:plasma membrane)				COG4886(S:Function unknown)	COG4886(leucine Rich Repeat)	PF00560.37(LRR_1:Leucine Rich Repeat); PF13855.10(LRR_8:Leucine rich repeat); PF12799.11(LRR_4:Leucine Rich repeats (2 copies))	sp|Q9M9X0|RLP32_ARATH(Receptor-like protein 32 OS=Arabidopsis thaliana OX=3702 GN=RLP32 PE=2 SV=1)
MSTRG.13751			835	4.9133	4.3133	7.4733	3.6933	2.2067	KAH9288340.1(hypothetical protein KI387_032457 [Taxus chinensis])	GO:0016310(biological_process:phosphorylation); GO:0016020(cellular_component:membrane); GO:0005524(molecular_function:ATP binding); GO:0004672(molecular_function:protein kinase activity)				COG4886(S:Function unknown)	COG4886(leucine Rich Repeat)	PF00560.37(LRR_1:Leucine Rich Repeat); PF12799.11(LRR_4:Leucine Rich repeats (2 copies)); PF08263.16(LRRNT_2:Leucine rich repeat N-terminal domain); PF13855.10(LRR_8:Leucine rich repeat)	sp|Q6JN46|EIX2_SOLLC(Receptor-like protein EIX2 OS=Solanum lycopersicum OX=4081 GN=EIX2 PE=1 SV=2)
MSTRG.13752			536	10.1767	19.34	13.6533	17.6367	17.8133
MSTRG.13754			255	12.86	7.7567	1.18	6.3433	0	KAH9288339.1(hypothetical protein KI387_032456, partial [Taxus chinensis])	GO:0015074(biological_process:DNA integration); GO:0016020(cellular_component:membrane); GO:0016301(molecular_function:kinase activity); GO:0003676(molecular_function:nucleic acid binding); GO:0016310(biological_process:phosphorylation)				COG4886(S:Function unknown)	COG4886(leucine Rich Repeat)	PF00560.37(LRR_1:Leucine Rich Repeat); PF13855.10(LRR_8:Leucine rich repeat); PF12799.11(LRR_4:Leucine Rich repeats (2 copies))
MSTRG.13756			2452	2.8433	10.92	0.6433	6.7233	2.19	KAH9293985.1(hypothetical protein KI387_040812, partial [Taxus chinensis])					ENOG410Z7Z7(S:Function unknown)	ENOG410Z7Z7(Pentatricopeptide repeat-containing protein)	PF13041.10(PPR_2:PPR repeat family); PF01535.24(PPR:PPR repeat)	sp|Q7Y211|PP285_ARATH(Pentatricopeptide repeat-containing protein At3g57430, chloroplastic OS=Arabidopsis thaliana OX=3702 GN=PCMP-H81 PE=2 SV=2)
MSTRG.13757			3320	3.3433	11.1	0.74	6.8433	2.49	KAH9292415.1(hypothetical protein KI387_042405, partial [Taxus chinensis])	GO:0046983(molecular_function:protein dimerization activity)
MSTRG.13758			2557	7.9633	3.2167	11.5167	7.8033	7.1033	XP_057873233.1(uncharacterized protein LOC131079338 [Cryptomeria japonica])
MSTRG.13764			750	0.18	0	0.96	0	0.1767	KAH9295953.1(hypothetical protein KI387_039541 [Taxus chinensis])
MSTRG.13767			248	2.4867	8.4133	0	0	1.6867
MSTRG.13768			1211	0.33	0	0.6833	0.3033	0.6067	KAH9295953.1(hypothetical protein KI387_039541 [Taxus chinensis])
MSTRG.13769			1716	0.5767	0	1.24	0.3733	0.9933	KAH9295953.1(hypothetical protein KI387_039541 [Taxus chinensis])							PF14111.10(DUF4283:Domain of unknown function (DUF4283))
MSTRG.13770			293	2.8733	0.9633	0	2.1367	5.03
MSTRG.13783			932	1.0333	0.3167	1.31	1.1733	3.4767
MSTRG.13786			565	1.5833	1.1167	1.5233	1.06	1.8233
MSTRG.13789			334	0	0.32	0.6533	0	1.15
MSTRG.13799			1130	1.7967	0	0.3467	1.2333	3
MSTRG.1380			341	0.56	0	0	0	0	KAH9303882.1(hypothetical protein KI387_008286, partial [Taxus chinensis])	GO:0016628(molecular_function:oxidoreductase activity, acting on the CH-CH group of donors, NAD or NADP as acceptor)
MSTRG.13803			225	28.73	26.4033	49.4567	44.8367	51.9233
MSTRG.1381			1343	21.4367	7.5567	9.1033	17.0267	20.34	KAH9307717.1(hypothetical protein KI387_035628, partial [Taxus chinensis])
MSTRG.13814			446	0.78	0	1.7767	0.27	0
MSTRG.13817			279	0	3.9867	1.54	1.9633	1.9267
MSTRG.13826			1555	10.33	3.1833	7.4767	7.7533	11.7933
MSTRG.13830			457	3.5233	2.5267	2.42	3.1333	1.5333
MSTRG.13840			264	1.8933	3.3967	2.6133	3.3267	1.2767
MSTRG.13848			891	1.7167	2.1133	7.1267	2.64	9.5967
MSTRG.13849			450	0.19	0.1267	0	0	0.2267
MSTRG.13853			467	0	0	0.1367	0	0	XP_057850758.1(uncharacterized mitochondrial protein AtMg00810-like [Cryptomeria japonica])					ENOG4111WQF(S:Function unknown); COG2801(L:Replication, recombination and repair)	ENOG4111WQF(-); COG2801(Retrotransposon protein)		sp|P10978|POLX_TOBAC(Retrovirus-related Pol polyprotein from transposon TNT 1-94 OS=Nicotiana tabacum OX=4097 PE=2 SV=1)
MSTRG.13858			218	0	5.9267	5.17	0	3.22
MSTRG.13859			736	1.37	2.09	1.0267	1.32	3.3567
MSTRG.13870			917	0.2433	1.1667	0.0933	0.6033	0.1667
MSTRG.13877			584	0.5667	1.0933	1.25	0.67	1.0033	KAH9297111.1(hypothetical protein KI387_028793, partial [Taxus chinensis])	GO:0016740(molecular_function:transferase activity); GO:0005524(molecular_function:ATP binding)	K10573	UBE2A, UBC2, RAD6A	map04120(Ubiquitin mediated proteolysis)	COG5078(O:Posttranslational modification, protein turnover, chaperones)	COG5078(ubiquitin-conjugating enzyme)		sp|P25866|UBC2_WHEAT(Ubiquitin-conjugating enzyme E2 2 OS=Triticum aestivum OX=4565 GN=UBC2 PE=1 SV=1)
MSTRG.13880			601	21.3433	4.64	21.5467	10.1133	13.11	KAH9302245.1(hypothetical protein KI387_013828, partial [Taxus chinensis])
MSTRG.13881			706	0.67	0	2.2333	0	0.44								PF07172.15(GRP:Glycine rich protein family)
MSTRG.13884			1763	2.9867	3.6633	1.8833	4.5533	2.7233
MSTRG.13887			230	0	2.1733	0	0	0	GLJ14816.1(hypothetical protein SUGI_0240930 [Cryptomeria japonica])
MSTRG.13889			1075	0.54	0	0.5233	0	0
MSTRG.13890			341	0	0.9533	0	0.2233	2.9533
MSTRG.13893			1034	42.1933	0.2067	14.5367	25.33	0.9667	GLJ52924.1(hypothetical protein SUGI_1127390 [Cryptomeria japonica])
MSTRG.13896			296	2.0167	8.54	1.68	5.4267	2.6367	KAH9308017.1(hypothetical protein KI387_035928 [Taxus chinensis])
MSTRG.13913			6186	0.16	0	0.5933	0	0.0167
MSTRG.13917			557	1.6933	0.68	5.11	1.12	0.63
MSTRG.1392			941	18.4767	9.7667	6.05	14.0033	14.3	GLJ45816.1(hypothetical protein SUGI_0964170 [Cryptomeria japonica])
MSTRG.13929			212	0	3.21	6.2	0	0	KAH9304246.1(hypothetical protein KI387_008650, partial [Taxus chinensis])	GO:0004527(molecular_function:exonuclease activity); GO:0005634(cellular_component:nucleus); GO:0003676(molecular_function:nucleic acid binding)	K14570	REX1, REXO1, REXO5, RNH70	map03008(Ribosome biogenesis in eukaryotes)	COG0847(L:Replication, recombination and repair)	COG0847(DNA polymerase iii)		sp|Q8L7M4|SDN5_ARATH(Small RNA degrading nuclease 5 OS=Arabidopsis thaliana OX=3702 GN=SDN5 PE=2 SV=2)
MSTRG.13939			2076	0.55	0.0833	1.2133	0.3233	0.3133	GLJ53030.1(hypothetical protein SUGI_1129420 [Cryptomeria japonica])							PF13041.10(PPR_2:PPR repeat family); PF01535.24(PPR:PPR repeat); PF12854.11(PPR_1:PPR repeat); PF13812.10(PPR_3:Pentatricopeptide repeat domain); PF17177.8(PPR_long:Pentacotripeptide-repeat region of PRORP)
MSTRG.1394			268	2.4167	0	1.3067	0	1.89	KAH9328437.1(hypothetical protein KI387_000545, partial [Taxus chinensis])	GO:0016020(cellular_component:membrane); GO:0046872(molecular_function:metal ion binding)
MSTRG.13960			223	5.3633	1.1133	0	0	0
MSTRG.13961			431	0.1	0	2.5933	0.1233	0.1233
MSTRG.13962			278	1.58	4.3167	1.0233	3.2	6.9333
MSTRG.13963			991	10.5267	15.1367	13.92	13.1667	16.2867	KAH9323964.1(hypothetical protein KI387_043905 [Taxus chinensis])					COG2801(L:Replication, recombination and repair)	COG2801(Retrotransposon protein)	PF19259.3(Ty3_capsid:Ty3 transposon capsid-like protein); PF08284.15(RVP_2:Retroviral aspartyl protease); PF03732.21(Retrotrans_gag:Retrotransposon gag protein); PF13975.10(gag-asp_proteas:gag-polyprotein putative aspartyl protease); PF13650.10(Asp_protease_2:Aspartyl protease)
MSTRG.1397			1260	2.02	0	2.91	0.1267	0	KAH9291691.1(hypothetical protein KI387_043121, partial [Taxus chinensis])
MSTRG.13976			1693	2.0467	0.86	2.4333	1.7567	2.0967	GLJ53115.1(hypothetical protein SUGI_1131720 [Cryptomeria japonica])
MSTRG.13979			632	1.38	0.6333	1.7933	1.0167	4.5267
MSTRG.1398			733	23.7133	56.43	6.5133	57.5233	30.98
MSTRG.13983			288	0.3333	0.97	0	0	2.6
MSTRG.13985			307	0	0	0	0.4667	5.16
MSTRG.13988			1371	4.85	3.3833	1.4467	4.38	7.46
MSTRG.13989			352	29.9067	1.8267	18.0867	23.7533	9.5
MSTRG.13991			607	7.1267	0.7867	3.2733	5.3433	2.1967
MSTRG.13992			2301	0.9567	1.81	0.0967	1.5033	1.3233
MSTRG.13994			314	1.5933	1.17	0.6067	1.3967	2.5133
MSTRG.13996			278	0	3.3167	0	0	0.6167
MSTRG.13997			554	0.06	0.9567	0.3633	0.14	0.1467	KAH9310512.1(hypothetical protein KI387_025547, partial [Taxus chinensis])
MSTRG.14000			1088	0.15	0.6133	0.4833	0.3233	0.1833
MSTRG.14001			496	0.3933	3.2	0.7533	0.9433	1.2733
MSTRG.14002			547	0.08	2.6667	0.7433	0.7867	0.38								PF10639.13(TMEM234:Putative transmembrane family 234)
MSTRG.14005			468	0	2.3067	0	0.34	0.1033
MSTRG.1401			459	4.2	0	0.2067	2.6633	2.79	KAH9312198.1(hypothetical protein KI387_027233, partial [Taxus chinensis])	GO:0005978(biological_process:glycogen biosynthetic process); GO:0008878(molecular_function:glucose-1-phosphate adenylyltransferase activity); GO:0009507(cellular_component:chloroplast); GO:0005524(molecular_function:ATP binding); GO:0019252(biological_process:starch biosynthetic process)	K00975	glgC	map00520(Amino sugar and nucleotide sugar metabolism); map00500(Starch and sucrose metabolism); map01250(Biosynthesis of nucleotide sugars)	COG0448(G:Carbohydrate transport and metabolism)	COG0448(Catalyzes the synthesis of ADP-glucose, a sugar donor used in elongation reactions on alpha-glucans (By similarity))		sp|P55232|GLGS_BETVU(Glucose-1-phosphate adenylyltransferase small subunit, chloroplastic/amyloplastic (Fragment) OS=Beta vulgaris OX=161934 GN=AGPB1 PE=2 SV=1)
MSTRG.14027			287	0.44	0.5667	2.3833	0	0
MSTRG.14028			628	2.23	0	1.5567	0	0.5333	GLJ53227.1(hypothetical protein SUGI_1134420 [Cryptomeria japonica])					ENOG410YYS8(S:Function unknown)	ENOG410YYS8(-)
MSTRG.14032			323	4.1033	3.6833	7.1233	5.8533	11.3833	KAH9322314.1(hypothetical protein KI387_016953 [Taxus chinensis])	GO:0016020(cellular_component:membrane); GO:0004601(molecular_function:peroxidase activity); GO:0005509(molecular_function:calcium ion binding); GO:0050664(molecular_function:oxidoreductase activity, acting on NAD(P)H, oxygen as acceptor)
MSTRG.14034			201	0.79	0	2.3733	2.66	0	GLJ53227.1(hypothetical protein SUGI_1134420 [Cryptomeria japonica])					ENOG410Y7TC(S:Function unknown); ENOG410YYKJ(S:Function unknown); ENOG410YYS8(S:Function unknown)	ENOG410Y7TC(-); ENOG410YYKJ(zinc finger protein); ENOG410YYS8(-)
MSTRG.14035			387	7.9433	0	5.2667	1.9233	0.3233	GLJ53227.1(hypothetical protein SUGI_1134420 [Cryptomeria japonica])					ENOG410YYKJ(S:Function unknown); ENOG410YYS8(S:Function unknown)	ENOG410YYKJ(zinc finger protein); ENOG410YYS8(-)
MSTRG.14036			486	0.3233	0.2167	1.6967	0.0967	0.29	KAH9314800.1(hypothetical protein KI387_023427 [Taxus chinensis])	GO:0004519(molecular_function:endonuclease activity); GO:0009536(cellular_component:plastid); GO:0004386(molecular_function:helicase activity)	K10706	SETX, ALS4		COG1112(L:Replication, recombination and repair)	COG1112(Helicase)
MSTRG.14038			356	2.5667	0.4333	1.8633	2.1067	0.8533	KAH9324506.1(hypothetical protein KI387_004684 [Taxus chinensis])
MSTRG.14039			292	0	0	2.2	1.4567	1.2633
MSTRG.14041			1678	1.4533	1.4	0.8367	1.59	1.53	KAH9327221.1(hypothetical protein KI387_007399 [Taxus chinensis])					ENOG410Z7Z7(S:Function unknown)	ENOG410Z7Z7(Pentatricopeptide repeat-containing protein)	PF13041.10(PPR_2:PPR repeat family); PF01535.24(PPR:PPR repeat)	sp|Q0WNP3|PP319_ARATH(Pentatricopeptide repeat-containing protein At4g18520, chloroplastic OS=Arabidopsis thaliana OX=3702 GN=PCMP-A2 PE=1 SV=1)
MSTRG.1405			1204	3.7633	2.4167	14.3967	3.7167	2.9267
MSTRG.14050			532	0.1933	1.3433	0.3	0.63	0.0767
MSTRG.14052			2253	0.3833	0.7467	0.3633	0.8633	0.76
MSTRG.14053			1567	6.59	6.5833	6.4267	7.4067	14.18	GLJ53247.1(hypothetical protein SUGI_1134820 [Cryptomeria japonica])
MSTRG.1406			482	3.42	0.1533	1.4967	0.9933	4.7733	GLJ11825.1(hypothetical protein SUGI_0177910 [Cryptomeria japonica])	GO:0003779(molecular_function:actin binding); GO:0016310(biological_process:phosphorylation); GO:0016020(cellular_component:membrane); GO:0006952(biological_process:defense response); GO:0050832(biological_process:defense response to fungus); GO:0030048(biological_process:actin filament-based movement); GO:0016459(cellular_component:myosin complex); GO:0004672(molecular_function:protein kinase ac…	K20718	ER	map04016(MAPK signaling pathway - plant)	COG4886(S:Function unknown)	COG4886(leucine Rich Repeat)		sp|I1Z695|EREC2_ORYSJ(LRR receptor-like serine/threonine-protein kinase ER2 OS=Oryza sativa subsp. japonica OX=39947 GN=ER2 PE=1 SV=2)
MSTRG.14061			705	0.79	0.86	0.48	0.5767	1.2167
MSTRG.14062			222	0	0	0	0	2.9067
MSTRG.14063			522	0.7367	0.9533	1.08	1.1533	1.5567
MSTRG.14065			590	0.56	0.9067	0.3167	0.9833	2.3433
MSTRG.1407			233	2.0233	0	1.1233	1.2667	3.4133
MSTRG.14073			430	0.4333	0.38	0.11	0.38	1.4833	KAH9288126.1(hypothetical protein KI387_032243 [Taxus chinensis])	GO:0022857(molecular_function:transmembrane transporter activity); GO:0016020(cellular_component:membrane)	K03294	TC.APA					sp|Q84MA5|CAAT1_ARATH(Cationic amino acid transporter 1 OS=Arabidopsis thaliana OX=3702 GN=CAT1 PE=1 SV=1)
MSTRG.14074			1084	0.3567	0.2533	0.44	0.5433	0.95	KAH9290559.1(hypothetical protein KI387_034676 [Taxus chinensis])	GO:0005507(molecular_function:copper ion binding); GO:0016020(cellular_component:membrane); GO:0019829(molecular_function:cation-transporting ATPase activity); GO:0055070(biological_process:copper ion homeostasis); GO:0043682(molecular_function:copper-transporting ATPase activity); GO:0016887(molecular_function:ATPase activity); GO:0046872(molecular_function:metal ion binding); GO:0005524(molecul…	K17686	copA, ctpA, ATP7	map04016(MAPK signaling pathway - plant)	COG2217(P:Inorganic ion transport and metabolism)	COG2217(p-type ATPase)	PF00403.30(HMA:Heavy-metal-associated domain)	sp|Q6H7M3|HMA4_ORYSJ(Copper-transporting ATPase HMA4 OS=Oryza sativa subsp. japonica OX=39947 GN=HMA4 PE=1 SV=1)
MSTRG.14078			910	1.19	1.29	2.23	0.82	2.1867
MSTRG.1408			278	1.46	1.5167	1.9933	0.2133	0.7267
MSTRG.14084			825	9.5533	6.0367	10.63	7.9133	13.9733
MSTRG.14085			351	4.4	2.4967	6.1633	3.3633	8.3567
MSTRG.14086			437	2.8133	1.9633	4.0167	4.24	5.2833
MSTRG.14088			507	0	0	0.0433	0.0033	0
MSTRG.14089			961	0.2067	0	0.3033	0.0667	0.0767
MSTRG.1409			224	0	0	0	3.21	0	KAH9291899.1(hypothetical protein KI387_042912, partial [Taxus chinensis])	GO:0005737(cellular_component:cytoplasm)				ENOG410XR08(S:Function unknown)	ENOG410XR08(Basic leucine zipper and W2)		sp|Q803N9|5MP2B_DANRE(eIF5-mimic protein 2-B OS=Danio rerio OX=7955 GN=bzw1b PE=2 SV=2)
MSTRG.14090			2011	0.4	0.2233	0.57	0.5233	0.2267
MSTRG.14091			473	11.19	10.49	6.33	11.37	10.8167	KAI3978338.1(hypothetical protein MKX01_013136 [Papaver californicum])	GO:0005634(cellular_component:nucleus); GO:0003723(molecular_function:RNA binding); GO:0003755(molecular_function:peptidyl-prolyl cis-trans isomerase activity); GO:0008270(molecular_function:zinc ion binding)	K12735	PPIL4		COG0652(O:Posttranslational modification, protein turnover, chaperones)	COG0652(peptidyl-prolyl cis-trans isomerase activity)		sp|Q6Q151|CYP59_ARATH(Peptidyl-prolyl cis-trans isomerase CYP59 OS=Arabidopsis thaliana OX=3702 GN=CYP59 PE=1 SV=1)
MSTRG.14095			724	0.3133	1.15	1.99	0.74	0.9933	KAH9323091.1(hypothetical protein KI387_017730, partial [Taxus chinensis])	GO:0006310(biological_process:DNA recombination); GO:0000723(biological_process:telomere maintenance); GO:0006281(biological_process:DNA repair); GO:0016887(molecular_function:ATPase activity); GO:0003678(molecular_function:DNA helicase activity); GO:0005524(molecular_function:ATP binding)				ENOG410Y6I4(S:Function unknown); COG0507(L:Replication, recombination and repair)	ENOG410Y6I4(-); COG0507(exodeoxyribonuclease v alpha)
MSTRG.14097			377	0.2633	0	2.6767	0	2.1	KAH9323091.1(hypothetical protein KI387_017730, partial [Taxus chinensis])	GO:0006310(biological_process:DNA recombination); GO:0000723(biological_process:telomere maintenance); GO:0006281(biological_process:DNA repair); GO:0016887(molecular_function:ATPase activity); GO:0003678(molecular_function:DNA helicase activity); GO:0005524(molecular_function:ATP binding)	K15255	PIF1		ENOG410ZA6Z(S:Function unknown); COG0507(L:Replication, recombination and repair)	ENOG410ZA6Z(-); COG0507(exodeoxyribonuclease v alpha)	PF05970.18(PIF1:PIF1-like helicase)
MSTRG.14098			204	0	0	0	0	0
MSTRG.1410			555	1.5633	0.9767	2.3833	1.1367	0.69
MSTRG.14100			1248	1.58	0.5833	3.3567	1.3433	1.4967
MSTRG.14101			570	19.8833	37.69	28.53	23.32	39.5867	KAH9291975.1(hypothetical protein KI387_042840, partial [Taxus chinensis])					ENOG4111XVU(S:Function unknown)	ENOG4111XVU(-)
MSTRG.14103			375	2.55	1.1233	0.7933	0.3267	2.8067	XP_057873993.1(pentatricopeptide repeat-containing protein At1g11290, chloroplastic-like isoform X2 [Cryptomeria japonica])	GO:0009451(biological_process:RNA modification); GO:0003723(molecular_function:RNA binding); GO:0008270(molecular_function:zinc ion binding)				ENOG410Z7Z7(S:Function unknown)	ENOG410Z7Z7(Pentatricopeptide repeat-containing protein)	PF14432.10(DYW_deaminase:DYW family of nucleic acid deaminases); PF20430.2(Eplus_motif:E+ motif)	sp|Q9SHZ8|PP168_ARATH(Pentatricopeptide repeat-containing protein At2g22070 OS=Arabidopsis thaliana OX=3702 GN=PCMP-H41 PE=3 SV=1)
MSTRG.14106			234	3.66	3.3833	0	0	1.0767	KAH9330520.1(hypothetical protein KI387_002628 [Taxus chinensis])
MSTRG.14108			532	2.8633	1.9667	1.1867	2.0933	2.3267	KAH9288068.1(hypothetical protein KI387_032185 [Taxus chinensis])					ENOG410Z7Z7(S:Function unknown)	ENOG410Z7Z7(Pentatricopeptide repeat-containing protein)	PF13041.10(PPR_2:PPR repeat family); PF01535.24(PPR:PPR repeat); PF13812.10(PPR_3:Pentatricopeptide repeat domain)	sp|Q9SIT7|PP151_ARATH(Pentatricopeptide repeat-containing protein At2g13600 OS=Arabidopsis thaliana OX=3702 GN=PCMP-E76 PE=3 SV=1)
MSTRG.14109			4346	1.0767	0.9433	0.8367	1.2267	1.1933	XP_057834007.1(pentatricopeptide repeat-containing protein At3g12770-like [Cryptomeria japonica])					ENOG410Z7Z7(S:Function unknown)	ENOG410Z7Z7(Pentatricopeptide repeat-containing protein)	PF01535.24(PPR:PPR repeat); PF13041.10(PPR_2:PPR repeat family); PF12854.11(PPR_1:PPR repeat); PF13812.10(PPR_3:Pentatricopeptide repeat domain); PF20431.2(E_motif:E motif); PF17177.8(PPR_long:Pentacotripeptide-repeat region of PRORP)	sp|Q9SVP7|PP307_ARATH(Pentatricopeptide repeat-containing protein At4g13650 OS=Arabidopsis thaliana OX=3702 GN=PCMP-H42 PE=2 SV=2)
MSTRG.1411			1349	2.8667	0.13	1.0333	1.85	2.75	KAH9312198.1(hypothetical protein KI387_027233, partial [Taxus chinensis])	GO:0005978(biological_process:glycogen biosynthetic process); GO:0008878(molecular_function:glucose-1-phosphate adenylyltransferase activity); GO:0005524(molecular_function:ATP binding); GO:0019252(biological_process:starch biosynthetic process)	K00975	glgC	map00520(Amino sugar and nucleotide sugar metabolism); map00500(Starch and sucrose metabolism); map01250(Biosynthesis of nucleotide sugars)	COG0448(G:Carbohydrate transport and metabolism)	COG0448(Catalyzes the synthesis of ADP-glucose, a sugar donor used in elongation reactions on alpha-glucans (By similarity))		sp|P55232|GLGS_BETVU(Glucose-1-phosphate adenylyltransferase small subunit, chloroplastic/amyloplastic (Fragment) OS=Beta vulgaris OX=161934 GN=AGPB1 PE=2 SV=1)
MSTRG.1412			293	0	1.42	3.91	0.8467	0.81
MSTRG.14122			356	0.1633	6.92	1.6133	0.6933	0.43
MSTRG.14123			1537	0.42	6.49	1.5067	0.69	0.2367	ANY40020.1(heat shock 70 cognate, partial [Robinia pseudoacacia])	GO:0140662(deleted:old GO); GO:0005524(molecular_function:ATP binding)	K03283	HSPA1_6_8	map04144(Endocytosis); map04141(Protein processing in endoplasmic reticulum); map03040(Spliceosome)	COG0443(O:Posttranslational modification, protein turnover, chaperones)	COG0443(Heat shock protein)		sp|P11143|HSP70_MAIZE(Heat shock 70 kDa protein OS=Zea mays OX=4577 GN=HSP70 PE=3 SV=2)
MSTRG.14124			1145	0.1267	1.0233	0.17	0.0533	0.0267	XP_057859842.1(protein RSI-1-like [Cryptomeria japonica])								sp|P47926|RSI1_SOLLC(Protein RSI-1 OS=Solanum lycopersicum OX=4081 GN=RSI-1 PE=2 SV=1)
MSTRG.14125			782	1.0433	2.33	0.8367	1.0233	1.14
MSTRG.14127			663	7.6067	4.5133	8.2267	6.2067	5.5733	KAH9297549.1(hypothetical protein KI387_029231 [Taxus chinensis])					ENOG410Z7Z7(S:Function unknown)	ENOG410Z7Z7(Pentatricopeptide repeat-containing protein)	PF01535.24(PPR:PPR repeat); PF13041.10(PPR_2:PPR repeat family)	sp|Q9SVP7|PP307_ARATH(Pentatricopeptide repeat-containing protein At4g13650 OS=Arabidopsis thaliana OX=3702 GN=PCMP-H42 PE=2 SV=2)
MSTRG.14131			480	0	0	0.7467	0.1133	1.52
MSTRG.14143			2543	0.6967	0.8767	0.7533	0.91	0.9733	KAH9310530.1(hypothetical protein KI387_025565 [Taxus chinensis])					ENOG410Z7Z7(S:Function unknown)	ENOG410Z7Z7(Pentatricopeptide repeat-containing protein)	PF14432.10(DYW_deaminase:DYW family of nucleic acid deaminases); PF01535.24(PPR:PPR repeat); PF13041.10(PPR_2:PPR repeat family); PF20431.2(E_motif:E motif); PF12854.11(PPR_1:PPR repeat); PF13812.10(PPR_3:Pentatricopeptide repeat domain); PF20430.2(Eplus_motif:E+ motif)	sp|Q9SUH6|PP341_ARATH(Pentatricopeptide repeat-containing protein At4g30700 OS=Arabidopsis thaliana OX=3702 GN=DYW9 PE=2 SV=1)
MSTRG.14145			416	1.5467	0.7133	1.15	0.2667	0.2833	KAH9316374.1(hypothetical protein KI387_025001, partial [Taxus chinensis])
MSTRG.14160			1835	0.0233	3.11	0	1.07	0	KAH9321404.1(hypothetical protein KI387_016043, partial [Taxus chinensis])					COG1404(O:Posttranslational modification, protein turnover, chaperones)	COG1404(peptidase (S8 and S53, subtilisin, kexin, sedolisin)		sp|Q9LUM3|SBT15_ARATH(Subtilisin-like protease SBT1.5 OS=Arabidopsis thaliana OX=3702 GN=SBT1.5 PE=2 SV=1)
MSTRG.14172			722	1.34	1.07	1.7267	0.84	1.2133
MSTRG.14182			476	1.4233	0	0.2067	0.1133	3.44	KAH9288029.1(hypothetical protein KI387_032146 [Taxus chinensis])
MSTRG.14184			600	0.8533	0.5567	1.8	0.7333	1.2367
MSTRG.14185			1101	2.38	0.6967	2.5	2.4367	1.71	KAH9327889.1(hypothetical protein KI387_044381, partial [Taxus chinensis])
MSTRG.1419			673	0.0433	0	0.1867	0.4233	2.47
MSTRG.14190			386	22.86	0.3967	16.3067	13.49	5.6033
MSTRG.14193			254	0	0	0.77	1.9833	0
MSTRG.14199			387	0.7067	0.38	0	0.8033	0
MSTRG.1420			357	0	0	0	0	0	KAH9312167.1(hypothetical protein KI387_027202, partial [Taxus chinensis])	GO:0050661(molecular_function:NADP binding); GO:0051287(molecular_function:NAD binding); GO:0016020(cellular_component:membrane); GO:0016620(molecular_function:oxidoreductase activity, acting on the aldehyde or oxo group of donors, NAD or NADP as acceptor); GO:0006006(biological_process:glucose metabolic process); GO:0009507(cellular_component:chloroplast)	K00134	GAPDH, gapA	map00010(Glycolysis / Gluconeogenesis); map00710(Carbon fixation in photosynthetic organisms)	COG0057(G:Carbohydrate transport and metabolism)	COG0057(glyceraldehyde3phosphate dehydrogenase)	PF00044.28(Gp_dh_N:Glyceraldehyde 3-phosphate dehydrogenase, NAD binding domain)	sp|Q9SAJ6|G3PP1_ARATH(Glyceraldehyde-3-phosphate dehydrogenase GAPCP1, chloroplastic OS=Arabidopsis thaliana OX=3702 GN=GAPCP1 PE=1 SV=1)
MSTRG.14208			335	16.1933	11.8967	13.9067	13.7433	7.8133	KAH9289875.1(hypothetical protein KI387_033992, partial [Taxus chinensis])								sp|Q9SS87|SEOB_ARATH(Protein SIEVE ELEMENT OCCLUSION B OS=Arabidopsis thaliana OX=3702 GN=SEOB PE=1 SV=1)
MSTRG.14213			306	0.3067	1.59	0.64	0.3633	0.3433
MSTRG.14218			367	2.2967	1.3433	1.0033	1.9067	0.3933
MSTRG.1422			357	1.6233	0	2.9467	0	0.2067	KAH9293596.1(hypothetical protein KI387_041200, partial [Taxus chinensis])
MSTRG.14220			585	5.67	1.2967	7.1733	4.83	6.0367	GLJ35363.1(hypothetical protein SUGI_0711280 [Cryptomeria japonica])							PF12799.11(LRR_4:Leucine Rich repeats (2 copies)); PF13855.10(LRR_8:Leucine rich repeat)
MSTRG.14221			1548	4.3833	2.0067	6.2967	3.2	3.79	KAH9289875.1(hypothetical protein KI387_033992, partial [Taxus chinensis])					ENOG411157J(S:Function unknown); ENOG4111ADI(S:Function unknown)	ENOG411157J(-); ENOG4111ADI(Mediator complex subunit 28)		sp|Q9SS87|SEOB_ARATH(Protein SIEVE ELEMENT OCCLUSION B OS=Arabidopsis thaliana OX=3702 GN=SEOB PE=1 SV=1)
MSTRG.14223			1682	4.2233	1.4333	4.71	2.8067	3.7067	KAH9290547.1(hypothetical protein KI387_034664, partial [Taxus chinensis])					ENOG4112BMQ(S:Function unknown)	ENOG4112BMQ(TMV resistance protein N-like)	PF00931.26(NB-ARC:NB-ARC domain); PF01582.24(TIR:TIR domain); PF20720.1(nSTAND3:Novel STAND NTPase 3); PF13401.10(AAA_22:AAA domain); PF13191.10(AAA_16:AAA ATPase domain); PF01637.22(ATPase_2:ATPase domain predominantly from Archaea); PF13173.10(AAA_14:AAA domain)	sp|Q40253|L6_LINUS(Disease resistance protein L6 OS=Linum usitatissimum OX=4006 GN=L6 PE=1 SV=1)
MSTRG.14225			2055	12.9667	7.93	11.25	13.9	21.3867
MSTRG.14227			2955	11.9433	5.1667	12.97	9.3667	9.7267	KAH9290391.1(hypothetical protein KI387_034508, partial [Taxus chinensis])					ENOG4112BMQ(S:Function unknown); COG4886(S:Function unknown); ENOG410ZPQ5(K:Transcription)	ENOG4112BMQ(TMV resistance protein N-like); COG4886(leucine Rich Repeat); ENOG410ZPQ5(NB-ARC domain)	PF01582.24(TIR:TIR domain); PF00931.26(NB-ARC:NB-ARC domain); PF13676.10(TIR_2:TIR domain); PF13855.10(LRR_8:Leucine rich repeat); PF20720.1(nSTAND3:Novel STAND NTPase 3); PF13401.10(AAA_22:AAA domain)	sp|Q40392|TMVRN_NICGU(TMV resistance protein N OS=Nicotiana glutinosa OX=35889 GN=N PE=1 SV=1)
MSTRG.14228			1948	15.6967	5.2467	18.3467	10.79	14.0667	KAH9289875.1(hypothetical protein KI387_033992, partial [Taxus chinensis])					ENOG411157J(S:Function unknown); ENOG4111ADI(S:Function unknown)	ENOG411157J(-); ENOG4111ADI(Mediator complex subunit 28)		sp|Q9SS87|SEOB_ARATH(Protein SIEVE ELEMENT OCCLUSION B OS=Arabidopsis thaliana OX=3702 GN=SEOB PE=1 SV=1)
MSTRG.14231			842	1.0133	6.36	0.3533	2.45	0.3667	KAH9288067.1(hypothetical protein KI387_032184, partial [Taxus chinensis])
MSTRG.1424			208	8.6	0	0	8.4267	3.9133	KAH9299396.1(hypothetical protein KI387_031078, partial [Taxus chinensis])	GO:0005737(cellular_component:cytoplasm); GO:0005634(cellular_component:nucleus); GO:0003723(molecular_function:RNA binding); GO:0061015(biological_process:snRNA import into nucleus)	K13151	SNUPN, RNUT1	map03013(Nucleocytoplasmic transport)	ENOG410XQNJ(U:Intracellular trafficking, secretion, and vesicular transport)	ENOG410XQNJ(Snurportin 1)		sp|Q5ZI43|SPN1_CHICK(Snurportin-1 OS=Gallus gallus OX=9031 GN=SNUPN PE=2 SV=1)
MSTRG.14253			895	1.32	0.7467	1.1667	1.1467	1.3133	PNR26063.1(hypothetical protein PHYPA_031169 [Physcomitrium patens])
MSTRG.14255			233	0	1.5967	0	3.1133	6.8833	KAH9323151.1(hypothetical protein KI387_017790, partial [Taxus chinensis])
MSTRG.14270			486	5.0067	2.2133	3.6167	1.9133	5.3033	KAH9287950.1(hypothetical protein KI387_032067, partial [Taxus chinensis])
MSTRG.14275			750	0.15	0	0.0367	0.1733	2.5133
MSTRG.14276			1427	1.53	0.2933	0.0533	1.0867	0.19
MSTRG.14279			438	0.4833	2.4133	1.3567	0.72	0.3533
MSTRG.14282			1923	0.3967	1.4867	0.0767	0.9567	0.9633	KAH9287934.1(hypothetical protein KI387_032051 [Taxus chinensis])	GO:0016020(cellular_component:membrane)
MSTRG.14295			299	1.4267	11.6933	0.3233	3.7767	46.73
MSTRG.14298			726	3.6933	3.1233	6.57	3.16	6.6833	KAH9321158.1(hypothetical protein KI387_015797 [Taxus chinensis])							PF00121.22(TIM:Triosephosphate isomerase)
MSTRG.14299			2171	1.1067	0.5233	1.11	0.5767	6.4	KAH9327082.1(hypothetical protein KI387_007260 [Taxus chinensis])	GO:0051603(biological_process:proteolysis involved in cellular protein catabolic process); GO:0004197(molecular_function:cysteine-type endopeptidase activity)	K01369	LGMN		COG5206(O:Posttranslational modification, protein turnover, chaperones)	COG5206(phosphatidylinositol glycan anchor biosynthesis, class K)	PF01650.22(Peptidase_C13:Peptidase C13 family)	sp|Q39119|VPEG_ARATH(Vacuolar-processing enzyme gamma-isozyme OS=Arabidopsis thaliana OX=3702 GN=At4g32940 PE=1 SV=2)
MSTRG.14301			1288	0.3567	1.6533	0.1833	1.37	0.3867	KAH9325649.1(hypothetical protein KI387_005827, partial [Taxus chinensis])	GO:0008270(molecular_function:zinc ion binding); GO:0003676(molecular_function:nucleic acid binding)				ENOG410Y65V(S:Function unknown)	ENOG410Y65V(Retrotransposon protein)
MSTRG.14313			240	1.7467	0	1.9233	0	0.98	KAH9293625.1(hypothetical protein KI387_041172, partial [Taxus chinensis])					ENOG410Z7Z7(S:Function unknown)	ENOG410Z7Z7(Pentatricopeptide repeat-containing protein)		sp|Q7Y211|PP285_ARATH(Pentatricopeptide repeat-containing protein At3g57430, chloroplastic OS=Arabidopsis thaliana OX=3702 GN=PCMP-H81 PE=2 SV=2)
MSTRG.14315			2063	1.9033	2.2767	1.76	2.34	1.5967	GLJ53561.1(hypothetical protein SUGI_1142540 [Cryptomeria japonica])	GO:0016020(cellular_component:membrane); GO:0008270(molecular_function:zinc ion binding); GO:0016616(molecular_function:oxidoreductase activity, acting on the CH-OH group of donors, NAD or NADP as acceptor)	K00008	SORD, gutB	map00040(Pentose and glucuronate interconversions); map00051(Fructose and mannose metabolism)	COG1063(E:Amino acid transport and metabolism)	COG1063(Dehydrogenase)	PF00107.30(ADH_zinc_N:Zinc-binding dehydrogenase)	sp|Q1PSI9|IDND_VITVI(L-idonate 5-dehydrogenase OS=Vitis vinifera OX=29760 GN=VIT_16s0100g00290 PE=1 SV=2)
MSTRG.14330			1103	0.0433	2.72	0.1433	0.68	0.3667
MSTRG.14331			748	0.0733	19.59	0.1	4.4933	1.98
MSTRG.14338			1194	0.4933	0.3467	0.1567	0.42	0.28								PF01535.24(PPR:PPR repeat)
MSTRG.14342			332	3.55	2.1733	5.03	5.5467	4.2467	KAH9328999.1(hypothetical protein KI387_001107 [Taxus chinensis])	GO:0006310(biological_process:DNA recombination); GO:0000723(biological_process:telomere maintenance); GO:0006281(biological_process:DNA repair); GO:0016887(molecular_function:ATPase activity); GO:0003678(molecular_function:DNA helicase activity); GO:0005524(molecular_function:ATP binding)				ENOG411224A(S:Function unknown); ENOG410ZM69(S:Function unknown); COG0507(L:Replication, recombination and repair); ENOG410ZRBA(S:Function unknown); ENOG411206Y(S:Function unknown)	ENOG411224A(-); ENOG410ZM69(-); COG0507(exodeoxyribonuclease v alpha); ENOG410ZRBA(-); ENOG411206Y(transposon protein)	PF20209.2(DUF6570:Domain of unknown function (DUF6570))
MSTRG.14349			275	1.5067	0.6867	4.9133	2.1567	0	KAH9287876.1(hypothetical protein KI387_031993, partial [Taxus chinensis])								sp|A0A290U7C4|ROQ1_NICBE(Disease resistance protein Roq1 OS=Nicotiana benthamiana OX=4100 GN=ROQ1 PE=1 SV=1)
MSTRG.14353			346	0	0	0.3267	0.2733	0.35	KAH9292076.1(hypothetical protein KI387_042735, partial [Taxus chinensis])
MSTRG.14354			1086	7.88	0.19	21.53	3.7233	10.0633	KAH9288614.1(hypothetical protein KI387_032731 [Taxus chinensis])
MSTRG.14372			4509	2.8033	2.6267	2.2267	2.4	3.13	KAH9287824.1(hypothetical protein KI387_031941 [Taxus chinensis])	GO:0043231(cellular_component:intracellular membrane-bounded organelle); GO:0003723(molecular_function:RNA binding); GO:0009451(biological_process:RNA modification)				ENOG410Z7Z7(S:Function unknown)	ENOG410Z7Z7(Pentatricopeptide repeat-containing protein)	PF13041.10(PPR_2:PPR repeat family); PF01535.24(PPR:PPR repeat); PF13812.10(PPR_3:Pentatricopeptide repeat domain); PF12854.11(PPR_1:PPR repeat); PF20431.2(E_motif:E motif)	sp|Q9FLZ9|PP405_ARATH(Pentatricopeptide repeat-containing protein At5g39350 OS=Arabidopsis thaliana OX=3702 GN=PCMP-E16 PE=2 SV=1)
MSTRG.1438			666	7.5233	5.2733	12.0667	7.2433	8.56
MSTRG.14380			271	4.48	1.27	3.3867	1.1933	1.1167	GLJ24581.1(hypothetical protein SUGI_0469720 [Cryptomeria japonica])
MSTRG.14381			352	0	0	0.88	0	0	KAH9289307.1(hypothetical protein KI387_033424, partial [Taxus chinensis])	GO:0004252(molecular_function:serine-type endopeptidase activity); GO:0006508(biological_process:proteolysis)				COG1404(O:Posttranslational modification, protein turnover, chaperones)	COG1404(peptidase (S8 and S53, subtilisin, kexin, sedolisin)	PF02225.26(PA:PA domain)	sp|Q9LUM3|SBT15_ARATH(Subtilisin-like protease SBT1.5 OS=Arabidopsis thaliana OX=3702 GN=SBT1.5 PE=2 SV=1)
MSTRG.14382			223	0	0	0	0	0	KAH9329663.1(hypothetical protein KI387_001771 [Taxus chinensis])	GO:0004252(molecular_function:serine-type endopeptidase activity); GO:0006508(biological_process:proteolysis)				COG1404(O:Posttranslational modification, protein turnover, chaperones)	COG1404(peptidase (S8 and S53, subtilisin, kexin, sedolisin)	PF02225.26(PA:PA domain)	sp|O49607|SBT16_ARATH(Subtilisin-like protease SBT1.6 OS=Arabidopsis thaliana OX=3702 GN=SBT1.6 PE=2 SV=1)
MSTRG.14383			820	2.1333	1.0167	2.3167	1.47	1.6167	XP_057828955.1(putative pentatricopeptide repeat-containing protein At3g23330 isoform X2 [Cryptomeria japonica])	GO:0009451(biological_process:RNA modification); GO:0008270(molecular_function:zinc ion binding); GO:0003723(molecular_function:RNA binding)				ENOG410Z7Z7(S:Function unknown)	ENOG410Z7Z7(Pentatricopeptide repeat-containing protein)	PF20431.2(E_motif:E motif); PF20430.2(Eplus_motif:E+ motif)	sp|Q7Y211|PP285_ARATH(Pentatricopeptide repeat-containing protein At3g57430, chloroplastic OS=Arabidopsis thaliana OX=3702 GN=PCMP-H81 PE=2 SV=2)
MSTRG.14384			3225	1.84	0.7433	1.4933	1.59	2.0933	XP_057828954.1(pentatricopeptide repeat-containing protein At3g12770-like isoform X1 [Cryptomeria japonica])					ENOG410Z7Z7(S:Function unknown)	ENOG410Z7Z7(Pentatricopeptide repeat-containing protein)	PF13041.10(PPR_2:PPR repeat family); PF01535.24(PPR:PPR repeat); PF12854.11(PPR_1:PPR repeat); PF13812.10(PPR_3:Pentatricopeptide repeat domain); PF20431.2(E_motif:E motif); PF17177.8(PPR_long:Pentacotripeptide-repeat region of PRORP); PF20430.2(Eplus_motif:E+ motif)	sp|Q9LW63|PP251_ARATH(Putative pentatricopeptide repeat-containing protein At3g23330 OS=Arabidopsis thaliana OX=3702 GN=PCMP-H32 PE=3 SV=1)
MSTRG.14385			2365	1.18	1.5033	0.75	1.49	1.22	XP_057828968.1(uncharacterized protein LOC131040127 [Cryptomeria japonica])					ENOG410Z7Z7(S:Function unknown)	ENOG410Z7Z7(Pentatricopeptide repeat-containing protein)	PF13041.10(PPR_2:PPR repeat family); PF01535.24(PPR:PPR repeat); PF14432.10(DYW_deaminase:DYW family of nucleic acid deaminases); PF12854.11(PPR_1:PPR repeat); PF13812.10(PPR_3:Pentatricopeptide repeat domain); PF20431.2(E_motif:E motif); PF17177.8(PPR_long:Pentacotripeptide-repeat region of PRORP); PF20430.2(Eplus_motif:E+ motif)	sp|Q3E6Q1|PPR32_ARATH(Pentatricopeptide repeat-containing protein At1g11290, chloroplastic OS=Arabidopsis thaliana OX=3702 GN=PCMP-H40 PE=2 SV=1)
MSTRG.14387			487	1.39	1.4667	2.45	1.6933	1.7667
MSTRG.14388			218	6.9967	2.5	5.2733	3.57	0
MSTRG.14389			389	0.65	0.36	1.4133	2.7633	0.7933
MSTRG.14393			310	0	0.36	0.6867	2.5867	1.28
MSTRG.14394			260	3.27	0.7733	1.3367	2.4467	2.0567
MSTRG.1440			829	22.1933	8.6267	24.13	18.0367	26.0967	KAH9308324.1(hypothetical protein KI387_036235, partial [Taxus chinensis])	GO:0005975(biological_process:carbohydrate metabolic process); GO:0030246(molecular_function:carbohydrate binding); GO:0004553(molecular_function:hydrolase activity, hydrolyzing O-glycosyl compounds)	K05546	GANAB	map00510(N-Glycan biosynthesis); map04141(Protein processing in endoplasmic reticulum)	COG1501(G:Carbohydrate transport and metabolism)	COG1501(hydrolase, family 31)		sp|B9F676|GLU2A_ORYSJ(Probable glucan 1,3-alpha-glucosidase OS=Oryza sativa subsp. japonica OX=39947 GN=Os03g0216600 PE=3 SV=1)
MSTRG.14403			302	0	0	2.2267	0	0	KAH9291547.1(hypothetical protein KI387_043260 [Taxus chinensis])							PF00560.37(LRR_1:Leucine Rich Repeat); PF13855.10(LRR_8:Leucine rich repeat); PF12799.11(LRR_4:Leucine Rich repeats (2 copies))
MSTRG.14412			698	0.37	0.3	0.1333	0.4433	0.2533
MSTRG.14420			561	0.5967	1.5	1.8967	1.68	2.3667	KAH9289374.1(hypothetical protein KI387_033491 [Taxus chinensis])		K02974	RP-S24e, RPS24	map03010(Ribosome)	COG2004(J:Translation, ribosomal structure and biogenesis)	COG2004(40S ribosomal protein S24)	PF01282.23(Ribosomal_S24e:Ribosomal protein S24e)	sp|Q9SS17|RS241_ARATH(Small ribosomal subunit protein eS24z OS=Arabidopsis thaliana OX=3702 GN=RPS24A PE=2 SV=1)
MSTRG.14423			578	4.3733	4.1833	5.13	6.3667	6.5767
MSTRG.14424			1010	3.8	10.6967	5.15	5.79	7.0567	KAH9321316.1(hypothetical protein KI387_015955, partial [Taxus chinensis])
MSTRG.14430			1223	0.38	0.69	0.9667	0.02	0.8133	KAH9319039.1(hypothetical protein KI387_020808, partial [Taxus chinensis])
MSTRG.14436			830	0.1933	0	0.7567	0.04	0.77	KAH9287805.1(hypothetical protein KI387_031922, partial [Taxus chinensis])	GO:0022857(molecular_function:transmembrane transporter activity); GO:0016020(cellular_component:membrane); GO:0055085(biological_process:transmembrane transport); GO:0015293(molecular_function:symporter activity); GO:0051119(molecular_function:sugar transmembrane transporter activity)	K03444	ERD6, ESL1		ENOG410XNQK(G:Carbohydrate transport and metabolism)	ENOG410XNQK(Transporter)	PF00083.28(Sugar_tr:Sugar (and other) transporter)	sp|Q9FRL3|ERDL6_ARATH(Sugar transporter ERD6-like 6 OS=Arabidopsis thaliana OX=3702 GN=At1g75220 PE=1 SV=1)
MSTRG.14437			1851	1.56	1.2067	1.19	1.38	2.0533	KAH9295631.1(hypothetical protein KI387_039219, partial [Taxus chinensis])
MSTRG.14442			532	2.8633	0.44	6.9267	0.2333	0.3133
MSTRG.14449			1038	0.09	0.0267	2.5933	1.68	13.26	GLJ12680.1(hypothetical protein SUGI_0195700 [Cryptomeria japonica])
MSTRG.14457			862	3.07	0.78	2.5867	2.1933	1.7267	KAH9313689.1(hypothetical protein KI387_022316, partial [Taxus chinensis])
MSTRG.14458			508	1.7867	0	2.1767	0.26	0.7733	KAH9311292.1(hypothetical protein KI387_026327, partial [Taxus chinensis])	GO:0015031(biological_process:protein transport); GO:0016020(cellular_component:membrane); GO:0035673(molecular_function:oligopeptide transmembrane transporter activity)				ENOG410XNZC(S:Function unknown)	ENOG410XNZC(oligo-peptide transporter)	PF03169.19(OPT:OPT oligopeptide transporter protein)	sp|O82485|OPT7_ARATH(Oligopeptide transporter 7 OS=Arabidopsis thaliana OX=3702 GN=OPT7 PE=2 SV=1)
MSTRG.1446			304	0	0	4.2567	0	0
MSTRG.14466			465	0.68	0.48	0.62	0.1033	1.1467
MSTRG.14471			1342	1.3133	0.9333	0.8167	1.3367	1.46	KAH9295953.1(hypothetical protein KI387_039541 [Taxus chinensis])					ENOG410YUP9(S:Function unknown)	ENOG410YUP9(Endonuclease Exonuclease phosphatase)
MSTRG.14486			332	0	0	0	0	0
MSTRG.14488			553	0.6133	0.5567	0.4933	0.2967	0.6633
MSTRG.14508			209	0	0	4.6433	0	0	KAH9320546.1(hypothetical protein KI387_015185 [Taxus chinensis])							PF17402.6(DUF5408:Family of unknown function (DUF5408))
MSTRG.1451			367	0.1633	2.9067	1.73	1.77	0.79
MSTRG.14523			214	20.8567	1.8067	31.3233	13.66	14.5667
MSTRG.14524			532	0.07	0.4033	0.0667	0.1567	0
MSTRG.14525			231	2.1133	10.03	2.49	9.7767	7.17	KAH9296405.1(hypothetical protein KI387_039993, partial [Taxus chinensis])
MSTRG.14545			597	1.7367	8.5033	1.2133	5.7333	0.46	KAH9304584.1(hypothetical protein KI387_008988, partial [Taxus chinensis])
MSTRG.14549			369	1.3767	0.68	0.1667	3.52	0.55
MSTRG.14554			935	2.0833	4.64	2.2667	2.9	3.1667	KAH9330560.1(hypothetical protein KI387_002668 [Taxus chinensis])					COG2801(L:Replication, recombination and repair); ENOG410XS4D(S:Function unknown)	COG2801(Retrotransposon protein); ENOG410XS4D(Retrotransposon protein)	PF07727.18(RVT_2:Reverse transcriptase (RNA-dependent DNA polymerase))	sp|Q9ZT94|POLR2_ARATH(Retrovirus-related Pol polyprotein from transposon RE2 OS=Arabidopsis thaliana OX=3702 GN=RE2 PE=4 SV=1)
MSTRG.14555			425	0.8867	1.41	0.7233	0.9533	2.5833
MSTRG.14556			349	1.12	1.73	1.58	2.1033	1.34
MSTRG.14557			362	0.33	0.4767	0.4067	1.86	1.3833	KAH9326481.1(hypothetical protein KI387_006659, partial [Taxus chinensis])
MSTRG.14558			256	0.54	0.9733	0	5.4933	2.8833
MSTRG.14561			365	0.32	0	0.1933	1.7567	2.1267
MSTRG.14562			1148	0.02	0.0533	0.06	0.0233	0.3667
MSTRG.14569			487	1.2267	0.8067	0.3367	0.4867	1.8767
MSTRG.14572			229	0	1.89	1.3933	1.39	12.6267	GLJ46430.1(hypothetical protein SUGI_0978490 [Cryptomeria japonica])
MSTRG.14575			207	0	0	2.1833	2.3933	0
MSTRG.14579			350	0.77	1.4833	1.13	3.4867	2.5067
MSTRG.14580			1689	15.73	24.3033	7.2133	19.2533	25.12	KAH9287583.1(hypothetical protein KI387_031700, partial [Taxus chinensis])
MSTRG.14583			2082	17.8633	14.22	11.2633	19.8133	26.5867
MSTRG.14585			614	0.94	1.4967	0.3167	1.2867	0.6367
MSTRG.14590			1271	2.0033	1.89	1.02	2.0833	2.1467
MSTRG.14598			1342	1.2967	0.9167	0.9667	1.1767	1.1167	KAH9310183.1(hypothetical protein KI387_038094 [Taxus chinensis])					COG2801(L:Replication, recombination and repair); ENOG410XS4D(S:Function unknown)	COG2801(Retrotransposon protein); ENOG410XS4D(Retrotransposon protein)	PF14223.10(Retrotran_gag_2:gag-polypeptide of LTR copia-type)	sp|P10978|POLX_TOBAC(Retrovirus-related Pol polyprotein from transposon TNT 1-94 OS=Nicotiana tabacum OX=4097 PE=2 SV=1)
MSTRG.14605			208	0	0	0	0	0	KAH9292152.1(hypothetical protein KI387_042661, partial [Taxus chinensis])
MSTRG.14606			900	0.5667	2.0967	0.72	1.7967	2.2267	KAH9290905.1(hypothetical protein KI387_035022, partial [Taxus chinensis])
MSTRG.14616			3996	2.43	1.9567	2.23	2.9167	3.9633	KAH9322718.1(hypothetical protein KI387_017357, partial [Taxus chinensis])					ENOG41121N2(O:Posttranslational modification, protein turnover, chaperones)	ENOG41121N2(zinc ion binding)	PF13639.10(zf-RING_2:Ring finger domain); PF12678.11(zf-rbx1:RING-H2 zinc finger domain)	sp|Q9C7I1|ATL34_ARATH(RING-H2 finger protein ATL34 OS=Arabidopsis thaliana OX=3702 GN=ATL34 PE=2 SV=1)
MSTRG.14617			455	1.5033	0	2.4667	0	0
MSTRG.14618			589	66.4333	55.12	45.77	64.7233	53.3067	KAH9292576.1(hypothetical protein KI387_042236, partial [Taxus chinensis])	GO:0006069(biological_process:ethanol oxidation); GO:0106322(deleted:old GO); GO:0008270(molecular_function:zinc ion binding); GO:0051903(molecular_function:S-(hydroxymethyl)glutathione dehydrogenase activity); GO:0106321(deleted:old GO)	K00121	frmA, ADH5, adhC	map00010(Glycolysis / Gluconeogenesis); map00071(Fatty acid degradation); map00350(Tyrosine metabolism); map00620(Pyruvate metabolism)	COG1062(C:Energy production and conversion)	COG1062(alcohol dehydrogenase)	PF00107.30(ADH_zinc_N:Zinc-binding dehydrogenase); PF13602.10(ADH_zinc_N_2:Zinc-binding dehydrogenase)	sp|Q96533|ADHX_ARATH(Alcohol dehydrogenase class-3 OS=Arabidopsis thaliana OX=3702 GN=ADH2 PE=1 SV=2)
MSTRG.14619			421	2.63	3.91	10.7933	1.6733	2.0533
MSTRG.14620			239	1.7133	7.72	10.2067	4.9067	11.0467
MSTRG.14621			3746	17.55	2.5667	3.6	14.1067	2.5433	KAH9289951.1(hypothetical protein KI387_034068, partial [Taxus chinensis])					ENOG4112BMQ(S:Function unknown); COG4886(S:Function unknown)	ENOG4112BMQ(TMV resistance protein N-like); COG4886(leucine Rich Repeat)	PF00931.26(NB-ARC:NB-ARC domain); PF12799.11(LRR_4:Leucine Rich repeats (2 copies)); PF13855.10(LRR_8:Leucine rich repeat); PF13191.10(AAA_16:AAA ATPase domain); PF00004.33(AAA:ATPase family associated with various cellular activities (AAA)); PF20720.1(nSTAND3:Novel STAND NTPase 3)	sp|A0A290U7C4|ROQ1_NICBE(Disease resistance protein Roq1 OS=Nicotiana benthamiana OX=4100 GN=ROQ1 PE=1 SV=1)
MSTRG.14622			2053	4.0233	2.1633	6.0133	4.0867	6.5533	GLJ39160.1(hypothetical protein SUGI_0797980 [Cryptomeria japonica])	GO:0006633(biological_process:fatty acid biosynthetic process); GO:0000036(molecular_function:ACP phosphopantetheine attachment site binding involved in fatty acid biosynthetic process); GO:0016297(molecular_function:acyl-[acyl-carrier-protein] hydrolase activity); GO:0009507(cellular_component:chloroplast)	K10781	FATB	map00061(Fatty acid biosynthesis)	COG3884(I:Lipid transport and metabolism)	COG3884(acyl-ACP thioesterase)	PF01643.21(Acyl-ACP_TE:Acyl-ACP thioesterase N-terminal domain)	sp|G3ESV0|FATB2_CUPVI(Acyl-[acyl-carrier-protein] hydrolase FATB2, chloroplastic (Fragment) OS=Cuphea viscosissima OX=857185 GN=FATB2 PE=1 SV=1)
MSTRG.14623			1029	1.9167	1.5233	2.84	1.8667	2.9733	KAH9320449.1(hypothetical protein KI387_015088 [Taxus chinensis])	GO:0046577(molecular_function:long-chain-alcohol oxidase activity); GO:0016020(cellular_component:membrane); GO:0050660(molecular_function:flavin adenine dinucleotide binding)	K17756	FAO3		COG2303(E:Amino acid transport and metabolism)	COG2303(oxidoreductase)	PF05199.17(GMC_oxred_C:GMC oxidoreductase)	sp|O65709|FAO4A_ARATH(Long-chain-alcohol oxidase FAO4A OS=Arabidopsis thaliana OX=3702 GN=FAO4A PE=3 SV=2)
MSTRG.14624			228	2.1733	0	1.4267	2.0933	3.9867
MSTRG.14625			1025	27.5233	27.6867	15.7767	29.8967	30.0667	KAH9317960.1(hypothetical protein KI387_019729 [Taxus chinensis])	GO:0016607(cellular_component:nuclear speck); GO:0005634(cellular_component:nucleus); GO:0046872(molecular_function:metal ion binding); GO:0008380(biological_process:RNA splicing); GO:0005681(cellular_component:spliceosomal complex); GO:0006397(biological_process:mRNA processing)	K24827	SCNM1		ENOG4112DAT(S:Function unknown)	ENOG4112DAT(Sodium channel modifier 1)	PF15805.9(SCNM1_acidic:Acidic C-terminal region of sodium channel modifier 1 SCNM1)
MSTRG.14626			464	2.3933	0.77	4.3	0.6767	3.5233
MSTRG.14627			10199	0.5667	2.24	0.1867	1.3967	0.8767	YP_010593542.1(Sec-independent protein translocase protein [Taxus chinensis])	GO:0016020(cellular_component:membrane); GO:0005739(cellular_component:mitochondrion)				ENOG410YM0I(S:Function unknown)	ENOG410YM0I(Sec-independent protein translocase protein (TatC))	PF00902.22(TatC:Sec-independent protein translocase protein (TatC)); PF00416.26(Ribosomal_S13:Ribosomal protein S13/S18)	sp|P93312|YMF16_ARATH(Uncharacterized tatC-like protein ymf16 OS=Arabidopsis thaliana OX=3702 GN=YMF16 PE=2 SV=3)
MSTRG.14628			5284	1.63	4.7633	0.94	2.5167	1.77	YP_010593545.1(ribosomal protein S3 [Taxus chinensis])	GO:0005840(cellular_component:ribosome); GO:1990904(cellular_component:ribonucleoprotein complex); GO:0005739(cellular_component:mitochondrion); GO:0003735(molecular_function:structural constituent of ribosome); GO:0003723(molecular_function:RNA binding); GO:0006412(biological_process:translation)	K02982	RP-S3, rpsC	map03010(Ribosome)	COG0092(J:Translation, ribosomal structure and biogenesis)	COG0092(Binds the lower part of the 30S subunit head. Binds mRNA in the 70S ribosome, positioning it for translation (By similarity))	PF00189.24(Ribosomal_S3_C:Ribosomal protein S3, C-terminal domain); PF00499.24(Oxidored_q3:NADH-ubiquinone/plastoquinone oxidoreductase chain 6); PF00203.25(Ribosomal_S19:Ribosomal protein S19); PF00252.22(Ribosomal_L16:Ribosomal protein L16p/L10e)	sp|Q04716|RT03_PETHY(Small ribosomal subunit protein uS3m OS=Petunia hybrida OX=4102 GN=YRPS3 PE=2 SV=1)
MSTRG.14629			8569	0.2467	1.09	0.0467	0.5833	0.23
MSTRG.14630			2203	2.0233	4.7833	0.8867	2.69	2.87	KAH9308334.1(hypothetical protein KI387_036245, partial [Taxus chinensis])	GO:0008137(molecular_function:NADH dehydrogenase (ubiquinone) activity); GO:0016020(cellular_component:membrane); GO:0042773(biological_process:ATP synthesis coupled electron transport); GO:0005739(cellular_component:mitochondrion)				COG1008(C:Energy production and conversion)	COG1008(subunit m)	PF00420.28(Oxidored_q2:NADH-ubiquinone/plastoquinone oxidoreductase chain 4L)	sp|P93313|NU4M_ARATH(NADH-ubiquinone oxidoreductase chain 4 OS=Arabidopsis thaliana OX=3702 GN=ND4 PE=1 SV=3)
MSTRG.14631			842	5.6267	46.9133	0.5667	26.9233	1.1633	KAH9327221.1(hypothetical protein KI387_007399 [Taxus chinensis])					ENOG410Z7Z7(S:Function unknown)	ENOG410Z7Z7(Pentatricopeptide repeat-containing protein)	PF01535.24(PPR:PPR repeat)	sp|Q9FLX6|PP430_ARATH(Pentatricopeptide repeat-containing protein At5g52850, chloroplastic OS=Arabidopsis thaliana OX=3702 GN=PCMP-H31 PE=2 SV=1)
MSTRG.14632			1870	1.5333	26.6367	0.32	8.5733	0.3533	KAH9322385.1(hypothetical protein KI387_017024 [Taxus chinensis])	GO:0008757(molecular_function:S-adenosylmethionine-dependent methyltransferase activity); GO:0016020(cellular_component:membrane); GO:0032259(biological_process:methylation)				ENOG4111868(S:Function unknown)	ENOG4111868(Pfam:DUF248)		sp|Q8RWB7|PMT12_ARATH(Probable methyltransferase At1g29790 OS=Arabidopsis thaliana OX=3702 GN=CLSC5 PE=2 SV=1)
MSTRG.14633			721	2.36	0.89	4.08	1.16	1.62	KAH9328532.1(hypothetical protein KI387_000640 [Taxus chinensis])					ENOG4111IKT(S:Function unknown)	ENOG4111IKT(DNA-binding protein-related)		sp|O49453|Y4844_ARATH(Uncharacterized protein At4g28440 OS=Arabidopsis thaliana OX=3702 GN=At4g28440 PE=1 SV=1)
MSTRG.14634			204	20.8	6.5867	30.59	7.84	4.7067	KAH9303689.1(hypothetical protein KI387_008093 [Taxus chinensis])
MSTRG.14635			974	5.03	1.3667	6.6833	3.1733	4.63	KAH9328532.1(hypothetical protein KI387_000640 [Taxus chinensis])	GO:0005794(cellular_component:Golgi apparatus); GO:0016020(cellular_component:membrane); GO:0016757(molecular_function:transferase activity, transferring glycosyl groups); GO:0000139(cellular_component:Golgi membrane)	K20889	IRX7, FRA8, F8H					sp|Q6NMM8|F8H_ARATH(Probable glucuronoxylan glucuronosyltransferase F8H OS=Arabidopsis thaliana OX=3702 GN=F8H PE=2 SV=1)
MSTRG.14636			725	3.7633	0.1967	9.22	0.7667	0.4267	KAH9328532.1(hypothetical protein KI387_000640 [Taxus chinensis])	GO:0005794(cellular_component:Golgi apparatus); GO:0016020(cellular_component:membrane); GO:0016757(molecular_function:transferase activity, transferring glycosyl groups); GO:0000139(cellular_component:Golgi membrane)	K20889	IRX7, FRA8, F8H		ENOG4111IKT(S:Function unknown)	ENOG4111IKT(DNA-binding protein-related)		sp|Q6NMM8|F8H_ARATH(Probable glucuronoxylan glucuronosyltransferase F8H OS=Arabidopsis thaliana OX=3702 GN=F8H PE=2 SV=1)
MSTRG.14637			928	6.34	0.1533	16.9	1.43	2.36	KAH9328532.1(hypothetical protein KI387_000640 [Taxus chinensis])					ENOG4111IKT(S:Function unknown)	ENOG4111IKT(DNA-binding protein-related)		sp|O49453|Y4844_ARATH(Uncharacterized protein At4g28440 OS=Arabidopsis thaliana OX=3702 GN=At4g28440 PE=1 SV=1)
MSTRG.14638			472	6.21	0.2033	3.18	4.04	6.88
MSTRG.14639			328	2.8067	2.1667	4.2767	6.3933	2.4233
MSTRG.14640			546	6.5367	4.6833	4.3433	3.82	5.6533	KAH9329822.1(hypothetical protein KI387_001930, partial [Taxus chinensis])	GO:0016020(cellular_component:membrane)	K03873	ELOB, TCEB2	map04120(Ubiquitin mediated proteolysis)	ENOG4111UGJ(K:Transcription)	ENOG4111UGJ(Transcription elongation factor B (SIII), polypeptide 2 (18kDa, elongin B))	PF00240.27(ubiquitin:Ubiquitin family)
MSTRG.14641			1163	4.5133	1.77	3.2333	3.5667	2.7467	KAH9314805.1(hypothetical protein KI387_023432 [Taxus chinensis])	GO:0003950(molecular_function:NAD+ ADP-ribosyltransferase activity); GO:0004386(molecular_function:helicase activity)				COG0666(S:Function unknown); ENOG4111U02(S:Function unknown); ENOG410Y6GM(S:Function unknown); COG2092(J:Translation, ribosomal structure and biogenesis)	COG0666(Ankyrin Repeat); ENOG4111U02(Poly(ADP-ribose) polymerase catalytic domain); ENOG410Y6GM(Poly(ADP-ribose) polymerase catalytic domain); COG2092(Promotes the exchange of GDP for GTP in EF-1-alpha GDP, thus allowing the regeneration of EF-1-alpha GTP that could then be used to form the ternary complex EF-1-alpha GTP AAtRNA (By similarity))	PF00644.24(PARP:Poly(ADP-ribose) polymerase catalytic domain)	sp|Q6PFX9|TNKS1_MOUSE(Poly [ADP-ribose] polymerase tankyrase-1 OS=Mus musculus OX=10090 GN=Tnks PE=1 SV=1)
MSTRG.14642			559	4.6833	4.1867	7.2933	4.91	9.5233
MSTRG.14643			653	0	0.07	0.2067	0.1867	1.5433	KAG6675228.1(hypothetical protein I3842_15G091100 [Carya illinoinensis])					ENOG410ZQPG(S:Function unknown); ENOG4111K5V(S:Function unknown)	ENOG410ZQPG(-); ENOG4111K5V(Reverse transcriptase (RNA-dependent DNA polymerase))
MSTRG.14644			311	0.1267	0	0	0	0.4133	CAA7015659.1(unnamed protein product, partial [Microthlaspi erraticum])								sp|Q3E811|RRT15_YEAST(Regulator of rDNA transcription protein 15 OS=Saccharomyces cerevisiae (strain ATCC 204508 / S288c) OX=559292 GN=RRT15 PE=3 SV=1)
MSTRG.14645			1911	2.7667	1.48	2.04	3.2233	3.05
MSTRG.14646			234	21.5667	0	20.8	0	3.3667	KAJ3668749.1(hypothetical protein LUZ60_017810 [Juncus effusus])					ENOG410Y6RQ(S:Function unknown); ENOG4111JHC(S:Function unknown)	ENOG410Y6RQ(-); ENOG4111JHC(senescence-associated protein)
MSTRG.14647			655	15.91	14.0733	15.9267	14.4733	13.6633	XP_057838469.1(uncharacterized protein LOC131048518 [Cryptomeria japonica])					ENOG410ZGWR(S:Function unknown); ENOG410Z6EX(S:Function unknown)	ENOG410ZGWR(-); ENOG410Z6EX(-)
MSTRG.14648			751	0.1367	0.05	0.4033	0.1033	0.5933	PHT26157.1(Regulator of rDNA transcription protein 15 [Capsicum baccatum])					ENOG4111SG9(S:Function unknown); ENOG4111JHC(S:Function unknown)	ENOG4111SG9(Reverse transcriptase (RNA-dependent DNA polymerase)); ENOG4111JHC(senescence-associated protein)		sp|Q8TGM7|ART2_YEAST(Putative uncharacterized protein ART2 OS=Saccharomyces cerevisiae (strain ATCC 204508 / S288c) OX=559292 GN=ART2 PE=5 SV=1)
MSTRG.14649			934	0.2467	0.08	0.15	0.0933	0.1967	KAH9290998.1(hypothetical protein KI387_035115, partial [Taxus chinensis])	GO:0043457(biological_process:regulation of cellular respiration)				ENOG410XZB8(S:Function unknown)	ENOG410XZB8(-)
MSTRG.14650			1245	11.1767	8.9933	24.9133	8.1767	21.1033	XP_052880932.1(uncharacterized protein LOC128288931 [Gossypium arboreum])					ENOG410Y1YS(S:Function unknown); ENOG4111JHC(S:Function unknown)	ENOG410Y1YS(-); ENOG4111JHC(senescence-associated protein)		sp|Q6CQE5|TAR1_KLULA(Protein TAR1 OS=Kluyveromyces lactis (strain ATCC 8585 / CBS 2359 / DSM 70799 / NBRC 1267 / NRRL Y-1140 / WM37) OX=284590 GN=TAR1-A PE=4 SV=2)
MSTRG.14651			3386	5.8033	6.37	11.2167	8.5967	14.8367	KAB2626308.1(hypothetical protein D8674_017968 [Pyrus ussuriensis x Pyrus communis])					ENOG410Y1GU(S:Function unknown)	ENOG410Y1GU(-)
MSTRG.14652			1945	0.0867	0.07	0.33	0.1033	0.1533
MSTRG.14653			2990	9.69	6.3967	19.7033	7.86	25.0033	KAB2626308.1(hypothetical protein D8674_017968 [Pyrus ussuriensis x Pyrus communis])					ENOG410Y1GU(S:Function unknown)	ENOG410Y1GU(-)
MSTRG.14654			1479	11.1133	11.4233	0	12.7767	5.57	KAH9327627.1(hypothetical protein KI387_007805 [Taxus chinensis])	GO:0016117(biological_process:carotenoid biosynthetic process); GO:0031969(cellular_component:chloroplast membrane); GO:0005506(molecular_function:iron ion binding); GO:0016491(molecular_function:oxidoreductase activity)	K15746	crtZ	map00906(Carotenoid biosynthesis)	ENOG4111G77(S:Function unknown)	ENOG4111G77(Beta-carotene hydroxylase)	PF04116.17(FA_hydroxylase:Fatty acid hydroxylase)	sp|O49814|BCH2_CAPAN(Beta-carotene hydroxylase 2, chloroplastic OS=Capsicum annuum OX=4072 GN=CA2 PE=1 SV=2)
MSTRG.14655			425	0.5967	0.5467	0.58	1.0733	0.4667	KAH9327276.1(hypothetical protein KI387_007454, partial [Taxus chinensis])	GO:0004356(molecular_function:glutamate-ammonia ligase activity); GO:0016787(molecular_function:hydrolase activity); GO:0006542(biological_process:glutamine biosynthetic process)				COG2159(S:Function unknown)	COG2159(amidohydrolase 2)
MSTRG.14656			611	4.5633	4.4867	5.3433	5.3133	4.19	GLJ05082.1(hypothetical protein SUGI_0010600 [Cryptomeria japonica])	GO:0004356(molecular_function:glutamate-ammonia ligase activity); GO:0016787(molecular_function:hydrolase activity); GO:0006542(biological_process:glutamine biosynthetic process)				COG2159(S:Function unknown)	COG2159(amidohydrolase 2)
MSTRG.14657			1076	0.5667	0.4567	43.4167	9.5933	1.5833	KAH9293292.1(hypothetical protein KI387_041503, partial [Taxus chinensis])					ENOG410YR17(S:Function unknown)	ENOG410YR17(-)	PF14009.10(PADRE:PADRE domain)
MSTRG.14658			512	0	0	1.8467	0	0	GLJ05067.1(hypothetical protein SUGI_0010450 [Cryptomeria japonica])
MSTRG.14659			475	0.5	1.6633	19.8	12.5	0.6067	KAH9293292.1(hypothetical protein KI387_041503, partial [Taxus chinensis])					ENOG410YR17(S:Function unknown)	ENOG410YR17(-)	PF14009.10(PADRE:PADRE domain)
MSTRG.1466			207	0	0	0	0	0
MSTRG.14660			588	0.1533	0.45	9.2167	2.9133	0.13	KAH9327277.1(hypothetical protein KI387_007455, partial [Taxus chinensis])							PF14009.10(PADRE:PADRE domain)
MSTRG.14661			583	0.2333	0.0267	17.2667	4.3	0.28	KAH9327277.1(hypothetical protein KI387_007455, partial [Taxus chinensis])							PF14009.10(PADRE:PADRE domain)
MSTRG.14662			1049	84.75	39.8267	72.0867	55.5933	73.6167	KAH9329877.1(hypothetical protein KI387_001985, partial [Taxus chinensis])	GO:0008757(molecular_function:S-adenosylmethionine-dependent methyltransferase activity)				ENOG410XNZZ(S:Function unknown)	ENOG410XNZZ(methyltransferase like 13)	PF08241.16(Methyltransf_11:Methyltransferase domain); PF13847.10(Methyltransf_31:Methyltransferase domain); PF13649.10(Methyltransf_25:Methyltransferase domain); PF08242.16(Methyltransf_12:Methyltransferase domain)	sp|P0DPD7|EFMT4_HUMAN(EEF1A lysine methyltransferase 4 OS=Homo sapiens OX=9606 GN=EEF1AKMT4 PE=1 SV=1)
MSTRG.14663			1458	31.8567	21.75	33.9333	27.7967	31.4533	KAH9327034.1(hypothetical protein KI387_007212, partial [Taxus chinensis])	GO:0003723(molecular_function:RNA binding)	K14838	NOP15		ENOG4111NF9(S:Function unknown)	ENOG4111NF9(MKI67 (FHA domain) interacting nucleolar phosphoprotein)		sp|Q9BYG3|MK67I_HUMAN(MKI67 FHA domain-interacting nucleolar phosphoprotein OS=Homo sapiens OX=9606 GN=NIFK PE=1 SV=1)
MSTRG.14664			634	79.59	51.5733	70.6333	68.6867	52.6367	KAH9315620.1(hypothetical protein KI387_024247, partial [Taxus chinensis])	GO:0000463(biological_process:maturation of LSU-rRNA from tricistronic rRNA transcript (SSU-rRNA, 5.8S rRNA, LSU-rRNA)); GO:0003723(molecular_function:RNA binding); GO:0005730(cellular_component:nucleolus)	K14838	NOP15		ENOG4111NF9(S:Function unknown)	ENOG4111NF9(MKI67 (FHA domain) interacting nucleolar phosphoprotein)		sp|Q8JIY8|MK67I_DANRE(MKI67 FHA domain-interacting nucleolar phosphoprotein OS=Danio rerio OX=7955 GN=nifk PE=2 SV=2)
MSTRG.14665			353	0	0	0	0	0	KAH9287822.1(hypothetical protein KI387_031939, partial [Taxus chinensis])	GO:0004177(molecular_function:aminopeptidase activity); GO:0004252(molecular_function:serine-type endopeptidase activity); GO:0008240(molecular_function:tripeptidyl-peptidase activity); GO:0005829(cellular_component:cytosol); GO:0006508(biological_process:proteolysis); GO:0003729(molecular_function:mRNA binding)	K01280	TPP2				PF12580.12(TPPII:Tripeptidyl peptidase II)	sp|F4JVN6|TPPII_ARATH(Tripeptidyl-peptidase 2 OS=Arabidopsis thaliana OX=3702 GN=TPP2 PE=1 SV=1)
MSTRG.14666			397	0.12	0	5.0767	0.15	0
MSTRG.14667			264	0.71	0	0	0	0.6467	KAH9328444.1(hypothetical protein KI387_000552, partial [Taxus chinensis])	GO:0016628(molecular_function:oxidoreductase activity, acting on the CH-CH group of donors, NAD or NADP as acceptor)	K18980	EO, FaQR		COG0604(C:Energy production and conversion)	COG0604(alcohol dehydrogenase)	PF13602.10(ADH_zinc_N_2:Zinc-binding dehydrogenase)	sp|O23939|ENOX_FRAVE(2-methylene-furan-3-one reductase OS=Fragaria vesca OX=57918 GN=EO PE=2 SV=2)
MSTRG.14668			2013	13.25	4.9767	1.9067	6.84	1.4567	KAH9303137.1(hypothetical protein KI387_014720 [Taxus chinensis])					COG1819(S:Function unknown)	COG1819(Transferase)	PF00201.22(UDPGT:UDP-glucoronosyl and UDP-glucosyl transferase)	sp|G3FIN8|UGTK4_MANES(Linamarin synthase 1 OS=Manihot esculenta OX=3983 GN=UGT85K4 PE=1 SV=1)
MSTRG.14669			438	4.4233	3.7633	6.6167	4.3633	4.8367
MSTRG.1467			579	0.12	0.0733	0.2933	0.08	0.2233
MSTRG.14670			2394	37.4833	7.22	80.8767	21.7533	28.8667	KAH9298753.1(hypothetical protein KI387_030435 [Taxus chinensis])	GO:0009969(biological_process:xyloglucan biosynthetic process); GO:0035252(molecular_function:UDP-xylosyltransferase activity); GO:0033843(molecular_function:xyloglucan 6-xylosyltransferase activity); GO:0016757(molecular_function:transferase activity, transferring glycosyl groups); GO:0016758(molecular_function:transferase activity, transferring hexosyl groups); GO:0000139(cellular_component:Gol…	K08238	XXT		ENOG410XSJS(S:Function unknown)	ENOG410XSJS(glycosyltransferase)	PF05637.16(Glyco_transf_34:galactosyl transferase GMA12/MNN10 family)	sp|Q9LZJ3|XXT1_ARATH(Xyloglucan 6-xylosyltransferase 1 OS=Arabidopsis thaliana OX=3702 GN=XXT1 PE=1 SV=1)
MSTRG.14671			243	0	1.09	0	0	5.4067
MSTRG.14672			1129	4.8967	2.03	2.65	3.1867	3.94	KAH9328010.1(hypothetical protein KI387_000118, partial [Taxus chinensis])	GO:0003899(molecular_function:DNA-directed RNA polymerase activity); GO:0005665(cellular_component:DNA-directed RNA polymerase II, core complex); GO:0006351(biological_process:transcription, DNA-templated); GO:0003677(molecular_function:DNA binding)	K03014	RPABC2, RPB6, POLR2F	map03020(RNA polymerase); map03420(Nucleotide excision repair)	COG1758(K:Transcription)	COG1758(Promotes RNA polymerase assembly. Latches the N- and C- terminal regions of the beta' subunit thereby facilitating its interaction with the beta and alpha subunits (By similarity))	PF01192.26(RNA_pol_Rpb6:RNA polymerase Rpb6)	sp|Q9FJ98|RPD6A_ARATH(DNA-directed RNA polymerases II, IV and V subunit 6A OS=Arabidopsis thaliana OX=3702 GN=NRPB6A PE=1 SV=1)
MSTRG.14673			2016	1.3733	19.5233	35.3833	4.7367	0.0233	KAH9327969.1(hypothetical protein KI387_000077 [Taxus chinensis])	GO:0004497(molecular_function:monooxygenase activity); GO:0016705(molecular_function:oxidoreductase activity, acting on paired donors, with incorporation or reduction of molecular oxygen); GO:0020037(molecular_function:heme binding); GO:0042617(biological_process:paclitaxel biosynthetic process); GO:0016020(cellular_component:membrane); GO:0005506(molecular_function:iron ion binding)	K23136	CYP82C4	map00999(Biosynthesis of various plant secondary metabolites)	COG2124(Q:Secondary metabolites biosynthesis, transport and catabolism)	COG2124(Cytochrome p450)	PF00067.26(p450:Cytochrome P450)	sp|O49858|C82A3_SOYBN(Cytochrome P450 82A3 OS=Glycine max OX=3847 GN=CYP82A3 PE=2 SV=1)
MSTRG.14674			469	160.417	3.0833	74.3867	51.1333	0.5133	GLJ09039.1(hypothetical protein SUGI_0100490 [Cryptomeria japonica])		K15718	LOX1_5	map00591(Linoleic acid metabolism)	ENOG410YN4N(S:Function unknown)	ENOG410YN4N(Plant lipoxygenase may be involved in a number of diverse aspects of plant physiology including growth and development, pest resistance, and senescence or responses to wounding (By similarity))		sp|Q06327|LOX1_ARATH(Linoleate 9S-lipoxygenase 1 OS=Arabidopsis thaliana OX=3702 GN=LOX1 PE=1 SV=1)
MSTRG.14675			2324	81.6033	1.4633	48.19	24.7267	0.24	KAH9327971.1(hypothetical protein KI387_000079, partial [Taxus chinensis])	GO:0006633(biological_process:fatty acid biosynthetic process); GO:0034440(biological_process:lipid oxidation); GO:0031408(biological_process:oxylipin biosynthetic process); GO:0046872(molecular_function:metal ion binding); GO:0016702(molecular_function:oxidoreductase activity, acting on single donors with incorporation of molecular oxygen, incorporation of two atoms of oxygen)	K15718	LOX1_5	map00591(Linoleic acid metabolism)	ENOG410YN4N(S:Function unknown)	ENOG410YN4N(Plant lipoxygenase may be involved in a number of diverse aspects of plant physiology including growth and development, pest resistance, and senescence or responses to wounding (By similarity))	PF00305.23(Lipoxygenase:Lipoxygenase)	sp|P38415|LOXA_SOLLC(Linoleate 9S-lipoxygenase A OS=Solanum lycopersicum OX=4081 GN=LOX1.1 PE=2 SV=1)
MSTRG.14676			2340	1.41	5.22	2.3533	3.91	3.2433	KAH9327969.1(hypothetical protein KI387_000077 [Taxus chinensis])	GO:0004497(molecular_function:monooxygenase activity); GO:0016705(molecular_function:oxidoreductase activity, acting on paired donors, with incorporation or reduction of molecular oxygen); GO:0020037(molecular_function:heme binding); GO:0042617(biological_process:paclitaxel biosynthetic process); GO:0016020(cellular_component:membrane); GO:0005506(molecular_function:iron ion binding)	K23136	CYP82C4	map00999(Biosynthesis of various plant secondary metabolites)	COG2124(Q:Secondary metabolites biosynthesis, transport and catabolism)	COG2124(Cytochrome p450)	PF00067.26(p450:Cytochrome P450)	sp|Q9SZ46|C82C4_ARATH(Xanthotoxin 5-hydroxylase CYP82C4 OS=Arabidopsis thaliana OX=3702 GN=CYP82C4 PE=1 SV=1)
MSTRG.14677			1275	0.7933	0.9633	0.1633	1.0033	0.7667	KAH9292252.1(hypothetical protein KI387_042569, partial [Taxus chinensis])					ENOG410Z7Z7(S:Function unknown)	ENOG410Z7Z7(Pentatricopeptide repeat-containing protein)	PF01535.24(PPR:PPR repeat); PF13041.10(PPR_2:PPR repeat family); PF12854.11(PPR_1:PPR repeat)	sp|Q9FI80|PP425_ARATH(Pentatricopeptide repeat-containing protein At5g48910 OS=Arabidopsis thaliana OX=3702 GN=PCMP-H38 PE=2 SV=1)
MSTRG.14678			1811	14.0767	20.42	14.1833	17.31	14.6167	GLJ46541.1(hypothetical protein SUGI_0980820 [Cryptomeria japonica])	GO:0071951(biological_process:conversion of methionyl-tRNA to N-formyl-methionyl-tRNA); GO:0004479(molecular_function:methionyl-tRNA formyltransferase activity); GO:0005739(cellular_component:mitochondrion)	K00604	MTFMT, fmt	map00670(One carbon pool by folate); map00970(Aminoacyl-tRNA biosynthesis)	COG0223(J:Translation, ribosomal structure and biogenesis)	COG0223(Modifies the free amino group of the aminoacyl moiety of methionyl-tRNA(fMet). The formyl group appears to play a dual role in the initiator identity of N-formylmethionyl-tRNA by (I) promoting its recognition by IF2 and (II) impairing its binding to EFTu-GTP (By similarity))	PF00551.23(Formyl_trans_N:Formyl transferase); PF02911.22(Formyl_trans_C:Formyl transferase, C-terminal domain)	sp|Q1DCG7|FMT_MYXXD(Methionyl-tRNA formyltransferase OS=Myxococcus xanthus (strain DK1622) OX=246197 GN=fmt PE=3 SV=1)
MSTRG.14679			2160	0	0	0	0	0	KAH9330340.1(hypothetical protein KI387_002448, partial [Taxus chinensis])	GO:0010033(biological_process:response to organic substance); GO:0005739(cellular_component:mitochondrion); GO:0016491(molecular_function:oxidoreductase activity)				COG1062(C:Energy production and conversion)	COG1062(alcohol dehydrogenase)	PF00107.30(ADH_zinc_N:Zinc-binding dehydrogenase); PF08240.16(ADH_N:Alcohol dehydrogenase GroES-like domain); PF13602.10(ADH_zinc_N_2:Zinc-binding dehydrogenase); PF16912.9(Glu_dehyd_C:Glucose dehydrogenase C-terminus)	sp|A4YGN0|SUCD_METS5(Succinate-semialdehyde dehydrogenase (acetylating) OS=Metallosphaera sedula (strain ATCC 51363 / DSM 5348 / JCM 9185 / NBRC 15509 / TH2) OX=399549 GN=Msed_1424 PE=1 SV=1)
MSTRG.14680			1478	5.9433	5.11	4.59	6.8467	5.1167
MSTRG.14681			794	0	0.1567	0.1367	0.04	0
MSTRG.14682			3239	1.0333	1.4167	0.93	0.9767	1.34	KAH9289876.1(hypothetical protein KI387_033993, partial [Taxus chinensis])	GO:0016310(biological_process:phosphorylation); GO:0005886(cellular_component:plasma membrane); GO:0016020(cellular_component:membrane); GO:0005524(molecular_function:ATP binding); GO:0004672(molecular_function:protein kinase activity)				COG0515(T:Signal transduction mechanisms); COG4886(S:Function unknown)	COG0515(Serine Threonine protein kinase); COG4886(leucine Rich Repeat)	PF00226.35(DnaJ:DnaJ domain)	sp|Q9S7I6|RPK2_ARATH(LRR receptor-like serine/threonine-protein kinase RPK2 OS=Arabidopsis thaliana OX=3702 GN=RPK2 PE=1 SV=1)
MSTRG.14683			649	0.8733	0.4567	0.94	1.0467	1.7433	KAH9289876.1(hypothetical protein KI387_033993, partial [Taxus chinensis])	GO:0003723(molecular_function:RNA binding); GO:0003676(molecular_function:nucleic acid binding)	K09537	DNAJC17		COG2214(O:Posttranslational modification, protein turnover, chaperones)	COG2214(DNAj domain protein)		sp|Q91WT4|DJC17_MOUSE(DnaJ homolog subfamily C member 17 OS=Mus musculus OX=10090 GN=Dnajc17 PE=1 SV=2)
MSTRG.14684			386	7.91	6.07	8.0333	9.4633	14.09
MSTRG.14685			457	1.96	0.3633	1.13	1.27	3.5767
MSTRG.14686			389	8.4767	4.4833	0.8467	7.29	4.52
MSTRG.14687			332	6.8067	1.73	2.2667	5.32	6.93
MSTRG.14688			521	2.57	0.18	0.6767	0.6933	1.6033
MSTRG.14689			1622	9.4133	7.5433	8.1467	10.2233	10.0933	KAH9293078.1(hypothetical protein KI387_041719 [Taxus chinensis])	GO:0030896(cellular_component:checkpoint clamp complex); GO:0000077(biological_process:DNA damage checkpoint); GO:0006281(biological_process:DNA repair)	K10994	RAD9A		ENOG410XYYN(S:Function unknown)	ENOG410XYYN(rad9 homolog)	PF04139.17(Rad9:Rad9)
MSTRG.14690			455	0.88	1.9267	0.21	0.7933	0.6667	KAH9293078.1(hypothetical protein KI387_041719 [Taxus chinensis])	GO:0030896(cellular_component:checkpoint clamp complex); GO:0000077(biological_process:DNA damage checkpoint); GO:0006281(biological_process:DNA repair)	K10994	RAD9A		ENOG410XYYN(S:Function unknown)	ENOG410XYYN(rad9 homolog)	PF01535.24(PPR:PPR repeat)
MSTRG.14691			1109	12.44	5.99	6.1267	12.4767	11.6233	KAH9288069.1(hypothetical protein KI387_032186, partial [Taxus chinensis])							PF13041.10(PPR_2:PPR repeat family)
MSTRG.14692			423	0.62	0.9167	0	1.4067	1.5633
MSTRG.14693			790	2.9467	2.79	0.48	4.55	0.12	KAH9330811.1(hypothetical protein KI387_002919, partial [Taxus chinensis])
MSTRG.14694			240	1.2033	0	0	0	0.61	KAH9292703.1(hypothetical protein KI387_042110, partial [Taxus chinensis])	GO:0016787(molecular_function:hydrolase activity); GO:0033987(molecular_function:2-hydroxyisoflavanone dehydratase activity)				COG0657(I:Lipid transport and metabolism)	COG0657(alpha beta hydrolase fold-3 domain protein)	PF07859.17(Abhydrolase_3:alpha/beta hydrolase fold); PF20434.2(BD-FAE:BD-FAE); PF00135.32(COesterase:Carboxylesterase family)	sp|I4DST9|TCEA2_TULGE(Tuliposide A-converting enzyme 2, chloroplastic OS=Tulipa gesneriana OX=13306 GN=TCEA2 PE=1 SV=1)
MSTRG.14695			2856	2.9067	1.76	0.14	1.89	0.05	KAH9330847.1(hypothetical protein KI387_002955, partial [Taxus chinensis])					COG4886(S:Function unknown)	COG4886(leucine Rich Repeat)	PF00560.37(LRR_1:Leucine Rich Repeat); PF13855.10(LRR_8:Leucine rich repeat); PF12799.11(LRR_4:Leucine Rich repeats (2 copies)); PF00069.29(Pkinase:Protein kinase domain); PF07714.21(PK_Tyr_Ser-Thr:Protein tyrosine and serine/threonine kinase); PF08263.16(LRRNT_2:Leucine rich repeat N-terminal domain)	sp|Q9ZUI0|Y2241_ARATH(Putative leucine-rich repeat receptor-like serine/threonine-protein kinase At2g24130 OS=Arabidopsis thaliana OX=3702 GN=At2g24130 PE=3 SV=1)
MSTRG.14696			326	0	0	0	0.29	4.36
MSTRG.14697			364	2.8033	0.6833	15.9	2.8267	5.1167	PNX67730.1(glutamate decarboxylase, partial [Trifolium pratense])	GO:0006536(biological_process:glutamate metabolic process); GO:0030170(molecular_function:pyridoxal phosphate binding); GO:0004351(molecular_function:glutamate decarboxylase activity)	K01580	E4.1.1.15, gadB, gadA, GAD	map00250(Alanine, aspartate and glutamate metabolism); map00430(Taurine and hypotaurine metabolism); map00410(beta-Alanine metabolism); map00650(Butanoate metabolism)	COG0076(E:Amino acid transport and metabolism)	COG0076(decarboxylase)	PF00282.23(Pyridoxal_deC:Pyridoxal-dependent decarboxylase conserved domain)	sp|Q42472|DCE2_ARATH(Glutamate decarboxylase 2 OS=Arabidopsis thaliana OX=3702 GN=GAD2 PE=1 SV=1)
MSTRG.14698			2581	30.4033	3.5867	30.5367	17.8133	44.54	GLJ35796.1(hypothetical protein SUGI_0718720 [Cryptomeria japonica])
MSTRG.14699			213	0	0	1.85	0	0
MSTRG.147			766	0.2067	0	1.0667	0.5333	3.9833
MSTRG.1470			257	1.17	7.77	0	4.7067	1.44	KAH9289878.1(hypothetical protein KI387_033995, partial [Taxus chinensis])
MSTRG.14700			1039	0.94	3.9467	1.9567	2.8233	7.92	GKV04797.1(hypothetical protein SLEP1_g16905 [Shorea leprosula])					COG2801(L:Replication, recombination and repair); ENOG4111WQF(S:Function unknown)	COG2801(Retrotransposon protein); ENOG4111WQF(-)		sp|P10978|POLX_TOBAC(Retrovirus-related Pol polyprotein from transposon TNT 1-94 OS=Nicotiana tabacum OX=4097 PE=2 SV=1)
MSTRG.14701			777	0.5	0.13	1.6467	0.2167	0.0433	KAH9305671.1(hypothetical protein KI387_010075 [Taxus chinensis])
MSTRG.14702			368	2.0233	0.4433	3.07	0.6133	1.12	KAH9307104.1(hypothetical protein KI387_011508, partial [Taxus chinensis])	GO:0009833(biological_process:plant-type primary cell wall biogenesis); GO:0030244(biological_process:cellulose biosynthetic process); GO:0071555(biological_process:cell wall organization); GO:0016760(molecular_function:cellulose synthase (UDP-forming) activity); GO:0005886(cellular_component:plasma membrane); GO:0016759(molecular_function:cellulose synthase activity); GO:0046872(molecular_functi…	K10999	CESA		COG1215(M:Cell wall/membrane/envelope biogenesis)	COG1215(Glycosyl transferase, family 2)		sp|Q941L0|CESA3_ARATH(Cellulose synthase A catalytic subunit 3 [UDP-forming] OS=Arabidopsis thaliana OX=3702 GN=CESA3 PE=1 SV=2)
MSTRG.14703			673	0.1767	0.0567	1.6067	0.3067	0.1067	KAH9330959.1(hypothetical protein KI387_003067, partial [Taxus chinensis])
MSTRG.14704			345	0.44	0	0.77	0.2533	0.25
MSTRG.14705			559	11.5233	21.81	5.4667	17.0067	7.01	KAH9329456.1(hypothetical protein KI387_001564 [Taxus chinensis])	GO:0016597(molecular_function:amino acid binding)				ENOG410Y95G(S:Function unknown)	ENOG410Y95G(ACT domain)	PF01842.29(ACT:ACT domain)	sp|Q8LJW3|ACR4_ARATH(ACT domain-containing protein ACR4 OS=Arabidopsis thaliana OX=3702 GN=ACR4 PE=2 SV=1)
MSTRG.14706			305	1.4133	0	2.9233	1.2	0
MSTRG.14707			258	2.9867	5.89	0.67	3.2833	2.0433	KAH9293374.1(hypothetical protein KI387_041421 [Taxus chinensis])					ENOG410Z7Z7(S:Function unknown)	ENOG410Z7Z7(Pentatricopeptide repeat-containing protein)	PF13041.10(PPR_2:PPR repeat family); PF13812.10(PPR_3:Pentatricopeptide repeat domain); PF01535.24(PPR:PPR repeat); PF12854.11(PPR_1:PPR repeat); PF17177.8(PPR_long:Pentacotripeptide-repeat region of PRORP)	sp|Q9ZUY1|PP173_ARATH(Pentatricopeptide repeat-containing protein At2g27800, mitochondrial OS=Arabidopsis thaliana OX=3702 GN=At2g27800 PE=3 SV=2)
MSTRG.14708			421	0	0	0	0	0
MSTRG.14709			205	1.6133	0	4.9067	0	0	KAH9317252.1(hypothetical protein KI387_019021, partial [Taxus chinensis])	GO:0004386(molecular_function:helicase activity)	K10706	SETX, ALS4		COG1112(L:Replication, recombination and repair)	COG1112(Helicase)
MSTRG.1471			258	0.5967	7.41	2.9133	0	0.6733
MSTRG.14710			246	3.9267	2.42	1.8733	0	0.53	KAH9323276.1(hypothetical protein KI387_017915, partial [Taxus chinensis])		K00696	E2.4.1.14	map00500(Starch and sucrose metabolism)	COG0438(M:Cell wall/membrane/envelope biogenesis)	COG0438(Glycosyl transferase (Group 1)		sp|Q8RY24|SPSA3_ARATH(Probable sucrose-phosphate synthase 3 OS=Arabidopsis thaliana OX=3702 GN=SPS3 PE=2 SV=1)
MSTRG.14711			387	0.26	0	0.6533	0.8133	0.6667	KAH9290973.1(hypothetical protein KI387_035090 [Taxus chinensis])
MSTRG.14712			2211	0.1367	0	1.6433	0.21	0.15
MSTRG.14713			4350	5.1833	2.3833	6.3233	4.2767	6.8467	KAH9321225.1(hypothetical protein KI387_015864, partial [Taxus chinensis])	GO:0003700(molecular_function:transcription factor activity, sequence-specific DNA binding); GO:0016020(cellular_component:membrane)	K25783	BZIP17_28_49		ENOG410XUDS(K:Transcription)	ENOG410XUDS(Transcription factor)		sp|Q8LIB3|BZP60_ORYSJ(bZIP transcription factor 60 OS=Oryza sativa subsp. japonica OX=39947 GN=BZIP60 PE=2 SV=1)
MSTRG.14714			1050	20.6967	24.8667	16.0633	21.35	4.88	KAH9311084.1(hypothetical protein KI387_026119, partial [Taxus chinensis])	GO:0005634(cellular_component:nucleus)				ENOG410YFAS(S:Function unknown)	ENOG410YFAS(male sterility MS5 family protein)		sp|Q8GXU5|SDI1_ARATH(Protein SULFUR DEFICIENCY-INDUCED 1 OS=Arabidopsis thaliana OX=3702 GN=SDI1 PE=2 SV=1)
MSTRG.14715			654	7.3667	2.73	7.55	3.5267	3.7967	KAH9306328.1(hypothetical protein KI387_010732 [Taxus chinensis])							PF14380.10(WAK_assoc:Wall-associated receptor kinase C-terminal)
MSTRG.14716			1059	3.4667	1.8467	5.7633	2.51	4.1933	KAH9306299.1(hypothetical protein KI387_010703 [Taxus chinensis])							PF13947.10(GUB_WAK_bind:Wall-associated receptor kinase galacturonan-binding)
MSTRG.14717			1449	4.1133	17.0667	0.0167	10.5067	0	KAH9306301.1(hypothetical protein KI387_010705, partial [Taxus chinensis])							PF03181.19(BURP:BURP domain)	sp|Q7XES5|BURPG_ORYSJ(BURP domain-containing protein 16 OS=Oryza sativa subsp. japonica OX=39947 GN=BURP16 PE=2 SV=1)
MSTRG.14718			1473	1.45	7.32	0.24	4.8833	0.0167	KAH9291683.1(hypothetical protein KI387_043132, partial [Taxus chinensis])					ENOG410YDAC(S:Function unknown)	ENOG410YDAC(Noncatalytic subunit)	PF03181.19(BURP:BURP domain)	sp|Q7XES5|BURPG_ORYSJ(BURP domain-containing protein 16 OS=Oryza sativa subsp. japonica OX=39947 GN=BURP16 PE=2 SV=1)
MSTRG.14719			203	108.897	153.657	202.183	148.17	266.687
MSTRG.14720			1731	0.2167	1.0067	0.01	0.2233	0.0067	KAH9292722.1(hypothetical protein KI387_042091, partial [Taxus chinensis])		K13420	FLS2	map04016(MAPK signaling pathway - plant); map04626(Plant-pathogen interaction)	ENOG410YBN4(T:Signal transduction mechanisms); COG4886(S:Function unknown)	ENOG410YBN4(G-type lectin S-receptor-like serine threonine-protein kinase); COG4886(leucine Rich Repeat)	PF00069.29(Pkinase:Protein kinase domain); PF07714.21(PK_Tyr_Ser-Thr:Protein tyrosine and serine/threonine kinase); PF00560.37(LRR_1:Leucine Rich Repeat); PF13855.10(LRR_8:Leucine rich repeat); PF12799.11(LRR_4:Leucine Rich repeats (2 copies))	sp|Q9LHP4|RGI1_ARATH(LRR receptor-like serine/threonine-protein kinase RGI1 OS=Arabidopsis thaliana OX=3702 GN=RGI1 PE=1 SV=1)
MSTRG.14721			214	2.57	0	1.8	1.9833	1.8767
MSTRG.14722			237	0.77	0	0	1.16	0	KAH9318666.1(hypothetical protein KI387_020435 [Taxus chinensis])	GO:0003723(molecular_function:RNA binding); GO:0009451(biological_process:RNA modification)				ENOG410Z7Z7(S:Function unknown)	ENOG410Z7Z7(Pentatricopeptide repeat-containing protein)	PF01535.24(PPR:PPR repeat); PF12854.11(PPR_1:PPR repeat); PF13041.10(PPR_2:PPR repeat family)	sp|Q9SIT7|PP151_ARATH(Pentatricopeptide repeat-containing protein At2g13600 OS=Arabidopsis thaliana OX=3702 GN=PCMP-E76 PE=3 SV=1)
MSTRG.14723			587	14.2	7.9567	10.3333	11.5433	13.76	GLJ09837.1(hypothetical protein SUGI_0116720 [Cryptomeria japonica])		K24825	ARMC7		ENOG4111JC6(S:Function unknown)	ENOG4111JC6(-)	PF00514.27(Arm:Armadillo/beta-catenin-like repeat)	sp|Q3UJZ3|ARMC7_MOUSE(Armadillo repeat-containing protein 7 OS=Mus musculus OX=10090 GN=Armc7 PE=1 SV=2)
MSTRG.14724			1258	7.83	0.67	6.9133	6.9	41.2833	GLJ09872.1(hypothetical protein SUGI_0117430 [Cryptomeria japonica])
MSTRG.14725			1292	6.98	32.8	0.1233	18.0467	0.04	KAH9291683.1(hypothetical protein KI387_043132, partial [Taxus chinensis])							PF03181.19(BURP:BURP domain)	sp|Q7XES5|BURPG_ORYSJ(BURP domain-containing protein 16 OS=Oryza sativa subsp. japonica OX=39947 GN=BURP16 PE=2 SV=1)
MSTRG.14726			2244	121.29	33.6733	78.06	72.11	138.457	ABK21005.1(unknown [Picea sitchensis])	GO:0005975(biological_process:carbohydrate metabolic process); GO:0016853(molecular_function:isomerase activity)				COG0698(G:Carbohydrate transport and metabolism)	COG0698(Isomerase)	PF07883.15(Cupin_2:Cupin domain)	sp|Q05212|DR102_ARATH(DNA damage-repair/toleration protein DRT102 OS=Arabidopsis thaliana OX=3702 GN=DRT102 PE=1 SV=2)
MSTRG.14727			1745	3.53	1.7067	1.6267	2.88	2.2233	GLJ55696.1(hypothetical protein SUGI_1196440 [Cryptomeria japonica])	GO:0003723(molecular_function:RNA binding)						PF00013.33(KH_1:KH domain)
MSTRG.14728			799	0.2233	0.1867	0.0333	0.08	0.0567	KAH9317320.1(hypothetical protein KI387_019089, partial [Taxus chinensis])	GO:0003723(molecular_function:RNA binding); GO:0005789(cellular_component:endoplasmic reticulum membrane)	K09518	DNAJB12	map04141(Protein processing in endoplasmic reticulum)	COG0484(O:Posttranslational modification, protein turnover, chaperones)	COG0484(ATP binding to DnaK triggers the release of the substrate protein, thus completing the reaction cycle. Several rounds of ATP-dependent interactions between DnaJ, DnaK and GrpE are required for fully efficient folding. Also involved, together with DnaK and GrpE, in the DNA replication of plasmids through activation of initiation proteins (By similarity))	PF00226.35(DnaJ:DnaJ domain)	sp|Q9KD71|DNAJ_HALH5(Chaperone protein DnaJ OS=Halalkalibacterium halodurans (strain ATCC BAA-125 / DSM 18197 / FERM 7344 / JCM 9153 / C-125) OX=272558 GN=dnaJ PE=3 SV=1)
MSTRG.14729			1718	1.3233	0.61	1.3467	1.08	1.2333	KAH9303022.1(hypothetical protein KI387_014605, partial [Taxus chinensis])	GO:0005783(cellular_component:endoplasmic reticulum)				COG2214(O:Posttranslational modification, protein turnover, chaperones)	COG2214(DNAj domain protein)	PF14308.10(DnaJ-X:X-domain of DnaJ-containing); PF00226.35(DnaJ:DnaJ domain)	sp|Q8GYX8|DNJ10_ARATH(Chaperone protein dnaJ 10 OS=Arabidopsis thaliana OX=3702 GN=ATJ10 PE=2 SV=2)
MSTRG.1473			399	0.4733	0.3933	0.19	0.37	0.22
MSTRG.14730			584	16.1367	0	0.69	12.3633	0.0667	GLJ25604.1(hypothetical protein SUGI_0490480 [Cryptomeria japonica])					ENOG410YKTH(S:Function unknown)	ENOG410YKTH(AAI)	PF14547.10(Hydrophob_seed:Hydrophobic seed protein); PF00234.26(Tryp_alpha_amyl:Protease inhibitor/seed storage/LTP family); PF14368.10(LTP_2:Probable lipid transfer)	sp|Q00451|PRF1_SOLLC(36.4 kDa proline-rich protein OS=Solanum lycopersicum OX=4081 GN=TPRP-F1 PE=2 SV=1)
MSTRG.14731			602	2.0333	0	0	0.5367	0	GLJ25604.1(hypothetical protein SUGI_0490480 [Cryptomeria japonica])					ENOG410YKTH(S:Function unknown); ENOG41117UE(U:Intracellular trafficking, secretion, and vesicular transport)	ENOG410YKTH(AAI); ENOG41117UE(AAI)	PF14547.10(Hydrophob_seed:Hydrophobic seed protein); PF00234.26(Tryp_alpha_amyl:Protease inhibitor/seed storage/LTP family); PF14368.10(LTP_2:Probable lipid transfer)	sp|Q00451|PRF1_SOLLC(36.4 kDa proline-rich protein OS=Solanum lycopersicum OX=4081 GN=TPRP-F1 PE=2 SV=1)
MSTRG.14732			728	10.6167	0.0433	0.25	4.5367	0	GLJ25604.1(hypothetical protein SUGI_0490480 [Cryptomeria japonica])					ENOG410YKTH(S:Function unknown)	ENOG410YKTH(AAI)	PF14547.10(Hydrophob_seed:Hydrophobic seed protein); PF00234.26(Tryp_alpha_amyl:Protease inhibitor/seed storage/LTP family); PF14368.10(LTP_2:Probable lipid transfer)	sp|Q00451|PRF1_SOLLC(36.4 kDa proline-rich protein OS=Solanum lycopersicum OX=4081 GN=TPRP-F1 PE=2 SV=1)
MSTRG.14733			1413	0.1433	1.08	0	1.0533	0.0367	KAH9313395.1(hypothetical protein KI387_044029 [Taxus chinensis])					COG0515(T:Signal transduction mechanisms)	COG0515(Serine Threonine protein kinase)	PF00069.29(Pkinase:Protein kinase domain); PF07714.21(PK_Tyr_Ser-Thr:Protein tyrosine and serine/threonine kinase)	sp|P93604|LRK10_WHEAT(Rust resistance kinase Lr10 OS=Triticum aestivum OX=4565 GN=LRK10 PE=2 SV=1)
MSTRG.14734			507	0	0.59	0	0	0	GLJ25590.1(hypothetical protein SUGI_0490200 [Cryptomeria japonica])					ENOG410YKTH(S:Function unknown)	ENOG410YKTH(AAI)	PF14547.10(Hydrophob_seed:Hydrophobic seed protein); PF00234.26(Tryp_alpha_amyl:Protease inhibitor/seed storage/LTP family); PF14368.10(LTP_2:Probable lipid transfer)	sp|Q00451|PRF1_SOLLC(36.4 kDa proline-rich protein OS=Solanum lycopersicum OX=4081 GN=TPRP-F1 PE=2 SV=1)
MSTRG.14735			1051	0	0	0	0	0	GLJ55844.1(hypothetical protein SUGI_1199140 [Cryptomeria japonica])	GO:0006139(biological_process:nucleobase-containing compound metabolic process); GO:0008408(molecular_function:3'-5' exonuclease activity); GO:0003676(molecular_function:nucleic acid binding)	K09122	K09122		ENOG410YV3M(S:Function unknown); ENOG410YPVK(S:Function unknown)	ENOG410YV3M(exonuclease 3'-5' domain containing 3); ENOG410YPVK(-)
MSTRG.14736			304	6.1167	6.0933	4.6533	8.9367	7.1267	KAH9323964.1(hypothetical protein KI387_043905 [Taxus chinensis])
MSTRG.14737			1255	4.37	0.0433	4.7667	1.28	1.3933	GLJ55843.1(hypothetical protein SUGI_1199130 [Cryptomeria japonica])	GO:0045944(biological_process:positive regulation of transcription from RNA polymerase II promoter); GO:0005634(cellular_component:nucleus); GO:0046872(molecular_function:metal ion binding); GO:0045892(biological_process:negative regulation of transcription, DNA-templated); GO:0003712(molecular_function:transcription cofactor activity)	K24406	ATXR5_6	map00310(Lysine degradation)	COG2940(S:Function unknown); ENOG410Y5CZ(S:Function unknown)	COG2940(Histone-lysine N-methyltransferase); ENOG410Y5CZ(Histone-lysine N-methyltransferase)	PF00628.33(PHD:PHD-finger); PF00856.32(SET:SET domain)	sp|Q9FNE9|ATXR6_ARATH(Histone-lysine N-methyltransferase ATXR6 OS=Arabidopsis thaliana OX=3702 GN=ATXR6 PE=1 SV=1)
MSTRG.14738			2136	36.7033	5.7167	18.4367	17.9267	7.65	GLJ55824.1(hypothetical protein SUGI_1198520 [Cryptomeria japonica])	GO:0003700(molecular_function:transcription factor activity, sequence-specific DNA binding); GO:0005634(cellular_component:nucleus); GO:0046872(molecular_function:metal ion binding); GO:0003677(molecular_function:DNA binding)				ENOG410YM1Y(S:Function unknown)	ENOG410YM1Y(zinc finger protein)	PF02701.19(zf-Dof:Dof domain, zinc finger)	sp|O24463|PBF_MAIZE(Dof zinc finger protein PBF OS=Zea mays OX=4577 GN=PBF PE=1 SV=1)
MSTRG.14739			358	1.6333	12.4667	0.3167	2.7333	1.3467	GLJ49373.1(hypothetical protein SUGI_1044550 [Cryptomeria japonica])	GO:0016020(cellular_component:membrane); GO:0035673(molecular_function:oligopeptide transmembrane transporter activity)				COG1297(S:Function unknown)	COG1297(oligo-peptide transporter)	PF03169.19(OPT:OPT oligopeptide transporter protein)	sp|Q7XRV2|YSL6_ORYSJ(Probable metal-nicotianamine transporter YSL6 OS=Oryza sativa subsp. japonica OX=39947 GN=YSL6 PE=2 SV=1)
MSTRG.1474			320	1.74	8.0667	4.21	3.3767	3.4333	KAH9329199.1(hypothetical protein KI387_001307, partial [Taxus chinensis])
MSTRG.14740			2631	2.2267	0.4433	2.89	1.1133	2.1167	GLJ55537.1(hypothetical protein SUGI_1192830 [Cryptomeria japonica])					COG4886(S:Function unknown); COG0515(T:Signal transduction mechanisms)	COG4886(leucine Rich Repeat); COG0515(Serine Threonine protein kinase)	PF00069.29(Pkinase:Protein kinase domain); PF07714.21(PK_Tyr_Ser-Thr:Protein tyrosine and serine/threonine kinase); PF03109.20(ABC1:ABC1 atypical kinase-like domain); PF00560.37(LRR_1:Leucine Rich Repeat); PF13855.10(LRR_8:Leucine rich repeat); PF12799.11(LRR_4:Leucine Rich repeats (2 copies))	sp|Q9ZUI0|Y2241_ARATH(Putative leucine-rich repeat receptor-like serine/threonine-protein kinase At2g24130 OS=Arabidopsis thaliana OX=3702 GN=At2g24130 PE=3 SV=1)
MSTRG.14741			1141	17.67	11.1833	25.9433	14.4733	13.4233	KAH9290287.1(hypothetical protein KI387_034404 [Taxus chinensis])	GO:0003735(molecular_function:structural constituent of ribosome); GO:1990904(cellular_component:ribonucleoprotein complex); GO:0006412(biological_process:translation); GO:0005840(cellular_component:ribosome)	K02955	RP-S14e, RPS14	map03010(Ribosome)	COG0100(J:Translation, ribosomal structure and biogenesis)	COG0100(Located on the platform of the 30S subunit, it bridges several disparate RNA helices of the 16S rRNA. Forms part of the Shine-Dalgarno cleft in the 70S ribosome (By similarity))	PF00411.23(Ribosomal_S11:Ribosomal protein S11)	sp|P19951|RS142_MAIZE(Small ribosomal subunit protein uS11y OS=Zea mays OX=4577 PE=3 SV=1)
MSTRG.14742			1183	3.61	6.7967	2.86	5.4967	3.3033	KAH9325945.1(hypothetical protein KI387_006123 [Taxus chinensis])	GO:0016020(cellular_component:membrane); GO:0061927(cellular_component:TOC-TIC supercomplex I); GO:0045037(biological_process:protein import into chloroplast stroma)				ENOG410XRW7(S:Function unknown)	ENOG410XRW7(translocon at the inner envelope membrane of chloroplasts 110)	PF16940.9(Tic110:Chloroplast envelope transporter)	sp|Q8LPR9|TI110_ARATH(Protein TIC110, chloroplastic OS=Arabidopsis thaliana OX=3702 GN=TIC110 PE=1 SV=1)
MSTRG.14743			610	2.5767	0.69	5.0633	1.99	1.26	KAH9300603.1(hypothetical protein KI387_012186, partial [Taxus chinensis])	GO:0009807(biological_process:lignan biosynthetic process); GO:0050664(molecular_function:oxidoreductase activity, acting on NAD(P)H, oxygen as acceptor)	K23050	PCBER1		ENOG410Y0DY(S:Function unknown)	ENOG410Y0DY(Isoflavone reductase)	PF05368.17(NmrA:NmrA-like family)	sp|M1T9X3|IRL1_GINBI(Phenylcoumaran benzylic ether reductase IRL1 OS=Ginkgo biloba OX=3311 GN=IRL1 PE=1 SV=1)
MSTRG.14744			686	0.4933	0	3.3767	0.05	0.15	GLJ55495.1(hypothetical protein SUGI_1191670 [Cryptomeria japonica])	GO:0016020(cellular_component:membrane); GO:0098542(biological_process:defense response to other organism); GO:0009506(cellular_component:plasmodesma)				ENOG410YGQV(S:Function unknown)	ENOG410YGQV(harpin-induced protein 1 domain containing protein, expressed)	PF03168.17(LEA_2:Late embryogenesis abundant protein)	sp|Q9SJ52|NHL10_ARATH(NDR1/HIN1-like protein 10 OS=Arabidopsis thaliana OX=3702 GN=NHL10 PE=2 SV=1)
MSTRG.14745			1097	2.1633	0.1333	2.7433	0.98	9.7633	XP_057852827.1(brassinosteroid-responsive RING protein 1-like [Cryptomeria japonica])		K16281	RHA1		ENOG41121N2(O:Posttranslational modification, protein turnover, chaperones)	ENOG41121N2(zinc ion binding)	PF13639.10(zf-RING_2:Ring finger domain); PF17123.9(zf-RING_11:RING-like zinc finger); PF12678.11(zf-rbx1:RING-H2 zinc finger domain); PF00097.29(zf-C3HC4:Zinc finger, C3HC4 type (RING finger)); PF13923.10(zf-C3HC4_2:Zinc finger, C3HC4 type (RING finger)); PF12861.11(zf-ANAPC11:Anaphase-promoting complex subunit 11 RING-H2 finger); PF14634.10(zf-RING_5:zinc-RING finger domain); PF13445.10(zf-RING…	sp|Q9XF92|BRH1_ARATH(Brassinosteroid-responsive RING protein 1 OS=Arabidopsis thaliana OX=3702 GN=BRH1 PE=2 SV=1)
MSTRG.14746			203	0	6.7967	5.2333	5.38	9.2933
MSTRG.14747			2396	0.5767	0.9433	0.52	0.7933	0.73	KAH9317469.1(hypothetical protein KI387_019238, partial [Taxus chinensis])					ENOG410YNGP(S:Function unknown)	ENOG410YNGP(Protein of unknown function (DUF642))	PF04862.16(DUF642:Protein of unknown function (DUF642)); PF01535.24(PPR:PPR repeat); PF13041.10(PPR_2:PPR repeat family); PF12854.11(PPR_1:PPR repeat)	sp|Q9SSB7|DGR1_ARATH(Protein DUF642 L-GALACTONO-1,4-LACTONE-RESPONSIVE GENE 1 OS=Arabidopsis thaliana OX=3702 GN=DGR1 PE=2 SV=1)
MSTRG.14748			2103	3.59	1.97	2.3667	3.2267	3.63	KAH9317466.1(hypothetical protein KI387_019235, partial [Taxus chinensis])		K24935	TTC27		COG0457(S:Function unknown)	COG0457(repeat-containing protein)		sp|Q54BW6|TTC27_DICDI(Tetratricopeptide repeat protein 27 homolog OS=Dictyostelium discoideum OX=44689 GN=ttc27 PE=3 SV=1)
MSTRG.14749			591	1.9967	1.5	1.62	1.01	3.1	GLJ14530.1(hypothetical protein SUGI_0235170 [Cryptomeria japonica])	GO:0016310(biological_process:phosphorylation); GO:0016020(cellular_component:membrane); GO:0004674(molecular_function:protein serine/threonine kinase activity); GO:0007165(biological_process:signal transduction); GO:0005524(molecular_function:ATP binding); GO:0106310(deleted:old GO)	K07198	PRKAA, AMPK		COG0515(T:Signal transduction mechanisms)	COG0515(Serine Threonine protein kinase)	PF03822.18(NAF:NAF domain)	sp|Q9LWM4|CIPK5_ORYSJ(CBL-interacting protein kinase 5 OS=Oryza sativa subsp. japonica OX=39947 GN=CIPK5 PE=2 SV=1)
MSTRG.14750			2514	303.027	8.0533	839.25	93.22	171.893	GLJ55429.1(hypothetical protein SUGI_1190080 [Cryptomeria japonica])
MSTRG.14751			1853	391.963	8.66	441.233	149.157	46.1767	GLJ55429.1(hypothetical protein SUGI_1190080 [Cryptomeria japonica])
MSTRG.14752			628	7.46	25.5433	4.46	18.0133	7.2733	KAH9317668.1(hypothetical protein KI387_019437, partial [Taxus chinensis])	GO:0008270(molecular_function:zinc ion binding); GO:0016616(molecular_function:oxidoreductase activity, acting on the CH-OH group of donors, NAD or NADP as acceptor)				COG1064(C:Energy production and conversion)	COG1064(alcohol dehydrogenase)	PF00107.30(ADH_zinc_N:Zinc-binding dehydrogenase); PF01262.25(AlaDh_PNT_C:Alanine dehydrogenase/PNT, C-terminal domain)	sp|Q7XWU3|CADH6_ORYSJ(Probable cinnamyl alcohol dehydrogenase 6 OS=Oryza sativa subsp. japonica OX=39947 GN=CAD6 PE=2 SV=2)
MSTRG.14753			1937	184.78	257.863	100.087	259.627	170.84	KAH9317668.1(hypothetical protein KI387_019437, partial [Taxus chinensis])	GO:0008270(molecular_function:zinc ion binding); GO:0016616(molecular_function:oxidoreductase activity, acting on the CH-OH group of donors, NAD or NADP as acceptor)	K23232;K00083	10HGO;CAD	map00940(Phenylpropanoid biosynthesis); map00902(Monoterpenoid biosynthesis)	COG1064(C:Energy production and conversion)	COG1064(alcohol dehydrogenase)	PF08240.16(ADH_N:Alcohol dehydrogenase GroES-like domain); PF00107.30(ADH_zinc_N:Zinc-binding dehydrogenase); PF02826.23(2-Hacid_dh_C:D-isomer specific 2-hydroxyacid dehydrogenase, NAD binding domain); PF13602.10(ADH_zinc_N_2:Zinc-binding dehydrogenase); PF01262.25(AlaDh_PNT_C:Alanine dehydrogenase/PNT, C-terminal domain)	sp|Q9ZRF1|MTDH_FRAAN(Probable mannitol dehydrogenase OS=Fragaria ananassa OX=3747 GN=CAD PE=2 SV=1)
MSTRG.14754			471	393.643	549.14	177.173	599.063	310.25	KAH9317668.1(hypothetical protein KI387_019437, partial [Taxus chinensis])	GO:0008270(molecular_function:zinc ion binding); GO:0016616(molecular_function:oxidoreductase activity, acting on the CH-OH group of donors, NAD or NADP as acceptor)	K23232	10HGO	map00902(Monoterpenoid biosynthesis)	COG1064(C:Energy production and conversion)	COG1064(alcohol dehydrogenase)	PF08240.16(ADH_N:Alcohol dehydrogenase GroES-like domain)	sp|Q9ZRF1|MTDH_FRAAN(Probable mannitol dehydrogenase OS=Fragaria ananassa OX=3747 GN=CAD PE=2 SV=1)
MSTRG.14755			1516	38.8033	6.9333	124.38	34.3467	66.6733	KAH9317672.1(hypothetical protein KI387_019441 [Taxus chinensis])	GO:0008270(molecular_function:zinc ion binding); GO:0016616(molecular_function:oxidoreductase activity, acting on the CH-OH group of donors, NAD or NADP as acceptor)	K00083	CAD	map00940(Phenylpropanoid biosynthesis)	COG1064(C:Energy production and conversion)	COG1064(alcohol dehydrogenase)	PF08240.16(ADH_N:Alcohol dehydrogenase GroES-like domain); PF00107.30(ADH_zinc_N:Zinc-binding dehydrogenase); PF13602.10(ADH_zinc_N_2:Zinc-binding dehydrogenase); PF01262.25(AlaDh_PNT_C:Alanine dehydrogenase/PNT, C-terminal domain); PF02826.23(2-Hacid_dh_C:D-isomer specific 2-hydroxyacid dehydrogenase, NAD binding domain)	sp|Q9ZRF1|MTDH_FRAAN(Probable mannitol dehydrogenase OS=Fragaria ananassa OX=3747 GN=CAD PE=2 SV=1)
MSTRG.14756			273	0.4133	0.7133	1.1067	0	7.9333	KAH9289108.1(hypothetical protein KI387_033225 [Taxus chinensis])
MSTRG.14757			537	6.3133	8.4	8.6033	5.46	2.5733	XP_057860094.1(uncharacterized protein LOC131068841 [Cryptomeria japonica])					ENOG410YX6S(S:Function unknown)	ENOG410YX6S(Plant protein 1589 of unknown function (A_thal_3526))	PF09713.14(A_thal_3526:Plant protein 1589 of unknown function (A_thal_3526))
MSTRG.14758			598	4.2133	0.1333	6.5433	0.8967	1.2167	XP_026443265.1(histone H4-like [Papaver somniferum])	GO:0030527(molecular_function:structural constituent of chromatin); GO:0006334(biological_process:nucleosome assembly); GO:0003677(molecular_function:DNA binding); GO:0000786(cellular_component:nucleosome); GO:0046982(molecular_function:protein heterodimerization activity); GO:0005634(cellular_component:nucleus)	K11254	H4		COG2036(B:Chromatin structure and dynamics)	COG2036(Core component of nucleosome. Nucleosomes wrap and compact DNA into chromatin, limiting DNA accessibility to the cellular machineries which require DNA as a template. Histones thereby play a central role in transcription regulation, DNA repair, DNA replication and chromosomal stability. DNA accessibility is regulated via a complex set of post-translational modifications of histones, also …	PF15511.10(CENP-T_C:Centromere kinetochore component CENP-T histone fold); PF02969.21(TAF:TATA box binding protein associated factor (TAF)); PF15630.10(CENP-S:CENP-S protein); PF00125.28(Histone:Core histone H2A/H2B/H3/H4)	sp|P62785|H41_WHEAT(Histone H4 variant TH011 OS=Triticum aestivum OX=4565 PE=3 SV=2)
MSTRG.14759			2080	15.5167	8.9133	12.3867	13.62	14.8967	KAH9318065.1(hypothetical protein KI387_019834, partial [Taxus chinensis])	GO:0005634(cellular_component:nucleus)
MSTRG.1476			323	13.1733	13.49	13.7567	13.0767	18.2067
MSTRG.14760			1357	9.53	4.82	4.64	9.14	7.97	KAH9318065.1(hypothetical protein KI387_019834, partial [Taxus chinensis])	GO:0005634(cellular_component:nucleus); GO:0005744(cellular_component:mitochondrial inner membrane presequence translocase complex); GO:0030150(biological_process:protein import into mitochondrial matrix)				ENOG410XYXA(S:Function unknown); ENOG410ZP13(S:Function unknown); ENOG4111SB1(S:Function unknown)	ENOG410XYXA(NLI interacting factor-like phosphatase); ENOG410ZP13(NLI interacting factor-like phosphatase); ENOG4111SB1(-)	PF03031.22(NIF:NLI interacting factor-like phosphatase)
MSTRG.14761			2176	40.7133	38.47	25.2267	44.0267	52.5067	KAH9318066.1(hypothetical protein KI387_019835, partial [Taxus chinensis])	GO:0008757(molecular_function:S-adenosylmethionine-dependent methyltransferase activity)				ENOG410YKGM(S:Function unknown); ENOG410YKVA(S:Function unknown); ENOG410YHXP(S:Function unknown)	ENOG410YKGM(Protein of unknown function (DUF1442)); ENOG410YKVA(Protein of unknown function (DUF1442)); ENOG410YHXP(Protein of unknown function (DUF1442))	PF07279.15(DUF1442:Protein of unknown function (DUF1442)); PF01842.29(ACT:ACT domain); PF13578.10(Methyltransf_24:Methyltransferase domain); PF13291.10(ACT_4:ACT domain)
MSTRG.14762			2358	3.5033	9.0467	2.1467	4.8267	2.4667	KAH9318107.1(hypothetical protein KI387_019876 [Taxus chinensis])	GO:0009052(biological_process:pentose-phosphate shunt, non-oxidative branch); GO:0004751(molecular_function:ribose-5-phosphate isomerase activity)	K01807	rpiA	map00030(Pentose phosphate pathway); map00710(Carbon fixation in photosynthetic organisms)	COG0120(G:Carbohydrate transport and metabolism)	COG0120(phosphoriboisomerase A)	PF06026.18(Rib_5-P_isom_A:Ribose 5-phosphate isomerase A (phosphoriboisomerase A))	sp|Q9S726|RPI3_ARATH(Probable ribose-5-phosphate isomerase 3, chloroplastic OS=Arabidopsis thaliana OX=3702 GN=RPI3 PE=1 SV=1)
MSTRG.14763			361	1.53	0.68	0.4167	0	0.3767	GLJ30817.1(hypothetical protein SUGI_0611650 [Cryptomeria japonica])	GO:0005737(cellular_component:cytoplasm); GO:0072686(cellular_component:mitotic spindle); GO:0005634(cellular_component:nucleus); GO:0098813(biological_process:nuclear chromosome segregation); GO:0000280(biological_process:nuclear division); GO:0004197(molecular_function:cysteine-type endopeptidase activity); GO:0051307(biological_process:meiotic chromosome separation); GO:0006508(biological_proc…	K02365	ESP1		COG5155(D:Cell cycle control, cell division, chromosome partitioning); COG5155(O:Posttranslational modification, protein turnover, chaperones)	COG5155(extra spindle pole bodies homolog 1 (S. cerevisiae)); COG5155(extra spindle pole bodies homolog 1 (S. cerevisiae))		sp|Q5IBC5|ESP1_ARATH(Separase OS=Arabidopsis thaliana OX=3702 GN=ESP1 PE=2 SV=1)
MSTRG.14764			1970	5.95	4.0867	5.6633	5.6633	6.24	KAH9290823.1(hypothetical protein KI387_034940, partial [Taxus chinensis])	GO:0005737(cellular_component:cytoplasm); GO:0072686(cellular_component:mitotic spindle); GO:0005634(cellular_component:nucleus); GO:0098813(biological_process:nuclear chromosome segregation); GO:0000280(biological_process:nuclear division); GO:0004197(molecular_function:cysteine-type endopeptidase activity); GO:0051307(biological_process:meiotic chromosome separation); GO:0006508(biological_proc…	K02365	ESP1		COG5155(D:Cell cycle control, cell division, chromosome partitioning); COG5155(O:Posttranslational modification, protein turnover, chaperones); ENOG410YQSZ(S:Function unknown)	COG5155(extra spindle pole bodies homolog 1 (S. cerevisiae)); COG5155(extra spindle pole bodies homolog 1 (S. cerevisiae)); ENOG410YQSZ(-)		sp|Q5IBC5|ESP1_ARATH(Separase OS=Arabidopsis thaliana OX=3702 GN=ESP1 PE=2 SV=1)
MSTRG.14765			1231	1.5133	1.1567	1.6167	2.0933	2.0433	KAH9290823.1(hypothetical protein KI387_034940, partial [Taxus chinensis])	GO:0006508(biological_process:proteolysis); GO:0005634(cellular_component:nucleus); GO:0004197(molecular_function:cysteine-type endopeptidase activity); GO:0000280(biological_process:nuclear division); GO:0098813(biological_process:nuclear chromosome segregation)	K02365	ESP1		COG5155(D:Cell cycle control, cell division, chromosome partitioning); COG5155(O:Posttranslational modification, protein turnover, chaperones)	COG5155(extra spindle pole bodies homolog 1 (S. cerevisiae)); COG5155(extra spindle pole bodies homolog 1 (S. cerevisiae))
MSTRG.14766			1126	21.2667	14.75	22.4567	22.4433	22.74	GLJ30817.1(hypothetical protein SUGI_0611650 [Cryptomeria japonica])	GO:0006508(biological_process:proteolysis); GO:0005634(cellular_component:nucleus); GO:0004197(molecular_function:cysteine-type endopeptidase activity); GO:0000280(biological_process:nuclear division); GO:0098813(biological_process:nuclear chromosome segregation)	K02365	ESP1		COG5155(D:Cell cycle control, cell division, chromosome partitioning); COG5155(O:Posttranslational modification, protein turnover, chaperones); ENOG41107CV(S:Function unknown)	COG5155(extra spindle pole bodies homolog 1 (S. cerevisiae)); COG5155(extra spindle pole bodies homolog 1 (S. cerevisiae)); ENOG41107CV(-)		sp|Q5IBC5|ESP1_ARATH(Separase OS=Arabidopsis thaliana OX=3702 GN=ESP1 PE=2 SV=1)
MSTRG.14767			1335	17.99	13.2967	23.34	18.25	22.28	GLJ16474.1(hypothetical protein SUGI_0280580 [Cryptomeria japonica])	GO:0006508(biological_process:proteolysis); GO:0005634(cellular_component:nucleus); GO:0004197(molecular_function:cysteine-type endopeptidase activity); GO:0000280(biological_process:nuclear division); GO:0098813(biological_process:nuclear chromosome segregation)	K02365	ESP1		COG5155(D:Cell cycle control, cell division, chromosome partitioning); COG5155(O:Posttranslational modification, protein turnover, chaperones)	COG5155(extra spindle pole bodies homolog 1 (S. cerevisiae)); COG5155(extra spindle pole bodies homolog 1 (S. cerevisiae))	PF03568.21(Peptidase_C50:Peptidase family C50)	sp|Q5IBC5|ESP1_ARATH(Separase OS=Arabidopsis thaliana OX=3702 GN=ESP1 PE=2 SV=1)
MSTRG.14768			946	0.0633	0.0567	0.14	0.05	0.3	KAH9290830.1(hypothetical protein KI387_034947, partial [Taxus chinensis])	GO:0006508(biological_process:proteolysis); GO:0005634(cellular_component:nucleus); GO:0004197(molecular_function:cysteine-type endopeptidase activity); GO:0000280(biological_process:nuclear division); GO:0098813(biological_process:nuclear chromosome segregation)	K02365	ESP1		COG5155(D:Cell cycle control, cell division, chromosome partitioning); COG5155(O:Posttranslational modification, protein turnover, chaperones)	COG5155(extra spindle pole bodies homolog 1 (S. cerevisiae)); COG5155(extra spindle pole bodies homolog 1 (S. cerevisiae))	PF03568.21(Peptidase_C50:Peptidase family C50)	sp|Q5IBC5|ESP1_ARATH(Separase OS=Arabidopsis thaliana OX=3702 GN=ESP1 PE=2 SV=1)
MSTRG.14769			520	29.1933	21.08	35.49	27.4533	36.21	KAH9322036.1(hypothetical protein KI387_016675, partial [Taxus chinensis])	GO:0006508(biological_process:proteolysis); GO:0005634(cellular_component:nucleus); GO:0004197(molecular_function:cysteine-type endopeptidase activity); GO:0000280(biological_process:nuclear division); GO:0098813(biological_process:nuclear chromosome segregation)	K02365	ESP1		COG5155(D:Cell cycle control, cell division, chromosome partitioning); COG5155(O:Posttranslational modification, protein turnover, chaperones)	COG5155(extra spindle pole bodies homolog 1 (S. cerevisiae)); COG5155(extra spindle pole bodies homolog 1 (S. cerevisiae))	PF03568.21(Peptidase_C50:Peptidase family C50); PF12770.11(CHAT:CHAT domain)	sp|Q5IBC5|ESP1_ARATH(Separase OS=Arabidopsis thaliana OX=3702 GN=ESP1 PE=2 SV=1)
MSTRG.14770			256	13.3833	5.63	8.4533	10.4367	4.9533	KAH9290839.1(hypothetical protein KI387_034956, partial [Taxus chinensis])	GO:0006508(biological_process:proteolysis); GO:0005634(cellular_component:nucleus); GO:0004197(molecular_function:cysteine-type endopeptidase activity); GO:0000280(biological_process:nuclear division); GO:0098813(biological_process:nuclear chromosome segregation)	K02365	ESP1		COG5155(D:Cell cycle control, cell division, chromosome partitioning); COG5155(O:Posttranslational modification, protein turnover, chaperones)	COG5155(extra spindle pole bodies homolog 1 (S. cerevisiae)); COG5155(extra spindle pole bodies homolog 1 (S. cerevisiae))	PF03568.21(Peptidase_C50:Peptidase family C50)	sp|Q5IBC5|ESP1_ARATH(Separase OS=Arabidopsis thaliana OX=3702 GN=ESP1 PE=2 SV=1)
MSTRG.14771			1119	18.98	13.6433	21.47	20.0867	22.29	KAH9300238.1(hypothetical protein KI387_011821, partial [Taxus chinensis])	GO:0006508(biological_process:proteolysis); GO:0005634(cellular_component:nucleus); GO:0004197(molecular_function:cysteine-type endopeptidase activity); GO:0000280(biological_process:nuclear division); GO:0098813(biological_process:nuclear chromosome segregation)	K02365	ESP1		COG5155(D:Cell cycle control, cell division, chromosome partitioning); COG5155(O:Posttranslational modification, protein turnover, chaperones)	COG5155(extra spindle pole bodies homolog 1 (S. cerevisiae)); COG5155(extra spindle pole bodies homolog 1 (S. cerevisiae))	PF03568.21(Peptidase_C50:Peptidase family C50)	sp|Q5IBC5|ESP1_ARATH(Separase OS=Arabidopsis thaliana OX=3702 GN=ESP1 PE=2 SV=1)
MSTRG.14772			216	0	2.44	9.4067	1.88	6.9767	KAH9297083.1(hypothetical protein KI387_028765 [Taxus chinensis])
MSTRG.14773			876	0.78	11.1567	0.06	3.19	0.2333
MSTRG.14774			1545	4.2933	0.6833	3.9167	2.66	0.1767	GLJ49120.1(hypothetical protein SUGI_1036230 [Cryptomeria japonica])	GO:0016020(cellular_component:membrane); GO:0016798(molecular_function:hydrolase activity, acting on glycosyl bonds)	K07964	HPSE	map00531(Glycosaminoglycan degradation)	ENOG410YDJW(G:Carbohydrate transport and metabolism)	ENOG410YDJW(Heparanase)	PF03662.18(Glyco_hydro_79n:Glycosyl hydrolase family 79, N-terminal domain)	sp|Q9FZP1|HPSE3_ARATH(Heparanase-like protein 3 OS=Arabidopsis thaliana OX=3702 GN=At5g34940 PE=2 SV=2)
MSTRG.14775			500	0.1033	2.22	0	1.74	0	XP_057844798.1(heparanase-like protein 3 isoform X3 [Cryptomeria japonica])	GO:0016020(cellular_component:membrane); GO:0016798(molecular_function:hydrolase activity, acting on glycosyl bonds)	K07964	HPSE	map00531(Glycosaminoglycan degradation)	ENOG410YDJW(G:Carbohydrate transport and metabolism); ENOG410YAYP(S:Function unknown)	ENOG410YDJW(Heparanase); ENOG410YAYP(mitochondrial)		sp|Q9FZP1|HPSE3_ARATH(Heparanase-like protein 3 OS=Arabidopsis thaliana OX=3702 GN=At5g34940 PE=2 SV=2)
MSTRG.14776			444	3.77	0.8867	2.9433	2.75	0.1167	KAH9318142.1(hypothetical protein KI387_019911, partial [Taxus chinensis])	GO:0016020(cellular_component:membrane); GO:0016798(molecular_function:hydrolase activity, acting on glycosyl bonds)	K07964	HPSE	map00531(Glycosaminoglycan degradation)			PF03662.18(Glyco_hydro_79n:Glycosyl hydrolase family 79, N-terminal domain)	sp|Q9FZP1|HPSE3_ARATH(Heparanase-like protein 3 OS=Arabidopsis thaliana OX=3702 GN=At5g34940 PE=2 SV=2)
MSTRG.14777			1974	10.81	4.5867	7.9833	10.01	9.2067	ATG29963.1(CYP94D83 [Taxus chinensis])	GO:0004497(molecular_function:monooxygenase activity); GO:0016705(molecular_function:oxidoreductase activity, acting on paired donors, with incorporation or reduction of molecular oxygen); GO:0020037(molecular_function:heme binding); GO:0042617(biological_process:paclitaxel biosynthetic process); GO:0016020(cellular_component:membrane); GO:0005506(molecular_function:iron ion binding)				COG2124(Q:Secondary metabolites biosynthesis, transport and catabolism)	COG2124(Cytochrome p450)	PF00067.26(p450:Cytochrome P450)	sp|P98188|C94A2_VICSA(Cytochrome P450 94A2 OS=Vicia sativa OX=3908 GN=CYP94A2 PE=2 SV=1)
MSTRG.14778			465	11.1167	7.04	6.45	12.6967	14.9467	KAH9310654.1(hypothetical protein KI387_025689, partial [Taxus chinensis])	GO:0090560(molecular_function:2-(3-amino-3-carboxypropyl)histidine synthase activity); GO:0017183(biological_process:peptidyl-diphthamide biosynthetic process from peptidyl-histidine); GO:0051536(molecular_function:iron-sulfur cluster binding); GO:0046872(molecular_function:metal ion binding)	K17866	DPH2		COG1736(J:Translation, ribosomal structure and biogenesis)	COG1736(diphthamide biosynthesis protein)
MSTRG.14779			1152	10.8767	6.62	7.69	9.8967	13.76	KAH9310654.1(hypothetical protein KI387_025689, partial [Taxus chinensis])	GO:0090560(molecular_function:2-(3-amino-3-carboxypropyl)histidine synthase activity); GO:0017183(biological_process:peptidyl-diphthamide biosynthetic process from peptidyl-histidine); GO:0051536(molecular_function:iron-sulfur cluster binding); GO:0046872(molecular_function:metal ion binding)	K17866	DPH2		COG1736(J:Translation, ribosomal structure and biogenesis)	COG1736(diphthamide biosynthesis protein)	PF01866.21(Diphthamide_syn:Putative diphthamide synthesis protein)	sp|A7SKJ3|DPH2_NEMVE(2-(3-amino-3-carboxypropyl)histidine synthase subunit 2 OS=Nematostella vectensis OX=45351 GN=dph2 PE=3 SV=1)
MSTRG.14780			531	3.0533	1.6833	6.6267	4.34	8.0267	GLJ14703.1(hypothetical protein SUGI_0238360 [Cryptomeria japonica])	GO:0046872(molecular_function:metal ion binding)				ENOG411206Y(S:Function unknown)	ENOG411206Y(transposon protein)	PF13359.10(DDE_Tnp_4:DDE superfamily endonuclease)	sp|Q94K49|ALP1_ARATH(Protein ANTAGONIST OF LIKE HETEROCHROMATIN PROTEIN 1 OS=Arabidopsis thaliana OX=3702 GN=ALP1 PE=1 SV=1)
MSTRG.14781			556	2.71	2.7467	3.7433	2.1933	3.9367	KAH9321274.1(hypothetical protein KI387_015913, partial [Taxus chinensis])	GO:0016020(cellular_component:membrane); GO:0016798(molecular_function:hydrolase activity, acting on glycosyl bonds)	K07964	HPSE	map00531(Glycosaminoglycan degradation)	ENOG410YDJW(G:Carbohydrate transport and metabolism)	ENOG410YDJW(Heparanase)		sp|Q8L608|HPSE2_ARATH(Heparanase-like protein 2 OS=Arabidopsis thaliana OX=3702 GN=At5g61250 PE=2 SV=1)
MSTRG.14782			277	1.8133	0	2.3067	1.0967	1.5833	KAH9304460.1(hypothetical protein KI387_008864, partial [Taxus chinensis])	GO:0016020(cellular_component:membrane); GO:0016798(molecular_function:hydrolase activity, acting on glycosyl bonds)	K07964	HPSE	map00531(Glycosaminoglycan degradation)	ENOG410YDJW(G:Carbohydrate transport and metabolism)	ENOG410YDJW(Heparanase)		sp|Q9FZP1|HPSE3_ARATH(Heparanase-like protein 3 OS=Arabidopsis thaliana OX=3702 GN=At5g34940 PE=2 SV=2)
MSTRG.14783			549	1.19	1.4667	1.76	1.5567	0.8567	KAH9289644.1(hypothetical protein KI387_033761, partial [Taxus chinensis])		K07964	HPSE	map00531(Glycosaminoglycan degradation)	ENOG410YDJW(G:Carbohydrate transport and metabolism)	ENOG410YDJW(Heparanase)	PF03662.18(Glyco_hydro_79n:Glycosyl hydrolase family 79, N-terminal domain)	sp|Q9FZP1|HPSE3_ARATH(Heparanase-like protein 3 OS=Arabidopsis thaliana OX=3702 GN=At5g34940 PE=2 SV=2)
MSTRG.14784			459	1.4333	1.05	0.79	0.72	1.37	GLJ12221.1(hypothetical protein SUGI_0186810 [Cryptomeria japonica])	GO:0009653(biological_process:anatomical structure morphogenesis); GO:0005576(cellular_component:extracellular region)
MSTRG.14785			515	2.27	1.3967	1.4933	2.6033	1.84	KAH9312764.1(hypothetical protein KI387_027799, partial [Taxus chinensis])	GO:0016787(molecular_function:hydrolase activity)	K07025	K07025		COG1011(S:Function unknown)	COG1011(Hydrolase)
MSTRG.14786			233	0	0	0	0	0	KAH9289644.1(hypothetical protein KI387_033761, partial [Taxus chinensis])		K07964	HPSE	map00531(Glycosaminoglycan degradation)	ENOG410YDJW(G:Carbohydrate transport and metabolism)	ENOG410YDJW(Heparanase)		sp|Q9FF10|HPSE1_ARATH(Heparanase-like protein 1 OS=Arabidopsis thaliana OX=3702 GN=At5g07830 PE=2 SV=1)
MSTRG.14787			835	1	1.93	0.4867	0.83	0.7633
MSTRG.14788			1059	3.5233	6.7633	6.3667	4.7267	5.9767	KAH9299310.1(hypothetical protein KI387_030992, partial [Taxus chinensis])
MSTRG.14789			932	3.2933	5.42	6.24	3.43	5.9833	KAH9329253.1(hypothetical protein KI387_001361, partial [Taxus chinensis])	GO:0006310(biological_process:DNA recombination); GO:0000723(biological_process:telomere maintenance); GO:0006281(biological_process:DNA repair); GO:0016787(molecular_function:hydrolase activity); GO:0016887(molecular_function:ATPase activity); GO:0003678(molecular_function:DNA helicase activity); GO:0005524(molecular_function:ATP binding)				COG0507(L:Replication, recombination and repair); ENOG410ZPZ0(S:Function unknown)	COG0507(exodeoxyribonuclease v alpha); ENOG410ZPZ0(Pfam:DUF889)
MSTRG.14790			1268	2.23	4.3067	3.13	2.53	3.7	KAH9329249.1(hypothetical protein KI387_001357, partial [Taxus chinensis])
MSTRG.14791			526	19.6	15.5533	15.3967	19.4633	17.02	KAH9290748.1(hypothetical protein KI387_034865, partial [Taxus chinensis])	GO:0003723(molecular_function:RNA binding)	K14787	MRD1, RBM19		ENOG410XQZ5(S:Function unknown)	ENOG410XQZ5(RNA binding motif protein 19)	PF00076.26(RRM_1:RNA recognition motif)	sp|Q8R3C6|RBM19_MOUSE(Probable RNA-binding protein 19 OS=Mus musculus OX=10090 GN=Rbm19 PE=1 SV=1)
MSTRG.14792			824	7.6033	4.1967	6.1933	7.0333	8.98	KAH9290753.1(hypothetical protein KI387_034870 [Taxus chinensis])	GO:0016607(cellular_component:nuclear speck); GO:0003723(molecular_function:RNA binding); GO:0000398(biological_process:mRNA splicing, via spliceosome); GO:0005730(cellular_component:nucleolus)	K14787	MRD1, RBM19		ENOG410XQZ5(S:Function unknown)	ENOG410XQZ5(RNA binding motif protein 19)	PF00076.26(RRM_1:RNA recognition motif); PF04059.16(RRM_2:RNA recognition motif 2)	sp|Q8R3C6|RBM19_MOUSE(Probable RNA-binding protein 19 OS=Mus musculus OX=10090 GN=Rbm19 PE=1 SV=1)
MSTRG.14793			289	8.3167	27.7733	11.5333	12.6133	4.6667	KAH9324111.1(hypothetical protein KI387_004289, partial [Taxus chinensis])
MSTRG.14794			954	1.37	2.5967	2.7233	2.0267	2.9033
MSTRG.14795			608	0.9267	0.67	1.08	0.88	1.2433	KAH9289644.1(hypothetical protein KI387_033761, partial [Taxus chinensis])		K07964	HPSE	map00531(Glycosaminoglycan degradation)	ENOG410YDJW(G:Carbohydrate transport and metabolism)	ENOG410YDJW(Heparanase)	PF03662.18(Glyco_hydro_79n:Glycosyl hydrolase family 79, N-terminal domain)	sp|Q9FZP1|HPSE3_ARATH(Heparanase-like protein 3 OS=Arabidopsis thaliana OX=3702 GN=At5g34940 PE=2 SV=2)
MSTRG.14796			709	0.4933	1.0767	0.57	0.88	0.6433	KAH9329262.1(hypothetical protein KI387_001370, partial [Taxus chinensis])
MSTRG.14797			1892	1.3167	1.7533	1.6333	1.18	1.5967	KAH9312764.1(hypothetical protein KI387_027799, partial [Taxus chinensis])
MSTRG.14798			713	4.1267	8.51	4.64	5.95	7.3633	KAH9329253.1(hypothetical protein KI387_001361, partial [Taxus chinensis])	GO:0006310(biological_process:DNA recombination); GO:0000723(biological_process:telomere maintenance); GO:0003676(molecular_function:nucleic acid binding); GO:0006281(biological_process:DNA repair); GO:0016787(molecular_function:hydrolase activity); GO:0008270(molecular_function:zinc ion binding); GO:0016887(molecular_function:ATPase activity); GO:0003678(molecular_function:DNA helicase activity)…				COG0507(L:Replication, recombination and repair)	COG0507(exodeoxyribonuclease v alpha)	PF05970.18(PIF1:PIF1-like helicase)	sp|Q7ZV90|PIF1_DANRE(ATP-dependent DNA helicase PIF1 OS=Danio rerio OX=7955 GN=pif1 PE=2 SV=1)
MSTRG.14799			1650	27.14	61.3	18.1033	36.3867	14.6167	XP_057865136.1(protein TRI1-like [Cryptomeria japonica])	GO:0005634(cellular_component:nucleus)				COG5531(B:Chromatin structure and dynamics)	COG5531(SWI SNF related, matrix associated, actin dependent regulator of chromatin, subfamily d, member)	PF02201.22(SWIB:SWIB/MDM2 domain)	sp|Q05024|TRI1_YEAST(Protein TRI1 OS=Saccharomyces cerevisiae (strain ATCC 204508 / S288c) OX=559292 GN=TRI1 PE=1 SV=1)
MSTRG.14800			1344	7.5933	4.73	10.2367	7.1133	6.9867	KAH9300238.1(hypothetical protein KI387_011821, partial [Taxus chinensis])	GO:0006508(biological_process:proteolysis); GO:0005634(cellular_component:nucleus); GO:0004197(molecular_function:cysteine-type endopeptidase activity); GO:0000280(biological_process:nuclear division); GO:0098813(biological_process:nuclear chromosome segregation)	K02365	ESP1		COG5155(D:Cell cycle control, cell division, chromosome partitioning); COG5155(O:Posttranslational modification, protein turnover, chaperones)	COG5155(extra spindle pole bodies homolog 1 (S. cerevisiae)); COG5155(extra spindle pole bodies homolog 1 (S. cerevisiae))	PF03568.21(Peptidase_C50:Peptidase family C50); PF12770.11(CHAT:CHAT domain)	sp|Q5IBC5|ESP1_ARATH(Separase OS=Arabidopsis thaliana OX=3702 GN=ESP1 PE=2 SV=1)
MSTRG.14801			489	7.56	6.6167	12.0733	9.58	13.59	XP_057819936.1(uncharacterized protein LOC131032870 [Cryptomeria japonica])
MSTRG.14802			4963	32.3567	21.5567	35.6367	31.6433	34.6067	GLJ31010.1(hypothetical protein SUGI_0619970 [Cryptomeria japonica])	GO:0006508(biological_process:proteolysis); GO:0005634(cellular_component:nucleus); GO:0004197(molecular_function:cysteine-type endopeptidase activity); GO:0000280(biological_process:nuclear division); GO:0098813(biological_process:nuclear chromosome segregation)	K02365	ESP1		COG5155(D:Cell cycle control, cell division, chromosome partitioning); COG5155(O:Posttranslational modification, protein turnover, chaperones)	COG5155(extra spindle pole bodies homolog 1 (S. cerevisiae)); COG5155(extra spindle pole bodies homolog 1 (S. cerevisiae))	PF03568.21(Peptidase_C50:Peptidase family C50)	sp|Q5IBC5|ESP1_ARATH(Separase OS=Arabidopsis thaliana OX=3702 GN=ESP1 PE=2 SV=1)
MSTRG.14803			516	0.4833	0.8767	2.3567	0.57	1.0033	KAH9294327.1(hypothetical protein KI387_040469, partial [Taxus chinensis])	GO:0006508(biological_process:proteolysis); GO:0005634(cellular_component:nucleus); GO:0004197(molecular_function:cysteine-type endopeptidase activity); GO:0000280(biological_process:nuclear division); GO:0098813(biological_process:nuclear chromosome segregation)	K02365	ESP1		COG5155(D:Cell cycle control, cell division, chromosome partitioning); COG5155(O:Posttranslational modification, protein turnover, chaperones)	COG5155(extra spindle pole bodies homolog 1 (S. cerevisiae)); COG5155(extra spindle pole bodies homolog 1 (S. cerevisiae))	PF03568.21(Peptidase_C50:Peptidase family C50)	sp|Q5IBC5|ESP1_ARATH(Separase OS=Arabidopsis thaliana OX=3702 GN=ESP1 PE=2 SV=1)
MSTRG.14804			1369	7.9233	4.03	7.4133	7.8367	7.3333	KAH9290823.1(hypothetical protein KI387_034940, partial [Taxus chinensis])	GO:0006508(biological_process:proteolysis); GO:0005634(cellular_component:nucleus); GO:0004197(molecular_function:cysteine-type endopeptidase activity); GO:0000280(biological_process:nuclear division); GO:0098813(biological_process:nuclear chromosome segregation)	K02365	ESP1		COG5155(D:Cell cycle control, cell division, chromosome partitioning); COG5155(O:Posttranslational modification, protein turnover, chaperones); ENOG410YQSZ(S:Function unknown)	COG5155(extra spindle pole bodies homolog 1 (S. cerevisiae)); COG5155(extra spindle pole bodies homolog 1 (S. cerevisiae)); ENOG410YQSZ(-)		sp|Q5IBC5|ESP1_ARATH(Separase OS=Arabidopsis thaliana OX=3702 GN=ESP1 PE=2 SV=1)
MSTRG.14805			419	2.7967	1.7	1.51	2.7033	0.6867	KAH9297135.1(hypothetical protein KI387_028817, partial [Taxus chinensis])
MSTRG.14806			302	2.3767	2.8933	1.1767	3.1567	0	KAH9303786.1(hypothetical protein KI387_008190, partial [Taxus chinensis])
MSTRG.14807			1169	2.7233	0.4633	34.3433	17.0633	193.517	KAH9300488.1(hypothetical protein KI387_012071, partial [Taxus chinensis])
MSTRG.14808			506	0.82	0.8067	0.51	1.8033	2.0633	KAH9300468.1(hypothetical protein KI387_012051, partial [Taxus chinensis])	GO:0016607(cellular_component:nuclear speck); GO:0035092(biological_process:sperm chromatin condensation); GO:0000398(biological_process:mRNA splicing, via spliceosome); GO:0030261(biological_process:chromosome condensation); GO:0003723(molecular_function:RNA binding); GO:0003677(molecular_function:DNA binding); GO:0000786(cellular_component:nucleosome)	K12900	SRSF10, FUSIP1	map03040(Spliceosome)	ENOG410YIRZ(S:Function unknown); COG0724(S:Function unknown); ENOG41122ZB(S:Function unknown)	ENOG410YIRZ(RNA recognition motif. (a.k.a. RRM, RBD, or RNP domain)); COG0724(Rna-binding protein); ENOG41122ZB(splicing factor)	PF00076.26(RRM_1:RNA recognition motif)	sp|Q1PDV2|SRC28_ARATH(Serine/arginine-rich SC35-like splicing factor SCL28 OS=Arabidopsis thaliana OX=3702 GN=SCL28 PE=1 SV=1)
MSTRG.14809			1518	2.3267	0.8767	2.17	1.5933	2.1333	KAH9300468.1(hypothetical protein KI387_012051, partial [Taxus chinensis])
MSTRG.14810			2854	183.233	158.193	149.39	198.727	143.127	KAH9293426.1(hypothetical protein KI387_041368 [Taxus chinensis])	GO:0051301(biological_process:cell division); GO:0005829(cellular_component:cytosol); GO:0030433(biological_process:ER-associated ubiquitin-dependent protein catabolic process); GO:0030970(biological_process:retrograde protein transport, ER to cytosol); GO:0051228(biological_process:mitotic spindle disassembly); GO:0071712(biological_process:ER-associated misfolded protein catabolic process); GO:…	K13525	VCP, CDC48	map04141(Protein processing in endoplasmic reticulum)	COG0464(O:Posttranslational modification, protein turnover, chaperones)	COG0464(Aaa atpase)	PF00004.33(AAA:ATPase family associated with various cellular activities (AAA)); PF17862.5(AAA_lid_3:AAA+ lid domain); PF02359.22(CDC48_N:Cell division protein 48 (CDC48), N-terminal domain); PF05496.16(RuvB_N:Holliday junction DNA helicase RuvB P-loop domain); PF02933.21(CDC48_2:Cell division protein 48 (CDC48), domain 2); PF13191.10(AAA_16:AAA ATPase domain); PF07724.18(AAA_2:AAA domain (Cdc48 …	sp|P54774|CDC48_SOYBN(Cell division cycle protein 48 homolog OS=Glycine max OX=3847 GN=CDC48 PE=2 SV=1)
MSTRG.14811			1164	74.5233	157.07	29.1367	104.6	28.6733	KAH9300467.1(hypothetical protein KI387_012050 [Taxus chinensis])	GO:0005840(cellular_component:ribosome); GO:0022625(cellular_component:cytosolic large ribosomal subunit); GO:1990904(cellular_component:ribonucleoprotein complex); GO:0003735(molecular_function:structural constituent of ribosome); GO:0017148(biological_process:negative regulation of translation); GO:0006412(biological_process:translation); GO:0003729(molecular_function:mRNA binding)	K02871	RP-L13, MRPL13, rplM	map03010(Ribosome)	COG0102(J:Translation, ribosomal structure and biogenesis)	COG0102(This protein is one of the early assembly proteins of the 50S ribosomal subunit, although it is not seen to bind rRNA by itself. It is important during the early stages of 50S assembly (By similarity))	PF00572.22(Ribosomal_L13:Ribosomal protein L13)	sp|Q9SYL9|RK13_ARATH(Large ribosomal subunit protein uL13c OS=Arabidopsis thaliana OX=3702 GN=RPL13 PE=2 SV=1)
MSTRG.14812			210	8.9533	14.0067	4.27	18.99	8.0767	KAH9324744.1(hypothetical protein KI387_004922 [Taxus chinensis])
MSTRG.14813			594	0.1667	0.84	0.7733	0.8967	1.5233
MSTRG.14814			982	145.257	100.753	193.527	130.34	119.443	XP_057857807.1(60S ribosomal protein L15-1-like [Cryptomeria japonica])	GO:0005840(cellular_component:ribosome); GO:0022625(cellular_component:cytosolic large ribosomal subunit); GO:1990904(cellular_component:ribonucleoprotein complex); GO:0003735(molecular_function:structural constituent of ribosome); GO:0003723(molecular_function:RNA binding); GO:0002181(biological_process:cytoplasmic translation); GO:0006412(biological_process:translation); GO:0003729(molecular_fu…	K02877	RP-L15e, RPL15	map03010(Ribosome)			PF00827.21(Ribosomal_L15e:Ribosomal L15)	sp|O65082|RL15B_PICMA(Large ribosomal subunit protein eL15y OS=Picea mariana OX=3335 GN=SB62 PE=2 SV=1)
MSTRG.14815			798	0.24	1.43	0.3633	1.4467	1.37	KAH9289373.1(hypothetical protein KI387_033490, partial [Taxus chinensis])							PF04057.16(Rep-A_N:Replication factor-A protein 1, N-terminal domain)
MSTRG.14816			481	0.7767	2.6533	1.1667	2.1033	2.0667
MSTRG.14817			273	0	0	0	0	0	KAH9300332.1(hypothetical protein KI387_011915 [Taxus chinensis])		K04122	GA3, CYP701	map00904(Diterpenoid biosynthesis)	COG2124(Q:Secondary metabolites biosynthesis, transport and catabolism)	COG2124(Cytochrome p450)	PF00067.26(p450:Cytochrome P450)	sp|Q5Z5R7|C701S_ORYSJ(Ent-kaurene oxidase-like 3 OS=Oryza sativa subsp. japonica OX=39947 GN=CYP701A19 PE=2 SV=1)
MSTRG.14818			307	0	0	0	0	0	GLJ28261.1(hypothetical protein SUGI_0555400 [Cryptomeria japonica])
MSTRG.14819			892	15.95	30.8567	20.8533	19.9233	32.37	KAH9291975.1(hypothetical protein KI387_042840, partial [Taxus chinensis])					ENOG4111XVU(S:Function unknown)	ENOG4111XVU(-)	PF04937.19(DUF659:Protein of unknown function (DUF 659))
MSTRG.14820			236	0.9133	1.6	6.7167	1.16	0	KAH9295591.1(hypothetical protein KI387_039179, partial [Taxus chinensis])
MSTRG.14821			300	0	2.8067	0	1.1067	0	KAH9321859.1(hypothetical protein KI387_016498, partial [Taxus chinensis])
MSTRG.14822			4940	9.9967	5.6333	11.3267	9.1233	10.6267	GLJ39871.1(hypothetical protein SUGI_0815420 [Cryptomeria japonica])	GO:0005737(cellular_component:cytoplasm); GO:0070390(cellular_component:transcription export complex 2); GO:0005634(cellular_component:nucleus); GO:0006406(biological_process:mRNA export from nucleus)	K23719	SAC3		COG5079(D:Cell cycle control, cell division, chromosome partitioning); COG5079(U:Intracellular trafficking, secretion, and vesicular transport)	COG5079(minichromosome maintenance complex component 3 associated protein); COG5079(minichromosome maintenance complex component 3 associated protein)	PF03399.20(SAC3_GANP:SAC3/GANP family)	sp|F4JAU2|SAC3B_ARATH(SAC3 family protein B OS=Arabidopsis thaliana OX=3702 GN=SAC3B PE=1 SV=1)
MSTRG.14823			3512	19.18	10.3267	14.7067	14.6	45.8433	GLJ08838.1(hypothetical protein SUGI_0096890 [Cryptomeria japonica])	GO:0009628(biological_process:response to abiotic stimulus)	K10523	SPOP		ENOG410XQV8(S:Function unknown)	ENOG410XQV8(meprin and TRAF homology domain-containing protein MATH domain-containing protein)	PF00651.35(BTB:BTB/POZ domain)	sp|Q680K8|Y1576_ARATH(BTB/POZ domain-containing protein At1g55760 OS=Arabidopsis thaliana OX=3702 GN=At1g55760 PE=2 SV=1)
MSTRG.14824			745	19.0567	10.42	15.08	15.2667	15.8533	GLJ08840.1(hypothetical protein SUGI_0096920 [Cryptomeria japonica])	GO:0003735(molecular_function:structural constituent of ribosome); GO:0005840(cellular_component:ribosome)	K17427	MRPL46		ENOG4111HSF(S:Function unknown)	ENOG4111HSF((ribosomal) protein)	PF11788.12(MRP-L46:39S mitochondrial ribosomal protein L46)	sp|Q3SZ22|RM46_BOVIN(Large ribosomal subunit protein mL46 OS=Bos taurus OX=9913 GN=MRPL46 PE=2 SV=1)
MSTRG.14825			2111	22.46	0.4933	5.4467	12.46	0.2933	KAH9313241.1(hypothetical protein KI387_028276 [Taxus chinensis])
MSTRG.14826			244	0.67	0	1.7667	1.9933	0
MSTRG.14827			1665	11.9267	1.1	6.0667	7.4467	0.1833	KAH9313241.1(hypothetical protein KI387_028276 [Taxus chinensis])
MSTRG.14828			439	3.7967	1.5433	0.4167	3.8767	0.3467
MSTRG.14829			218	0	0	1.62	1.82	0
MSTRG.14830			990	1.4267	0.03	0.88	1.16	0.2033
MSTRG.14831			1867	18.1133	3.3	6.5567	23.4667	1.4733	KAH9313446.1(hypothetical protein KI387_044080 [Taxus chinensis])
MSTRG.14832			256	45.9133	10.2067	14.3967	58.6067	2.1	KAH9313446.1(hypothetical protein KI387_044080 [Taxus chinensis])
MSTRG.14833			893	4.2833	4.8567	3.0833	5.6467	14.2	KAJ8456206.1(hypothetical protein OPV22_034743 [Ensete ventricosum])	GO:0008757(molecular_function:S-adenosylmethionine-dependent methyltransferase activity); GO:0015074(biological_process:DNA integration); GO:0004190(molecular_function:aspartic-type endopeptidase activity); GO:0003676(molecular_function:nucleic acid binding); GO:0003964(molecular_function:RNA-directed DNA polymerase activity); GO:0006508(biological_process:proteolysis)				COG2801(L:Replication, recombination and repair)	COG2801(Retrotransposon protein)	PF17921.5(Integrase_H2C2:Integrase zinc binding domain); PF00665.30(rve:Integrase core domain); PF09337.14(zf-H2C2:H2C2 zinc finger)	sp|Q7LHG5|YI31B_YEAST(Transposon Ty3-I Gag-Pol polyprotein OS=Saccharomyces cerevisiae (strain ATCC 204508 / S288c) OX=559292 GN=TY3B-I PE=1 SV=2)
MSTRG.14834			468	0	1.5533	0	0	0.31
MSTRG.14835			646	0.25	12.79	0.3033	1.4833	0.2667	XP_057829048.1(pentatricopeptide repeat-containing protein At2g42920, chloroplastic-like [Cryptomeria japonica])
MSTRG.14836			1353	0.9867	15.7	0.1133	2.2567	0.3433	KAH9290335.1(hypothetical protein KI387_034452, partial [Taxus chinensis])	GO:0005794(cellular_component:Golgi apparatus); GO:0016413(molecular_function:O-acetyltransferase activity)				ENOG410YEHD(S:Function unknown)	ENOG410YEHD(Pfam:DUF231)	PF14416.10(PMR5N:PMR5 N terminal Domain); PF13839.10(PC-Esterase:GDSL/SGNH-like Acyl-Esterase family found in Pmr5 and Cas1p)	sp|Q940H3|TBL36_ARATH(Protein trichome birefringence-like 36 OS=Arabidopsis thaliana OX=3702 GN=TBL36 PE=2 SV=1)
MSTRG.14837			554	0.24	0	0.7967	0.2833	0
MSTRG.14838			963	2.8367	22.9833	2.1533	6.7967	3.7267	KAF7097657.1(hypothetical protein CFC21_099453 [Triticum aestivum])	GO:0030527(molecular_function:structural constituent of chromatin); GO:0016020(cellular_component:membrane); GO:0006334(biological_process:nucleosome assembly); GO:0003677(molecular_function:DNA binding); GO:0000786(cellular_component:nucleosome); GO:0046982(molecular_function:protein heterodimerization activity); GO:0005694(cellular_component:chromosome); GO:0005634(cellular_component:nucleus)	K11254	H4		COG2036(B:Chromatin structure and dynamics)	COG2036(Core component of nucleosome. Nucleosomes wrap and compact DNA into chromatin, limiting DNA accessibility to the cellular machineries which require DNA as a template. Histones thereby play a central role in transcription regulation, DNA repair, DNA replication and chromosomal stability. DNA accessibility is regulated via a complex set of post-translational modifications of histones, also …		sp|Q8MTV8|H4_APLCA(Histone H4 OS=Aplysia californica OX=6500 GN=His.H4 PE=3 SV=3)
MSTRG.14839			425	1.34	0.5	2.2733	0.1533	0.25	KAH9290333.1(hypothetical protein KI387_034450, partial [Taxus chinensis])	GO:0016413(molecular_function:O-acetyltransferase activity)							sp|Q9FJ06|TBL4_ARATH(Protein trichome birefringence-like 4 OS=Arabidopsis thaliana OX=3702 GN=TBL4 PE=3 SV=1)
MSTRG.14840			418	1.27	0.8633	0.5867	1.5533	2.0233	GLJ33722.1(hypothetical protein SUGI_0677880 [Cryptomeria japonica])	GO:0005737(cellular_component:cytoplasm); GO:0030488(biological_process:tRNA methylation); GO:0036265(biological_process:RNA (guanine-N7)-methylation); GO:0008033(biological_process:tRNA processing); GO:0016192(biological_process:vesicle-mediated transport); GO:0005634(cellular_component:nucleus); GO:0016020(cellular_component:membrane); GO:0008168(molecular_function:methyltransferase activity)	K15443	TRM82, WDR4
MSTRG.14841			241	0.0167	0	2.1033	1.15	0	KAH9318284.1(hypothetical protein KI387_020053 [Taxus chinensis])
MSTRG.14842			424	1.04	0.2867	3.5	1.8	2.0933
MSTRG.14843			519	0.5133	0.0967	0.2367	0	1.02
MSTRG.14844			2724	3.72	4.75	2.98	3.4967	1.3267	KAH9294760.1(hypothetical protein KI387_038348 [Taxus chinensis])					ENOG410Y9FG(S:Function unknown)	ENOG410Y9FG(-)
MSTRG.14845			765	1.2067	1.75	0.2	2.0167	2.2967	KAH9309481.1(hypothetical protein KI387_037392, partial [Taxus chinensis])
MSTRG.14846			845	2.56	5.7967	0.7967	3.3033	1.6667
MSTRG.14847			728	1.0033	0.2433	0.5133	0.7767	2.0767	KAH9309481.1(hypothetical protein KI387_037392, partial [Taxus chinensis])
MSTRG.14848			309	1.75	3.4	0	2.9933	4.9467
MSTRG.14849			534	1.8033	7.1333	3.47	1.4633	1.6033	GLJ19233.1(hypothetical protein SUGI_0345730 [Cryptomeria japonica])					COG4886(S:Function unknown)	COG4886(leucine Rich Repeat)	PF00560.37(LRR_1:Leucine Rich Repeat); PF13855.10(LRR_8:Leucine rich repeat); PF12799.11(LRR_4:Leucine Rich repeats (2 copies))	sp|Q9C699|RLP7_ARATH(Receptor-like protein 7 OS=Arabidopsis thaliana OX=3702 GN=RLP7 PE=3 SV=2)
MSTRG.14850			2386	3.2233	5.1833	9.49	5.3367	2.3133	GLJ37969.1(hypothetical protein SUGI_0772890 [Cryptomeria japonica])							PF00560.37(LRR_1:Leucine Rich Repeat); PF13855.10(LRR_8:Leucine rich repeat); PF12799.11(LRR_4:Leucine Rich repeats (2 copies)); PF08263.16(LRRNT_2:Leucine rich repeat N-terminal domain)	sp|Q6JN46|EIX2_SOLLC(Receptor-like protein EIX2 OS=Solanum lycopersicum OX=4081 GN=EIX2 PE=1 SV=2)
MSTRG.14851			361	6.2933	9.44	13.7267	12.79	3.4467	GLJ37976.1(hypothetical protein SUGI_0773050 [Cryptomeria japonica])							PF00560.37(LRR_1:Leucine Rich Repeat); PF13855.10(LRR_8:Leucine rich repeat); PF12799.11(LRR_4:Leucine Rich repeats (2 copies))
MSTRG.14852			2257	25.4433	12.6567	13.1233	24.6733	37.17	KAH9309481.1(hypothetical protein KI387_037392, partial [Taxus chinensis])	GO:0016811(molecular_function:hydrolase activity, acting on carbon-nitrogen (but not peptide) bonds, in linear amides)				COG0154(J:Translation, ribosomal structure and biogenesis)	COG0154(Allows the formation of correctly charged Gln-tRNA(Gln) through the transamidation of misacylated Glu-tRNA(Gln) in organisms which lack glutaminyl-tRNA synthetase. The reaction takes place in the presence of glutamine and ATP through an activated gamma-phospho-Glu-tRNA(Gln) (By similarity))	PF01425.25(Amidase:Amidase)	sp|Q0JFH7|FAAH_ORYSJ(Fatty acid amide hydrolase OS=Oryza sativa subsp. japonica OX=39947 GN=FAAH PE=1 SV=1)
MSTRG.14853			226	0	1.6267	0	0	0	KAH9309484.1(hypothetical protein KI387_037395, partial [Taxus chinensis])					COG4886(S:Function unknown)	COG4886(leucine Rich Repeat)	PF08263.16(LRRNT_2:Leucine rich repeat N-terminal domain)	sp|Q6JN46|EIX2_SOLLC(Receptor-like protein EIX2 OS=Solanum lycopersicum OX=4081 GN=EIX2 PE=1 SV=2)
MSTRG.14854			314	0.27	4.78	2.4367	0	0	GLJ37975.1(hypothetical protein SUGI_0773040 [Cryptomeria japonica])							PF08263.16(LRRNT_2:Leucine rich repeat N-terminal domain)	sp|Q6JN46|EIX2_SOLLC(Receptor-like protein EIX2 OS=Solanum lycopersicum OX=4081 GN=EIX2 PE=1 SV=2)
MSTRG.14855			2147	5.86	6.3733	21.8033	7.12	4.55	GLJ37969.1(hypothetical protein SUGI_0772890 [Cryptomeria japonica])					COG4886(S:Function unknown)	COG4886(leucine Rich Repeat)	PF00560.37(LRR_1:Leucine Rich Repeat); PF12799.11(LRR_4:Leucine Rich repeats (2 copies)); PF13855.10(LRR_8:Leucine rich repeat)	sp|Q6JN46|EIX2_SOLLC(Receptor-like protein EIX2 OS=Solanum lycopersicum OX=4081 GN=EIX2 PE=1 SV=2)
MSTRG.14856			754	0.83	0.5333	0.0433	0.81	0.42	KAH9307720.1(hypothetical protein KI387_035631 [Taxus chinensis])
MSTRG.14857			710	1.5933	1.98	0.67	1.3633	1.6667	KAH9307720.1(hypothetical protein KI387_035631 [Taxus chinensis])							PF13855.10(LRR_8:Leucine rich repeat)
MSTRG.14858			1048	3.6533	0.8333	2.7533	3.54	0.7267	KAH9307731.1(hypothetical protein KI387_035642, partial [Taxus chinensis])
MSTRG.14859			1430	6.1033	4.45	1.55	6.0767	3.8133	KAH9307725.1(hypothetical protein KI387_035636 [Taxus chinensis])					COG4886(S:Function unknown); ENOG410Y62G(S:Function unknown)	COG4886(leucine Rich Repeat); ENOG410Y62G(NB-ARC domain)	PF00931.26(NB-ARC:NB-ARC domain); PF00004.33(AAA:ATPase family associated with various cellular activities (AAA)); PF13191.10(AAA_16:AAA ATPase domain); PF01656.27(CbiA:CobQ/CobB/MinD/ParA nucleotide binding domain); PF20720.1(nSTAND3:Novel STAND NTPase 3); PF10609.13(ParA:NUBPL iron-transfer P-loop NTPase)	sp|F4JT78|RPP2A_ARATH(Disease resistance protein RPP2A OS=Arabidopsis thaliana OX=3702 GN=RPP2A PE=2 SV=1)
MSTRG.14860			329	0	0	0.57	0	0	KAH9301191.1(hypothetical protein KI387_012774 [Taxus chinensis])	GO:0016020(cellular_component:membrane); GO:0016887(molecular_function:ATPase activity); GO:0005524(molecular_function:ATP binding)	K05658	ABCB1, CD243	map02010(ABC transporters)	COG1132(V:Defense mechanisms)	COG1132((ABC) transporter)	PF00005.31(ABC_tran:ABC transporter); PF02463.23(SMC_N:RecF/RecN/SMC N terminal domain)	sp|P16875|MDR1_ENTH1(Multidrug resistance protein 1 OS=Entamoeba histolytica (strain ATCC 30459 / HM-1:IMSS / ABRM) OX=294381 GN=MDR1 PE=3 SV=2)
MSTRG.14861			1196	0.1767	0.19	0.8933	0.2467	1.47
MSTRG.14862			973	7.92	5.5	3.5533	8.6567	5.5233	KAH9307720.1(hypothetical protein KI387_035631 [Taxus chinensis])
MSTRG.14863			372	5.9933	3.4267	0.77	6.16	4.7433
MSTRG.14864			1126	10.1533	9.3333	1.8767	9.1867	6.76	KAH9307720.1(hypothetical protein KI387_035631 [Taxus chinensis])					ENOG410Y62G(S:Function unknown)	ENOG410Y62G(NB-ARC domain)	PF00931.26(NB-ARC:NB-ARC domain); PF13191.10(AAA_16:AAA ATPase domain); PF00004.33(AAA:ATPase family associated with various cellular activities (AAA)); PF01656.27(CbiA:CobQ/CobB/MinD/ParA nucleotide binding domain); PF20720.1(nSTAND3:Novel STAND NTPase 3)	sp|F4JT80|RPP2B_ARATH(Disease resistance protein RPP2B OS=Arabidopsis thaliana OX=3702 GN=RPP2B PE=1 SV=2)
MSTRG.14865			1052	3.55	2.8233	0.6533	2.6733	2.1167	KAH9307720.1(hypothetical protein KI387_035631 [Taxus chinensis])					ENOG410Y62G(S:Function unknown)	ENOG410Y62G(NB-ARC domain)	PF00931.26(NB-ARC:NB-ARC domain); PF00004.33(AAA:ATPase family associated with various cellular activities (AAA)); PF13191.10(AAA_16:AAA ATPase domain); PF01656.27(CbiA:CobQ/CobB/MinD/ParA nucleotide binding domain); PF20720.1(nSTAND3:Novel STAND NTPase 3); PF13173.10(AAA_14:AAA domain); PF13401.10(AAA_22:AAA domain)	sp|F4JT80|RPP2B_ARATH(Disease resistance protein RPP2B OS=Arabidopsis thaliana OX=3702 GN=RPP2B PE=1 SV=2)
MSTRG.14866			269	0	0	0.3267	0	1.3
MSTRG.14867			2060	13.62	9.4933	1.9367	12.52	10.8167	KAH9307720.1(hypothetical protein KI387_035631 [Taxus chinensis])							PF13855.10(LRR_8:Leucine rich repeat); PF12799.11(LRR_4:Leucine Rich repeats (2 copies))
MSTRG.14868			1253	8.69	8.7433	1.7	9.03	5.4467	KAH9307720.1(hypothetical protein KI387_035631 [Taxus chinensis])							PF13855.10(LRR_8:Leucine rich repeat)
MSTRG.14869			928	6.22	5.3967	1.4367	5.7333	4.63	KAH9307725.1(hypothetical protein KI387_035636 [Taxus chinensis])							PF04108.16(ATG17_like:Autophagy protein ATG17-like domain)
MSTRG.14870			1168	2.5333	2.3267	0.8967	2.9533	1.58	KAH9307726.1(hypothetical protein KI387_035637 [Taxus chinensis])							PF00931.26(NB-ARC:NB-ARC domain)
MSTRG.14871			3674	7.0367	6.2367	4.3133	7.3767	5.1367	QHR84554.1(ribosomal protein S7 [Taxus cuspidata])	GO:0005840(cellular_component:ribosome); GO:1990904(cellular_component:ribonucleoprotein complex); GO:0005739(cellular_component:mitochondrion); GO:0019843(molecular_function:rRNA binding); GO:0003735(molecular_function:structural constituent of ribosome); GO:0005763(cellular_component:mitochondrial small ribosomal subunit); GO:0006412(biological_process:translation); GO:0009507(cellular_componen…	K02992	RP-S7, MRPS7, rpsG	map03010(Ribosome)	COG0049(J:Translation, ribosomal structure and biogenesis)	COG0049(One of the primary rRNA binding proteins, it binds directly to 16S rRNA where it nucleates assembly of the head domain of the 30S subunit. Is located at the subunit interface close to the decoding center, probably blocks exit of the E-site tRNA (By similarity))		sp|Q9MF82|RT07_BETVU(Small ribosomal subunit protein uS7m OS=Beta vulgaris OX=161934 GN=RPS7 PE=2 SV=2)
MSTRG.14872			1172	2.51	1.5	1.39	2.5067	2.1	XP_057856891.1(pentatricopeptide repeat-containing protein At2g15630, mitochondrial-like isoform X2 [Cryptomeria japonica])	GO:0008380(biological_process:RNA splicing); GO:0003729(molecular_function:mRNA binding)						PF13041.10(PPR_2:PPR repeat family); PF12854.11(PPR_1:PPR repeat); PF01535.24(PPR:PPR repeat); PF13812.10(PPR_3:Pentatricopeptide repeat domain); PF17177.8(PPR_long:Pentacotripeptide-repeat region of PRORP)
MSTRG.14873			311	0	0.3533	0.3467	0	2.02
MSTRG.14874			1423	13.34	2.2333	0.4	11.0867	1.2767	KAH9299032.1(hypothetical protein KI387_030714, partial [Taxus chinensis])
MSTRG.14875			1450	0.7667	0.4933	1.7967	0.0267	0	KAH9314492.1(hypothetical protein KI387_023119, partial [Taxus chinensis])	GO:0004497(molecular_function:monooxygenase activity); GO:0016705(molecular_function:oxidoreductase activity, acting on paired donors, with incorporation or reduction of molecular oxygen); GO:0020037(molecular_function:heme binding); GO:0042617(biological_process:paclitaxel biosynthetic process); GO:0016020(cellular_component:membrane); GO:0050597(molecular_function:taxane 10-beta-hydroxylase act…				COG2124(Q:Secondary metabolites biosynthesis, transport and catabolism)	COG2124(Cytochrome p450)	PF00067.26(p450:Cytochrome P450)	sp|Q9AXM6|T10H_TAXCU(Taxane 10-beta-hydroxylase OS=Taxus cuspidata OX=99806 GN=CYP725A1 PE=1 SV=1)
MSTRG.14876			614	0.6133	0.6033	0.5433	1.4933	0.6767
MSTRG.14877			489	0.16	0	2.1033	0	0								PF13855.10(LRR_8:Leucine rich repeat)
MSTRG.14878			1607	1.03	0	2.7833	0	0.0167	GLJ45794.1(hypothetical protein SUGI_0963740 [Cryptomeria japonica])
MSTRG.14879			702	21.04	22.28	11.51	22.69	12.2733	KAH9298945.1(hypothetical protein KI387_030627, partial [Taxus chinensis])	GO:0016787(molecular_function:hydrolase activity); GO:0003724(molecular_function:RNA helicase activity); GO:0003676(molecular_function:nucleic acid binding); GO:0005524(molecular_function:ATP binding)	K14777	DDX47, RRP3		ENOG410XQU7(L:Replication, recombination and repair)	ENOG410XQU7(DEAD (Asp-Glu-Ala-Asp) box polypeptide)	PF00270.33(DEAD:DEAD/DEAH box helicase)	sp|Q9CWX9|DDX47_MOUSE(Probable ATP-dependent RNA helicase DDX47 OS=Mus musculus OX=10090 GN=Ddx47 PE=2 SV=2)
MSTRG.14880			2430	0	0	0	0	0	KAH9298944.1(hypothetical protein KI387_030626 [Taxus chinensis])	GO:0016787(molecular_function:hydrolase activity); GO:0005730(cellular_component:nucleolus); GO:0005525(molecular_function:GTP binding)	K14537	NUG2, GNL2	map03008(Ribosome biogenesis in eukaryotes)	COG1161(S:Function unknown)	COG1161(Required for a late step of 50S ribosomal subunit assembly. Has GTPase activity (By similarity))	PF08153.16(NGP1NT:NGP1NT (NUC091) domain); PF01926.27(MMR_HSR1:50S ribosome-binding GTPase); PF02421.22(FeoB_N:Ferrous iron transport protein B)	sp|Q9C923|NUG2_ARATH(Nuclear/nucleolar GTPase 2 OS=Arabidopsis thaliana OX=3702 GN=NUG2 PE=1 SV=1)
MSTRG.14881			221	6.4533	10.1	27.7967	9.8367	8.8633
MSTRG.14882			258	5.9033	10.29	9.3167	6.3567	5.9667
MSTRG.14883			2562	1.46	1.2533	0.8167	1.3933	1.56	KAH9331230.1(hypothetical protein KI387_003338, partial [Taxus chinensis])	GO:0005737(cellular_component:cytoplasm); GO:0016310(biological_process:phosphorylation); GO:0004674(molecular_function:protein serine/threonine kinase activity); GO:0004712(molecular_function:protein serine/threonine/tyrosine kinase activity); GO:0007165(biological_process:signal transduction); GO:0004672(molecular_function:protein kinase activity); GO:0005524(molecular_function:ATP binding)				COG0515(T:Signal transduction mechanisms)	COG0515(Serine Threonine protein kinase)	PF07714.21(PK_Tyr_Ser-Thr:Protein tyrosine and serine/threonine kinase); PF00069.29(Pkinase:Protein kinase domain)	sp|Q9ZQ31|STY13_ARATH(Serine/threonine-protein kinase STY13 OS=Arabidopsis thaliana OX=3702 GN=STY13 PE=1 SV=2)
MSTRG.14884			952	0.0267	0.03	0.4433	0.0933	0.0333
MSTRG.14885			408	0.2267	0	0	0	0.57
MSTRG.14886			367	1.15	0	2.1833	1.43	4.1433
MSTRG.14887			677	0.0967	0.29	0.06	0.6033	0.2333
MSTRG.14888			2619	51.5133	29.4733	43.04	46.73	45.3667	XP_057861534.1(pyruvate kinase 1, cytosolic-like isoform X2 [Cryptomeria japonica])	GO:0005737(cellular_component:cytoplasm); GO:0030955(molecular_function:potassium ion binding); GO:0016301(molecular_function:kinase activity); GO:0016310(biological_process:phosphorylation); GO:0000287(molecular_function:magnesium ion binding); GO:0004743(molecular_function:pyruvate kinase activity); GO:0006096(biological_process:glycolytic process); GO:0005524(molecular_function:ATP binding)	K00873	PK, pyk	map00010(Glycolysis / Gluconeogenesis); map00620(Pyruvate metabolism)	COG0469(G:Carbohydrate transport and metabolism)	COG0469(Pyruvate kinase)	PF00224.25(PK:Pyruvate kinase, barrel domain); PF02887.20(PK_C:Pyruvate kinase, alpha/beta domain)	sp|B8BJ39|KPYC1_ORYSI(Pyruvate kinase 1, cytosolic OS=Oryza sativa subsp. indica OX=39946 GN=OsI_35105 PE=3 SV=1)
MSTRG.14889			693	7.0433	0.82	4.1833	6.1233	0.1733	GLJ18690.1(hypothetical protein SUGI_0333370 [Cryptomeria japonica])		K13993	HSP20	map04141(Protein processing in endoplasmic reticulum)	COG0071(O:Posttranslational modification, protein turnover, chaperones)	COG0071(response to heat)	PF00011.25(HSP20:Hsp20/alpha crystallin family)	sp|P27777|HS16A_ORYSJ(16.9 kDa class I heat shock protein 1 OS=Oryza sativa subsp. japonica OX=39947 GN=HSP16.9A PE=1 SV=1)
MSTRG.14890			234	0.8167	0	3.43	0	2.1033
MSTRG.14891			414	0	0.08	0	0	0	GLJ18690.1(hypothetical protein SUGI_0333370 [Cryptomeria japonica])		K13993	HSP20	map04141(Protein processing in endoplasmic reticulum)	COG0071(O:Posttranslational modification, protein turnover, chaperones)	COG0071(response to heat)	PF00011.25(HSP20:Hsp20/alpha crystallin family)	sp|Q943E7|HS16C_ORYSJ(16.9 kDa class I heat shock protein 3 OS=Oryza sativa subsp. japonica OX=39947 GN=HSP16.9C PE=2 SV=1)
MSTRG.14892			852	4.9033	13.6167	4.2567	6.7167	3.4933	KAH9321001.1(hypothetical protein KI387_015640 [Taxus chinensis])	GO:0006421(biological_process:asparaginyl-tRNA aminoacylation); GO:0004812(molecular_function:aminoacyl-tRNA ligase activity); GO:0005524(molecular_function:ATP binding); GO:0003676(molecular_function:nucleic acid binding); GO:0004816(molecular_function:asparagine-tRNA ligase activity)	K01893	NARS, asnS	map00970(Aminoacyl-tRNA biosynthesis)	COG0017(J:Translation, ribosomal structure and biogenesis)	COG0017(asparaginyl-tRNA synthetase)	PF01336.29(tRNA_anti-codon:OB-fold nucleic acid binding domain)	sp|O48593|SYNO_ARATH(Asparagine--tRNA ligase, chloroplastic/mitochondrial OS=Arabidopsis thaliana OX=3702 GN=SYNO PE=2 SV=3)
MSTRG.14893			769	0.1333	1.4933	0.3067	0.5267	0.42	XP_057849145.1(probable zinc metalloprotease EGY2, chloroplastic isoform X4 [Cryptomeria japonica])	GO:0031969(cellular_component:chloroplast membrane); GO:0008237(molecular_function:metallopeptidase activity)	K25380	EGY		COG0750(M:Cell wall/membrane/envelope biogenesis)	COG0750(Membrane-associated zinc metalloprotease)		sp|B8AD72|EGY2_ORYSI(Probable zinc metalloprotease EGY2, chloroplastic OS=Oryza sativa subsp. indica OX=39946 GN=EGY2 PE=3 SV=1)
MSTRG.14894			2616	4.64	5.7267	0.2	6.2233	0.6067	KAH9325278.1(hypothetical protein KI387_005456 [Taxus chinensis])	GO:0050660(molecular_function:flavin adenine dinucleotide binding); GO:0016614(molecular_function:oxidoreductase activity, acting on CH-OH group of donors)	K15403	ACE, HTH	map00073(Cutin, suberine and wax biosynthesis)	COG2303(E:Amino acid transport and metabolism)	COG2303(oxidoreductase)	PF00732.23(GMC_oxred_N:GMC oxidoreductase); PF13450.10(NAD_binding_8:NAD(P)-binding Rossmann-like domain); PF05199.17(GMC_oxred_C:GMC oxidoreductase)	sp|Q9S746|HTH_ARATH(Protein HOTHEAD OS=Arabidopsis thaliana OX=3702 GN=HTH PE=1 SV=1)
MSTRG.14895			675	1.49	1.4133	3.6767	1.0567	2.0667
MSTRG.14896			902	80.9367	35.0533	86.4533	73.5333	153.517	KAH9301567.1(hypothetical protein KI387_013150, partial [Taxus chinensis])	GO:0016020(cellular_component:membrane); GO:0008810(molecular_function:cellulase activity); GO:0030245(biological_process:cellulose catabolic process)				ENOG410XPC9(G:Carbohydrate transport and metabolism)	ENOG410XPC9(hydrolase family)	PF00759.23(Glyco_hydro_9:Glycosyl hydrolase family 9)	sp|Q69SG5|GUN24_ORYSJ(Endoglucanase 24 OS=Oryza sativa subsp. japonica OX=39947 GN=Os09g0533900 PE=2 SV=1)
MSTRG.14897			547	0	0	1.4	0	0	KAH9325198.1(hypothetical protein KI387_005376, partial [Taxus chinensis])					COG3491(S:Function unknown)	COG3491(2OGFe(II) oxygenase)	PF03171.24(2OG-FeII_Oxy:2OG-Fe(II) oxygenase superfamily)	sp|Q945B6|AOP1L_ARATH(Probable 2-oxoglutarate-dependent dioxygenase AOP1.2 OS=Arabidopsis thaliana OX=3702 GN=AOP1.2 PE=2 SV=1)
MSTRG.14898			1070	7.73	3.75	6.0367	6.9733	9.98	KAH9293945.1(hypothetical protein KI387_040850 [Taxus chinensis])	GO:0003700(molecular_function:transcription factor activity, sequence-specific DNA binding); GO:0005634(cellular_component:nucleus); GO:0006351(biological_process:transcription, DNA-templated); GO:0003677(molecular_function:DNA binding)	K09286	EREBP		ENOG41123N5(K:Transcription); ENOG410YQNQ(K:Transcription)	ENOG41123N5(Transcription factor); ENOG410YQNQ(ethylene mediated signaling pathway)	PF00847.24(AP2:AP2 domain)	sp|Q9SXS8|ERF3_TOBAC(Ethylene-responsive transcription factor 3 OS=Nicotiana tabacum OX=4097 GN=ERF3 PE=2 SV=1)
MSTRG.14899			2330	1.3267	2.1267	1.8433	1.6833	2.34	GLJ41551.1(hypothetical protein SUGI_0859950 [Cryptomeria japonica])							PF00646.37(F-box:F-box domain); PF12937.11(F-box-like:F-box-like)
MSTRG.14900			588	0	0	0.9467	0	0	KAH9324893.1(hypothetical protein KI387_005071 [Taxus chinensis])		K21994;K13944;K13945	LBD18;LBD16;LBD29		ENOG410YGW0(S:Function unknown); ENOG410YA3N(S:Function unknown)	ENOG410YGW0(lob domain-containing protein); ENOG410YA3N(lob domain-containing protein)	PF03195.18(LOB:Lateral organ boundaries (LOB) domain)	sp|O22131|LBD18_ARATH(LOB domain-containing protein 18 OS=Arabidopsis thaliana OX=3702 GN=LBD18 PE=1 SV=2)
MSTRG.14901			238	2.27	5.9567	0	1.64	0
MSTRG.14902			1185	6.3567	4.02	6.6233	7.4933	8.9633	KAH9324950.1(hypothetical protein KI387_005128 [Taxus chinensis])	GO:0008173(molecular_function:RNA methyltransferase activity); GO:0008757(molecular_function:S-adenosylmethionine-dependent methyltransferase activity)	K00599	METTL6		ENOG410YAN4(S:Function unknown)	ENOG410YAN4(Methyltransferase like)	PF13489.10(Methyltransf_23:Methyltransferase domain); PF08242.16(Methyltransf_12:Methyltransferase domain); PF13649.10(Methyltransf_25:Methyltransferase domain); PF08241.16(Methyltransf_11:Methyltransferase domain); PF13847.10(Methyltransf_31:Methyltransferase domain)	sp|Q5ZHP8|METL2_CHICK(tRNA N(3)-methylcytidine methyltransferase METTL2 OS=Gallus gallus OX=9031 GN=METTL2 PE=2 SV=1)
MSTRG.14903			1485	1.8167	0.0733	1.5733	0.3833	11.97	GLJ41491.1(hypothetical protein SUGI_0858710 [Cryptomeria japonica])		K21994;K13944;K13945	LBD18;LBD16;LBD29		ENOG410YA3N(S:Function unknown); ENOG410YGW0(S:Function unknown)	ENOG410YA3N(lob domain-containing protein); ENOG410YGW0(lob domain-containing protein)	PF03195.18(LOB:Lateral organ boundaries (LOB) domain)	sp|Q9M2J7|LBD29_ARATH(LOB domain-containing protein 29 OS=Arabidopsis thaliana OX=3702 GN=LBD29 PE=2 SV=1)
MSTRG.14904			1624	23.25	107.657	0	41.34	2.91	GLJ41489.1(hypothetical protein SUGI_0858630 [Cryptomeria japonica])					COG0702(G:Carbohydrate transport and metabolism); COG0702(M:Cell wall/membrane/envelope biogenesis)	COG0702(epimerase dehydratase); COG0702(epimerase dehydratase)	PF13460.10(NAD_binding_10:NAD(P)H-binding); PF05368.17(NmrA:NmrA-like family)	sp|Q9STF2|PTA16_ARATH(Protein PLASTID TRANSCRIPTIONALLY ACTIVE 16, chloroplastic OS=Arabidopsis thaliana OX=3702 GN=PTAC16 PE=1 SV=1)
MSTRG.14905			490	0	0	3.4933	0	0	KAH9324914.1(hypothetical protein KI387_005092, partial [Taxus chinensis])							PF02298.21(Cu_bind_like:Plastocyanin-like domain)	sp|A0A072U307|BCP1B_MEDTR(Blue copper protein 1b OS=Medicago truncatula OX=3880 GN=BCP1B PE=2 SV=1)
MSTRG.14906			2498	1.4967	0.98	0.8767	1.0267	1.4167	GLJ23736.1(hypothetical protein SUGI_0450010 [Cryptomeria japonica])					ENOG410Z7Z7(S:Function unknown)	ENOG410Z7Z7(Pentatricopeptide repeat-containing protein)	PF01535.24(PPR:PPR repeat); PF13041.10(PPR_2:PPR repeat family); PF12854.11(PPR_1:PPR repeat); PF13812.10(PPR_3:Pentatricopeptide repeat domain); PF17177.8(PPR_long:Pentacotripeptide-repeat region of PRORP); PF20431.2(E_motif:E motif); PF14432.10(DYW_deaminase:DYW family of nucleic acid deaminases)	sp|Q9LND4|PPR14_ARATH(Pentatricopeptide repeat-containing protein At1g06140, mitochondrial OS=Arabidopsis thaliana OX=3702 GN=PCMP-E61 PE=2 SV=1)
MSTRG.14907			350	1.4433	1.4633	2.3	0.67	3.7067
MSTRG.14908			1911	7.9433	3.4233	5.71	7.6433	26.56	KAH9324878.1(hypothetical protein KI387_005056, partial [Taxus chinensis])	GO:0016597(molecular_function:amino acid binding)				ENOG410Y95G(S:Function unknown)	ENOG410Y95G(ACT domain)	PF01842.29(ACT:ACT domain); PF13740.10(ACT_6:ACT domain); PF13291.10(ACT_4:ACT domain)	sp|Q8LJW3|ACR4_ARATH(ACT domain-containing protein ACR4 OS=Arabidopsis thaliana OX=3702 GN=ACR4 PE=2 SV=1)
MSTRG.14909			2090	4.8233	2.9067	5.58	6.1633	7.63	XP_057838343.1(uncharacterized protein LOC131048403 [Cryptomeria japonica])					ENOG410ZNU1(T:Signal transduction mechanisms)	ENOG410ZNU1(FHA domaincontaining protein)	PF00498.30(FHA:FHA domain); PF16697.9(Yop-YscD_cpl:Inner membrane component of T3SS, cytoplasmic domain)	sp|O23305|Y4449_ARATH(FHA domain-containing protein At4g14490 OS=Arabidopsis thaliana OX=3702 GN=At4g14490 PE=1 SV=1)
MSTRG.1491			1509	0.2067	1.0233	0.0633	0.31	0.28
MSTRG.14910			3247	3.2467	1.1533	7.3267	2.7333	4.8967	KAH9324912.1(hypothetical protein KI387_005090 [Taxus chinensis])	GO:0045927(biological_process:positive regulation of growth)				ENOG410ZS09(S:Function unknown)	ENOG410ZS09(Protein of unknown function (DUF668))	PF11961.12(DUF3475:Domain of unknown function (DUF3475)); PF05003.16(DUF668:Protein of unknown function (DUF668))	sp|Q9XID5|PSI1_ARATH(Protein PSK SIMULATOR 1 OS=Arabidopsis thaliana OX=3702 GN=PSI1 PE=1 SV=2)
MSTRG.14911			608	3.0633	2.3133	2.92	2.0467	3.3667
MSTRG.14912			1298	4.2667	4.8133	5.7567	5.19	7.9767	KAH9291581.1(hypothetical protein KI387_043231, partial [Taxus chinensis])					COG0515(T:Signal transduction mechanisms)	COG0515(Serine Threonine protein kinase)	PF00069.29(Pkinase:Protein kinase domain); PF07714.21(PK_Tyr_Ser-Thr:Protein tyrosine and serine/threonine kinase); PF17667.5(Pkinase_fungal:Fungal protein kinase)	sp|Q9LMB9|CRK1_ARATH(Cysteine-rich receptor-like protein kinase 1 OS=Arabidopsis thaliana OX=3702 GN=CRK1 PE=2 SV=2)
MSTRG.14913			1120	6.1333	2.1	4.6	4.5033	6.8367	KAH9324775.1(hypothetical protein KI387_004953, partial [Taxus chinensis])	GO:0016020(cellular_component:membrane); GO:0006888(biological_process:ER to Golgi vesicle-mediated transport); GO:0016192(biological_process:vesicle-mediated transport); GO:0000149(molecular_function:SNARE binding); GO:0006906(biological_process:vesicle fusion); GO:0000139(cellular_component:Golgi membrane); GO:0048278(biological_process:vesicle docking); GO:0012505(cellular_component:endomembra…	K08490	STX5	map04130(SNARE interactions in vesicular transport)	ENOG410Y2MB(U:Intracellular trafficking, secretion, and vesicular transport)	ENOG410Y2MB(Syntaxin 5)	PF05739.23(SNARE:SNARE domain); PF00804.29(Syntaxin:Syntaxin)	sp|Q9LK09|SYP32_ARATH(Syntaxin-32 OS=Arabidopsis thaliana OX=3702 GN=SYP32 PE=2 SV=1)
MSTRG.14914			856	0.4467	1.0433	0.8567	1.1633	0.5333	KAH9312437.1(hypothetical protein KI387_027472 [Taxus chinensis])
MSTRG.14915			278	0	0	0	0	0	KAH9310880.1(hypothetical protein KI387_025915, partial [Taxus chinensis])	GO:0005737(cellular_component:cytoplasm)				ENOG410XR08(S:Function unknown)	ENOG410XR08(Basic leucine zipper and W2)
MSTRG.14916			1955	0.7567	0.9367	0.9233	1.14	1.06	KAH9315307.1(hypothetical protein KI387_023934 [Taxus chinensis])	GO:0016787(molecular_function:hydrolase activity); GO:0005730(cellular_component:nucleolus); GO:0071013(cellular_component:catalytic step 2 spliceosome); GO:0003724(molecular_function:RNA helicase activity); GO:0003676(molecular_function:nucleic acid binding); GO:0003729(molecular_function:mRNA binding); GO:0005524(molecular_function:ATP binding); GO:0003743(molecular_function:translation initiat…	K13025	EIF4A3, FAL1	map03013(Nucleocytoplasmic transport); map03015(mRNA surveillance pathway); map03040(Spliceosome)	COG0513(L:Replication, recombination and repair)	COG0513(purine NTP-dependent helicase activity)	PF00271.35(Helicase_C:Helicase conserved C-terminal domain)	sp|P41380|IF4A3_NICPL(Eukaryotic initiation factor 4A-3 OS=Nicotiana plumbaginifolia OX=4092 PE=2 SV=1)
[truncated: 52,475 more rows]
