# Supplementary material for: Transcriptome and Metabolome Analyses of Taxus chinensis var. mairei Tissues Provide New Insights into the Regulation of Paclitaxel Biosynthesis
Source: Plants (Basel). 2025 Jun 10;14(12):1775. doi: 10.3390/plants14121775 (PMC12196951; doi:10.3390/plants14121775)
Supplement: Supplementary file 1 [file plants-14-01775-s001.zip › Table S5.xlsx]

## Sheet: Sheet1
Table S5 Members in modules
Gene ID	Gene Name	module	kME
hds000020		turquoise	0.95582
hds000030		turquoise	0.63766
hds000070		grey	-0.35392
hds000100		blue	0.95787
hds000210		brown	0.95173
hds000220		black	0.83185
hds000320		brown	0.86355
hds000340		blue	0.98714
hds000350		blue	0.984
hds000370		blue	0.95828
hds000390		blue	0.98123
hds000400		brown	0.92969
hds000410		blue	0.93345
hds000540		blue	0.94759
hds000550		turquoise	0.91054
hds000560		blue	0.96663
hds000570		grey	-0.10844
hds000620		blue	0.85198
hds000650		turquoise	0.94258
hds000690		brown	0.66148
hds000710		brown	0.85161
hds000720		turquoise	0.62779
hds000740		blue	0.66052
hds000750		blue	0.98569
hds000760		blue	0.43087
hds000780		blue	0.91254
hds000830		blue	0.32201
hds000850		red	0.7615
hds000860		blue	0.99528
hds000880		blue	0.7377
hds000930		blue	0.9737
hds000960		turquoise	0.95083
hds000980		blue	0.63759
hds000990		turquoise	0.68752
hds001000		turquoise	0.82843
hds001010		black	0.8405
hds001030		blue	0.81259
hds001040		brown	0.84257
hds001050		turquoise	0.86254
hds001080		brown	0.97747
hds001090		grey	-0.13453
hds001100		grey	0.46353
hds001130		turquoise	0.9581
hds001140		grey	0.1114
hds001150		blue	0.78563
hds001160		grey	0.16502
hds001200		blue	0.9451
hds001250		blue	0.92817
hds001270		turquoise	0.7676
hds001280		yellow	0.895
hds001290		brown	0.94272
hds001310		blue	0.97212
hds001330		brown	0.90277
hds001340		yellow	0.61862
hds001350		green	0.91907
hds001400		turquoise	0.47328
hds001410		turquoise	0.82379
hds001420		turquoise	0.71709
hds001430		red	0.63112
hds001450		turquoise	0.9526
hds001460		turquoise	0.78692
hds001480		green	0.93947
hds001520		turquoise	0.89972
hds001580		brown	0.83194
hds001620		turquoise	0.7024
hds001730		turquoise	0.87614
hds001760		blue	0.93068
hds001770		blue	0.91498
hds001780		blue	0.88963
hds001820		blue	0.93928
hds001860		blue	0.96943
hds001890		turquoise	0.92637
hds001900		turquoise	0.82176
hds001910		turquoise	0.83954
hds001920		blue	0.46885
hds001940		yellow	0.87281
hds001960		turquoise	0.94344
hds001970		turquoise	0.83496
hds001980		blue	0.58439
hds002010		brown	0.82722
hds002030		red	0.79979
hds002070		black	0.77556
hds002090		brown	0.94374
hds002100		turquoise	0.58907
hds002130		turquoise	0.60214
hds002150		turquoise	0.40551
hds002160		turquoise	0.80803
hds002220		grey	-0.02458
hds002240		grey	0.74317
hds002270		blue	0.7874
hds002320		purple	0.73549
hds002330		blue	0.53375
hds002350		turquoise	0.86351
hds002390		brown	0.90948
hds002410		brown	0.8821
hds002420		brown	0.86974
hds002440		turquoise	0.4665
hds002470		red	0.59424
hds002510		brown	0.83261
hds002560		turquoise	0.40366
hds002580		brown	0.83611
hds002600		turquoise	0.97236
hds002610		blue	0.87596
hds002650		blue	0.3948
hds002660		magenta	0.74239
hds002670		turquoise	0.4812
hds002680		yellow	0.74879
hds002690		blue	0.363
hds002710		turquoise	0.91156
hds002720		blue	0.92884
hds002730		yellow	0.82291
hds002740		blue	0.68008
hds002760		turquoise	0.48925
hds002820		grey	0.53071
hds002830		green	0.49348
hds002850		blue	0.34295
hds002870		pink	0.75642
hds002880		turquoise	0.85134
hds002910		brown	0.95428
hds002920		blue	0.94786
hds002930		pink	0.6777
hds002970		purple	0.83075
hds003010		blue	0.95438
hds003030		blue	0.85602
hds003060		blue	0.71073
hds003090		turquoise	0.84102
hds003110		turquoise	0.90479
hds003120		grey	0.36684
hds003150		blue	0.38404
hds003160		green	0.4941
hds003180		blue	0.97902
hds003230		turquoise	0.58978
hds003240		brown	0.8794
hds003310		turquoise	0.91508
hds003320		blue	0.46753
hds003330		blue	0.44551
hds003370		blue	0.97127
hds003380		blue	0.97141
hds003440		brown	0.69089
hds003460		turquoise	0.84884
hds003470		turquoise	0.91391
hds003490		brown	0.90901
hds003500		turquoise	0.6648
hds003510		blue	0.65985
hds003530		blue	0.49095
hds003570		blue	0.7479
hds003580		turquoise	0.57286
hds003600		turquoise	0.68796
hds003620		turquoise	0.37818
hds003630		turquoise	0.63657
hds003770		blue	0.94349
hds003780		blue	0.89979
hds003830		turquoise	0.66412
hds003960		turquoise	0.83567
hds003980		turquoise	0.89237
hds004000		turquoise	0.76187
hds004030		blue	0.9635
hds004040		grey	-0.32213
hds004080		brown	0.86062
hds004090		brown	0.883
hds004120		turquoise	0.92413
hds004170		turquoise	0.89392
hds004210		green	0.71059
hds004220		pink	0.86974
hds004240		blue	0.39758
hds004260		green	0.24815
hds004270		turquoise	0.63743
hds004290		grey	0.08906
hds004310		turquoise	0.51232
hds004320		pink	0.95904
hds004370		turquoise	0.81763
hds004540		yellow	0.77539
hds004550		blue	0.97913
hds004560		blue	0.79406
hds004600		turquoise	0.82594
hds004650		blue	0.98077
hds004700		blue	0.96604
hds004780		brown	0.86487
hds004810		yellow	0.61992
hds004900		turquoise	0.58991
hds004990		blue	0.92325
hds005070		turquoise	0.92233
hds005080		turquoise	0.80561
hds005120		brown	0.92712
hds005160		yellow	0.8868
hds005170		brown	0.91788
hds005180		brown	0.90376
hds005190		blue	0.77541
hds005210		brown	0.90062
hds005220		blue	0.71906
hds005230		grey	0.59472
hds005280		blue	0.91021
hds005290		brown	0.91654
hds005330		blue	0.78786
hds005340		blue	0.90083
hds005370		pink	0.64662
hds005380		blue	0.86205
hds005390		brown	0.92058
hds005400		turquoise	0.39877
hds005450		turquoise	0.80704
hds005460		brown	0.75041
hds005470		turquoise	0.80711
hds005490		brown	0.80316
hds005500		turquoise	0.69727
hds005610		turquoise	0.79769
hds005620		blue	0.73955
hds005770		blue	0.98867
hds005780		brown	0.95028
hds005790		brown	0.95078
hds005800		turquoise	0.82669
hds005810		blue	0.88377
hds005820		blue	0.63877
hds005830		blue	0.63524
hds005840		blue	0.64964
hds005890		turquoise	0.51292
hds005910		turquoise	0.94179
hds005940		brown	0.86611
hds005950		brown	0.93976
hds005960		blue	0.40522
hds005970		blue	0.83162
hds006000		green	0.861
hds006050		brown	0.85623
hds006080		brown	0.61842
hds006130		yellow	0.6202
hds006150		blue	0.83446
hds006170		brown	0.9529
hds006190		turquoise	0.92757
hds006200		turquoise	0.97151
hds006220		blue	0.8822
hds006230		red	0.57674
hds006240		blue	0.37132
hds006270		turquoise	0.90386
hds006290		turquoise	0.83822
hds006300		turquoise	0.94686
hds006360		green	0.71386
hds006370		blue	0.6731
hds006390		brown	0.89744
hds006400		blue	0.89089
hds006420		blue	0.60853
hds006430		turquoise	0.69699
hds006450		brown	0.83176
hds006460		turquoise	0.74303
hds006470		blue	0.95703
hds006480		green	0.88062
hds006500		green	0.59607
hds006520		blue	0.97924
hds006530		blue	0.99312
hds006540		blue	0.97183
hds006560		red	0.72784
hds006570		blue	0.98575
hds006580		blue	0.89596
hds006590		blue	0.86857
hds006600		blue	0.96908
hds006610		blue	0.81023
hds006640		blue	0.92779
hds006650		blue	0.55632
hds006670		blue	0.92054
hds006720		green	0.37419
hds006760		brown	0.8618
hds006790		turquoise	0.83931
hds006810		blue	0.49466
hds006830		blue	0.59105
hds006840		grey	-0.3366
hds006850		grey	-0.27725
hds006860		blue	0.52487
hds006870		turquoise	0.56113
hds006880		red	0.62842
hds006900		purple	0.93941
hds006910		black	0.79035
hds007070		turquoise	0.73503
hds007160		blue	0.81656
hds007170		blue	0.79287
hds007180		blue	0.80639
hds007200		turquoise	0.84349
hds007230		turquoise	0.8349
hds007240		brown	0.9191
hds007250		blue	0.95095
hds007260		blue	0.76248
hds007290		turquoise	0.59876
hds007340		blue	0.86907
hds007360		yellow	0.60068
hds007370		turquoise	0.88092
hds007380		brown	0.57367
hds007390		brown	0.76085
hds007400		turquoise	0.87231
hds007450		brown	0.92002
hds007510		turquoise	0.70939
hds007520		brown	0.85743
hds007550		grey	0.59249
hds007570		turquoise	0.6597
hds007620		brown	0.90151
hds007630		yellow	0.85633
hds007660		turquoise	0.5813
hds007680		brown	0.94845
hds007710		green	0.71961
hds007730		brown	0.61961
hds007750		brown	0.73075
hds007760		green	0.73071
hds007770		turquoise	0.79235
hds007780		grey	-0.5328
hds007820		blue	0.51282
hds007840		black	0.85494
hds007850		yellow	0.86239
hds007860		blue	0.73198
hds007870		turquoise	0.6643
hds007880		turquoise	0.63776
hds007890		red	0.86696
hds007900		red	0.91019
hds007910		blue	0.94734
hds007920		red	0.61645
hds007950		turquoise	0.45057
hds007970		blue	0.57138
hds007990		magenta	0.42056
hds008000		purple	0.80558
hds008050		turquoise	0.90423
hds008070		blue	0.87119
hds008080		turquoise	0.43631
hds008090		brown	0.84389
hds008100		blue	0.56294
hds008110		turquoise	0.8312
hds008130		black	0.69544
hds008150		turquoise	0.83096
hds008260		turquoise	0.95196
hds008280		turquoise	0.80398
hds008290		turquoise	0.81784
hds008300		turquoise	0.73126
hds008340		green	0.71308
hds008360		brown	0.89776
hds008470		turquoise	0.95191
hds008480		blue	0.94338
hds008490		grey	-0.09268
hds008500		brown	0.55124
hds008540		turquoise	0.89275
hds008610		turquoise	0.80735
hds008620		turquoise	0.61787
hds008660		blue	0.98958
hds008750		grey	0.3301
hds008760		black	0.6306
hds008770		blue	0.65138
hds008780		grey	0.29875
hds008790		grey	0.53972
hds008890		blue	0.9871
hds008930		turquoise	0.68738
hds008980		grey	0.38156
hds008990		grey	-0.176
hds009090		yellow	0.63881
hds009120		turquoise	0.76101
hds009200		turquoise	0.93952
hds009230		blue	0.41844
hds009280		turquoise	0.94216
hds009290		turquoise	0.46075
hds009310		turquoise	0.89893
hds009320		turquoise	0.86219
hds009350		turquoise	0.93594
hds009360		turquoise	0.46315
hds009370		blue	0.40448
hds009390		grey	-0.132
hds009400		turquoise	0.81647
hds009430		blue	0.59675
hds009440		blue	0.89332
hds009490		brown	0.66387
hds009500		blue	0.48375
hds009510		green	0.80305
hds009520		blue	0.95887
hds009580		grey	-0.26156
hds009590		blue	0.32932
hds009600		grey	0.42072
hds009630		turquoise	0.7817
hds009640		brown	0.79961
hds009650		green	0.86431
hds009660		turquoise	0.60341
hds009690		purple	0.81525
hds009700		black	0.94467
hds009710		blue	0.51698
hds009730		turquoise	0.73755
hds009740		blue	0.75151
hds009750		turquoise	0.72443
hds009770		yellow	0.90449
hds009800		turquoise	0.67565
hds009830		turquoise	0.60576
hds009840		turquoise	0.95421
hds009860		turquoise	0.56706
hds009870		turquoise	0.68854
hds009880		blue	0.93219
hds009920		turquoise	0.5969
hds009930		black	0.92209
hds009960		turquoise	0.92452
hds009970		turquoise	0.85685
hds009980		turquoise	0.6282
hds010040		turquoise	0.44948
hds010090		grey	0.70318
hds010150		turquoise	0.88819
hds010160		turquoise	0.60007
hds010170		turquoise	0.38445
hds010190		black	0.7861
hds010200		blue	0.37004
hds010210		turquoise	0.47012
hds010280		turquoise	0.97907
hds010320		turquoise	0.82879
hds010380		turquoise	0.86297
hds010430		blue	0.46905
hds010450		grey	0.26289
hds010500		grey	0.42085
hds010570		turquoise	0.40858
hds010690		red	0.72349
hds010710		brown	0.74365
hds010720		brown	0.63614
hds010730		turquoise	0.84583
hds010770		blue	0.39171
hds010810		yellow	0.60075
hds010830		yellow	0.90392
hds010840		yellow	0.88327
hds010850		brown	0.90005
hds010860		brown	0.73498
hds010870		brown	0.76021
hds010880		blue	0.4682
hds010890		turquoise	0.90161
hds010910		blue	0.89547
hds010930		blue	0.35899
hds010940		blue	0.71687
hds010960		blue	0.84048
hds010970		blue	0.85532
hds011090		turquoise	0.81743
hds011100		yellow	0.76432
hds011110		blue	0.97972
hds011120		blue	0.53559
hds011180		turquoise	0.58269
hds011200		blue	0.90857
hds011210		blue	0.86937
hds011280		blue	0.69097
hds011290		blue	0.68622
hds011310		turquoise	0.73082
hds011330		turquoise	0.86656
hds011420		turquoise	0.42969
hds011440		brown	0.84884
hds011450		yellow	0.64086
hds011460		yellow	0.35043
hds011500		grey	-0.45811
hds011520		brown	0.91091
hds011590		turquoise	0.71304
hds011610		brown	0.95837
hds011620		brown	0.88703
hds011630		turquoise	0.76278
hds011640		brown	0.65156
hds011690		brown	0.88809
hds011700		brown	0.87182
hds011760		blue	0.35722
hds011830		blue	0.73229
hds011860		blue	0.44354
hds011870		yellow	0.94146
hds011920		turquoise	0.82207
hds011940		black	0.82988
hds011950		blue	0.82623
hds011960		blue	0.91023
hds012010		red	0.91805
hds012080		brown	0.73075
hds012100		green	0.79538
hds012110		turquoise	0.60163
hds012120		turquoise	0.58922
hds012200		blue	0.39654
hds012210		red	0.78153
hds012240		red	0.97711
hds012250		turquoise	0.8678
hds012270		turquoise	0.83011
hds012290		turquoise	0.77793
hds012310		turquoise	0.87078
hds012330		blue	0.95313
hds012390		turquoise	0.92204
hds012400		red	0.9318
hds012480		brown	0.87957
hds012510		blue	0.52785
hds012530		turquoise	0.92629
hds012650		turquoise	0.76397
hds012740		brown	0.85477
hds012780		brown	0.8445
hds012790		turquoise	0.7397
hds012840		turquoise	0.67527
hds012850		turquoise	0.66593
hds012920		blue	0.57357
hds012930		blue	0.54796
hds012950		blue	0.70451
hds012960		blue	0.98702
hds012970		turquoise	0.85344
hds012990		turquoise	0.72838
hds013040		grey	-0.53866
hds013080		turquoise	0.59208
hds013090		turquoise	0.33302
hds013130		turquoise	0.57287
hds013150		turquoise	0.69615
hds013160		turquoise	0.72456
hds013190		blue	0.44387
hds013230		brown	0.86956
hds013240		brown	0.89168
hds013250		brown	0.94861
hds013260		turquoise	0.92446
hds013270		brown	0.86832
hds013290		turquoise	0.75287
hds013300		brown	0.90516
hds013320		brown	0.90139
hds013420		turquoise	0.67951
hds013440		red	0.6648
hds013460		turquoise	0.68981
hds013570		grey	0.71094
hds013580		turquoise	0.70994
hds013590		blue	0.39635
hds013600		turquoise	0.51533
hds013610		turquoise	0.41815
hds013620		red	0.75639
hds013640		grey	-0.41149
hds013650		turquoise	0.28625
hds013670		blue	0.95766
hds013690		blue	0.97017
hds013840		blue	0.65753
hds013850		turquoise	0.96696
hds013890		turquoise	0.96635
hds013900		blue	0.66225
hds013910		blue	0.67392
hds013920		turquoise	0.85382
hds013930		turquoise	0.95406
hds013960		blue	0.52505
hds013970		blue	0.97332
hds013980		green	0.75398
hds014030		turquoise	0.35434
hds014050		turquoise	0.59027
hds014130		turquoise	0.85047
hds014250		green	0.81877
hds014260		red	0.65029
hds014270		turquoise	0.54078
hds014280		turquoise	0.34626
hds014350		turquoise	0.96182
hds014360		turquoise	0.94308
hds014370		brown	0.86366
hds014390		green	0.78329
hds014430		brown	0.91732
hds014440		blue	0.45864
hds014500		yellow	0.88041
hds014510		brown	0.88399
hds014520		brown	0.90686
hds014620		turquoise	0.71167
hds014630		grey	0.10967
hds014640		grey	0.49587
hds014740		grey	0.94523
hds014770		turquoise	0.65369
hds014780		turquoise	0.72524
hds014790		pink	0.83999
hds014810		turquoise	0.77883
hds014820		brown	0.80439
hds014840		turquoise	0.76702
hds014870		brown	0.93708
hds014890		turquoise	0.75783
hds014900		brown	0.90752
hds014910		brown	0.80353
hds014930		turquoise	0.63712
hds014940		turquoise	0.79852
hds014950		brown	0.56324
hds014960		brown	0.93611
hds014990		turquoise	0.93709
hds015050		yellow	0.91999
hds015160		turquoise	0.60143
hds015180		turquoise	0.78902
hds015190		brown	0.89949
hds015210		yellow	0.67391
hds015220		brown	0.76194
hds015230		brown	0.84542
hds015250		red	0.90295
hds015340		green	0.53895
hds015420		turquoise	0.61004
hds015440		turquoise	0.59063
hds015500		turquoise	0.97633
hds015520		brown	0.84798
hds015650		brown	0.89082
hds015670		blue	0.31195
hds015680		grey	-0.16276
hds015740		brown	0.72494
hds015780		turquoise	0.96348
hds015850		yellow	0.83958
hds015910		brown	0.74109
hds015920		yellow	0.59092
hds016000		blue	0.97372
hds016030		brown	0.92698
hds016040		red	0.9059
hds016070		turquoise	0.54235
hds016080		grey	0.34666
hds016090		turquoise	0.83827
hds016100		blue	0.77637
hds016140		blue	0.97023
hds016150		turquoise	0.66346
hds016160		brown	0.90983
hds016170		turquoise	0.54166
hds016190		grey	-0.8798
hds016240		blue	0.91594
hds016250		blue	0.8345
hds016300		grey	0.98766
hds016340		turquoise	0.79256
hds016390		pink	0.94737
hds016440		turquoise	0.43743
hds016450		turquoise	0.32394
hds016460		turquoise	0.90372
hds016470		turquoise	0.926
hds016510		blue	0.47726
hds016530		grey	0.54147
hds016540		turquoise	0.84124
hds016550		blue	0.88372
hds016560		blue	0.8255
hds016700		blue	0.96432
hds016710		blue	0.71639
hds016770		green	0.64806
hds016990		brown	0.73585
hds017000		blue	0.66737
hds017040		blue	0.8634
hds017060		blue	0.5544
hds017080		grey	0.43015
hds017110		yellow	0.59929
hds017120		brown	0.7689
hds017130		turquoise	0.60491
hds017180		green	0.88013
hds017190		green	0.80471
hds017230		turquoise	0.94287
hds017280		turquoise	0.91354
hds017290		brown	0.61328
hds017300		turquoise	0.34244
hds017310		turquoise	0.6558
hds017320		blue	0.97948
hds017340		yellow	0.90187
hds017450		turquoise	0.96297
hds017460		blue	0.66746
hds017470		green	0.89801
hds017480		turquoise	0.85545
hds017490		blue	0.54388
hds017540		turquoise	0.87591
hds017610		turquoise	0.83739
hds017620		turquoise	0.90695
hds017630		red	0.84736
hds017670		blue	0.44354
hds017680		blue	0.64753
hds017690		blue	0.64898
hds017710		turquoise	0.94289
hds017720		magenta	0.83162
hds017790		red	0.85673
hds017800		brown	0.64721
hds017810		brown	0.71983
hds017830		brown	0.89229
hds017890		blue	0.3635
hds017900		blue	0.82798
hds017920		blue	0.60944
hds017970		blue	0.91009
hds017990		brown	0.84775
hds018000		brown	0.83887
hds018030		turquoise	0.95096
hds018040		grey	-0.20237
hds018050		blue	0.55838
hds018060		blue	0.76817
hds018090		blue	0.79307
hds018100		blue	0.63828
hds018110		blue	0.58819
hds018170		green	0.8675
hds018180		yellow	0.78583
hds018190		green	0.79579
hds018220		blue	0.84809
hds018230		blue	0.72937
hds018280		blue	0.90607
hds018320		turquoise	0.78396
hds018340		blue	0.9301
hds018350		yellow	0.55304
hds018360		blue	0.59788
hds018390		magenta	0.72058
hds018400		turquoise	0.86537
hds018430		blue	0.94524
hds018460		green	0.90227
hds018480		turquoise	0.40345
hds018490		blue	0.66219
hds018500		green	0.59598
hds018550		blue	0.48177
hds018600		blue	0.48035
hds018610		blue	0.6678
hds018660		brown	0.65293
hds018700		blue	0.52361
hds018710		turquoise	0.58951
hds018730		brown	0.79576
hds018740		brown	0.70799
hds018840		blue	0.97717
hds018860		blue	0.88653
hds018870		blue	0.75253
hds018880		grey	-0.56718
hds018910		turquoise	0.73183
hds018920		green	0.6293
hds018970		brown	0.9125
hds018990		turquoise	0.78149
hds019000		blue	0.90122
hds019010		blue	0.71798
hds019020		red	0.75738
hds019040		brown	0.557
hds019090		blue	0.96552
hds019100		turquoise	0.90577
hds019130		turquoise	0.65838
hds019170		blue	0.98384
hds019210		turquoise	0.9515
hds019220		blue	0.87664
hds019240		brown	0.80896
hds019250		turquoise	0.82905
hds019270		blue	0.92543
hds019310		turquoise	0.82315
hds019320		turquoise	0.45098
hds019340		blue	0.95103
hds019350		blue	0.74982
hds019360		blue	0.93514
hds019400		magenta	0.95883
hds019420		turquoise	0.9587
hds019430		blue	0.41446
hds019440		turquoise	0.94813
hds019480		black	0.88666
hds019520		red	0.72053
hds019530		blue	0.36051
hds019540		turquoise	0.68165
hds019550		turquoise	0.73983
hds019560		grey	-0.05625
hds019570		blue	0.58007
hds019580		turquoise	0.87338
hds019590		grey	0.09598
hds019630		green	0.73788
hds019640		green	0.88188
hds019800		brown	0.87714
hds019830		turquoise	0.87425
hds019860		blue	0.46135
hds019880		blue	0.98613
hds019900		blue	0.90019
hds019950		blue	0.98701
hds020010		turquoise	0.72269
hds020020		turquoise	0.85319
hds020040		turquoise	0.62413
hds020050		red	0.66337
hds020090		magenta	0.91075
hds020100		blue	0.47062
hds020110		red	0.81922
hds020130		grey	0.8902
hds020150		grey	0.02735
hds020250		turquoise	0.40747
hds020270		grey	-0.06024
hds020280		turquoise	0.41825
hds020330		blue	0.45252
hds020340		grey	-0.40712
hds020360		green	0.85
hds020380		red	0.6535
hds020400		yellow	0.66592
hds020410		yellow	0.70634
hds020440		blue	0.79968
hds020450		blue	0.96837
hds020480		yellow	0.75625
hds020500		turquoise	0.93825
hds020510		red	0.80719
hds020520		grey	-0.3366
hds020550		red	0.64793
hds020560		grey	0.27881
hds020580		turquoise	0.33924
hds020610		turquoise	0.31648
hds020630		red	0.64281
hds020650		red	0.77296
hds020670		blue	0.56527
hds020690		turquoise	0.95767
hds020710		brown	0.95245
hds020820		blue	0.63089
hds020830		brown	0.8928
hds020850		turquoise	0.39603
hds020950		blue	0.62734
hds020990		blue	0.95429
hds021000		blue	0.96018
hds021010		turquoise	0.91944
hds021020		turquoise	0.95413
hds021030		grey	-0.79231
hds021080		blue	0.85475
hds021100		blue	0.91318
hds021110		turquoise	0.73377
hds021130		red	0.68001
hds021140		blue	0.97732
hds021200		turquoise	0.88365
hds021220		turquoise	0.81597
hds021260		blue	0.90464
hds021350		blue	0.94383
hds021380		turquoise	0.90672
hds021390		blue	0.98859
hds021410		red	0.95595
hds021440		turquoise	0.5559
hds021460		brown	0.70781
hds021470		blue	0.86966
hds021480		blue	0.48452
hds021510		blue	0.77865
hds021530		blue	0.54202
hds021550		brown	0.91799
hds021610		brown	0.78651
hds021650		blue	0.48639
hds021680		blue	0.85593
hds021690		brown	0.65548
hds021710		turquoise	0.90175
hds021720		yellow	0.68588
hds021750		grey	-0.39364
hds021760		grey	-0.53752
hds021830		turquoise	0.7622
hds021870		turquoise	0.75123
hds021920		turquoise	0.86427
hds022010		brown	0.8666
hds022110		grey	-0.22164
hds022150		turquoise	0.73524
hds022170		turquoise	0.71107
hds022180		blue	0.85733
hds022200		turquoise	0.85578
hds022220		blue	0.71937
hds022230		blue	0.42026
hds022240		blue	0.60366
hds022260		turquoise	0.92932
hds022300		brown	0.91585
hds022350		brown	0.89293
hds022370		blue	0.83794
hds022380		blue	0.9302
hds022400		brown	0.76931
hds022410		red	0.8617
hds022420		blue	0.47728
hds022430		blue	0.52368
hds022440		turquoise	0.34282
hds022510		brown	0.95886
hds022530		brown	0.86883
hds022550		grey	-0.56325
hds022580		green	0.90266
hds022610		blue	0.91765
hds022630		turquoise	0.87836
hds022640		turquoise	0.59046
hds022670		turquoise	0.94234
hds022730		green	0.91214
hds022780		turquoise	0.93586
hds022800		brown	0.80442
hds022820		turquoise	0.67012
hds022850		brown	0.88191
hds022880		brown	0.97393
hds022900		turquoise	0.81568
hds022960		brown	0.89721
hds023030		black	0.67865
hds023050		turquoise	0.87221
hds023070		turquoise	0.90882
hds023080		blue	0.98923
hds023090		blue	0.96547
hds023110		blue	0.98001
hds023120		blue	0.86306
hds023150		green	0.88286
hds023160		blue	0.94642
hds023170		blue	0.72522
hds023200		yellow	0.80209
hds023210		blue	0.55228
hds023220		grey	-0.37543
hds023240		grey	-0.48469
hds023260		blue	0.90611
hds023320		blue	0.3309
hds023360		turquoise	0.83749
hds023380		turquoise	0.61264
hds023390		turquoise	0.34351
hds023400		pink	0.70691
hds023420		brown	0.76004
hds023430		brown	0.75523
hds023440		blue	0.6357
hds023460		blue	0.66805
hds023500		turquoise	0.91031
hds023520		turquoise	0.87078
hds023530		blue	0.79445
hds023550		brown	0.76523
hds023570		blue	0.97374
hds023580		yellow	0.93899
hds023590		red	0.88736
hds023630		turquoise	0.82173
hds023640		turquoise	0.82611
hds023650		turquoise	0.77863
hds023660		turquoise	0.8934
hds023670		turquoise	0.92678
hds023680		turquoise	0.84045
hds023710		turquoise	0.53805
hds023720		turquoise	0.91611
hds023730		brown	0.8804
hds023750		blue	0.93682
hds023770		turquoise	0.5729
hds023830		turquoise	0.87729
hds023840		blue	0.94646
hds023870		blue	0.96986
hds023910		blue	0.74734
hds023980		turquoise	0.67082
hds023990		blue	0.73529
hds024020		blue	0.37112
hds024070		blue	0.76128
hds024160		blue	0.5464
hds024170		brown	0.651
hds024220		green	0.90474
hds024230		blue	0.71882
hds024240		yellow	0.85484
hds024260		brown	0.89507
hds024290		turquoise	0.86491
hds024310		brown	0.82783
hds024340		red	0.90903
hds024350		turquoise	0.66758
hds024360		green	0.92518
hds024380		grey	-0.4994
hds024390		turquoise	0.51226
hds024430		red	0.6594
hds024450		blue	0.89413
hds024470		grey	0.57895
hds024500		brown	0.82859
hds024540		brown	0.90472
hds024550		turquoise	0.90725
hds024600		blue	0.97599
hds024640		blue	0.97973
hds024650		turquoise	0.7553
hds024660		blue	0.73151
hds024680		blue	0.95015
hds024700		blue	0.93206
hds024710		blue	0.92556
hds024760		yellow	0.48754
hds024790		turquoise	0.32999
hds024840		brown	0.52466
hds024850		blue	0.96452
hds024890		red	0.71654
hds024990		turquoise	0.70589
hds025000		black	0.87317
hds025020		turquoise	0.51081
hds025050		brown	0.91304
hds025080		turquoise	0.91925
hds025090		turquoise	0.86427
hds025120		brown	0.84076
hds025150		yellow	0.69581
hds025260		blue	0.86295
hds025270		blue	0.96577
hds025290		brown	0.91749
hds025370		red	0.7063
hds025390		blue	0.98611
hds025450		blue	0.96832
hds025470		brown	0.83557
hds025480		turquoise	0.83594
hds025530		brown	0.40778
hds025540		brown	0.59062
hds025550		red	0.54765
hds025600		red	0.86743
hds025610		red	0.84494
hds025620		red	0.87162
hds025630		turquoise	0.79058
hds025710		blue	0.93446
hds025750		green	0.68458
hds025760		green	0.92086
hds025770		turquoise	0.8734
hds025810		blue	0.79094
hds025840		red	0.84515
hds025930		brown	0.81064
hds025950		blue	0.79679
hds025960		blue	0.50876
hds025970		blue	0.84533
hds025980		blue	0.92423
hds025990		brown	0.90114
hds026000		yellow	0.79533
hds026010		turquoise	0.93181
hds026020		turquoise	0.94874
hds026040		brown	0.59569
hds026060		turquoise	0.85045
hds026090		blue	0.96067
hds026140		turquoise	0.86936
hds026150		turquoise	0.55455
hds026200		grey	-0.10366
hds026250		red	0.878
hds026300		red	0.61638
hds026330		turquoise	0.67212
hds026340		yellow	0.85283
hds026360		turquoise	0.84519
hds026370		turquoise	0.65157
hds026400		yellow	0.90176
hds026410		brown	0.61802
hds026450		blue	0.95738
hds026480		green	0.90778
hds026520		turquoise	0.79613
hds026530		turquoise	0.8451
hds026540		turquoise	0.95475
hds026560		red	0.84217
hds026570		grey	0.04767
hds026620		brown	0.7849
hds026630		brown	0.7849
hds026710		brown	0.88503
hds026720		brown	0.90589
hds026730		turquoise	0.90178
hds026790		brown	0.54317
hds026960		brown	0.93077
hds026970		turquoise	0.95069
hds027030		turquoise	0.50678
hds027040		turquoise	0.83943
hds027060		red	0.77454
hds027070		turquoise	0.87227
hds027100		red	0.82181
hds027110		turquoise	0.56309
hds027140		turquoise	0.63889
hds027160		turquoise	0.76839
hds027170		turquoise	0.69197
hds027180		turquoise	0.75263
hds027200		turquoise	0.75202
hds027240		turquoise	0.5978
hds027280		turquoise	0.90416
hds027330		turquoise	0.5213
hds027390		brown	0.71157
hds027400		blue	0.93053
hds027450		pink	0.87764
hds027460		turquoise	0.34381
hds027490		turquoise	0.53782
hds027500		grey	0.49893
hds027530		turquoise	0.55669
hds027560		turquoise	0.8112
hds027570		turquoise	0.89563
hds027590		turquoise	0.82151
hds027600		brown	0.73676
hds027610		blue	0.86767
hds027640		turquoise	0.66447
hds027650		grey	-0.20941
hds027660		black	0.58422
hds027710		turquoise	0.90921
hds027730		blue	0.62895
hds027740		turquoise	0.81803
hds027750		brown	0.93493
hds027780		turquoise	0.71749
hds027850		brown	0.90149
hds027870		turquoise	0.95988
hds027880		brown	0.57483
hds027890		turquoise	0.86877
hds027930		brown	0.88722
hds027960		turquoise	0.98206
hds028000		brown	0.94504
hds028010		grey	0.19
hds028020		turquoise	0.94451
hds028050		turquoise	0.94367
hds028070		blue	0.98903
hds028110		turquoise	0.49974
hds028140		brown	0.87719
hds028150		yellow	0.89595
hds028160		yellow	0.7631
hds028220		brown	0.8339
hds028230		brown	0.8349
hds028240		turquoise	0.89707
hds028260		turquoise	0.83602
hds028270		turquoise	0.68558
hds028300		turquoise	0.60312
hds028310		turquoise	0.72545
hds028340		turquoise	0.86249
hds028350		yellow	0.94445
hds028360		blue	0.97746
hds028380		red	0.81638
hds028410		turquoise	0.71439
hds028430		brown	0.41941
hds028440		blue	0.86282
hds028490		turquoise	0.6438
hds028500		blue	0.68607
hds028520		brown	0.92986
hds028540		blue	0.83707
hds028550		blue	0.98518
hds028570		turquoise	0.87284
hds028580		grey	0.4303
hds028620		brown	0.82741
hds028640		blue	0.77982
hds028650		turquoise	0.84698
hds028660		brown	0.87527
hds028670		blue	0.95383
hds028680		turquoise	0.80324
hds028700		turquoise	0.53146
hds028730		yellow	0.8685
hds028750		grey	-0.23781
hds028770		turquoise	0.77943
hds028830		blue	0.94839
hds028840		turquoise	0.46009
hds029010		turquoise	0.93582
hds029050		turquoise	0.93014
hds029060		turquoise	0.94834
hds029110		turquoise	0.83573
hds029120		turquoise	0.83894
hds029130		blue	0.74462
hds029190		yellow	0.86428
hds029210		turquoise	0.47671
hds029220		blue	0.90456
hds029240		turquoise	0.85683
hds029250		blue	0.75896
hds029290		red	0.50527
hds029310		green	0.72336
hds029360		brown	0.8687
hds029370		turquoise	0.85302
hds029450		brown	0.92611
hds029490		grey	0.11622
hds029500		turquoise	0.54937
hds029540		yellow	0.88578
hds029590		blue	0.98463
hds029600		blue	0.99248
hds029660		brown	0.81166
hds029710		brown	0.80142
hds029740		brown	0.78012
hds029790		grey	-0.2302
hds029820		blue	0.94098
hds029870		red	0.91842
hds029900		turquoise	0.43435
hds029910		blue	0.64355
hds029940		blue	0.9401
hds029950		turquoise	0.98365
hds029960		brown	0.93483
hds030010		grey	0.30031
hds030060		green	0.74526
hds030070		grey	0.07502
hds030090		turquoise	0.73828
hds030100		brown	0.94815
hds030130		grey	0.29755
hds030160		turquoise	0.95856
hds030190		grey	-0.08001
hds030200		grey	0.19775
hds030220		blue	0.98033
hds030300		blue	0.95263
hds030340		blue	0.64025
hds030350		turquoise	0.67783
hds030390		green	0.77108
hds030430		blue	0.48713
hds030440		turquoise	0.39079
hds030450		brown	0.69828
hds030470		turquoise	0.46497
hds030490		blue	0.55477
hds030500		turquoise	0.76949
hds030510		blue	0.82388
hds030530		grey	-0.41509
hds030610		grey	-0.14837
hds030630		red	0.73246
hds030680		grey	0.67095
hds030750		turquoise	0.86297
hds030760		brown	0.88575
hds030990		turquoise	0.96248
hds031020		turquoise	0.33171
hds031150		blue	0.69487
hds031200		grey	0.09005
hds031210		turquoise	0.69886
hds031220		turquoise	0.89495
hds031240		blue	0.87553
hds031250		brown	0.93725
hds031260		yellow	0.82095
hds031320		brown	0.90406
hds031460		brown	0.91303
hds031470		brown	0.8915
hds031500		blue	0.98035
hds031520		brown	0.93949
hds031540		black	0.77758
hds031630		turquoise	0.86435
hds031640		brown	0.94345
hds031670		grey	0.67436
hds031680		turquoise	0.82799
hds031710		blue	0.54284
hds031730		turquoise	0.5339
hds031770		turquoise	0.57003
hds031780		yellow	0.89986
hds031860		grey	0.22534
hds031880		turquoise	0.82443
hds031890		brown	0.49931
hds031940		green	0.87017
hds031960		blue	0.53979
hds032000		brown	0.60942
hds032030		turquoise	0.36516
hds032180		yellow	0.79543
hds032210		turquoise	0.88002
hds032230		green	0.69925
hds032510		turquoise	0.93112
hds032530		green	0.91491
hds032540		blue	0.91181
hds032550		purple	0.88556
hds032560		brown	0.72551
hds032570		yellow	0.89518
hds032630		grey	-0.69125
hds032770		turquoise	0.40861
hds032830		turquoise	0.38167
hds032840		magenta	0.76409
hds032860		blue	0.54869
hds032870		turquoise	0.27805
hds032880		magenta	0.66801
hds032890		red	0.71402
hds032910		magenta	0.81689
hds032930		magenta	0.80059
hds032970		blue	0.3103
hds033020		turquoise	0.38615
hds033030		turquoise	0.5796
hds033130		blue	0.33685
hds033150		turquoise	0.94804
hds033160		blue	0.42202
hds033250		turquoise	0.30664
hds033260		turquoise	0.46061
hds033270		grey	0.02032
hds033280		brown	0.86638
hds033300		brown	0.75059
hds033310		brown	0.92527
hds033320		brown	0.87704
hds033330		yellow	0.78664
hds033340		yellow	0.79896
hds033360		brown	0.68952
hds033370		yellow	0.80072
hds033390		yellow	0.83039
hds033400		yellow	0.90169
hds033410		yellow	0.90908
hds033440		black	0.92532
hds033450		black	0.95447
hds033480		magenta	0.68392
hds033570		green	0.63913
hds033580		green	0.65467
hds033630		green	0.818
hds033670		yellow	0.76003
hds033700		turquoise	0.84181
hds033720		turquoise	0.90326
hds033740		turquoise	0.70321
hds033760		yellow	0.76255
hds033770		blue	0.82311
hds033790		turquoise	0.86141
hds033800		grey	0.64204
hds033830		turquoise	0.90301
hds033880		grey	0.98385
hds033900		turquoise	0.50544
hds033940		red	0.96271
hds033970		blue	0.39842
hds033980		turquoise	0.76139
hds034020		grey	0.78711
hds034090		turquoise	0.58142
hds034170		turquoise	0.28877
hds034240		turquoise	0.57563
hds034260		turquoise	0.3757
hds034280		blue	0.99385
hds034310		green	0.91997
hds034320		turquoise	0.57495
hds034480		turquoise	0.73143
hds034520		turquoise	0.82851
hds034550		turquoise	0.76846
hds034580		turquoise	0.77853
hds034630		turquoise	0.89605
hds034640		green	0.80457
hds034650		green	0.6742
hds034660		green	0.61669
hds034670		turquoise	0.36733
hds034690		blue	0.87811
hds034700		brown	0.92072
hds034740		blue	0.47207
hds034760		brown	0.84066
hds034770		brown	0.91376
hds034800		turquoise	0.58371
hds034810		turquoise	0.52059
hds034820		brown	0.94592
hds034860		turquoise	0.8282
hds034880		turquoise	0.80701
hds034990		turquoise	0.8246
hds035040		brown	0.37215
hds035120		turquoise	0.22659
hds035210		turquoise	0.45625
hds035250		grey	-0.08454
hds035330		turquoise	0.77752
hds035340		turquoise	0.77939
hds035350		turquoise	0.40685
hds035370		turquoise	0.63664
hds035390		turquoise	0.55221
hds035400		grey	-0.28018
hds035410		yellow	0.77428
hds035420		blue	0.39116
hds035440		grey	0.2182
hds035460		turquoise	0.77582
hds035480		grey	0.03268
hds035490		yellow	0.69438
hds035520		brown	0.92317
hds035530		turquoise	0.6422
hds035540		turquoise	0.715
hds035550		turquoise	0.55991
hds035560		grey	-0.47055
hds035610		blue	0.45584
hds035620		turquoise	0.77971
hds035630		turquoise	0.62982
hds035710		blue	0.9784
hds035740		turquoise	0.79336
hds035750		turquoise	0.77475
hds035760		turquoise	0.90395
hds035850		blue	0.84594
hds035900		green	0.904
hds035930		turquoise	0.83525
hds035950		turquoise	0.57497
hds035970		turquoise	0.71934
hds036030		turquoise	0.79707
hds036100		blue	0.9793
hds036140		blue	0.97918
hds036190		blue	0.47656
hds036200		blue	0.53445
hds036210		blue	0.56878
hds036220		grey	-0.70879
hds036230		blue	0.90944
hds036240		blue	0.90756
hds036260		blue	0.61384
hds036270		blue	0.69383
hds036280		blue	0.67477
hds036310		yellow	0.73919
hds036340		grey	0.77775
hds036360		blue	0.9287
hds036370		blue	0.57147
hds036380		blue	0.86931
hds036390		brown	0.62331
hds036420		blue	0.60941
hds036430		blue	0.69792
hds036440		blue	0.66019
hds036450		blue	0.88008
hds036460		turquoise	0.56294
hds036480		blue	0.79563
hds036560		grey	-0.4067
hds036770		grey	-0.28891
hds036780		blue	0.47392
hds036800		grey	-0.52621
hds036810		grey	0.38473
hds036820		pink	0.93871
hds036850		grey	-0.0818
hds037010		turquoise	0.60053
hds037040		blue	0.69934
hds037060		blue	0.63962
hds037090		blue	0.59954
hds037120		blue	0.71638
hds037190		grey	0.1399
hds037210		turquoise	0.75468
hds037240		grey	0.49306
hds037250		blue	0.65994
hds037280		brown	0.88539
hds037290		brown	0.78915
hds037310		blue	0.83104
hds037330		brown	0.88149
hds037370		blue	0.84804
hds037400		turquoise	0.58474
hds037430		blue	0.89853
hds037440		brown	0.94997
hds037460		turquoise	0.22187
hds037470		brown	0.54211
hds037480		brown	0.54258
hds037530		turquoise	0.53316
hds037640		turquoise	0.56838
hds037670		blue	0.31787
hds037750		grey	0.04932
hds037770		turquoise	0.75878
hds037780		turquoise	0.62355
hds037790		blue	0.95407
hds037800		yellow	0.73835
hds037890		brown	0.8201
hds037910		brown	0.64296
hds037940		brown	0.65302
hds037980		brown	0.69296
hds038000		brown	0.89677
hds038060		brown	0.62459
hds038080		blue	0.74925
hds038110		turquoise	0.82025
hds038120		turquoise	0.74425
hds038140		grey	0.55364
hds038150		brown	0.96817
hds038160		green	0.93272
hds038180		turquoise	0.71987
hds038210		blue	0.85476
hds038220		magenta	0.79195
hds038290		turquoise	0.41127
hds038310		turquoise	0.38653
hds038370		grey	0.30749
hds038390		grey	0.17803
hds038420		brown	0.75716
hds038430		turquoise	0.59667
hds038440		turquoise	0.6365
hds038480		turquoise	0.64893
hds038520		red	0.73717
hds038540		blue	0.75594
hds038550		turquoise	0.60805
hds038610		turquoise	0.825
hds038630		brown	0.71666
hds038700		blue	0.47255
hds038730		brown	0.91456
hds038740		turquoise	0.54048
hds038790		grey	-0.52508
hds038820		turquoise	0.37505
hds038870		brown	0.9424
hds038880		turquoise	0.96218
hds038900		red	0.57328
hds038910		brown	0.95403
hds038920		brown	0.95375
hds038930		blue	0.91796
hds038940		blue	0.46117
hds039010		blue	0.97418
hds039020		magenta	0.74344
hds039040		turquoise	0.78036
hds039240		turquoise	0.83205
hds039250		blue	0.86733
hds039270		red	0.68862
hds039300		blue	0.9768
hds039330		turquoise	0.8993
hds039350		turquoise	0.91055
hds039380		turquoise	0.94085
hds039390		turquoise	0.98279
hds039410		turquoise	0.96413
hds039450		blue	0.95816
hds039510		brown	0.93938
hds039540		brown	0.62632
hds039560		turquoise	0.87909
hds039570		turquoise	0.95222
hds039590		turquoise	0.83741
hds039600		turquoise	0.84416
hds039660		blue	0.31747
hds039680		brown	0.9591
hds039700		blue	0.41297
hds039710		red	0.65076
hds039740		blue	0.88893
hds039760		turquoise	0.54473
hds039900		brown	0.85623
hds039940		turquoise	0.63115
hds039950		turquoise	0.47348
hds039970		turquoise	0.74864
hds039990		yellow	0.63068
hds040010		green	0.92272
hds040080		turquoise	0.77474
hds040200		brown	0.53689
hds040210		pink	0.91445
hds040240		grey	-0.00043
hds040250		blue	0.85921
hds040260		red	0.80583
hds040300		brown	0.41088
hds040310		grey	-0.50842
hds040420		red	0.7767
hds040460		turquoise	0.72145
hds040530		blue	0.49601
hds040590		yellow	0.56572
hds040670		blue	0.92171
hds040680		blue	0.43536
hds040700		turquoise	0.91344
hds040710		turquoise	0.9378
hds040820		turquoise	0.84226
hds040840		turquoise	0.69547
hds040850		turquoise	0.62177
hds040860		turquoise	0.66718
hds040890		turquoise	0.78281
hds040900		turquoise	0.8171
hds041130		blue	0.76163
hds041150		green	0.78198
hds041220		red	0.87342
hds041260		turquoise	0.88249
hds041270		turquoise	0.79726
hds041280		brown	0.76185
hds041300		blue	0.40448
hds041320		brown	0.59292
hds041330		red	0.66861
hds041380		blue	0.95698
hds041390		turquoise	0.46313
hds041420		blue	0.97843
hds041440		brown	0.75605
hds041450		blue	0.97431
hds041460		brown	0.84317
hds041490		blue	0.94343
hds041500		blue	0.96974
hds041530		blue	0.98674
hds041560		grey	0.57743
hds041590		brown	0.93186
hds041610		grey	0.62734
hds041620		blue	0.58176
hds041640		brown	0.87502
hds041670		yellow	0.74816
hds041690		turquoise	0.75821
hds041710		turquoise	0.89892
hds041720		turquoise	0.86073
hds041810		blue	0.64188
hds041840		blue	0.5127
hds041890		blue	0.68987
hds041920		grey	0.60597
hds041940		blue	0.95182
hds042020		yellow	0.8508
hds042030		blue	0.41693
hds042060		blue	0.33766
hds042080		brown	0.84765
hds042130		blue	0.51144
hds042160		blue	0.87879
hds042190		yellow	0.66553
hds042210		turquoise	0.56621
hds042260		brown	0.90084
hds042270		turquoise	0.76691
hds042280		green	0.78361
hds042290		brown	0.42748
hds042320		blue	0.90953
hds042450		green	0.70809
hds042480		blue	0.84949
hds042650		blue	0.93501
hds042710		brown	0.87976
hds042730		red	0.72459
hds042750		brown	0.83966
hds042760		brown	0.68932
hds042770		turquoise	0.78152
hds042810		turquoise	0.65452
hds042820		turquoise	0.63981
hds042840		red	0.72955
hds042850		brown	0.69252
hds042860		turquoise	0.84738
hds042880		brown	0.84133
hds042900		turquoise	0.95524
hds042940		blue	0.76902
hds042960		brown	0.91487
hds042970		yellow	0.91098
hds043070		turquoise	0.44297
hds043080		blue	0.9101
hds043100		turquoise	0.46223
hds043180		purple	0.96572
hds043300		brown	0.70771
hds043310		turquoise	0.74498
hds043320		green	0.94884
hds043330		turquoise	0.6964
hds043340		turquoise	0.92746
hds043350		turquoise	0.33511
hds043360		blue	0.96987
hds043400		blue	0.50981
hds043470		turquoise	0.95186
hds043550		turquoise	0.77798
hds043570		blue	0.30735
hds043590		brown	0.81322
hds043640		grey	-0.32054
hds043660		blue	0.896
hds043720		grey	0.30648
hds043750		blue	0.712
hds043810		turquoise	0.43288
hds043830		turquoise	0.86141
hds043840		turquoise	0.89621
hds043860		turquoise	0.70049
hds043870		green	0.77681
hds043930		brown	0.88399
hds043970		brown	0.69569
hds044000		brown	0.93961
hds044080		green	0.67874
hds044090		turquoise	0.94727
hds044100		blue	0.94038
hds044110		yellow	0.91483
hds044130		blue	0.95359
hds044170		yellow	0.97481
hds044180		turquoise	0.89706
hds044190		blue	0.95172
hds044210		brown	0.94923
hds044220		brown	0.93573
hds044270		blue	0.95667
hds044280		turquoise	0.95593
hds044290		turquoise	0.89429
hds044300		turquoise	0.9022
hds044330		turquoise	0.96038
hds044340		turquoise	0.75253
hds044350		brown	0.80385
hds044380		yellow	0.90019
hds044390		blue	0.76518
hds044400		blue	0.97855
hds044440		brown	0.89337
hds044460		turquoise	0.59252
hds044530		brown	0.86932
hds044540		blue	0.92398
hds044570		turquoise	0.82808
hds044600		red	0.46191
hds044620		blue	0.6993
hds044680		turquoise	0.935
hds044720		brown	0.83682
hds044760		brown	0.97571
hds044770		turquoise	0.86189
hds044780		grey	0.21012
hds044790		brown	0.69212
hds044810		turquoise	0.9107
hds044820		turquoise	0.80064
hds044830		brown	0.69805
hds044840		turquoise	0.64456
hds044850		brown	0.92351
hds044860		red	0.51613
hds044870		red	0.56807
hds044970		turquoise	0.16036
hds045110		blue	0.46933
hds045130		blue	0.52611
hds045140		brown	0.90782
hds045150		blue	0.94478
hds045160		turquoise	0.77513
hds045170		green	0.89752
hds045200		brown	0.76509
hds045250		blue	0.39677
hds045280		turquoise	0.61298
hds045360		brown	0.43473
hds045390		black	0.8488
hds045410		blue	0.61532
hds045560		blue	0.85247
hds045580		brown	0.85899
hds045650		blue	0.75773
hds045660		blue	0.56689
hds045710		red	0.86145
hds045750		red	0.62527
hds045780		brown	0.91223
hds045850		turquoise	0.62514
hds045930		grey	-0.61494
hds045940		turquoise	0.87583
hds045960		turquoise	0.90512
hds045970		yellow	0.77068
hds045980		turquoise	0.91845
hds045990		blue	0.93868
hds046090		brown	0.84872
hds046100		turquoise	0.53729
hds046110		turquoise	0.87228
hds046120		turquoise	0.8537
hds046130		turquoise	0.79702
hds046170		brown	0.62246
hds046320		blue	0.87741
hds046330		blue	0.70705
hds046340		turquoise	0.95367
hds046400		brown	0.94724
hds046420		turquoise	0.71777
hds046440		turquoise	0.49012
hds046460		blue	0.31869
hds046530		blue	0.88038
hds046540		blue	0.48636
hds046580		red	0.34807
hds046600		brown	0.56158
hds046660		green	0.86528
hds046670		turquoise	0.68247
hds046690		grey	-0.36746
hds046720		brown	0.66587
hds046730		turquoise	0.90337
hds046740		blue	0.30125
hds046750		turquoise	0.42867
hds046760		turquoise	0.46317
hds046780		turquoise	0.81108
hds046790		turquoise	0.89801
hds046830		black	0.79277
hds046840		grey	-0.48424
hds046910		turquoise	0.62858
hds046920		turquoise	0.54051
hds047000		turquoise	0.7334
hds047010		black	0.90881
hds047040		red	0.82912
hds047060		turquoise	0.72406
hds047070		grey	-0.45068
hds047080		red	0.82577
hds047150		brown	0.90453
hds047410		blue	0.86162
hds047460		turquoise	0.9194
hds047510		red	0.80145
hds047520		blue	0.94495
hds047560		brown	0.78654
hds047570		grey	0.55738
hds047580		brown	0.63171
hds047600		turquoise	0.80652
hds047610		blue	0.91113
hds047630		turquoise	0.87395
hds047670		blue	0.82289
hds047680		blue	0.90798
hds047690		turquoise	0.73737
hds047700		blue	0.92284
hds047710		blue	0.94276
hds047730		turquoise	0.93961
hds047750		turquoise	0.85519
hds047790		turquoise	0.66266
hds047830		brown	0.73452
hds047880		turquoise	0.56168
hds047900		brown	0.78516
hds047910		blue	0.97739
hds047920		blue	0.9887
hds047930		turquoise	0.57406
hds047960		turquoise	0.95752
hds047970		brown	0.87142
hds047980		turquoise	0.86837
hds048050		turquoise	0.58865
hds048090		turquoise	0.40156
hds048100		green	0.87949
hds048170		turquoise	0.79867
hds048180		brown	0.75988
hds048230		yellow	0.90533
hds048240		brown	0.88856
hds048250		turquoise	0.82465
hds048280		blue	0.93284
hds048300		blue	0.72943
hds048400		grey	0.80003
hds048440		blue	0.92692
hds048500		blue	0.80871
hds048510		green	0.94711
hds048530		brown	0.83676
hds048540		blue	0.69923
hds048550		turquoise	0.85282
hds048560		brown	0.88014
hds048570		blue	0.85
hds048620		magenta	0.80567
hds048640		grey	0.40608
hds048660		brown	0.81486
hds048680		turquoise	0.72071
hds048710		grey	0.3735
hds048740		turquoise	0.86203
hds048760		blue	0.83375
hds048770		red	0.43884
hds048780		turquoise	0.91082
hds048820		yellow	0.78257
hds048830		red	0.62933
hds048850		blue	0.83393
hds048870		blue	0.89087
hds048900		turquoise	0.95294
hds048910		blue	0.84136
hds048970		brown	0.95162
hds048990		brown	0.80897
hds049000		turquoise	0.41885
hds049020		blue	0.86703
hds049050		turquoise	0.88002
hds049060		brown	0.95178
hds049070		blue	0.539
hds049080		blue	0.93757
hds049090		blue	0.9417
hds049110		turquoise	0.92232
hds049140		grey	-0.82598
hds049170		grey	0.33457
hds049190		turquoise	0.83987
hds049210		turquoise	0.68315
hds049290		turquoise	0.53835
hds049330		black	0.80323
hds049360		blue	0.84556
hds049460		brown	0.88234
hds049510		blue	0.66685
hds049570		brown	0.77182
hds049580		brown	0.87024
hds049600		brown	0.89584
hds049610		blue	0.4739
hds049620		blue	0.33835
hds049660		brown	0.73222
hds049690		turquoise	0.28914
hds049700		turquoise	0.97606
hds049730		blue	0.58823
hds049820		brown	0.93601
hds049840		brown	0.94676
hds049870		blue	0.93983
hds049910		turquoise	0.67442
hds049930		brown	0.92931
hds049940		brown	0.89977
hds049950		yellow	0.98098
hds049960		green	0.81609
hds050030		blue	0.54586
hds050090		blue	0.97439
hds050110		turquoise	0.93635
hds050130		brown	0.55018
hds050140		pink	0.71576
hds050170		brown	0.82831
hds050180		yellow	0.88949
hds050200		yellow	0.96665
hds050220		red	0.93967
hds050240		blue	0.85035
hds050260		brown	0.94936
hds050270		blue	0.96128
hds050280		brown	0.94826
hds050430		green	0.92471
hds050450		blue	0.54751
hds050460		blue	0.7725
hds050500		green	0.62722
hds050600		turquoise	0.89694
hds050620		turquoise	0.98069
hds050640		blue	0.97293
hds050650		blue	0.96003
hds050660		brown	0.91683
hds050740		blue	0.84257
hds050770		turquoise	0.96193
hds050780		brown	0.79078
hds050800		turquoise	0.48221
hds050810		pink	0.85441
hds050830		brown	0.91753
hds050840		blue	0.42694
hds050850		grey	0.36311
hds050860		green	0.76493
hds050880		magenta	0.84487
hds050890		blue	0.59978
hds050900		brown	0.86714
hds050910		brown	0.8049
hds050950		brown	0.97502
hds050970		turquoise	0.83492
hds050980		turquoise	0.78929
hds050990		brown	0.47535
hds051020		turquoise	0.9457
hds051050		blue	0.86451
hds051080		turquoise	0.6863
hds051090		brown	0.95474
hds051110		brown	0.89958
hds051120		blue	0.72736
hds051140		turquoise	0.97536
hds051170		black	0.92896
hds051180		grey	0.13048
hds051190		grey	0.92303
hds051200		grey	0.49486
hds051300		grey	0.8553
hds051390		grey	0.48409
hds051400		grey	-0.18242
hds051440		blue	0.94735
hds051470		turquoise	0.92816
hds051480		blue	0.71904
hds051510		blue	0.84953
hds051530		turquoise	0.75114
hds051590		red	0.88196
hds051620		blue	0.38702
hds051630		brown	0.87287
hds051690		red	0.78406
hds051720		turquoise	0.84728
hds051730		turquoise	0.90594
hds051740		brown	0.8787
hds051750		brown	0.88473
hds051790		blue	0.83261
hds051800		turquoise	0.63123
hds051810		brown	0.93291
hds051830		grey	0.90062
hds051840		turquoise	0.92318
hds051880		turquoise	0.62465
hds051970		turquoise	0.23144
hds052050		brown	0.78424
hds052060		turquoise	0.75029
hds052100		blue	0.94647
hds052110		turquoise	0.93651
hds052120		green	0.85303
hds052130		green	0.85303
hds052140		green	0.85303
hds052160		brown	0.9542
hds052190		turquoise	0.89116
hds052220		turquoise	0.75596
hds052240		blue	0.99052
hds052270		yellow	0.91171
hds052290		turquoise	0.95484
hds052330		blue	0.8759
hds052340		green	0.92731
hds052350		turquoise	0.93831
hds052400		yellow	0.63265
hds052460		turquoise	0.27322
hds052630		yellow	0.80951
hds052650		turquoise	0.42209
hds052670		turquoise	0.84195
hds052680		turquoise	0.83357
hds052740		grey	0.10178
hds052770		black	0.71602
hds052780		turquoise	0.2981
hds052810		turquoise	0.76318
hds052820		turquoise	0.63825
hds052830		turquoise	0.66161
hds052840		brown	0.94921
hds052850		blue	0.98377
hds052860		blue	0.98155
hds052870		blue	0.96128
hds052880		turquoise	0.85627
hds052920		turquoise	0.84179
hds052970		brown	0.85072
hds052980		blue	0.38242
hds053010		turquoise	0.54333
hds053020		brown	0.77244
hds053030		yellow	0.92382
hds053050		turquoise	0.78533
hds053060		turquoise	0.69859
hds053160		turquoise	0.75198
hds053200		red	0.83253
hds053210		red	0.81552
hds053230		turquoise	0.30067
hds053240		turquoise	0.85819
hds053300		brown	0.68441
hds053380		blue	0.72834
hds053390		brown	0.92716
hds053400		red	0.52283
hds053420		brown	0.75212
hds053430		magenta	0.79178
hds053470		turquoise	0.53206
hds053480		turquoise	0.56832
hds053490		grey	-0.16347
hds053520		brown	0.96893
hds053530		blue	0.82705
hds053540		green	0.87858
hds053560		turquoise	0.53165
hds053580		turquoise	0.88648
hds053590		turquoise	0.94271
hds053640		blue	0.5766
hds053650		purple	0.62641
hds053660		green	0.95478
hds053690		turquoise	0.91864
hds053720		turquoise	0.89467
hds053740		turquoise	0.71288
hds053750		turquoise	0.74319
hds053760		turquoise	0.87769
hds053770		green	0.48007
hds053780		pink	0.61773
hds053790		pink	0.68272
hds053800		grey	-0.33004
hds053820		brown	0.63519
hds053830		blue	0.84368
hds053870		brown	0.83138
hds053900		green	0.8122
hds053910		turquoise	0.78399
hds053940		turquoise	0.73646
hds054030		turquoise	0.85781
hds054070		grey	-0.4928
hds054100		brown	0.92077
hds054110		blue	0.79834
hds054120		turquoise	0.61758
hds054160		turquoise	0.91936
hds054170		grey	0.23564
hds054180		grey	0.82016
hds054190		blue	0.32592
hds054210		brown	0.94637
hds054240		blue	0.88992
hds054280		turquoise	0.96265
hds054340		blue	0.90339
hds054440		green	0.92957
hds054490		brown	0.87479
hds054500		turquoise	0.43982
hds054510		turquoise	0.72237
hds054520		turquoise	0.86553
hds054600		brown	0.92157
hds054700		blue	0.70715
hds054720		blue	0.80853
hds054740		blue	0.68169
hds054760		blue	0.72786
hds054770		grey	-0.08381
hds054790		turquoise	0.9459
hds054820		grey	-0.27843
hds054850		blue	0.94904
hds054860		brown	0.8436
hds054870		brown	0.78474
hds054930		black	0.90239
hds054980		turquoise	0.44729
hds054990		blue	0.91706
hds055050		blue	0.70976
hds055060		blue	0.42657
hds055080		blue	0.85651
hds055170		green	0.97159
hds055220		blue	0.66556
hds055230		turquoise	0.74709
hds055280		blue	0.65869
hds055310		blue	0.65919
hds055320		turquoise	0.76577
hds055330		turquoise	0.7531
hds055370		turquoise	0.18927
hds055430		turquoise	0.41816
hds055470		blue	0.94417
hds055500		turquoise	0.67985
hds055510		turquoise	0.83173
hds055520		blue	0.58061
hds055530		blue	0.86956
hds055540		blue	0.50342
hds055580		brown	0.9006
hds055620		turquoise	0.69713
hds055650		blue	0.50627
hds055660		green	0.68743
hds055680		turquoise	0.39573
hds055690		blue	0.87352
hds055710		turquoise	0.67347
hds055730		grey	-0.46272
hds055740		turquoise	0.95603
hds055760		blue	0.49658
hds055780		grey	-0.08846
hds055850		blue	0.54869
hds055860		turquoise	0.5876
hds055870		blue	0.45914
hds055880		blue	0.39109
hds055900		grey	0.03821
hds055910		blue	0.56713
hds055920		turquoise	0.48367
hds055930		brown	0.94217
hds055940		red	0.80732
hds055970		red	0.79796
hds055980		turquoise	0.92738
hds055990		red	0.80091
hds056010		turquoise	0.5376
hds056020		turquoise	0.96322
hds056050		blue	0.97994
hds056060		purple	0.63064
hds056070		purple	0.72924
hds056090		turquoise	0.8017
hds056100		blue	0.98018
hds056160		yellow	0.88439
hds056180		blue	0.38269
hds056190		blue	0.98295
hds056200		turquoise	0.97958
hds056210		blue	0.90839
hds056310		turquoise	0.78905
hds056360		grey	0.36846
hds056390		turquoise	0.6829
hds056420		turquoise	0.69719
hds056430		turquoise	0.25495
hds056470		turquoise	0.86361
hds056500		turquoise	0.84286
hds056590		brown	0.91608
hds056620		blue	0.96792
hds056690		grey	0.75024
hds056700		yellow	0.95087
hds056710		yellow	0.94016
hds056760		yellow	0.83433
hds056770		yellow	0.72608
hds056820		turquoise	0.73675
hds056830		blue	0.67582
hds056840		black	0.73871
hds056860		turquoise	0.92422
hds056870		turquoise	0.93505
hds056880		grey	0.40707
hds056940		turquoise	0.5455
hds057000		turquoise	0.5716
hds057070		blue	0.8299
hds057080		turquoise	0.64163
hds057150		purple	0.94864
hds057180		brown	0.48678
hds057210		turquoise	0.65938
hds057240		brown	0.9077
hds057250		blue	0.77139
hds057270		brown	0.68529
hds057290		brown	0.91983
hds057300		blue	0.74191
hds057320		turquoise	0.72301
hds057330		blue	0.96763
hds057350		blue	0.54397
hds057360		green	0.75182
hds057370		green	0.89858
hds057390		turquoise	0.93193
hds057400		turquoise	0.59902
hds057430		blue	0.69111
hds057470		turquoise	0.87824
hds057500		red	0.83348
hds057510		blue	0.5897
[truncated: 12,800 more rows]
