# Supplementary material for: Transcriptome and Metabolome Analyses of Taxus chinensis var. mairei Tissues Provide New Insights into the Regulation of Paclitaxel Biosynthesis
Source: Plants (Basel). 2025 Jun 10;14(12):1775. doi: 10.3390/plants14121775 (PMC12196951; doi:10.3390/plants14121775)
Supplement: Supplementary file 1 [file plants-14-01775-s001.zip › Table S6.xlsx]

## Sheet: yellow
Table S6 The connectivity of co-expressed genes in different modules
source	target	weight	direction	fromAltName	toAltName
hds224410	hds224950	0.344158	undirected	-	-
hds224410	hds225120	0.319497	undirected	-	-
hds224410	hds225130	0.286604	undirected	-	-
hds224410	hds225140	0.31363	undirected	-	-
hds224410	hds225710	0.372335	undirected	-	-
hds224410	hds225880	0.325294	undirected	-	-
hds224410	hds226090	0.319733	undirected	-	-
hds224410	hds226200	0.317296	undirected	-	-
hds224410	hds226320	0.33669	undirected	-	-
hds224410	hds227120	0.227087	undirected	-	-
hds224410	hds230490	0.238535	undirected	-	-
hds224410	hds232170	0.287056	undirected	-	-
hds224410	hds234210	0.314878	undirected	-	-
hds224410	hds234250	0.317824	undirected	-	-
hds224410	hds238080	0.276916	undirected	-	-
hds224410	hds238290	0.264921	undirected	-	-
hds224410	hds240090	0.318432	undirected	-	-
hds224410	hds240270	0.329881	undirected	-	-
hds224410	hds240630	0.359652	undirected	-	-
hds224410	hds240700	0.314889	undirected	-	-
hds224410	hds240710	0.352581	undirected	-	-
hds224410	hds241200	0.27826	undirected	-	-
hds224410	hds241310	0.342742	undirected	-	-
hds224410	hds241730	0.34667	undirected	-	-
hds224410	hds242810	0.284336	undirected	-	-
hds224410	hds244170	0.273782	undirected	-	-
hds224410	hds247460	0.33008	undirected	-	-
hds224410	hds250000	0.278888	undirected	-	-
hds224410	hds250250	0.304742	undirected	-	-
hds224410	hds250260	0.322942	undirected	-	-
hds224410	hds250310	0.334701	undirected	-	-
hds224410	hds250330	0.367457	undirected	-	-
hds224410	hds250340	0.268308	undirected	-	-
hds224410	hds250390	0.339088	undirected	-	-
hds224410	hds250400	0.307878	undirected	-	-
hds224410	hds250410	0.3018	undirected	-	-
hds224410	hds250640	0.303455	undirected	-	-
hds224410	hds250650	0.276233	undirected	-	-
hds224410	hds252250	0.253814	undirected	-	-
hds224410	hds253690	0.311659	undirected	-	-
hds224410	hds254560	0.266267	undirected	-	-
hds224410	hds257080	0.270349	undirected	-	-
hds224410	hds257560	0.327905	undirected	-	-
hds224410	hds258170	0.271359	undirected	-	-
hds224410	hds258870	0.275948	undirected	-	-
hds224410	hds259040	0.344021	undirected	-	-
hds224410	hds260990	0.371269	undirected	-	-
hds224410	hds261430	0.291128	undirected	-	-
hds224410	hds261470	0.311091	undirected	-	-
hds224410	hds264300	0.336174	undirected	-	-
hds224410	hds265880	0.338225	undirected	-	-
hds224410	hds266820	0.317862	undirected	-	-
hds224410	hds266830	0.327769	undirected	-	-
hds224410	hds269420	0.321386	undirected	-	-
hds224410	hds270150	0.324803	undirected	-	-
hds224410	hds270160	0.325356	undirected	-	-
hds224410	hds270540	0.363712	undirected	-	-
hds224410	hds270550	0.350453	undirected	-	-
hds224410	hds271410	0.241378	undirected	-	-
hds224410	hds271700	0.280919	undirected	-	-
hds224410	hds273750	0.329648	undirected	-	-
hds224410	hds273810	0.355953	undirected	-	-
hds224410	hds274010	0.339045	undirected	-	-
hds224410	hds274050	0.326545	undirected	-	-
hds224410	hds274450	0.337585	undirected	-	-
hds224410	hds274650	0.370592	undirected	-	-
hds224410	hds275730	0.336434	undirected	-	-
hds224410	hds275740	0.281259	undirected	-	-
hds224410	hds277260	0.347402	undirected	-	-
hds224410	hds278950	0.366033	undirected	-	-
hds224410	hds279040	0.380908	undirected	-	-
hds224410	hds280360	0.248489	undirected	-	-
hds224410	hds280390	0.317607	undirected	-	-
hds224410	hds281170	0.266057	undirected	-	-
hds224410	hds281210	0.281904	undirected	-	-
hds224410	hds282280	0.29116	undirected	-	-
hds224410	hds282740	0.302708	undirected	-	-
hds224410	hds283960	0.290879	undirected	-	-
hds224410	hds284310	0.365258	undirected	-	-
hds224410	hds285150	0.291534	undirected	-	-
hds224410	hds289220	0.305437	undirected	-	-
hds224410	hds290070	0.337196	undirected	-	-
hds224410	hds293410	0.300826	undirected	-	-
hds224410	hds294050	0.355483	undirected	-	-
hds224410	hds294520	0.265627	undirected	-	-
hds224410	hds296010	0.359307	undirected	-	-
hds224410	hds296160	0.281656	undirected	-	-
hds224410	hds296660	0.331081	undirected	-	-
hds224410	hds296730	0.316105	undirected	-	-
hds224410	hds297390	0.23529	undirected	-	-
hds224410	hds298310	0.257748	undirected	-	-
hds224410	hds299050	0.247707	undirected	-	-
hds224410	hds299750	0.273874	undirected	-	-
hds224410	hds300580	0.341765	undirected	-	-
hds224410	hds300690	0.331078	undirected	-	-
hds224410	hds300710	0.256514	undirected	-	-
hds224410	hds301510	0.300689	undirected	-	-
hds224410	hds302000	0.374938	undirected	-	-
hds224410	hds302330	0.31537	undirected	-	-
hds224410	hds302600	0.291883	undirected	-	-
hds224410	hds305210	0.312803	undirected	-	-
hds224410	hds306350	0.239776	undirected	-	-
hds224410	hds306470	0.365619	undirected	-	-
hds224410	hds306520	0.325053	undirected	-	-
hds224410	hds307020	0.345023	undirected	-	-
hds224410	hds307880	0.30792	undirected	-	-
hds224410	hds308720	0.210915	undirected	-	-
hds224410	hds311330	0.335342	undirected	-	-
hds224410	hds311740	0.310187	undirected	-	-
hds224410	hds314010	0.341612	undirected	-	-
hds224410	hds318520	0.378899	undirected	-	-
hds224410	hds323670	0.306568	undirected	-	-
hds224410	hds323680	0.306939	undirected	-	-
hds224410	hds323690	0.291984	undirected	-	-
hds224410	hds323730	0.291314	undirected	-	-
hds224410	hds323740	0.308305	undirected	-	-
hds224410	hds325630	0.289763	undirected	-	-
hds224410	hds328500	0.321633	undirected	-	-
hds224410	hds330600	0.326019	undirected	-	-
hds224410	hds334020	0.273782	undirected	-	-
hds224410	hds334380	0.320925	undirected	-	-
hds224410	hds339270	0.197635	undirected	-	-
hds224410	hds340210	0.279671	undirected	-	-
hds224410	hds344010	0.355548	undirected	-	-
hds224410	hds344990	0.216167	undirected	-	-
hds224410	hds346000	0.265879	undirected	-	-
hds224410	hds346250	0.293587	undirected	-	-
hds224410	hds346920	0.300389	undirected	-	-
hds224410	hds350290	0.274546	undirected	-	-
hds224410	hds350630	0.286578	undirected	-	-
hds224410	hds352530	0.271145	undirected	-	-
hds224410	hds356700	0.24235	undirected	-	-
hds224410	hds356710	0.23183	undirected	-	-
hds224410	hds357850	0.284828	undirected	-	-
hds224410	hds357860	0.364583	undirected	-	-
hds224410	hds357900	0.306737	undirected	-	-
hds224410	hds359020	0.26447	undirected	-	-
hds224410	hds359040	0.282632	undirected	-	-
hds224410	hds359340	0.366575	undirected	-	-
hds224410	hds360310	0.315717	undirected	-	-
hds224410	hds360910	0.302518	undirected	-	-
hds224410	hds360930	0.361171	undirected	-	-
hds224410	hds361540	0.36843	undirected	-	-
hds224410	hds361710	0.275458	undirected	-	-
hds224410	hds363000	0.376927	undirected	-	-
hds224410	hds363370	0.276271	undirected	-	-
hds224410	hds365220	0.31924	undirected	-	-
hds224410	hds365230	0.33213	undirected	-	-
hds224410	hds365700	0.327214	undirected	-	-
hds224410	hds366850	0.275225	undirected	-	-
hds224410	hds367570	0.34341	undirected	-	-
hds224410	hds368220	0.314221	undirected	-	-
hds224410	hds370180	0.354392	undirected	-	-
hds224410	hds370390	0.336412	undirected	-	-
hds224410	hds370430	0.313581	undirected	-	-
hds224410	hds370650	0.254365	undirected	-	-
hds224410	hds370830	0.322734	undirected	-	-
hds224410	hds371930	0.343457	undirected	-	-
hds224410	hds371950	0.347817	undirected	-	-
hds224410	hds372160	0.29374	undirected	-	-
hds224410	hds373830	0.342096	undirected	-	-
hds224410	hds374060	0.270601	undirected	-	-
hds224410	hds374120	0.2475	undirected	-	-
hds224410	hds374200	0.357137	undirected	-	-
hds224410	hds374210	0.300148	undirected	-	-
hds224410	hds374780	0.326088	undirected	-	-
hds224410	hds378910	0.333348	undirected	-	-
hds224410	hds379220	0.353949	undirected	-	-
hds224410	hds379230	0.284144	undirected	-	-
hds224410	hds379350	0.334167	undirected	-	-
hds224410	hds379400	0.339643	undirected	-	-
hds224410	hds379710	0.274531	undirected	-	-
hds224410	hds379720	0.265926	undirected	-	-
hds224410	hds381120	0.203968	undirected	-	-
hds224410	hds389760	0.202403	undirected	-	-
hds224410	hds391050	0.368327	undirected	-	-
hds224410	hds392150	0.318102	undirected	-	-
hds224410	hds394900	0.322749	undirected	-	-
hds224410	hds394910	0.315567	undirected	-	-
hds224410	hds394960	0.32894	undirected	-	-
hds224410	hds395680	0.313321	undirected	-	-
hds224410	hds395740	0.333234	undirected	-	-
hds224410	hds395990	0.331691	undirected	-	-
hds224410	hds396010	0.323661	undirected	-	-
hds224410	hds396020	0.287684	undirected	-	-
hds224410	hds396090	0.279434	undirected	-	-
hds224410	hds396710	0.328244	undirected	-	-
hds224410	hds397570	0.343474	undirected	-	-
hds224410	hds397630	0.292982	undirected	-	-
hds224410	hds400480	0.358985	undirected	-	-
hds224410	hds401540	0.303461	undirected	-	-
hds224410	hds401550	0.335721	undirected	-	-
hds224410	hds402250	0.325907	undirected	-	-
hds224410	hds403500	0.339084	undirected	-	-
hds224410	hds403510	0.344377	undirected	-	-
hds224410	hds405530	0.310006	undirected	-	-
hds224410	hds405650	0.220922	undirected	-	-
hds224410	hds408960	0.280448	undirected	-	-
hds224410	hds414150	0.309733	undirected	-	-
hds224410	hds414820	0.269178	undirected	-	-
hds224410	hds414830	0.24883	undirected	-	-
hds224410	hds415010	0.326568	undirected	-	-
hds224410	hds415140	0.263992	undirected	-	-
hds224410	hds415170	0.280822	undirected	-	-
hds224410	hds416010	0.278271	undirected	-	-
hds224410	hds416160	0.279718	undirected	-	-
hds224410	hds417010	0.28267	undirected	-	-
hds224410	hds418700	0.308815	undirected	-	-
hds224410	hds418910	0.299662	undirected	-	-
hds224410	hds419620	0.263568	undirected	-	-
hds224410	hds420920	0.333266	undirected	-	-
hds224410	hds421000	0.277327	undirected	-	-
hds224410	hds422810	0.27585	undirected	-	-
hds224410	hds422820	0.275664	undirected	-	-
hds224410	hds424420	0.234071	undirected	-	-
hds224410	hds424800	0.325908	undirected	-	-
hds224410	hds427390	0.359328	undirected	-	-
hds224410	hds427980	0.345415	undirected	-	-
hds224410	hds428920	0.331745	undirected	-	-
hds224410	hds428950	0.33919	undirected	-	-
hds224410	hds430560	0.238788	undirected	-	-
hds224410	hds433320	0.258035	undirected	-	-
hds224410	hds434020	0.26467	undirected	-	-
hds224410	hds434640	0.224437	undirected	-	-
hds224410	hds434680	0.267883	undirected	-	-
hds224410	hds436700	0.357715	undirected	-	-
hds224410	hds437040	0.323706	undirected	-	-
hds224410	hds437480	0.280345	undirected	-	-
hds224410	hds438440	0.335595	undirected	-	-
hds224410	hds439610	0.381745	undirected	-	-
hds224410	hds439690	0.298946	undirected	-	-

## Sheet: brown
source	target	weight	direction	fromAltName	toAltName
hds000210	hds000400	0.494073	undirected	-	-
hds000210	hds001080	0.503525	undirected	-	-
hds000210	hds001290	0.504543	undirected	-	-
hds000210	hds002090	0.504483	undirected	-	-
hds000210	hds002910	0.501843	undirected	-	-
hds000210	hds005120	0.494839	undirected	-	-
hds000210	hds005170	0.493204	undirected	-	-
hds000210	hds005290	0.495759	undirected	-	-
hds000210	hds005390	0.490133	undirected	-	-
hds000210	hds005780	0.487436	undirected	-	-
hds000210	hds005790	0.501012	undirected	-	-
hds000210	hds005950	0.499883	undirected	-	-
hds000210	hds006170	0.49755	undirected	-	-
hds000210	hds007240	0.519642	undirected	-	-
hds000210	hds007450	0.474406	undirected	-	-
hds000210	hds007680	0.495747	undirected	-	-
hds000210	hds011520	0.524416	undirected	-	-
hds000210	hds011610	0.500015	undirected	-	-
hds000210	hds013250	0.502845	undirected	-	-
hds000210	hds014430	0.484953	undirected	-	-
hds000210	hds014870	0.494719	undirected	-	-
hds000210	hds014960	0.495415	undirected	-	-
hds000210	hds016030	0.470095	undirected	-	-
hds000210	hds018970	0.489159	undirected	-	-
hds000210	hds020710	0.488995	undirected	-	-
hds000210	hds021550	0.497846	undirected	-	-
hds000210	hds022510	0.500408	undirected	-	-
hds000210	hds022880	0.501063	undirected	-	-
hds000210	hds025050	0.48868	undirected	-	-
hds000210	hds025290	0.490642	undirected	-	-
hds000210	hds026960	0.499586	undirected	-	-
hds000210	hds027750	0.504046	undirected	-	-
hds000210	hds028000	0.49312	undirected	-	-
hds000210	hds028520	0.478947	undirected	-	-
hds000210	hds029450	0.489433	undirected	-	-
hds000210	hds029960	0.500314	undirected	-	-
hds000210	hds030100	0.523379	undirected	-	-
hds000210	hds031250	0.483301	undirected	-	-
hds000210	hds031460	0.488262	undirected	-	-
hds000210	hds031520	0.527645	undirected	-	-
hds000210	hds031640	0.517298	undirected	-	-
hds000210	hds033310	0.495686	undirected	-	-
hds000210	hds034700	0.484185	undirected	-	-
hds000210	hds034820	0.486166	undirected	-	-
hds000210	hds035520	0.496543	undirected	-	-
hds000210	hds037440	0.498235	undirected	-	-
hds000210	hds038150	0.494094	undirected	-	-
hds000210	hds038870	0.496704	undirected	-	-
hds000210	hds038910	0.490769	undirected	-	-
hds000210	hds038920	0.501392	undirected	-	-
hds000210	hds039510	0.49059	undirected	-	-
hds000210	hds039680	0.496941	undirected	-	-
hds000210	hds041590	0.508054	undirected	-	-
hds000210	hds042960	0.488836	undirected	-	-
hds000210	hds044000	0.515593	undirected	-	-
hds000210	hds044210	0.482068	undirected	-	-
hds000210	hds044220	0.497648	undirected	-	-
hds000210	hds044760	0.501233	undirected	-	-
hds000210	hds044850	0.490839	undirected	-	-
hds000210	hds045780	0.511045	undirected	-	-
hds000210	hds046400	0.495977	undirected	-	-
hds000210	hds048970	0.503072	undirected	-	-
hds000210	hds049060	0.515339	undirected	-	-
hds000210	hds049820	0.50487	undirected	-	-
hds000210	hds049840	0.498728	undirected	-	-
hds000210	hds049930	0.481045	undirected	-	-
hds000210	hds050260	0.502887	undirected	-	-
hds000210	hds050280	0.496103	undirected	-	-
hds000210	hds050830	0.527428	undirected	-	-
hds000210	hds050950	0.503809	undirected	-	-
hds000210	hds051090	0.494619	undirected	-	-
hds000210	hds051810	0.493618	undirected	-	-
hds000210	hds052160	0.499407	undirected	-	-
hds000210	hds052840	0.502184	undirected	-	-
hds000210	hds053390	0.498021	undirected	-	-
hds000210	hds053520	0.493559	undirected	-	-
hds000210	hds054100	0.487793	undirected	-	-
hds000210	hds054210	0.516443	undirected	-	-
hds000210	hds054600	0.494399	undirected	-	-
hds000210	hds055930	0.48288	undirected	-	-
hds000210	hds056590	0.474014	undirected	-	-
hds000210	hds057290	0.482265	undirected	-	-
hds000210	hds058960	0.52736	undirected	-	-
hds000210	hds059200	0.507265	undirected	-	-
hds000210	hds059430	0.490556	undirected	-	-
hds000210	hds059480	0.508689	undirected	-	-
hds000210	hds059490	0.480559	undirected	-	-
hds000210	hds061020	0.473841	undirected	-	-
hds000210	hds061790	0.497104	undirected	-	-
hds000210	hds061820	0.493828	undirected	-	-
hds000210	hds063950	0.507288	undirected	-	-
hds000210	hds065940	0.488663	undirected	-	-
hds000210	hds067510	0.515687	undirected	-	-
hds000210	hds069450	0.49246	undirected	-	-
hds000210	hds070650	0.492855	undirected	-	-
hds000210	hds073120	0.501497	undirected	-	-
hds000210	hds073170	0.500463	undirected	-	-
hds000210	hds074050	0.493152	undirected	-	-
hds000210	hds075940	0.499608	undirected	-	-
hds000210	hds075950	0.493073	undirected	-	-
hds000210	hds076190	0.499325	undirected	-	-
hds000210	hds076730	0.487968	undirected	-	-
hds000210	hds077290	0.501554	undirected	-	-
hds000210	hds077300	0.509637	undirected	-	-
hds000210	hds078350	0.501731	undirected	-	-
hds000210	hds078900	0.500215	undirected	-	-
hds000210	hds079310	0.471293	undirected	-	-
hds000210	hds079890	0.484907	undirected	-	-
hds000210	hds080250	0.498787	undirected	-	-
hds000210	hds081400	0.503438	undirected	-	-
hds000210	hds083160	0.499172	undirected	-	-
hds000210	hds086740	0.501231	undirected	-	-
hds000210	hds086760	0.496652	undirected	-	-
hds000210	hds086870	0.480928	undirected	-	-
hds000210	hds086980	0.485864	undirected	-	-
hds000210	hds087390	0.488554	undirected	-	-
hds000210	hds087430	0.488105	undirected	-	-
hds000210	hds088700	0.4798	undirected	-	-
hds000210	hds090640	0.497586	undirected	-	-
hds000210	hds091100	0.478403	undirected	-	-
hds000210	hds091740	0.490892	undirected	-	-
hds000210	hds092680	0.489446	undirected	-	-
hds000210	hds093990	0.491154	undirected	-	-
hds000210	hds094170	0.491789	undirected	-	-
hds000210	hds094190	0.495784	undirected	-	-
hds000210	hds095580	0.510463	undirected	-	-
hds000210	hds096000	0.497518	undirected	-	-
hds000210	hds096020	0.505736	undirected	-	-
hds000210	hds096100	0.516835	undirected	-	-
hds000210	hds096270	0.501751	undirected	-	-
hds000210	hds096500	0.502097	undirected	-	-
hds000210	hds096700	0.511876	undirected	-	-
hds000210	hds097230	0.489938	undirected	-	-
hds000210	hds098470	0.504827	undirected	-	-
hds000210	hds100970	0.487345	undirected	-	-
hds000210	hds103500	0.498663	undirected	-	-
hds000210	hds105850	0.470633	undirected	-	-
hds000210	hds107260	0.489591	undirected	-	-
hds000210	hds107870	0.496755	undirected	-	-
hds000210	hds110350	0.506073	undirected	-	-
hds000210	hds114600	0.488699	undirected	-	-
hds000210	hds115770	0.502007	undirected	-	-
hds000210	hds115980	0.493647	undirected	-	-
hds000210	hds116180	0.488317	undirected	-	-
hds000210	hds116320	0.493058	undirected	-	-
hds000210	hds116740	0.495482	undirected	-	-
hds000210	hds117340	0.505548	undirected	-	-
hds000210	hds121510	0.496422	undirected	-	-
hds000210	hds122090	0.497893	undirected	-	-
hds000210	hds124390	0.490561	undirected	-	-
hds000210	hds124830	0.493781	undirected	-	-
hds000210	hds125580	0.49789	undirected	-	-
hds000210	hds128080	0.507416	undirected	-	-
hds000210	hds128200	0.49367	undirected	-	-
hds000210	hds129180	0.471988	undirected	-	-
hds000210	hds129540	0.505057	undirected	-	-
hds000210	hds130510	0.486363	undirected	-	-
hds000210	hds130710	0.487074	undirected	-	-
hds000210	hds131130	0.495857	undirected	-	-
hds000210	hds131160	0.503401	undirected	-	-
hds000210	hds131280	0.533109	undirected	-	-
hds000210	hds133300	0.517708	undirected	-	-
hds000210	hds133520	0.515394	undirected	-	-
hds000210	hds133980	0.497473	undirected	-	-
hds000210	hds135120	0.497835	undirected	-	-
hds000210	hds135470	0.490346	undirected	-	-
hds000210	hds135560	0.477702	undirected	-	-
hds000210	hds136400	0.492408	undirected	-	-
hds000210	hds136940	0.504612	undirected	-	-
hds000210	hds138050	0.505996	undirected	-	-
hds000210	hds139390	0.49685	undirected	-	-
hds000210	hds139810	0.502264	undirected	-	-
hds000210	hds141010	0.484606	undirected	-	-
hds000210	hds144420	0.505253	undirected	-	-
hds000210	hds144510	0.500733	undirected	-	-
hds000210	hds145980	0.497929	undirected	-	-
hds000210	hds147490	0.504463	undirected	-	-
hds000210	hds147810	0.500125	undirected	-	-
hds000210	hds150140	0.502952	undirected	-	-
hds000210	hds150150	0.502492	undirected	-	-
hds000210	hds151250	0.484956	undirected	-	-
hds000210	hds152410	0.497067	undirected	-	-
hds000210	hds153880	0.528253	undirected	-	-
hds000210	hds154620	0.488931	undirected	-	-
hds000210	hds154660	0.513543	undirected	-	-
hds000210	hds156010	0.501144	undirected	-	-
hds000210	hds156050	0.500222	undirected	-	-
hds000210	hds157680	0.501779	undirected	-	-
hds000210	hds159230	0.491844	undirected	-	-
hds000210	hds162230	0.494715	undirected	-	-
hds000210	hds162410	0.517279	undirected	-	-
hds000210	hds162900	0.513436	undirected	-	-
hds000210	hds162920	0.490278	undirected	-	-
hds000210	hds163250	0.4935	undirected	-	-
hds000210	hds163280	0.490121	undirected	-	-
hds000210	hds163890	0.492559	undirected	-	-
hds000210	hds164220	0.503762	undirected	-	-
hds000210	hds164310	0.506962	undirected	-	-
hds000210	hds165760	0.501149	undirected	-	-
hds000210	hds166490	0.478961	undirected	-	-
hds000210	hds166610	0.491083	undirected	-	-
hds000210	hds166660	0.519938	undirected	-	-
hds000210	hds166870	0.50267	undirected	-	-
hds000210	hds167960	0.490911	undirected	-	-
hds000210	hds168860	0.501036	undirected	-	-
hds000210	hds170170	0.525334	undirected	-	-
hds000210	hds171880	0.503792	undirected	-	-
hds000210	hds172700	0.499035	undirected	-	-
hds000210	hds172720	0.494608	undirected	-	-
hds000210	hds172730	0.498874	undirected	-	-
hds000210	hds172880	0.494271	undirected	-	-
hds000210	hds172910	0.500464	undirected	-	-
hds000210	hds177180	0.495979	undirected	-	-
hds000210	hds177720	0.484727	undirected	-	-
hds000210	hds180070	0.500165	undirected	-	-
hds000210	hds180190	0.504091	undirected	-	-
hds000210	hds180810	0.470358	undirected	-	-
hds000210	hds181310	0.501958	undirected	-	-
hds000210	hds181560	0.517889	undirected	-	-
hds000210	hds182520	0.507325	undirected	-	-
hds000210	hds183940	0.485192	undirected	-	-
hds000210	hds184350	0.500323	undirected	-	-
hds000210	hds185210	0.496333	undirected	-	-
hds000210	hds186220	0.490356	undirected	-	-
hds000210	hds186250	0.505615	undirected	-	-
hds000210	hds186470	0.50131	undirected	-	-
hds000210	hds187220	0.504139	undirected	-	-
hds000210	hds188700	0.506423	undirected	-	-
hds000210	hds189400	0.481895	undirected	-	-
hds000210	hds189580	0.492995	undirected	-	-
hds000210	hds190140	0.486205	undirected	-	-
hds000210	hds190930	0.495677	undirected	-	-
hds000210	hds193350	0.519057	undirected	-	-
hds000210	hds193820	0.488485	undirected	-	-
hds000210	hds193850	0.50247	undirected	-	-
hds000210	hds195660	0.494781	undirected	-	-
hds000210	hds195850	0.488597	undirected	-	-
hds000210	hds197340	0.475164	undirected	-	-
hds000210	hds197880	0.499013	undirected	-	-
hds000210	hds200420	0.500946	undirected	-	-
hds000210	hds200730	0.48077	undirected	-	-
hds000210	hds201180	0.501658	undirected	-	-
hds000210	hds202510	0.500694	undirected	-	-
hds000210	hds202580	0.499587	undirected	-	-
hds000210	hds202750	0.492932	undirected	-	-
hds000210	hds203690	0.496265	undirected	-	-
hds000210	hds203760	0.503513	undirected	-	-
hds000210	hds204370	0.498613	undirected	-	-
hds000210	hds204440	0.49809	undirected	-	-
hds000210	hds205440	0.530563	undirected	-	-
hds000210	hds206270	0.49386	undirected	-	-
hds000210	hds207380	0.49699	undirected	-	-
hds000210	hds208550	0.508396	undirected	-	-
hds000210	hds209120	0.47496	undirected	-	-
hds000210	hds212620	0.490308	undirected	-	-
hds000210	hds212640	0.490308	undirected	-	-
hds000210	hds213590	0.492762	undirected	-	-
hds000210	hds213660	0.499496	undirected	-	-
hds000210	hds215880	0.50799	undirected	-	-
hds000210	hds215950	0.496581	undirected	-	-
hds000210	hds216090	0.508489	undirected	-	-
hds000210	hds216510	0.50386	undirected	-	-
hds000210	hds217250	0.520786	undirected	-	-
hds000210	hds217280	0.497276	undirected	-	-
hds000210	hds217930	0.505147	undirected	-	-
hds000210	hds219600	0.481483	undirected	-	-
hds000210	hds220040	0.499316	undirected	-	-
hds000210	hds220070	0.49537	undirected	-	-
hds000210	hds221100	0.497537	undirected	-	-
hds000210	hds221300	0.487733	undirected	-	-
hds000210	hds221800	0.516186	undirected	-	-
hds000210	hds221870	0.488044	undirected	-	-
hds000210	hds222940	0.494194	undirected	-	-
hds000210	hds225740	0.492746	undirected	-	-
hds000210	hds225940	0.487997	undirected	-	-
hds000210	hds225980	0.496244	undirected	-	-
hds000210	hds226220	0.487915	undirected	-	-
hds000210	hds227130	0.497299	undirected	-	-
hds000210	hds228390	0.492736	undirected	-	-
hds000210	hds230290	0.502815	undirected	-	-
hds000210	hds233650	0.50088	undirected	-	-
hds000210	hds233990	0.503044	undirected	-	-
hds000210	hds234150	0.502214	undirected	-	-
hds000210	hds234390	0.529957	undirected	-	-
hds000210	hds235930	0.488653	undirected	-	-
hds000210	hds236820	0.524274	undirected	-	-
hds000210	hds237090	0.493342	undirected	-	-
hds000210	hds237810	0.485149	undirected	-	-
hds000210	hds238000	0.504945	undirected	-	-
hds000210	hds238140	0.505847	undirected	-	-
hds000210	hds238190	0.495387	undirected	-	-
hds000210	hds239270	0.501906	undirected	-	-
hds000210	hds239480	0.493453	undirected	-	-
hds000210	hds240230	0.502941	undirected	-	-
hds000210	hds240730	0.499258	undirected	-	-
hds000210	hds241190	0.4855	undirected	-	-
hds000210	hds241890	0.504455	undirected	-	-
hds000210	hds242410	0.489825	undirected	-	-
hds000210	hds242450	0.490865	undirected	-	-
hds000210	hds248520	0.505815	undirected	-	-
hds000210	hds251190	0.492701	undirected	-	-
hds000210	hds252710	0.503588	undirected	-	-
hds000210	hds257240	0.501553	undirected	-	-
hds000210	hds258680	0.499848	undirected	-	-
hds000210	hds259010	0.494058	undirected	-	-
hds000210	hds259240	0.489686	undirected	-	-
hds000210	hds260490	0.506709	undirected	-	-
hds000210	hds261280	0.486066	undirected	-	-
hds000210	hds261770	0.49371	undirected	-	-
hds000210	hds262910	0.505838	undirected	-	-
hds000210	hds267140	0.496586	undirected	-	-
hds000210	hds269250	0.504694	undirected	-	-
hds000210	hds269450	0.498419	undirected	-	-
hds000210	hds269820	0.503037	undirected	-	-
hds000210	hds270260	0.498753	undirected	-	-
hds000210	hds270510	0.480144	undirected	-	-
hds000210	hds271800	0.505389	undirected	-	-
hds000210	hds272990	0.514594	undirected	-	-
hds000210	hds273380	0.501524	undirected	-	-
hds000210	hds273540	0.486909	undirected	-	-
hds000210	hds274000	0.528602	undirected	-	-
hds000210	hds274040	0.528602	undirected	-	-
hds000210	hds274370	0.508673	undirected	-	-
hds000210	hds274400	0.484965	undirected	-	-
hds000210	hds276330	0.501988	undirected	-	-
hds000210	hds276900	0.489065	undirected	-	-
hds000210	hds277090	0.495722	undirected	-	-
hds000210	hds278510	0.494574	undirected	-	-
hds000210	hds279190	0.489327	undirected	-	-
hds000210	hds279240	0.52473	undirected	-	-
hds000210	hds280490	0.504172	undirected	-	-
hds000210	hds280510	0.505768	undirected	-	-
hds000210	hds281340	0.475427	undirected	-	-
hds000210	hds283860	0.498293	undirected	-	-
hds000210	hds284410	0.478391	undirected	-	-
hds000210	hds286800	0.503645	undirected	-	-
hds000210	hds286970	0.498292	undirected	-	-
hds000210	hds288510	0.48918	undirected	-	-
hds000210	hds288740	0.497221	undirected	-	-
hds000210	hds293120	0.519632	undirected	-	-
hds000210	hds293150	0.496888	undirected	-	-
hds000210	hds293740	0.49276	undirected	-	-
hds000210	hds294550	0.51894	undirected	-	-
hds000210	hds295150	0.492159	undirected	-	-
hds000210	hds296800	0.494002	undirected	-	-
hds000210	hds297170	0.516533	undirected	-	-
hds000210	hds298210	0.494727	undirected	-	-
hds000210	hds298430	0.497203	undirected	-	-
hds000210	hds298640	0.492441	undirected	-	-
hds000210	hds299140	0.499615	undirected	-	-
hds000210	hds299960	0.499932	undirected	-	-
hds000210	hds300150	0.499352	undirected	-	-
hds000210	hds301220	0.497973	undirected	-	-
hds000210	hds301340	0.492145	undirected	-	-
hds000210	hds305480	0.493328	undirected	-	-
hds000210	hds305750	0.49673	undirected	-	-
hds000210	hds305760	0.493311	undirected	-	-
hds000210	hds306480	0.498407	undirected	-	-
hds000210	hds306570	0.476457	undirected	-	-
hds000210	hds306820	0.504553	undirected	-	-
hds000210	hds306940	0.502809	undirected	-	-
hds000210	hds308860	0.507317	undirected	-	-
hds000210	hds308880	0.503584	undirected	-	-
hds000210	hds309120	0.491599	undirected	-	-
hds000210	hds309190	0.4734	undirected	-	-
hds000210	hds309570	0.505692	undirected	-	-
hds000210	hds309580	0.512076	undirected	-	-
hds000210	hds309770	0.478141	undirected	-	-
hds000210	hds310090	0.482679	undirected	-	-
hds000210	hds310420	0.503242	undirected	-	-
hds000210	hds310540	0.523332	undirected	-	-
hds000210	hds310780	0.498814	undirected	-	-
hds000210	hds311120	0.504433	undirected	-	-
hds000210	hds311510	0.491375	undirected	-	-
hds000210	hds312390	0.515071	undirected	-	-
hds000210	hds312550	0.505019	undirected	-	-
hds000210	hds312610	0.493627	undirected	-	-
hds000210	hds314410	0.494167	undirected	-	-
hds000210	hds315950	0.508114	undirected	-	-
hds000210	hds316620	0.499584	undirected	-	-
hds000210	hds316640	0.49545	undirected	-	-
hds000210	hds317320	0.502175	undirected	-	-
hds000210	hds319270	0.493668	undirected	-	-
hds000210	hds319300	0.486933	undirected	-	-
hds000210	hds319960	0.493041	undirected	-	-
hds000210	hds321210	0.490175	undirected	-	-
hds000210	hds326320	0.481072	undirected	-	-
hds000210	hds326600	0.503153	undirected	-	-
hds000210	hds326610	0.504551	undirected	-	-
hds000210	hds327410	0.498334	undirected	-	-
hds000210	hds329380	0.4906	undirected	-	-
hds000210	hds332120	0.479941	undirected	-	-
hds000210	hds333040	0.478585	undirected	-	-
hds000210	hds335620	0.527515	undirected	-	-
hds000210	hds337840	0.494219	undirected	-	-
hds000210	hds338340	0.507116	undirected	-	-
hds000210	hds338830	0.501728	undirected	-	-
hds000210	hds340550	0.494572	undirected	-	-
hds000210	hds343290	0.514143	undirected	-	-
hds000210	hds345140	0.504743	undirected	-	-
hds000210	hds345680	0.488816	undirected	-	-
hds000210	hds346420	0.531632	undirected	-	-
hds000210	hds347960	0.49541	undirected	-	-
hds000210	hds348310	0.499563	undirected	-	-
hds000210	hds348980	0.489732	undirected	-	-
hds000210	hds351780	0.491961	undirected	-	-
hds000210	hds351880	0.504002	undirected	-	-
hds000210	hds353090	0.487376	undirected	-	-
hds000210	hds355420	0.493805	undirected	-	-
hds000210	hds356640	0.495854	undirected	-	-
hds000210	hds358880	0.492487	undirected	-	-
hds000210	hds359010	0.495531	undirected	-	-
hds000210	hds360360	0.489684	undirected	-	-
hds000210	hds360380	0.491704	undirected	-	-
hds000210	hds360700	0.499722	undirected	-	-
hds000210	hds361310	0.498801	undirected	-	-
hds000210	hds361840	0.49791	undirected	-	-
hds000210	hds362300	0.516049	undirected	-	-
hds000210	hds362850	0.495713	undirected	-	-
hds000210	hds363980	0.500642	undirected	-	-
hds000210	hds364010	0.481117	undirected	-	-
hds000210	hds364860	0.493087	undirected	-	-
hds000210	hds365350	0.493835	undirected	-	-
hds000210	hds366050	0.504625	undirected	-	-
hds000210	hds367370	0.485554	undirected	-	-
hds000210	hds368100	0.493247	undirected	-	-
hds000210	hds368150	0.505955	undirected	-	-
hds000210	hds369320	0.503828	undirected	-	-
hds000210	hds369570	0.486467	undirected	-	-
hds000210	hds370550	0.483911	undirected	-	-
hds000210	hds371040	0.505358	undirected	-	-
hds000210	hds372590	0.492712	undirected	-	-
hds000210	hds373130	0.490948	undirected	-	-
hds000210	hds373140	0.495525	undirected	-	-
hds000210	hds373980	0.522789	undirected	-	-
hds000210	hds375100	0.49314	undirected	-	-
hds000210	hds375130	0.493363	undirected	-	-
hds000210	hds375190	0.490318	undirected	-	-
hds000210	hds375200	0.488817	undirected	-	-
hds000210	hds375210	0.49187	undirected	-	-
hds000210	hds376040	0.479384	undirected	-	-
hds000210	hds377130	0.48677	undirected	-	-
hds000210	hds377720	0.494559	undirected	-	-
hds000210	hds381160	0.479543	undirected	-	-
hds000210	hds381450	0.497828	undirected	-	-
hds000210	hds381540	0.502078	undirected	-	-
hds000210	hds382290	0.501707	undirected	-	-
hds000210	hds382400	0.499897	undirected	-	-
hds000210	hds383270	0.501707	undirected	-	-
hds000210	hds385790	0.497167	undirected	-	-
hds000210	hds386250	0.501635	undirected	-	-
hds000210	hds388310	0.488734	undirected	-	-
hds000210	hds388660	0.515125	undirected	-	-
hds000210	hds389060	0.473436	undirected	-	-
hds000210	hds389620	0.49096	undirected	-	-
hds000210	hds390410	0.496883	undirected	-	-
hds000210	hds390930	0.486076	undirected	-	-
hds000210	hds390960	0.482525	undirected	-	-
hds000210	hds395850	0.51557	undirected	-	-
hds000210	hds396790	0.490607	undirected	-	-
hds000210	hds401910	0.484745	undirected	-	-
hds000210	hds402050	0.495277	undirected	-	-
hds000210	hds402070	0.487098	undirected	-	-
hds000210	hds403300	0.502659	undirected	-	-
hds000210	hds405270	0.50312	undirected	-	-
hds000210	hds405500	0.525222	undirected	-	-
hds000210	hds409870	0.490726	undirected	-	-
hds000210	hds410830	0.505371	undirected	-	-
hds000210	hds415110	0.507032	undirected	-	-
hds000210	hds415720	0.491038	undirected	-	-
hds000210	hds418260	0.492918	undirected	-	-
hds000210	hds418320	0.498342	undirected	-	-
hds000210	hds418350	0.499247	undirected	-	-
hds000210	hds418360	0.498489	undirected	-	-
hds000210	hds418410	0.49055	undirected	-	-
hds000210	hds418450	0.484744	undirected	-	-
hds000210	hds418830	0.496018	undirected	-	-
hds000210	hds418850	0.495116	undirected	-	-
hds000210	hds418880	0.492465	undirected	-	-
hds000210	hds418960	0.491795	undirected	-	-
hds000210	hds418970	0.496203	undirected	-	-
hds000210	hds418990	0.493075	undirected	-	-
hds000210	hds420600	0.503219	undirected	-	-
hds000210	hds420730	0.50209	undirected	-	-
hds000210	hds421180	0.491476	undirected	-	-
hds000210	hds427870	0.499688	undirected	-	-
hds000210	hds428650	0.486697	undirected	-	-
hds000210	hds428760	0.501716	undirected	-	-
hds000210	hds428940	0.49121	undirected	-	-
hds000210	hds428990	0.49349	undirected	-	-
hds000210	hds429000	0.495205	undirected	-	-
hds000210	hds429040	0.497815	undirected	-	-
hds000210	hds429320	0.492147	undirected	-	-
hds000210	hds431080	0.519598	undirected	-	-
hds000210	hds431770	0.505999	undirected	-	-
hds000210	hds434900	0.492461	undirected	-	-
hds000210	hds439030	0.501985	undirected	-	-
hds000210	hds439160	0.505784	undirected	-	-
hds000210	hds439430	0.494969	undirected	-	-
hds000400	hds001080	0.516049	undirected	-	-
hds000400	hds001290	0.490136	undirected	-	-
hds000400	hds002090	0.491333	undirected	-	-
hds000400	hds002910	0.479051	undirected	-	-
hds000400	hds005120	0.454934	undirected	-	-
hds000400	hds005170	0.449519	undirected	-	-
hds000400	hds005290	0.445264	undirected	-	-
hds000400	hds005390	0.448449	undirected	-	-
hds000400	hds005780	0.45917	undirected	-	-
hds000400	hds005790	0.470923	undirected	-	-
hds000400	hds005950	0.482655	undirected	-	-
hds000400	hds006170	0.467545	undirected	-	-
hds000400	hds007240	0.486494	undirected	-	-
hds000400	hds007450	0.458326	undirected	-	-
hds000400	hds007680	0.462143	undirected	-	-
hds000400	hds011520	0.489198	undirected	-	-
hds000400	hds011610	0.484777	undirected	-	-
hds000400	hds013250	0.459086	undirected	-	-
hds000400	hds014430	0.476657	undirected	-	-
hds000400	hds014870	0.483147	undirected	-	-
hds000400	hds014960	0.481635	undirected	-	-
hds000400	hds016030	0.453242	undirected	-	-
hds000400	hds018970	0.45054	undirected	-	-
hds000400	hds020710	0.476878	undirected	-	-
hds000400	hds021550	0.453942	undirected	-	-
hds000400	hds022510	0.498819	undirected	-	-
hds000400	hds022880	0.501234	undirected	-	-
hds000400	hds025050	0.450293	undirected	-	-
hds000400	hds025290	0.454232	undirected	-	-
hds000400	hds026960	0.451077	undirected	-	-
hds000400	hds027750	0.468537	undirected	-	-
hds000400	hds028000	0.475001	undirected	-	-
hds000400	hds028520	0.465512	undirected	-	-
hds000400	hds029450	0.450528	undirected	-	-
hds000400	hds029960	0.482327	undirected	-	-
hds000400	hds030100	0.501668	undirected	-	-
hds000400	hds031250	0.466459	undirected	-	-
hds000400	hds031460	0.449386	undirected	-	-
hds000400	hds031520	0.506408	undirected	-	-
hds000400	hds031640	0.50449	undirected	-	-
hds000400	hds033310	0.488513	undirected	-	-
hds000400	hds034700	0.468367	undirected	-	-
hds000400	hds034820	0.455599	undirected	-	-
hds000400	hds035520	0.455635	undirected	-	-
hds000400	hds037440	0.472734	undirected	-	-
hds000400	hds038150	0.495912	undirected	-	-
hds000400	hds038870	0.496793	undirected	-	-
hds000400	hds038910	0.495012	undirected	-	-
hds000400	hds038920	0.487343	undirected	-	-
hds000400	hds039510	0.473727	undirected	-	-
hds000400	hds039680	0.469439	undirected	-	-
hds000400	hds041590	0.490928	undirected	-	-
hds000400	hds042960	0.480083	undirected	-	-
hds000400	hds044000	0.496013	undirected	-	-
hds000400	hds044210	0.486331	undirected	-	-
hds000400	hds044220	0.456319	undirected	-	-
hds000400	hds044760	0.509284	undirected	-	-
hds000400	hds044850	0.457106	undirected	-	-
hds000400	hds045780	0.48141	undirected	-	-
hds000400	hds046400	0.491905	undirected	-	-
hds000400	hds048970	0.502007	undirected	-	-
hds000400	hds049060	0.504001	undirected	-	-
hds000400	hds049820	0.448727	undirected	-	-
hds000400	hds049840	0.45625	undirected	-	-
hds000400	hds049930	0.465663	undirected	-	-
hds000400	hds050260	0.476292	undirected	-	-
hds000400	hds050280	0.465446	undirected	-	-
hds000400	hds050830	0.489756	undirected	-	-
hds000400	hds050950	0.491218	undirected	-	-
hds000400	hds051090	0.501377	undirected	-	-
hds000400	hds051810	0.488053	undirected	-	-
hds000400	hds052160	0.499849	undirected	-	-
hds000400	hds052840	0.485456	undirected	-	-
hds000400	hds053390	0.483019	undirected	-	-
hds000400	hds053520	0.493371	undirected	-	-
hds000400	hds054100	0.468304	undirected	-	-
hds000400	hds054210	0.504517	undirected	-	-
hds000400	hds054600	0.451136	undirected	-	-
hds000400	hds055930	0.461407	undirected	-	-
hds000400	hds056590	0.44817	undirected	-	-
hds000400	hds057290	0.477627	undirected	-	-
hds000400	hds058960	0.50894	undirected	-	-
hds000400	hds059200	0.492328	undirected	-	-
hds000400	hds059430	0.470821	undirected	-	-
hds000400	hds059480	0.479458	undirected	-	-
hds000400	hds059490	0.467701	undirected	-	-
hds000400	hds061020	0.461837	undirected	-	-
hds000400	hds061790	0.473105	undirected	-	-
hds000400	hds061820	0.469292	undirected	-	-
hds000400	hds063950	0.506883	undirected	-	-
hds000400	hds065940	0.450542	undirected	-	-
hds000400	hds067510	0.506504	undirected	-	-
hds000400	hds069450	0.468129	undirected	-	-
hds000400	hds070650	0.494287	undirected	-	-
hds000400	hds073120	0.438772	undirected	-	-
hds000400	hds073170	0.466444	undirected	-	-
hds000400	hds074050	0.449908	undirected	-	-
hds000400	hds075940	0.494134	undirected	-	-
hds000400	hds075950	0.476842	undirected	-	-
hds000400	hds076190	0.491683	undirected	-	-
hds000400	hds076730	0.469285	undirected	-	-
hds000400	hds077290	0.500152	undirected	-	-
hds000400	hds077300	0.513855	undirected	-	-
hds000400	hds078350	0.494657	undirected	-	-
hds000400	hds078900	0.467308	undirected	-	-
hds000400	hds079310	0.449419	undirected	-	-
hds000400	hds079890	0.473341	undirected	-	-
hds000400	hds080250	0.460258	undirected	-	-
hds000400	hds081400	0.489471	undirected	-	-
hds000400	hds083160	0.496951	undirected	-	-
hds000400	hds086740	0.455114	undirected	-	-
hds000400	hds086760	0.465443	undirected	-	-
hds000400	hds086870	0.456129	undirected	-	-
hds000400	hds086980	0.45263	undirected	-	-
hds000400	hds087390	0.443098	undirected	-	-
hds000400	hds087430	0.469692	undirected	-	-
hds000400	hds088700	0.449908	undirected	-	-
hds000400	hds090640	0.469475	undirected	-	-
hds000400	hds091100	0.481904	undirected	-	-
hds000400	hds091740	0.460544	undirected	-	-
hds000400	hds092680	0.455111	undirected	-	-
hds000400	hds093990	0.448186	undirected	-	-
hds000400	hds094170	0.474936	undirected	-	-
hds000400	hds094190	0.471152	undirected	-	-
hds000400	hds095580	0.495417	undirected	-	-
hds000400	hds096000	0.485996	undirected	-	-
hds000400	hds096020	0.496762	undirected	-	-
hds000400	hds096100	0.512193	undirected	-	-
hds000400	hds096270	0.459973	undirected	-	-
hds000400	hds096500	0.49394	undirected	-	-
hds000400	hds096700	0.490157	undirected	-	-
hds000400	hds097230	0.467044	undirected	-	-
hds000400	hds098470	0.508947	undirected	-	-
hds000400	hds100970	0.464199	undirected	-	-
hds000400	hds103500	0.490911	undirected	-	-
hds000400	hds105850	0.456204	undirected	-	-
hds000400	hds107260	0.479066	undirected	-	-
hds000400	hds107870	0.460367	undirected	-	-
hds000400	hds110350	0.490807	undirected	-	-
hds000400	hds114600	0.458516	undirected	-	-
hds000400	hds115770	0.48831	undirected	-	-
hds000400	hds115980	0.447224	undirected	-	-
hds000400	hds116180	0.49469	undirected	-	-
hds000400	hds116320	0.47121	undirected	-	-
hds000400	hds116740	0.457622	undirected	-	-
hds000400	hds117340	0.485958	undirected	-	-
hds000400	hds121510	0.482076	undirected	-	-
hds000400	hds122090	0.465338	undirected	-	-
hds000400	hds124390	0.464207	undirected	-	-
hds000400	hds124830	0.450402	undirected	-	-
hds000400	hds125580	0.484536	undirected	-	-
hds000400	hds128080	0.503134	undirected	-	-
hds000400	hds128200	0.445405	undirected	-	-
hds000400	hds129180	0.464182	undirected	-	-
hds000400	hds129540	0.460532	undirected	-	-
hds000400	hds130510	0.449529	undirected	-	-
hds000400	hds130710	0.471169	undirected	-	-
hds000400	hds131130	0.488351	undirected	-	-
hds000400	hds131160	0.471434	undirected	-	-
hds000400	hds131280	0.513923	undirected	-	-
hds000400	hds133300	0.505491	undirected	-	-
hds000400	hds133520	0.486844	undirected	-	-
hds000400	hds133980	0.461635	undirected	-	-
hds000400	hds135120	0.485602	undirected	-	-
hds000400	hds135470	0.469059	undirected	-	-
hds000400	hds135560	0.465981	undirected	-	-
hds000400	hds136400	0.449328	undirected	-	-
hds000400	hds136940	0.471497	undirected	-	-
hds000400	hds138050	0.50743	undirected	-	-
hds000400	hds139390	0.456099	undirected	-	-
hds000400	hds139810	0.481594	undirected	-	-
hds000400	hds141010	0.457825	undirected	-	-
hds000400	hds144420	0.514477	undirected	-	-
hds000400	hds144510	0.483878	undirected	-	-
hds000400	hds145980	0.498153	undirected	-	-
hds000400	hds147490	0.492084	undirected	-	-
hds000400	hds147810	0.480179	undirected	-	-
hds000400	hds150140	0.478807	undirected	-	-
hds000400	hds150150	0.464408	undirected	-	-
hds000400	hds151250	0.467192	undirected	-	-
hds000400	hds152410	0.453922	undirected	-	-
hds000400	hds153880	0.512051	undirected	-	-
hds000400	hds154620	0.484948	undirected	-	-
hds000400	hds154660	0.518893	undirected	-	-
hds000400	hds156010	0.477275	undirected	-	-
hds000400	hds156050	0.483578	undirected	-	-
hds000400	hds157680	0.499774	undirected	-	-
hds000400	hds159230	0.466685	undirected	-	-
hds000400	hds162230	0.456983	undirected	-	-
hds000400	hds162410	0.484879	undirected	-	-
hds000400	hds162900	0.495611	undirected	-	-
hds000400	hds162920	0.461788	undirected	-	-
hds000400	hds163250	0.451572	undirected	-	-
hds000400	hds163280	0.452133	undirected	-	-
hds000400	hds163890	0.479627	undirected	-	-
hds000400	hds164220	0.499917	undirected	-	-
hds000400	hds164310	0.518405	undirected	-	-
hds000400	hds165760	0.472292	undirected	-	-
hds000400	hds166490	0.477215	undirected	-	-
hds000400	hds166610	0.47569	undirected	-	-
hds000400	hds166660	0.476456	undirected	-	-
hds000400	hds166870	0.46835	undirected	-	-
hds000400	hds167960	0.452952	undirected	-	-
hds000400	hds168860	0.501415	undirected	-	-
hds000400	hds170170	0.502049	undirected	-	-
hds000400	hds171880	0.512649	undirected	-	-
hds000400	hds172700	0.479862	undirected	-	-
hds000400	hds172720	0.4538	undirected	-	-
hds000400	hds172730	0.50399	undirected	-	-
hds000400	hds172880	0.457742	undirected	-	-
hds000400	hds172910	0.460327	undirected	-	-
hds000400	hds177180	0.473327	undirected	-	-
hds000400	hds177720	0.465272	undirected	-	-
hds000400	hds180070	0.498553	undirected	-	-
hds000400	hds180190	0.509878	undirected	-	-
hds000400	hds180810	0.462706	undirected	-	-
hds000400	hds181310	0.45404	undirected	-	-
hds000400	hds181560	0.485516	undirected	-	-
hds000400	hds182520	0.507979	undirected	-	-
hds000400	hds183940	0.486195	undirected	-	-
hds000400	hds184350	0.458416	undirected	-	-
hds000400	hds185210	0.483155	undirected	-	-
hds000400	hds186220	0.466613	undirected	-	-
hds000400	hds186250	0.497367	undirected	-	-
hds000400	hds186470	0.468202	undirected	-	-
hds000400	hds187220	0.507586	undirected	-	-
hds000400	hds188700	0.498562	undirected	-	-
hds000400	hds189400	0.473314	undirected	-	-
hds000400	hds189580	0.447721	undirected	-	-
hds000400	hds190140	0.448962	undirected	-	-
hds000400	hds190930	0.505403	undirected	-	-
hds000400	hds193350	0.478506	undirected	-	-
hds000400	hds193820	0.449249	undirected	-	-
hds000400	hds193850	0.500412	undirected	-	-
hds000400	hds195660	0.503478	undirected	-	-
hds000400	hds195850	0.474061	undirected	-	-
hds000400	hds197340	0.459597	undirected	-	-
hds000400	hds197880	0.49615	undirected	-	-
hds000400	hds200420	0.515415	undirected	-	-
hds000400	hds200730	0.454644	undirected	-	-
hds000400	hds201180	0.48394	undirected	-	-
hds000400	hds202510	0.497411	undirected	-	-
hds000400	hds202580	0.456838	undirected	-	-
hds000400	hds202750	0.473086	undirected	-	-
hds000400	hds203690	0.470896	undirected	-	-
hds000400	hds203760	0.495886	undirected	-	-
hds000400	hds204370	0.457536	undirected	-	-
hds000400	hds204440	0.50075	undirected	-	-
hds000400	hds205440	0.491677	undirected	-	-
hds000400	hds206270	0.469928	undirected	-	-
hds000400	hds207380	0.497775	undirected	-	-
hds000400	hds208550	0.481379	undirected	-	-
hds000400	hds209120	0.463013	undirected	-	-
hds000400	hds212620	0.448685	undirected	-	-
hds000400	hds212640	0.448685	undirected	-	-
hds000400	hds213590	0.455551	undirected	-	-
hds000400	hds213660	0.483662	undirected	-	-
hds000400	hds215880	0.49371	undirected	-	-
hds000400	hds215950	0.446612	undirected	-	-
hds000400	hds216090	0.491288	undirected	-	-
hds000400	hds216510	0.50301	undirected	-	-
hds000400	hds217250	0.502431	undirected	-	-
hds000400	hds217280	0.46084	undirected	-	-
hds000400	hds217930	0.497316	undirected	-	-
hds000400	hds219600	0.456841	undirected	-	-
hds000400	hds220040	0.462767	undirected	-	-
hds000400	hds220070	0.479992	undirected	-	-
hds000400	hds221100	0.453641	undirected	-	-
hds000400	hds221300	0.447269	undirected	-	-
hds000400	hds221800	0.492435	undirected	-	-
hds000400	hds221870	0.449065	undirected	-	-
hds000400	hds222940	0.502384	undirected	-	-
hds000400	hds225740	0.493918	undirected	-	-
hds000400	hds225940	0.453227	undirected	-	-
hds000400	hds225980	0.450599	undirected	-	-
hds000400	hds226220	0.47651	undirected	-	-
hds000400	hds227130	0.495229	undirected	-	-
hds000400	hds228390	0.481137	undirected	-	-
hds000400	hds230290	0.470679	undirected	-	-
hds000400	hds233650	0.472738	undirected	-	-
hds000400	hds233990	0.490603	undirected	-	-
hds000400	hds234150	0.500987	undirected	-	-
hds000400	hds234390	0.489206	undirected	-	-
hds000400	hds235930	0.451774	undirected	-	-
hds000400	hds236820	0.510611	undirected	-	-
hds000400	hds237090	0.499323	undirected	-	-
hds000400	hds237810	0.493686	undirected	-	-
hds000400	hds238000	0.481742	undirected	-	-
hds000400	hds238140	0.458952	undirected	-	-
hds000400	hds238190	0.497992	undirected	-	-
hds000400	hds239270	0.477479	undirected	-	-
hds000400	hds239480	0.47111	undirected	-	-
hds000400	hds240230	0.481861	undirected	-	-
hds000400	hds240730	0.458932	undirected	-	-
hds000400	hds241190	0.474532	undirected	-	-
hds000400	hds241890	0.484873	undirected	-	-
hds000400	hds242410	0.499638	undirected	-	-
hds000400	hds242450	0.448639	undirected	-	-
hds000400	hds248520	0.505178	undirected	-	-
hds000400	hds251190	0.46568	undirected	-	-
hds000400	hds252710	0.474736	undirected	-	-
hds000400	hds257240	0.467394	undirected	-	-
hds000400	hds258680	0.503911	undirected	-	-
hds000400	hds259010	0.438998	undirected	-	-
hds000400	hds259240	0.474833	undirected	-	-
hds000400	hds260490	0.475586	undirected	-	-
hds000400	hds261280	0.464916	undirected	-	-
hds000400	hds261770	0.467904	undirected	-	-
hds000400	hds262910	0.479325	undirected	-	-
hds000400	hds267140	0.4805	undirected	-	-
hds000400	hds269250	0.444075	undirected	-	-
hds000400	hds269450	0.484506	undirected	-	-
hds000400	hds269820	0.46737	undirected	-	-
hds000400	hds270260	0.45784	undirected	-	-
hds000400	hds270510	0.474595	undirected	-	-
hds000400	hds271800	0.487802	undirected	-	-
hds000400	hds272990	0.487716	undirected	-	-
hds000400	hds273380	0.491822	undirected	-	-
hds000400	hds273540	0.451768	undirected	-	-
hds000400	hds274000	0.503837	undirected	-	-
hds000400	hds274040	0.503837	undirected	-	-
hds000400	hds274370	0.521267	undirected	-	-
hds000400	hds274400	0.463215	undirected	-	-
hds000400	hds276330	0.476681	undirected	-	-
hds000400	hds276900	0.475727	undirected	-	-
hds000400	hds277090	0.457601	undirected	-	-
hds000400	hds278510	0.453988	undirected	-	-
hds000400	hds279190	0.443433	undirected	-	-
hds000400	hds279240	0.499185	undirected	-	-
hds000400	hds280490	0.504564	undirected	-	-
hds000400	hds280510	0.47139	undirected	-	-
hds000400	hds281340	0.463859	undirected	-	-
hds000400	hds283860	0.469334	undirected	-	-
hds000400	hds284410	0.481352	undirected	-	-
hds000400	hds286800	0.483106	undirected	-	-
hds000400	hds286970	0.454744	undirected	-	-
hds000400	hds288510	0.457346	undirected	-	-
hds000400	hds288740	0.467766	undirected	-	-
hds000400	hds293120	0.495539	undirected	-	-
hds000400	hds293150	0.489479	undirected	-	-
hds000400	hds293740	0.45064	undirected	-	-
hds000400	hds294550	0.489401	undirected	-	-
hds000400	hds295150	0.475109	undirected	-	-
hds000400	hds296800	0.47129	undirected	-	-
hds000400	hds297170	0.502165	undirected	-	-
hds000400	hds298210	0.440478	undirected	-	-
hds000400	hds298430	0.440545	undirected	-	-
hds000400	hds298640	0.457801	undirected	-	-
hds000400	hds299140	0.464581	undirected	-	-
hds000400	hds299960	0.452322	undirected	-	-
hds000400	hds300150	0.482259	undirected	-	-
hds000400	hds301220	0.466982	undirected	-	-
hds000400	hds301340	0.455354	undirected	-	-
hds000400	hds305480	0.482876	undirected	-	-
hds000400	hds305750	0.46121	undirected	-	-
hds000400	hds305760	0.444908	undirected	-	-
hds000400	hds306480	0.496274	undirected	-	-
hds000400	hds306570	0.476081	undirected	-	-
hds000400	hds306820	0.516317	undirected	-	-
hds000400	hds306940	0.490079	undirected	-	-
hds000400	hds308860	0.498354	undirected	-	-
hds000400	hds308880	0.491564	undirected	-	-
hds000400	hds309120	0.45558	undirected	-	-
hds000400	hds309190	0.449534	undirected	-	-
hds000400	hds309570	0.518489	undirected	-	-
hds000400	hds309580	0.522284	undirected	-	-
hds000400	hds309770	0.473631	undirected	-	-
hds000400	hds310090	0.468208	undirected	-	-
hds000400	hds310420	0.51114	undirected	-	-
hds000400	hds310540	0.481618	undirected	-	-
hds000400	hds310780	0.481614	undirected	-	-
hds000400	hds311120	0.515751	undirected	-	-
hds000400	hds311510	0.487684	undirected	-	-
hds000400	hds312390	0.505278	undirected	-	-
hds000400	hds312550	0.49642	undirected	-	-
hds000400	hds312610	0.471616	undirected	-	-
hds000400	hds314410	0.471746	undirected	-	-
hds000400	hds315950	0.489217	undirected	-	-
hds000400	hds316620	0.451985	undirected	-	-
hds000400	hds316640	0.448189	undirected	-	-
hds000400	hds317320	0.493414	undirected	-	-
hds000400	hds319270	0.452408	undirected	-	-
hds000400	hds319300	0.444123	undirected	-	-
hds000400	hds319960	0.487863	undirected	-	-
hds000400	hds321210	0.465161	undirected	-	-
hds000400	hds326320	0.474223	undirected	-	-
hds000400	hds326600	0.440513	undirected	-	-
hds000400	hds326610	0.436649	undirected	-	-
hds000400	hds327410	0.460876	undirected	-	-
hds000400	hds329380	0.457896	undirected	-	-
hds000400	hds332120	0.459353	undirected	-	-
hds000400	hds333040	0.4409	undirected	-	-
hds000400	hds335620	0.483759	undirected	-	-
hds000400	hds337840	0.455393	undirected	-	-
hds000400	hds338340	0.509105	undirected	-	-
hds000400	hds338830	0.494899	undirected	-	-
hds000400	hds340550	0.457245	undirected	-	-
hds000400	hds343290	0.507959	undirected	-	-
hds000400	hds345140	0.500857	undirected	-	-
hds000400	hds345680	0.468661	undirected	-	-
hds000400	hds346420	0.50293	undirected	-	-
hds000400	hds347960	0.44197	undirected	-	-
hds000400	hds348310	0.469377	undirected	-	-
hds000400	hds348980	0.459323	undirected	-	-
hds000400	hds351780	0.468697	undirected	-	-
hds000400	hds351880	0.517667	undirected	-	-
hds000400	hds353090	0.478388	undirected	-	-
hds000400	hds355420	0.472868	undirected	-	-
hds000400	hds356640	0.460314	undirected	-	-
hds000400	hds358880	0.469405	undirected	-	-
hds000400	hds359010	0.454519	undirected	-	-
hds000400	hds360360	0.485831	undirected	-	-
hds000400	hds360380	0.48386	undirected	-	-
hds000400	hds360700	0.450756	undirected	-	-
hds000400	hds361310	0.477623	undirected	-	-
hds000400	hds361840	0.493835	undirected	-	-
hds000400	hds362300	0.501098	undirected	-	-
hds000400	hds362850	0.473424	undirected	-	-
hds000400	hds363980	0.485313	undirected	-	-
hds000400	hds364010	0.461236	undirected	-	-
hds000400	hds364860	0.462898	undirected	-	-
hds000400	hds365350	0.456086	undirected	-	-
hds000400	hds366050	0.487108	undirected	-	-
hds000400	hds367370	0.458126	undirected	-	-
hds000400	hds368100	0.491415	undirected	-	-
hds000400	hds368150	0.488853	undirected	-	-
hds000400	hds369320	0.5199	undirected	-	-
hds000400	hds369570	0.478495	undirected	-	-
hds000400	hds370550	0.473355	undirected	-	-
hds000400	hds371040	0.470765	undirected	-	-
hds000400	hds372590	0.454338	undirected	-	-
hds000400	hds373130	0.445373	undirected	-	-
hds000400	hds373140	0.454184	undirected	-	-
hds000400	hds373980	0.505421	undirected	-	-
hds000400	hds375100	0.450179	undirected	-	-
hds000400	hds375130	0.454356	undirected	-	-
hds000400	hds375190	0.444967	undirected	-	-
hds000400	hds375200	0.446876	undirected	-	-
hds000400	hds375210	0.451199	undirected	-	-
hds000400	hds376040	0.466509	undirected	-	-
hds000400	hds377130	0.47405	undirected	-	-
hds000400	hds377720	0.505352	undirected	-	-
hds000400	hds381160	0.453749	undirected	-	-
hds000400	hds381450	0.472186	undirected	-	-
hds000400	hds381540	0.492783	undirected	-	-
hds000400	hds382290	0.459667	undirected	-	-
hds000400	hds382400	0.464044	undirected	-	-
hds000400	hds383270	0.484717	undirected	-	-
hds000400	hds385790	0.495312	undirected	-	-
hds000400	hds386250	0.516507	undirected	-	-
hds000400	hds388310	0.45083	undirected	-	-
hds000400	hds388660	0.48095	undirected	-	-
hds000400	hds389060	0.459676	undirected	-	-
hds000400	hds389620	0.473931	undirected	-	-
hds000400	hds390410	0.456222	undirected	-	-
hds000400	hds390930	0.48825	undirected	-	-
hds000400	hds390960	0.47439	undirected	-	-
hds000400	hds395850	0.508825	undirected	-	-
hds000400	hds396790	0.479249	undirected	-	-
hds000400	hds401910	0.473364	undirected	-	-
hds000400	hds402050	0.455676	undirected	-	-
hds000400	hds402070	0.443582	undirected	-	-
hds000400	hds403300	0.448834	undirected	-	-
hds000400	hds405270	0.449617	undirected	-	-
hds000400	hds405500	0.502424	undirected	-	-
hds000400	hds409870	0.473015	undirected	-	-
hds000400	hds410830	0.475618	undirected	-	-
hds000400	hds415110	0.48064	undirected	-	-
hds000400	hds415720	0.44175	undirected	-	-
hds000400	hds418260	0.456645	undirected	-	-
hds000400	hds418320	0.456939	undirected	-	-
hds000400	hds418350	0.447078	undirected	-	-
hds000400	hds418360	0.453152	undirected	-	-
hds000400	hds418410	0.446836	undirected	-	-
hds000400	hds418450	0.447789	undirected	-	-
hds000400	hds418830	0.452363	undirected	-	-
hds000400	hds418850	0.456547	undirected	-	-
hds000400	hds418880	0.446409	undirected	-	-
hds000400	hds418960	0.455118	undirected	-	-
hds000400	hds418970	0.456284	undirected	-	-
hds000400	hds418990	0.447469	undirected	-	-
hds000400	hds420600	0.475903	undirected	-	-
hds000400	hds420730	0.490132	undirected	-	-
hds000400	hds421180	0.439639	undirected	-	-
hds000400	hds427870	0.488156	undirected	-	-
hds000400	hds428650	0.464698	undirected	-	-
hds000400	hds428760	0.465873	undirected	-	-
hds000400	hds428940	0.469668	undirected	-	-
hds000400	hds428990	0.451726	undirected	-	-
hds000400	hds429000	0.455099	undirected	-	-
hds000400	hds429040	0.459989	undirected	-	-
hds000400	hds429320	0.451839	undirected	-	-
hds000400	hds431080	0.48835	undirected	-	-
hds000400	hds431770	0.486558	undirected	-	-
hds000400	hds434900	0.453844	undirected	-	-
hds000400	hds439030	0.491933	undirected	-	-
hds000400	hds439160	0.499115	undirected	-	-
hds000400	hds439430	0.479054	undirected	-	-
hds001080	hds001290	0.508573	undirected	-	-
hds001080	hds002090	0.510026	undirected	-	-
hds001080	hds002910	0.512531	undirected	-	-
hds001080	hds005120	0.502108	undirected	-	-
hds001080	hds005170	0.514079	undirected	-	-
hds001080	hds005290	0.516228	undirected	-	-
hds001080	hds005390	0.512752	undirected	-	-
hds001080	hds005780	0.507572	undirected	-	-
hds001080	hds005790	0.521146	undirected	-	-
hds001080	hds005950	0.50553	undirected	-	-
hds001080	hds006170	0.514446	undirected	-	-
hds001080	hds007240	0.524412	undirected	-	-
hds001080	hds007450	0.491921	undirected	-	-
hds001080	hds007680	0.511538	undirected	-	-
hds001080	hds011520	0.526282	undirected	-	-
hds001080	hds011610	0.517056	undirected	-	-
hds001080	hds013250	0.521045	undirected	-	-
hds001080	hds014430	0.496302	undirected	-	-
hds001080	hds014870	0.505101	undirected	-	-
hds001080	hds014960	0.502898	undirected	-	-
hds001080	hds016030	0.492841	undirected	-	-
hds001080	hds018970	0.511604	undirected	-	-
hds001080	hds020710	0.504703	undirected	-	-
hds001080	hds021550	0.518925	undirected	-	-
hds001080	hds022510	0.513869	undirected	-	-
hds001080	hds022880	0.509945	undirected	-	-
hds001080	hds025050	0.5107	undirected	-	-
hds001080	hds025290	0.512172	undirected	-	-
hds001080	hds026960	0.510423	undirected	-	-
hds001080	hds027750	0.516262	undirected	-	-
hds001080	hds028000	0.507136	undirected	-	-
hds001080	hds028520	0.495262	undirected	-	-
hds001080	hds029450	0.508731	undirected	-	-
hds001080	hds029960	0.506206	undirected	-	-
hds001080	hds030100	0.526228	undirected	-	-
hds001080	hds031250	0.500548	undirected	-	-
hds001080	hds031460	0.512374	undirected	-	-
hds001080	hds031520	0.534998	undirected	-	-
hds001080	hds031640	0.526587	undirected	-	-
hds001080	hds033310	0.502337	undirected	-	-
hds001080	hds034700	0.486868	undirected	-	-
hds001080	hds034820	0.50522	undirected	-	-
hds001080	hds035520	0.509953	undirected	-	-
hds001080	hds037440	0.509878	undirected	-	-
hds001080	hds038150	0.508054	undirected	-	-
hds001080	hds038870	0.504669	undirected	-	-
hds001080	hds038910	0.501054	undirected	-	-
hds001080	hds038920	0.509402	undirected	-	-
hds001080	hds039510	0.496113	undirected	-	-
hds001080	hds039680	0.51215	undirected	-	-
hds001080	hds041590	0.512771	undirected	-	-
hds001080	hds042960	0.497259	undirected	-	-
hds001080	hds044000	0.522558	undirected	-	-
hds001080	hds044210	0.497802	undirected	-	-
hds001080	hds044220	0.519575	undirected	-	-
hds001080	hds044760	0.511616	undirected	-	-
hds001080	hds044850	0.499657	undirected	-	-
hds001080	hds045780	0.515474	undirected	-	-
hds001080	hds046400	0.503151	undirected	-	-
hds001080	hds048970	0.509192	undirected	-	-
hds001080	hds049060	0.519992	undirected	-	-
hds001080	hds049820	0.517243	undirected	-	-
hds001080	hds049840	0.519629	undirected	-	-
hds001080	hds049930	0.496157	undirected	-	-
hds001080	hds050260	0.516227	undirected	-	-
hds001080	hds050280	0.505054	undirected	-	-
hds001080	hds050830	0.5309	undirected	-	-
hds001080	hds050950	0.521139	undirected	-	-
hds001080	hds051090	0.503918	undirected	-	-
hds001080	hds051810	0.502472	undirected	-	-
hds001080	hds052160	0.505339	undirected	-	-
hds001080	hds052840	0.506645	undirected	-	-
hds001080	hds053390	0.502859	undirected	-	-
hds001080	hds053520	0.507876	undirected	-	-
hds001080	hds054100	0.500721	undirected	-	-
hds001080	hds054210	0.525139	undirected	-	-
hds001080	hds054600	0.514341	undirected	-	-
hds001080	hds055930	0.503306	undirected	-	-
hds001080	hds056590	0.497275	undirected	-	-
hds001080	hds057290	0.490109	undirected	-	-
hds001080	hds058960	0.532015	undirected	-	-
hds001080	hds059200	0.518244	undirected	-	-
hds001080	hds059430	0.496619	undirected	-	-
hds001080	hds059480	0.518542	undirected	-	-
hds001080	hds059490	0.489892	undirected	-	-
hds001080	hds061020	0.486587	undirected	-	-
hds001080	hds061790	0.515033	undirected	-	-
hds001080	hds061820	0.512648	undirected	-	-
hds001080	hds063950	0.523479	undirected	-	-
hds001080	hds065940	0.511782	undirected	-	-
hds001080	hds067510	0.521651	undirected	-	-
hds001080	hds069450	0.503548	undirected	-	-
hds001080	hds070650	0.502665	undirected	-	-
hds001080	hds073120	0.51283	undirected	-	-
hds001080	hds073170	0.50462	undirected	-	-
hds001080	hds074050	0.512672	undirected	-	-
hds001080	hds075940	0.506767	undirected	-	-
hds001080	hds075950	0.501687	undirected	-	-
hds001080	hds076190	0.504945	undirected	-	-
hds001080	hds076730	0.490778	undirected	-	-
hds001080	hds077290	0.51463	undirected	-	-
hds001080	hds077300	0.517486	undirected	-	-
hds001080	hds078350	0.515301	undirected	-	-
hds001080	hds078900	0.504342	undirected	-	-
hds001080	hds079310	0.490848	undirected	-	-
hds001080	hds079890	0.488451	undirected	-	-
hds001080	hds080250	0.506464	undirected	-	-
hds001080	hds081400	0.510188	undirected	-	-
hds001080	hds083160	0.506843	undirected	-	-
hds001080	hds086740	0.514839	undirected	-	-
hds001080	hds086760	0.512338	undirected	-	-
hds001080	hds086870	0.49456	undirected	-	-
hds001080	hds086980	0.509718	undirected	-	-
hds001080	hds087390	0.51116	undirected	-	-
hds001080	hds087430	0.506268	undirected	-	-
hds001080	hds088700	0.504388	undirected	-	-
hds001080	hds090640	0.502039	undirected	-	-
hds001080	hds091100	0.48838	undirected	-	-
hds001080	hds091740	0.51013	undirected	-	-
hds001080	hds092680	0.513205	undirected	-	-
hds001080	hds093990	0.513491	undirected	-	-
hds001080	hds094170	0.507366	undirected	-	-
hds001080	hds094190	0.504966	undirected	-	-
hds001080	hds095580	0.524076	undirected	-	-
hds001080	hds096000	0.501137	undirected	-	-
hds001080	hds096020	0.516764	undirected	-	-
hds001080	hds096100	0.522959	undirected	-	-
hds001080	hds096270	0.520202	undirected	-	-
hds001080	hds096500	0.50846	undirected	-	-
hds001080	hds096700	0.51928	undirected	-	-
hds001080	hds097230	0.504292	undirected	-	-
hds001080	hds098470	0.514578	undirected	-	-
hds001080	hds100970	0.505122	undirected	-	-
hds001080	hds103500	0.504182	undirected	-	-
hds001080	hds105850	0.481934	undirected	-	-
hds001080	hds107260	0.503325	undirected	-	-
hds001080	hds107870	0.516264	undirected	-	-
hds001080	hds110350	0.513378	undirected	-	-
hds001080	hds114600	0.501357	undirected	-	-
hds001080	hds115770	0.504956	undirected	-	-
hds001080	hds115980	0.513137	undirected	-	-
hds001080	hds116180	0.497881	undirected	-	-
hds001080	hds116320	0.497429	undirected	-	-
hds001080	hds116740	0.500004	undirected	-	-
hds001080	hds117340	0.515525	undirected	-	-
hds001080	hds121510	0.50205	undirected	-	-
hds001080	hds122090	0.513628	undirected	-	-
hds001080	hds124390	0.511128	undirected	-	-
hds001080	hds124830	0.515575	undirected	-	-
hds001080	hds125580	0.505946	undirected	-	-
hds001080	hds128080	0.522885	undirected	-	-
hds001080	hds128200	0.508899	undirected	-	-
hds001080	hds129180	0.486589	undirected	-	-
hds001080	hds129540	0.517148	undirected	-	-
hds001080	hds130510	0.509268	undirected	-	-
hds001080	hds130710	0.493872	undirected	-	-
hds001080	hds131130	0.50731	undirected	-	-
hds001080	hds131160	0.514863	undirected	-	-
hds001080	hds131280	0.538132	undirected	-	-
hds001080	hds133300	0.523681	undirected	-	-
hds001080	hds133520	0.521505	undirected	-	-
hds001080	hds133980	0.503234	undirected	-	-
hds001080	hds135120	0.50433	undirected	-	-
hds001080	hds135470	0.498001	undirected	-	-
hds001080	hds135560	0.496988	undirected	-	-
hds001080	hds136400	0.515316	undirected	-	-
hds001080	hds136940	0.520966	undirected	-	-
hds001080	hds138050	0.513778	undirected	-	-
hds001080	hds139390	0.517495	undirected	-	-
hds001080	hds139810	0.509803	undirected	-	-
hds001080	hds141010	0.498182	undirected	-	-
hds001080	hds144420	0.514862	undirected	-	-
hds001080	hds144510	0.506735	undirected	-	-
hds001080	hds145980	0.507875	undirected	-	-
hds001080	hds147490	0.51645	undirected	-	-
hds001080	hds147810	0.518006	undirected	-	-
hds001080	hds150140	0.522377	undirected	-	-
hds001080	hds150150	0.522713	undirected	-	-
hds001080	hds151250	0.497329	undirected	-	-
hds001080	hds152410	0.518133	undirected	-	-
hds001080	hds153880	0.534675	undirected	-	-
hds001080	hds154620	0.497071	undirected	-	-
hds001080	hds154660	0.521717	undirected	-	-
hds001080	hds156010	0.519683	undirected	-	-
hds001080	hds156050	0.517133	undirected	-	-
hds001080	hds157680	0.506763	undirected	-	-
hds001080	hds159230	0.510067	undirected	-	-
hds001080	hds162230	0.516141	undirected	-	-
hds001080	hds162410	0.52108	undirected	-	-
hds001080	hds162900	0.517603	undirected	-	-
hds001080	hds162920	0.500652	undirected	-	-
hds001080	hds163250	0.514601	undirected	-	-
hds001080	hds163280	0.509316	undirected	-	-
hds001080	hds163890	0.506153	undirected	-	-
hds001080	hds164220	0.510014	undirected	-	-
hds001080	hds164310	0.516716	undirected	-	-
hds001080	hds165760	0.506923	undirected	-	-
hds001080	hds166490	0.491407	undirected	-	-
hds001080	hds166610	0.497691	undirected	-	-
hds001080	hds166660	0.519301	undirected	-	-
hds001080	hds166870	0.508326	undirected	-	-
hds001080	hds167960	0.512943	undirected	-	-
hds001080	hds168860	0.510679	undirected	-	-
hds001080	hds170170	0.531416	undirected	-	-
hds001080	hds171880	0.514608	undirected	-	-
hds001080	hds172700	0.518744	undirected	-	-
hds001080	hds172720	0.516781	undirected	-	-
hds001080	hds172730	0.515199	undirected	-	-
hds001080	hds172880	0.516259	undirected	-	-
hds001080	hds172910	0.506907	undirected	-	-
hds001080	hds177180	0.512282	undirected	-	-
hds001080	hds177720	0.502682	undirected	-	-
hds001080	hds180070	0.509326	undirected	-	-
hds001080	hds180190	0.516559	undirected	-	-
hds001080	hds180810	0.488736	undirected	-	-
hds001080	hds181310	0.519493	undirected	-	-
hds001080	hds181560	0.519839	undirected	-	-
hds001080	hds182520	0.52047	undirected	-	-
hds001080	hds183940	0.496055	undirected	-	-
hds001080	hds184350	0.508375	undirected	-	-
hds001080	hds185210	0.503261	undirected	-	-
hds001080	hds186220	0.501426	undirected	-	-
hds001080	hds186250	0.520343	undirected	-	-
hds001080	hds186470	0.509611	undirected	-	-
hds001080	hds187220	0.513969	undirected	-	-
hds001080	hds188700	0.518046	undirected	-	-
hds001080	hds189400	0.499803	undirected	-	-
hds001080	hds189580	0.513095	undirected	-	-
hds001080	hds190140	0.50833	undirected	-	-
hds001080	hds190930	0.508299	undirected	-	-
hds001080	hds193350	0.520718	undirected	-	-
hds001080	hds193820	0.510806	undirected	-	-
hds001080	hds193850	0.509732	undirected	-	-
hds001080	hds195660	0.505633	undirected	-	-
hds001080	hds195850	0.489676	undirected	-	-
hds001080	hds197340	0.488603	undirected	-	-
hds001080	hds197880	0.511336	undirected	-	-
hds001080	hds200420	0.511243	undirected	-	-
hds001080	hds200730	0.501528	undirected	-	-
hds001080	hds201180	0.514262	undirected	-	-
hds001080	hds202510	0.506568	undirected	-	-
hds001080	hds202580	0.518871	undirected	-	-
hds001080	hds202750	0.501541	undirected	-	-
hds001080	hds203690	0.510371	undirected	-	-
hds001080	hds203760	0.51054	undirected	-	-
hds001080	hds204370	0.518601	undirected	-	-
hds001080	hds204440	0.507624	undirected	-	-
hds001080	hds205440	0.534262	undirected	-	-
hds001080	hds206270	0.495293	undirected	-	-
hds001080	hds207380	0.512379	undirected	-	-
hds001080	hds208550	0.512303	undirected	-	-
hds001080	hds209120	0.483362	undirected	-	-
hds001080	hds212620	0.513183	undirected	-	-
hds001080	hds212640	0.513183	undirected	-	-
hds001080	hds213590	0.514144	undirected	-	-
hds001080	hds213660	0.514006	undirected	-	-
hds001080	hds215880	0.52302	undirected	-	-
hds001080	hds215950	0.518319	undirected	-	-
hds001080	hds216090	0.518515	undirected	-	-
hds001080	hds216510	0.509495	undirected	-	-
hds001080	hds217250	0.527114	undirected	-	-
hds001080	hds217280	0.501716	undirected	-	-
hds001080	hds217930	0.512106	undirected	-	-
hds001080	hds219600	0.505683	undirected	-	-
hds001080	hds220040	0.51311	undirected	-	-
hds001080	hds220070	0.50746	undirected	-	-
hds001080	hds221100	0.51937	undirected	-	-
hds001080	hds221300	0.510444	undirected	-	-
hds001080	hds221800	0.521069	undirected	-	-
hds001080	hds221870	0.508773	undirected	-	-
hds001080	hds222940	0.504692	undirected	-	-
hds001080	hds225740	0.503146	undirected	-	-
hds001080	hds225940	0.512293	undirected	-	-
hds001080	hds225980	0.514673	undirected	-	-
hds001080	hds226220	0.493314	undirected	-	-
hds001080	hds227130	0.5099	undirected	-	-
hds001080	hds228390	0.501321	undirected	-	-
hds001080	hds230290	0.508845	undirected	-	-
hds001080	hds233650	0.501644	undirected	-	-
hds001080	hds233990	0.510968	undirected	-	-
hds001080	hds234150	0.512919	undirected	-	-
hds001080	hds234390	0.531516	undirected	-	-
hds001080	hds235930	0.5113	undirected	-	-
hds001080	hds236820	0.531336	undirected	-	-
hds001080	hds237090	0.508069	undirected	-	-
hds001080	hds237810	0.49604	undirected	-	-
hds001080	hds238000	0.50905	undirected	-	-
hds001080	hds238140	0.522183	undirected	-	-
hds001080	hds238190	0.511267	undirected	-	-
hds001080	hds239270	0.520695	undirected	-	-
hds001080	hds239480	0.499425	undirected	-	-
hds001080	hds240230	0.507364	undirected	-	-
hds001080	hds240730	0.51967	undirected	-	-
hds001080	hds241190	0.502085	undirected	-	-
hds001080	hds241890	0.511602	undirected	-	-
hds001080	hds242410	0.499974	undirected	-	-
hds001080	hds242450	0.510063	undirected	-	-
hds001080	hds248520	0.514045	undirected	-	-
hds001080	hds251190	0.506922	undirected	-	-
hds001080	hds252710	0.51005	undirected	-	-
hds001080	hds257240	0.510969	undirected	-	-
hds001080	hds258680	0.510692	undirected	-	-
hds001080	hds259010	0.507472	undirected	-	-
hds001080	hds259240	0.506434	undirected	-	-
hds001080	hds260490	0.519076	undirected	-	-
hds001080	hds261280	0.50975	undirected	-	-
hds001080	hds261770	0.509141	undirected	-	-
hds001080	hds262910	0.505657	undirected	-	-
hds001080	hds267140	0.506801	undirected	-	-
hds001080	hds269250	0.522388	undirected	-	-
hds001080	hds269450	0.506102	undirected	-	-
hds001080	hds269820	0.517354	undirected	-	-
hds001080	hds270260	0.511927	undirected	-	-
hds001080	hds270510	0.488639	undirected	-	-
hds001080	hds271800	0.511032	undirected	-	-
hds001080	hds272990	0.519876	undirected	-	-
hds001080	hds273380	0.508545	undirected	-	-
hds001080	hds273540	0.509994	undirected	-	-
hds001080	hds274000	0.531503	undirected	-	-
hds001080	hds274040	0.531503	undirected	-	-
hds001080	hds274370	0.519466	undirected	-	-
hds001080	hds274400	0.493419	undirected	-	-
hds001080	hds276330	0.507934	undirected	-	-
hds001080	hds276900	0.497258	undirected	-	-
hds001080	hds277090	0.506422	undirected	-	-
hds001080	hds278510	0.516885	undirected	-	-
hds001080	hds279190	0.511934	undirected	-	-
hds001080	hds279240	0.529433	undirected	-	-
hds001080	hds280490	0.513296	undirected	-	-
hds001080	hds280510	0.518563	undirected	-	-
hds001080	hds281340	0.484655	undirected	-	-
hds001080	hds283860	0.50113	undirected	-	-
hds001080	hds284410	0.489176	undirected	-	-
hds001080	hds286800	0.519629	undirected	-	-
hds001080	hds286970	0.511109	undirected	-	-
hds001080	hds288510	0.51238	undirected	-	-
hds001080	hds288740	0.502183	undirected	-	-
hds001080	hds293120	0.525929	undirected	-	-
hds001080	hds293150	0.504694	undirected	-	-
hds001080	hds293740	0.511785	undirected	-	-
hds001080	hds294550	0.522638	undirected	-	-
hds001080	hds295150	0.500237	undirected	-	-
hds001080	hds296800	0.499348	undirected	-	-
hds001080	hds297170	0.521921	undirected	-	-
hds001080	hds298210	0.511037	undirected	-	-
hds001080	hds298430	0.513376	undirected	-	-
hds001080	hds298640	0.503169	undirected	-	-
hds001080	hds299140	0.520436	undirected	-	-
hds001080	hds299960	0.514457	undirected	-	-
hds001080	hds300150	0.503379	undirected	-	-
hds001080	hds301220	0.504763	undirected	-	-
hds001080	hds301340	0.503427	undirected	-	-
hds001080	hds305480	0.503137	undirected	-	-
hds001080	hds305750	0.517731	undirected	-	-
hds001080	hds305760	0.513493	undirected	-	-
hds001080	hds306480	0.513435	undirected	-	-
hds001080	hds306570	0.495443	undirected	-	-
hds001080	hds306820	0.513682	undirected	-	-
hds001080	hds306940	0.511974	undirected	-	-
hds001080	hds308860	0.516392	undirected	-	-
hds001080	hds308880	0.51098	undirected	-	-
hds001080	hds309120	0.513492	undirected	-	-
hds001080	hds309190	0.498146	undirected	-	-
hds001080	hds309570	0.515436	undirected	-	-
hds001080	hds309580	0.521202	undirected	-	-
hds001080	hds309770	0.495052	undirected	-	-
hds001080	hds310090	0.494079	undirected	-	-
hds001080	hds310420	0.518811	undirected	-	-
hds001080	hds310540	0.524765	undirected	-	-
hds001080	hds310780	0.503662	undirected	-	-
hds001080	hds311120	0.513417	undirected	-	-
hds001080	hds311510	0.505545	undirected	-	-
hds001080	hds312390	0.521939	undirected	-	-
hds001080	hds312550	0.512054	undirected	-	-
hds001080	hds312610	0.503104	undirected	-	-
hds001080	hds314410	0.510169	undirected	-	-
hds001080	hds315950	0.510341	undirected	-	-
hds001080	hds316620	0.520853	undirected	-	-
hds001080	hds316640	0.516852	undirected	-	-
hds001080	hds317320	0.513315	undirected	-	-
hds001080	hds319270	0.513698	undirected	-	-
hds001080	hds319300	0.510627	undirected	-	-
hds001080	hds319960	0.497981	undirected	-	-
hds001080	hds321210	0.504337	undirected	-	-
hds001080	hds326320	0.493684	undirected	-	-
hds001080	hds326600	0.519951	undirected	-	-
hds001080	hds326610	0.512775	undirected	-	-
hds001080	hds327410	0.511647	undirected	-	-
hds001080	hds329380	0.495771	undirected	-	-
hds001080	hds332120	0.499449	undirected	-	-
hds001080	hds333040	0.498215	undirected	-	-
hds001080	hds335620	0.529165	undirected	-	-
hds001080	hds337840	0.515984	undirected	-	-
hds001080	hds338340	0.516589	undirected	-	-
hds001080	hds338830	0.507447	undirected	-	-
hds001080	hds340550	0.516797	undirected	-	-
hds001080	hds343290	0.519762	undirected	-	-
hds001080	hds345140	0.511529	undirected	-	-
hds001080	hds345680	0.495783	undirected	-	-
hds001080	hds346420	0.534293	undirected	-	-
hds001080	hds347960	0.50566	undirected	-	-
hds001080	hds348310	0.513126	undirected	-	-
hds001080	hds348980	0.512619	undirected	-	-
hds001080	hds351780	0.501523	undirected	-	-
hds001080	hds351880	0.51313	undirected	-	-
hds001080	hds353090	0.49645	undirected	-	-
hds001080	hds355420	0.500421	undirected	-	-
hds001080	hds356640	0.500124	undirected	-	-
hds001080	hds358880	0.497368	undirected	-	-
hds001080	hds359010	0.515681	undirected	-	-
hds001080	hds360360	0.493835	undirected	-	-
hds001080	hds360380	0.500283	undirected	-	-
hds001080	hds360700	0.518891	undirected	-	-
hds001080	hds361310	0.503238	undirected	-	-
hds001080	hds361840	0.502239	undirected	-	-
hds001080	hds362300	0.523006	undirected	-	-
hds001080	hds362850	0.500809	undirected	-	-
hds001080	hds363980	0.505315	undirected	-	-
hds001080	hds364010	0.503779	undirected	-	-
hds001080	hds364860	0.504721	undirected	-	-
hds001080	hds365350	0.517042	undirected	-	-
hds001080	hds366050	0.517259	undirected	-	-
hds001080	hds367370	0.499282	undirected	-	-
hds001080	hds368100	0.501792	undirected	-	-
hds001080	hds368150	0.510442	undirected	-	-
hds001080	hds369320	0.512759	undirected	-	-
hds001080	hds369570	0.489966	undirected	-	-
hds001080	hds370550	0.50559	undirected	-	-
hds001080	hds371040	0.517412	undirected	-	-
hds001080	hds372590	0.51595	undirected	-	-
hds001080	hds373130	0.512152	undirected	-	-
hds001080	hds373140	0.517115	undirected	-	-
hds001080	hds373980	0.527039	undirected	-	-
hds001080	hds375100	0.516861	undirected	-	-
hds001080	hds375130	0.514314	undirected	-	-
hds001080	hds375190	0.511896	undirected	-	-
hds001080	hds375200	0.511575	undirected	-	-
hds001080	hds375210	0.513441	undirected	-	-
hds001080	hds376040	0.488638	undirected	-	-
hds001080	hds377130	0.502235	undirected	-	-
hds001080	hds377720	0.502476	undirected	-	-
hds001080	hds381160	0.499316	undirected	-	-
hds001080	hds381450	0.517877	undirected	-	-
hds001080	hds381540	0.520285	undirected	-	-
hds001080	hds382290	0.515456	undirected	-	-
hds001080	hds382400	0.512263	undirected	-	-
hds001080	hds383270	0.507271	undirected	-	-
hds001080	hds385790	0.505704	undirected	-	-
hds001080	hds386250	0.512806	undirected	-	-
hds001080	hds388310	0.509406	undirected	-	-
hds001080	hds388660	0.515666	undirected	-	-
hds001080	hds389060	0.486814	undirected	-	-
hds001080	hds389620	0.500676	undirected	-	-
hds001080	hds390410	0.51601	undirected	-	-
hds001080	hds390930	0.49909	undirected	-	-
hds001080	hds390960	0.499093	undirected	-	-
hds001080	hds395850	0.522126	undirected	-	-
hds001080	hds396790	0.508843	undirected	-	-
hds001080	hds401910	0.502057	undirected	-	-
hds001080	hds402050	0.516758	undirected	-	-
hds001080	hds402070	0.509142	undirected	-	-
hds001080	hds403300	0.521189	undirected	-	-
hds001080	hds405270	0.509947	undirected	-	-
hds001080	hds405500	0.528046	undirected	-	-
hds001080	hds409870	0.500089	undirected	-	-
hds001080	hds410830	0.521177	undirected	-	-
hds001080	hds415110	0.513904	undirected	-	-
hds001080	hds415720	0.506034	undirected	-	-
hds001080	hds418260	0.515353	undirected	-	-
hds001080	hds418320	0.518156	undirected	-	-
hds001080	hds418350	0.518317	undirected	-	-
hds001080	hds418360	0.518914	undirected	-	-
hds001080	hds418410	0.51314	undirected	-	-
hds001080	hds418450	0.509673	undirected	-	-
hds001080	hds418830	0.514464	undirected	-	-
hds001080	hds418850	0.516477	undirected	-	-
hds001080	hds418880	0.513921	undirected	-	-
hds001080	hds418960	0.516143	undirected	-	-
hds001080	hds418970	0.516797	undirected	-	-
hds001080	hds418990	0.514071	undirected	-	-
hds001080	hds420600	0.509738	undirected	-	-
hds001080	hds420730	0.512674	undirected	-	-
hds001080	hds421180	0.503875	undirected	-	-
hds001080	hds427870	0.505064	undirected	-	-
hds001080	hds428650	0.495796	undirected	-	-
hds001080	hds428760	0.518024	undirected	-	-
hds001080	hds428940	0.509093	undirected	-	-
hds001080	hds428990	0.515038	undirected	-	-
hds001080	hds429000	0.516664	undirected	-	-
hds001080	hds429040	0.518717	undirected	-	-
hds001080	hds429320	0.512499	undirected	-	-
hds001080	hds431080	0.525306	undirected	-	-
hds001080	hds431770	0.511418	undirected	-	-
hds001080	hds434900	0.514109	undirected	-	-
hds001080	hds439030	0.509339	undirected	-	-
hds001080	hds439160	0.518344	undirected	-	-
hds001080	hds439430	0.503512	undirected	-	-
hds001290	hds002090	0.507167	undirected	-	-
hds001290	hds002910	0.502248	undirected	-	-
hds001290	hds005120	0.492861	undirected	-	-
hds001290	hds005170	0.492178	undirected	-	-
hds001290	hds005290	0.49333	undirected	-	-
hds001290	hds005390	0.485827	undirected	-	-
hds001290	hds005780	0.484779	undirected	-	-
hds001290	hds005790	0.498881	undirected	-	-
hds001290	hds005950	0.507469	undirected	-	-
hds001290	hds006170	0.498326	undirected	-	-
hds001290	hds007240	0.521788	undirected	-	-
hds001290	hds007450	0.46673	undirected	-	-
hds001290	hds007680	0.49145	undirected	-	-
hds001290	hds011520	0.524657	undirected	-	-
hds001290	hds011610	0.496755	undirected	-	-
hds001290	hds013250	0.501455	undirected	-	-
hds001290	hds014430	0.48788	undirected	-	-
hds001290	hds014870	0.493674	undirected	-	-
hds001290	hds014960	0.498876	undirected	-	-
hds001290	hds016030	0.462119	undirected	-	-
hds001290	hds018970	0.484331	undirected	-	-
hds001290	hds020710	0.487959	undirected	-	-
hds001290	hds021550	0.496495	undirected	-	-
hds001290	hds022510	0.501788	undirected	-	-
hds001290	hds022880	0.505394	undirected	-	-
hds001290	hds025050	0.483076	undirected	-	-
hds001290	hds025290	0.485316	undirected	-	-
hds001290	hds026960	0.506759	undirected	-	-
hds001290	hds027750	0.506343	undirected	-	-
hds001290	hds028000	0.491966	undirected	-	-
hds001290	hds028520	0.473157	undirected	-	-
hds001290	hds029450	0.483501	undirected	-	-
hds001290	hds029960	0.504121	undirected	-	-
hds001290	hds030100	0.524789	undirected	-	-
hds001290	hds031250	0.481867	undirected	-	-
hds001290	hds031460	0.484179	undirected	-	-
hds001290	hds031520	0.528389	undirected	-	-
hds001290	hds031640	0.516784	undirected	-	-
hds001290	hds033310	0.493355	undirected	-	-
hds001290	hds034700	0.48691	undirected	-	-
hds001290	hds034820	0.484795	undirected	-	-
hds001290	hds035520	0.494138	undirected	-	-
hds001290	hds037440	0.506835	undirected	-	-
hds001290	hds038150	0.491326	undirected	-	-
hds001290	hds038870	0.49786	undirected	-	-
hds001290	hds038910	0.490607	undirected	-	-
hds001290	hds038920	0.508406	undirected	-	-
hds001290	hds039510	0.499373	undirected	-	-
hds001290	hds039680	0.501053	undirected	-	-
hds001290	hds041590	0.505601	undirected	-	-
hds001290	hds042960	0.490779	undirected	-	-
hds001290	hds044000	0.515712	undirected	-	-
hds001290	hds044210	0.47717	undirected	-	-
hds001290	hds044220	0.495235	undirected	-	-
hds001290	hds044760	0.505876	undirected	-	-
hds001290	hds044850	0.50134	undirected	-	-
hds001290	hds045780	0.514667	undirected	-	-
hds001290	hds046400	0.49715	undirected	-	-
hds001290	hds048970	0.506309	undirected	-	-
hds001290	hds049060	0.512453	undirected	-	-
hds001290	hds049820	0.510646	undirected	-	-
hds001290	hds049840	0.496737	undirected	-	-
hds001290	hds049930	0.477213	undirected	-	-
hds001290	hds050260	0.50921	undirected	-	-
hds001290	hds050280	0.496893	undirected	-	-
hds001290	hds050830	0.529752	undirected	-	-
hds001290	hds050950	0.503073	undirected	-	-
hds001290	hds051090	0.498166	undirected	-	-
hds001290	hds051810	0.49887	undirected	-	-
hds001290	hds052160	0.5002	undirected	-	-
hds001290	hds052840	0.506368	undirected	-	-
hds001290	hds053390	0.498002	undirected	-	-
hds001290	hds053520	0.49159	undirected	-	-
hds001290	hds054100	0.49422	undirected	-	-
hds001290	hds054210	0.516822	undirected	-	-
hds001290	hds054600	0.49051	undirected	-	-
hds001290	hds055930	0.474806	undirected	-	-
hds001290	hds056590	0.46647	undirected	-	-
hds001290	hds057290	0.486894	undirected	-	-
hds001290	hds058960	0.527825	undirected	-	-
hds001290	hds059200	0.509312	undirected	-	-
hds001290	hds059430	0.496599	undirected	-	-
hds001290	hds059480	0.50986	undirected	-	-
hds001290	hds059490	0.481753	undirected	-	-
hds001290	hds061020	0.470174	undirected	-	-
hds001290	hds061790	0.500357	undirected	-	-
hds001290	hds061820	0.494915	undirected	-	-
hds001290	hds063950	0.508492	undirected	-	-
hds001290	hds065940	0.483767	undirected	-	-
hds001290	hds067510	0.516252	undirected	-	-
hds001290	hds069450	0.496178	undirected	-	-
hds001290	hds070650	0.49705	undirected	-	-
hds001290	hds073120	0.501729	undirected	-	-
hds001290	hds073170	0.506362	undirected	-	-
hds001290	hds074050	0.492027	undirected	-	-
hds001290	hds075940	0.500818	undirected	-	-
hds001290	hds075950	0.494496	undirected	-	-
hds001290	hds076190	0.505574	undirected	-	-
hds001290	hds076730	0.492719	undirected	-	-
hds001290	hds077290	0.50113	undirected	-	-
hds001290	hds077300	0.505143	undirected	-	-
hds001290	hds078350	0.499471	undirected	-	-
hds001290	hds078900	0.504694	undirected	-	-
hds001290	hds079310	0.462324	undirected	-	-
hds001290	hds079890	0.485905	undirected	-	-
hds001290	hds080250	0.507651	undirected	-	-
hds001290	hds081400	0.509138	undirected	-	-
hds001290	hds083160	0.502122	undirected	-	-
hds001290	hds086740	0.502785	undirected	-	-
hds001290	hds086760	0.494315	undirected	-	-
hds001290	hds086870	0.477022	undirected	-	-
hds001290	hds086980	0.480643	undirected	-	-
hds001290	hds087390	0.48499	undirected	-	-
hds001290	hds087430	0.480642	undirected	-	-
hds001290	hds088700	0.474219	undirected	-	-
hds001290	hds090640	0.49896	undirected	-	-
hds001290	hds091100	0.479017	undirected	-	-
hds001290	hds091740	0.485306	undirected	-	-
hds001290	hds092680	0.485367	undirected	-	-
hds001290	hds093990	0.487254	undirected	-	-
hds001290	hds094170	0.489135	undirected	-	-
hds001290	hds094190	0.498476	undirected	-	-
hds001290	hds095580	0.513042	undirected	-	-
hds001290	hds096000	0.500124	undirected	-	-
hds001290	hds096020	0.508076	undirected	-	-
hds001290	hds096100	0.51537	undirected	-	-
hds001290	hds096270	0.501199	undirected	-	-
hds001290	hds096500	0.497181	undirected	-	-
hds001290	hds096700	0.514048	undirected	-	-
hds001290	hds097230	0.491082	undirected	-	-
hds001290	hds098470	0.511027	undirected	-	-
hds001290	hds100970	0.481523	undirected	-	-
hds001290	hds103500	0.502048	undirected	-	-
hds001290	hds105850	0.465166	undirected	-	-
hds001290	hds107260	0.492961	undirected	-	-
hds001290	hds107870	0.495108	undirected	-	-
hds001290	hds110350	0.512946	undirected	-	-
hds001290	hds114600	0.498643	undirected	-	-
hds001290	hds115770	0.508704	undirected	-	-
hds001290	hds115980	0.489759	undirected	-	-
hds001290	hds116180	0.48961	undirected	-	-
hds001290	hds116320	0.489726	undirected	-	-
hds001290	hds116740	0.504638	undirected	-	-
hds001290	hds117340	0.508004	undirected	-	-
hds001290	hds121510	0.492738	undirected	-	-
hds001290	hds122090	0.499836	undirected	-	-
hds001290	hds124390	0.486309	undirected	-	-
hds001290	hds124830	0.492064	undirected	-	-
hds001290	hds125580	0.505408	undirected	-	-
hds001290	hds128080	0.508461	undirected	-	-
hds001290	hds128200	0.492423	undirected	-	-
hds001290	hds129180	0.470247	undirected	-	-
hds001290	hds129540	0.510071	undirected	-	-
hds001290	hds130510	0.480882	undirected	-	-
hds001290	hds130710	0.484042	undirected	-	-
hds001290	hds131130	0.499193	undirected	-	-
hds001290	hds131160	0.509092	undirected	-	-
hds001290	hds131280	0.53245	undirected	-	-
hds001290	hds133300	0.516898	undirected	-	-
hds001290	hds133520	0.515025	undirected	-	-
hds001290	hds133980	0.504987	undirected	-	-
hds001290	hds135120	0.494036	undirected	-	-
hds001290	hds135470	0.493644	undirected	-	-
hds001290	hds135560	0.471546	undirected	-	-
hds001290	hds136400	0.48905	undirected	-	-
hds001290	hds136940	0.506639	undirected	-	-
hds001290	hds138050	0.502181	undirected	-	-
hds001290	hds139390	0.495537	undirected	-	-
hds001290	hds139810	0.505217	undirected	-	-
hds001290	hds141010	0.484706	undirected	-	-
hds001290	hds144420	0.50735	undirected	-	-
hds001290	hds144510	0.498387	undirected	-	-
hds001290	hds145980	0.503315	undirected	-	-
hds001290	hds147490	0.504577	undirected	-	-
hds001290	hds147810	0.50338	undirected	-	-
hds001290	hds150140	0.502671	undirected	-	-
hds001290	hds150150	0.501499	undirected	-	-
hds001290	hds151250	0.478886	undirected	-	-
hds001290	hds152410	0.494562	undirected	-	-
hds001290	hds153880	0.52881	undirected	-	-
hds001290	hds154620	0.491672	undirected	-	-
hds001290	hds154660	0.509551	undirected	-	-
hds001290	hds156010	0.501638	undirected	-	-
hds001290	hds156050	0.498094	undirected	-	-
hds001290	hds157680	0.507589	undirected	-	-
hds001290	hds159230	0.485608	undirected	-	-
hds001290	hds162230	0.491513	undirected	-	-
hds001290	hds162410	0.519386	undirected	-	-
hds001290	hds162900	0.515062	undirected	-	-
hds001290	hds162920	0.488543	undirected	-	-
hds001290	hds163250	0.488956	undirected	-	-
hds001290	hds163280	0.485874	undirected	-	-
hds001290	hds163890	0.489584	undirected	-	-
hds001290	hds164220	0.509102	undirected	-	-
hds001290	hds164310	0.510821	undirected	-	-
hds001290	hds165760	0.501098	undirected	-	-
hds001290	hds166490	0.476488	undirected	-	-
hds001290	hds166610	0.496831	undirected	-	-
hds001290	hds166660	0.521526	undirected	-	-
hds001290	hds166870	0.505323	undirected	-	-
hds001290	hds167960	0.485881	undirected	-	-
hds001290	hds168860	0.505283	undirected	-	-
hds001290	hds170170	0.527951	undirected	-	-
hds001290	hds171880	0.499435	undirected	-	-
hds001290	hds172700	0.495075	undirected	-	-
hds001290	hds172720	0.491196	undirected	-	-
hds001290	hds172730	0.495724	undirected	-	-
hds001290	hds172880	0.490853	undirected	-	-
hds001290	hds172910	0.502701	undirected	-	-
hds001290	hds177180	0.491191	undirected	-	-
hds001290	hds177720	0.477382	undirected	-	-
hds001290	hds180070	0.495606	undirected	-	-
hds001290	hds180190	0.502813	undirected	-	-
hds001290	hds180810	0.465557	undirected	-	-
hds001290	hds181310	0.501299	undirected	-	-
hds001290	hds181560	0.516647	undirected	-	-
hds001290	hds182520	0.507557	undirected	-	-
hds001290	hds183940	0.485381	undirected	-	-
hds001290	hds184350	0.506041	undirected	-	-
hds001290	hds185210	0.502706	undirected	-	-
hds001290	hds186220	0.492712	undirected	-	-
hds001290	hds186250	0.509264	undirected	-	-
hds001290	hds186470	0.500417	undirected	-	-
hds001290	hds187220	0.50352	undirected	-	-
hds001290	hds188700	0.507504	undirected	-	-
hds001290	hds189400	0.474401	undirected	-	-
hds001290	hds189580	0.491579	undirected	-	-
hds001290	hds190140	0.479856	undirected	-	-
hds001290	hds190930	0.494426	undirected	-	-
hds001290	hds193350	0.519111	undirected	-	-
hds001290	hds193820	0.483427	undirected	-	-
hds001290	hds193850	0.500591	undirected	-	-
hds001290	hds195660	0.496122	undirected	-	-
hds001290	hds195850	0.491661	undirected	-	-
hds001290	hds197340	0.472834	undirected	-	-
hds001290	hds197880	0.504666	undirected	-	-
hds001290	hds200420	0.497338	undirected	-	-
hds001290	hds200730	0.476386	undirected	-	-
hds001290	hds201180	0.500726	undirected	-	-
hds001290	hds202510	0.495186	undirected	-	-
hds001290	hds202580	0.498702	undirected	-	-
hds001290	hds202750	0.501955	undirected	-	-
hds001290	hds203690	0.493209	undirected	-	-
hds001290	hds203760	0.499447	undirected	-	-
hds001290	hds204370	0.49658	undirected	-	-
hds001290	hds204440	0.503851	undirected	-	-
hds001290	hds205440	0.531954	undirected	-	-
hds001290	hds206270	0.501641	undirected	-	-
hds001290	hds207380	0.496819	undirected	-	-
hds001290	hds208550	0.505702	undirected	-	-
hds001290	hds209120	0.477486	undirected	-	-
hds001290	hds212620	0.486187	undirected	-	-
hds001290	hds212640	0.486187	undirected	-	-
hds001290	hds213590	0.488551	undirected	-	-
hds001290	hds213660	0.499157	undirected	-	-
hds001290	hds215880	0.510284	undirected	-	-
hds001290	hds215950	0.495438	undirected	-	-
hds001290	hds216090	0.513879	undirected	-	-
hds001290	hds216510	0.507299	undirected	-	-
hds001290	hds217250	0.520314	undirected	-	-
hds001290	hds217280	0.505974	undirected	-	-
hds001290	hds217930	0.501412	undirected	-	-
hds001290	hds219600	0.475705	undirected	-	-
hds001290	hds220040	0.496098	undirected	-	-
hds001290	hds220070	0.49898	undirected	-	-
hds001290	hds221100	0.495316	undirected	-	-
hds001290	hds221300	0.48237	undirected	-	-
hds001290	hds221800	0.519428	undirected	-	-
hds001290	hds221870	0.483461	undirected	-	-
hds001290	hds222940	0.494454	undirected	-	-
hds001290	hds225740	0.496432	undirected	-	-
hds001290	hds225940	0.4837	undirected	-	-
hds001290	hds225980	0.492448	undirected	-	-
hds001290	hds226220	0.489024	undirected	-	-
hds001290	hds227130	0.497529	undirected	-	-
hds001290	hds228390	0.493882	undirected	-	-
hds001290	hds230290	0.506693	undirected	-	-
hds001290	hds233650	0.499774	undirected	-	-
hds001290	hds233990	0.501283	undirected	-	-
hds001290	hds234150	0.502564	undirected	-	-
hds001290	hds234390	0.534356	undirected	-	-
hds001290	hds235930	0.483298	undirected	-	-
hds001290	hds236820	0.525207	undirected	-	-
hds001290	hds237090	0.489431	undirected	-	-
hds001290	hds237810	0.483282	undirected	-	-
hds001290	hds238000	0.502429	undirected	-	-
hds001290	hds238140	0.506809	undirected	-	-
hds001290	hds238190	0.495873	undirected	-	-
hds001290	hds239270	0.499758	undirected	-	-
hds001290	hds239480	0.498525	undirected	-	-
hds001290	hds240230	0.506807	undirected	-	-
hds001290	hds240730	0.497545	undirected	-	-
hds001290	hds241190	0.484143	undirected	-	-
hds001290	hds241890	0.510256	undirected	-	-
hds001290	hds242410	0.490157	undirected	-	-
hds001290	hds242450	0.48484	undirected	-	-
hds001290	hds248520	0.506927	undirected	-	-
hds001290	hds251190	0.490496	undirected	-	-
hds001290	hds252710	0.506858	undirected	-	-
hds001290	hds257240	0.508311	undirected	-	-
hds001290	hds258680	0.503624	undirected	-	-
hds001290	hds259010	0.499609	undirected	-	-
hds001290	hds259240	0.48749	undirected	-	-
hds001290	hds260490	0.510251	undirected	-	-
hds001290	hds261280	0.480541	undirected	-	-
hds001290	hds261770	0.494225	undirected	-	-
hds001290	hds262910	0.506199	undirected	-	-
hds001290	hds267140	0.495078	undirected	-	-
hds001290	hds269250	0.505567	undirected	-	-
hds001290	hds269450	0.508989	undirected	-	-
hds001290	hds269820	0.503252	undirected	-	-
hds001290	hds270260	0.503537	undirected	-	-
hds001290	hds270510	0.477756	undirected	-	-
hds001290	hds271800	0.51293	undirected	-	-
hds001290	hds272990	0.514924	undirected	-	-
hds001290	hds273380	0.504136	undirected	-	-
hds001290	hds273540	0.481851	undirected	-	-
hds001290	hds274000	0.529513	undirected	-	-
hds001290	hds274040	0.529513	undirected	-	-
hds001290	hds274370	0.505232	undirected	-	-
hds001290	hds274400	0.481594	undirected	-	-
hds001290	hds276330	0.503159	undirected	-	-
hds001290	hds276900	0.490946	undirected	-	-
hds001290	hds277090	0.493116	undirected	-	-
hds001290	hds278510	0.492843	undirected	-	-
hds001290	hds279190	0.485737	undirected	-	-
hds001290	hds279240	0.526567	undirected	-	-
hds001290	hds280490	0.505337	undirected	-	-
hds001290	hds280510	0.506885	undirected	-	-
hds001290	hds281340	0.474209	undirected	-	-
hds001290	hds283860	0.501147	undirected	-	-
hds001290	hds284410	0.47705	undirected	-	-
hds001290	hds286800	0.504734	undirected	-	-
hds001290	hds286970	0.502868	undirected	-	-
hds001290	hds288510	0.484649	undirected	-	-
hds001290	hds288740	0.506911	undirected	-	-
hds001290	hds293120	0.520867	undirected	-	-
hds001290	hds293150	0.501005	undirected	-	-
hds001290	hds293740	0.489555	undirected	-	-
hds001290	hds294550	0.523701	undirected	-	-
hds001290	hds295150	0.498198	undirected	-	-
hds001290	hds296800	0.501948	undirected	-	-
hds001290	hds297170	0.518728	undirected	-	-
hds001290	hds298210	0.502592	undirected	-	-
hds001290	hds298430	0.500822	undirected	-	-
hds001290	hds298640	0.488961	undirected	-	-
hds001290	hds299140	0.497727	undirected	-	-
hds001290	hds299960	0.502694	undirected	-	-
hds001290	hds300150	0.506123	undirected	-	-
hds001290	hds301220	0.50217	undirected	-	-
hds001290	hds301340	0.49119	undirected	-	-
hds001290	hds305480	0.490714	undirected	-	-
hds001290	hds305750	0.493573	undirected	-	-
hds001290	hds305760	0.493993	undirected	-	-
hds001290	hds306480	0.494997	undirected	-	-
hds001290	hds306570	0.470064	undirected	-	-
hds001290	hds306820	0.508004	undirected	-	-
hds001290	hds306940	0.503129	undirected	-	-
hds001290	hds308860	0.51332	undirected	-	-
hds001290	hds308880	0.500614	undirected	-	-
hds001290	hds309120	0.48665	undirected	-	-
hds001290	hds309190	0.466412	undirected	-	-
hds001290	hds309570	0.501005	undirected	-	-
hds001290	hds309580	0.508245	undirected	-	-
hds001290	hds309770	0.471537	undirected	-	-
hds001290	hds310090	0.480634	undirected	-	-
hds001290	hds310420	0.505959	undirected	-	-
hds001290	hds310540	0.525968	undirected	-	-
hds001290	hds310780	0.495056	undirected	-	-
hds001290	hds311120	0.50774	undirected	-	-
hds001290	hds311510	0.486038	undirected	-	-
hds001290	hds312390	0.515192	undirected	-	-
hds001290	hds312550	0.511611	undirected	-	-
hds001290	hds312610	0.490254	undirected	-	-
hds001290	hds314410	0.495286	undirected	-	-
hds001290	hds315950	0.510716	undirected	-	-
hds001290	hds316620	0.498511	undirected	-	-
hds001290	hds316640	0.493809	undirected	-	-
hds001290	hds317320	0.502904	undirected	-	-
hds001290	hds319270	0.489537	undirected	-	-
hds001290	hds319300	0.48294	undirected	-	-
hds001290	hds319960	0.494787	undirected	-	-
hds001290	hds321210	0.483293	undirected	-	-
hds001290	hds326320	0.475139	undirected	-	-
hds001290	hds326600	0.50492	undirected	-	-
hds001290	hds326610	0.509968	undirected	-	-
hds001290	hds327410	0.498138	undirected	-	-
hds001290	hds329380	0.492589	undirected	-	-
hds001290	hds332120	0.472673	undirected	-	-
hds001290	hds333040	0.473541	undirected	-	-
hds001290	hds335620	0.532916	undirected	-	-
hds001290	hds337840	0.490935	undirected	-	-
hds001290	hds338340	0.512167	undirected	-	-
hds001290	hds338830	0.501852	undirected	-	-
hds001290	hds340550	0.491089	undirected	-	-
hds001290	hds343290	0.514008	undirected	-	-
hds001290	hds345140	0.507578	undirected	-	-
hds001290	hds345680	0.490505	undirected	-	-
hds001290	hds346420	0.534043	undirected	-	-
hds001290	hds347960	0.495717	undirected	-	-
hds001290	hds348310	0.501751	undirected	-	-
hds001290	hds348980	0.48473	undirected	-	-
hds001290	hds351780	0.492992	undirected	-	-
hds001290	hds351880	0.50627	undirected	-	-
hds001290	hds353090	0.485963	undirected	-	-
hds001290	hds355420	0.498349	undirected	-	-
hds001290	hds356640	0.502649	undirected	-	-
hds001290	hds358880	0.492709	undirected	-	-
hds001290	hds359010	0.491594	undirected	-	-
hds001290	hds360360	0.491739	undirected	-	-
hds001290	hds360380	0.495524	undirected	-	-
hds001290	hds360700	0.49812	undirected	-	-
hds001290	hds361310	0.499403	undirected	-	-
hds001290	hds361840	0.502136	undirected	-	-
hds001290	hds362300	0.516263	undirected	-	-
hds001290	hds362850	0.505119	undirected	-	-
hds001290	hds363980	0.507914	undirected	-	-
hds001290	hds364010	0.473159	undirected	-	-
hds001290	hds364860	0.49058	undirected	-	-
hds001290	hds365350	0.49055	undirected	-	-
hds001290	hds366050	0.506449	undirected	-	-
hds001290	hds367370	0.488538	undirected	-	-
hds001290	hds368100	0.491423	undirected	-	-
hds001290	hds368150	0.507674	undirected	-	-
hds001290	hds369320	0.505942	undirected	-	-
hds001290	hds369570	0.488371	undirected	-	-
hds001290	hds370550	0.477316	undirected	-	-
hds001290	hds371040	0.504804	undirected	-	-
hds001290	hds372590	0.488728	undirected	-	-
hds001290	hds373130	0.487746	undirected	-	-
hds001290	hds373140	0.49453	undirected	-	-
hds001290	hds373980	0.523099	undirected	-	-
hds001290	hds375100	0.49076	undirected	-	-
hds001290	hds375130	0.491587	undirected	-	-
hds001290	hds375190	0.48718	undirected	-	-
hds001290	hds375200	0.484751	undirected	-	-
hds001290	hds375210	0.487351	undirected	-	-
hds001290	hds376040	0.480579	undirected	-	-
hds001290	hds377130	0.485337	undirected	-	-
hds001290	hds377720	0.495998	undirected	-	-
hds001290	hds381160	0.475853	undirected	-	-
hds001290	hds381450	0.495958	undirected	-	-
hds001290	hds381540	0.501903	undirected	-	-
hds001290	hds382290	0.506507	undirected	-	-
hds001290	hds382400	0.50671	undirected	-	-
hds001290	hds383270	0.504883	undirected	-	-
hds001290	hds385790	0.50399	undirected	-	-
hds001290	hds386250	0.50276	undirected	-	-
hds001290	hds388310	0.483569	undirected	-	-
hds001290	hds388660	0.515838	undirected	-	-
hds001290	hds389060	0.467896	undirected	-	-
hds001290	hds389620	0.49328	undirected	-	-
hds001290	hds390410	0.494962	undirected	-	-
hds001290	hds390930	0.488266	undirected	-	-
hds001290	hds390960	0.480359	undirected	-	-
hds001290	hds395850	0.514945	undirected	-	-
hds001290	hds396790	0.491444	undirected	-	-
hds001290	hds401910	0.477523	undirected	-	-
hds001290	hds402050	0.493115	undirected	-	-
hds001290	hds402070	0.482483	undirected	-	-
hds001290	hds403300	0.503532	undirected	-	-
hds001290	hds405270	0.506614	undirected	-	-
hds001290	hds405500	0.525826	undirected	-	-
hds001290	hds409870	0.489869	undirected	-	-
hds001290	hds410830	0.508691	undirected	-	-
hds001290	hds415110	0.508044	undirected	-	-
hds001290	hds415720	0.488619	undirected	-	-
hds001290	hds418260	0.488397	undirected	-	-
hds001290	hds418320	0.497364	undirected	-	-
hds001290	hds418350	0.498673	undirected	-	-
hds001290	hds418360	0.496498	undirected	-	-
hds001290	hds418410	0.486689	undirected	-	-
hds001290	hds418450	0.481429	undirected	-	-
hds001290	hds418830	0.493604	undirected	-	-
hds001290	hds418850	0.491339	undirected	-	-
hds001290	hds418880	0.488412	undirected	-	-
hds001290	hds418960	0.488715	undirected	-	-
hds001290	hds418970	0.493197	undirected	-	-
hds001290	hds418990	0.489514	undirected	-	-
hds001290	hds420600	0.503363	undirected	-	-
hds001290	hds420730	0.50719	undirected	-	-
hds001290	hds421180	0.492232	undirected	-	-
hds001290	hds427870	0.499418	undirected	-	-
hds001290	hds428650	0.488366	undirected	-	-
hds001290	hds428760	0.505791	undirected	-	-
hds001290	hds428940	0.484433	undirected	-	-
hds001290	hds428990	0.489248	undirected	-	-
hds001290	hds429000	0.4925	undirected	-	-
hds001290	hds429040	0.495147	undirected	-	-
hds001290	hds429320	0.48735	undirected	-	-
hds001290	hds431080	0.521981	undirected	-	-
hds001290	hds431770	0.507016	undirected	-	-
hds001290	hds434900	0.489941	undirected	-	-
hds001290	hds439030	0.503706	undirected	-	-
hds001290	hds439160	0.506401	undirected	-	-
hds001290	hds439430	0.493228	undirected	-	-
hds002090	hds002910	0.501773	undirected	-	-
hds002090	hds005120	0.489861	undirected	-	-
hds002090	hds005170	0.493938	undirected	-	-
hds002090	hds005290	0.493775	undirected	-	-
hds002090	hds005390	0.486674	undirected	-	-
hds002090	hds005780	0.485304	undirected	-	-
hds002090	hds005790	0.499367	undirected	-	-
hds002090	hds005950	0.510575	undirected	-	-
hds002090	hds006170	0.502325	undirected	-	-
[truncated: 122,751 more rows]

## Sheet: turquoise
source	target	weight	direction	fromAltName	toAltName
hds000020	hds000550	0.486431	undirected	-	-
hds000020	hds000650	0.506165	undirected	-	-
hds000020	hds000960	0.491633	undirected	-	-
hds000020	hds001130	0.521164	undirected	-	-
hds000020	hds001450	0.501741	undirected	-	-
hds000020	hds001960	0.492641	undirected	-	-
hds000020	hds002600	0.532018	undirected	-	-
hds000020	hds002710	0.485684	undirected	-	-
hds000020	hds004120	0.492182	undirected	-	-
hds000020	hds005910	0.501176	undirected	-	-
hds000020	hds006190	0.494935	undirected	-	-
hds000020	hds006200	0.526396	undirected	-	-
hds000020	hds006300	0.513341	undirected	-	-
hds000020	hds008260	0.501731	undirected	-	-
hds000020	hds008470	0.501679	undirected	-	-
hds000020	hds009200	0.503265	undirected	-	-
hds000020	hds009280	0.49928	undirected	-	-
hds000020	hds009840	0.525141	undirected	-	-
hds000020	hds009960	0.509304	undirected	-	-
hds000020	hds010280	0.540378	undirected	-	-
hds000020	hds012530	0.48953	undirected	-	-
hds000020	hds013850	0.527539	undirected	-	-
hds000020	hds013890	0.528354	undirected	-	-
hds000020	hds013930	0.519974	undirected	-	-
hds000020	hds014350	0.522547	undirected	-	-
hds000020	hds014360	0.514408	undirected	-	-
hds000020	hds015500	0.529241	undirected	-	-
hds000020	hds015780	0.516605	undirected	-	-
hds000020	hds017230	0.484924	undirected	-	-
hds000020	hds017450	0.512828	undirected	-	-
hds000020	hds017710	0.504238	undirected	-	-
hds000020	hds018030	0.51822	undirected	-	-
hds000020	hds019210	0.489378	undirected	-	-
hds000020	hds019420	0.497222	undirected	-	-
hds000020	hds019440	0.487642	undirected	-	-
hds000020	hds020690	0.51173	undirected	-	-
hds000020	hds021020	0.506111	undirected	-	-
hds000020	hds021380	0.494525	undirected	-	-
hds000020	hds022670	0.516083	undirected	-	-
hds000020	hds023070	0.484426	undirected	-	-
hds000020	hds023500	0.491945	undirected	-	-
hds000020	hds023670	0.491977	undirected	-	-
hds000020	hds026010	0.491603	undirected	-	-
hds000020	hds026020	0.494973	undirected	-	-
hds000020	hds026540	0.503778	undirected	-	-
hds000020	hds026970	0.501579	undirected	-	-
hds000020	hds027870	0.496125	undirected	-	-
hds000020	hds027960	0.526479	undirected	-	-
hds000020	hds028020	0.502744	undirected	-	-
hds000020	hds028050	0.496636	undirected	-	-
hds000020	hds029050	0.505308	undirected	-	-
hds000020	hds029060	0.507236	undirected	-	-
hds000020	hds029950	0.524744	undirected	-	-
hds000020	hds030160	0.496062	undirected	-	-
hds000020	hds030990	0.520274	undirected	-	-
hds000020	hds032510	0.486675	undirected	-	-
hds000020	hds033150	0.504128	undirected	-	-
hds000020	hds038880	0.512879	undirected	-	-
hds000020	hds039350	0.481238	undirected	-	-
hds000020	hds039380	0.499577	undirected	-	-
hds000020	hds039390	0.530398	undirected	-	-
hds000020	hds039410	0.517848	undirected	-	-
hds000020	hds039570	0.519568	undirected	-	-
hds000020	hds040710	0.494435	undirected	-	-
hds000020	hds042900	0.500898	undirected	-	-
hds000020	hds043470	0.517765	undirected	-	-
hds000020	hds044090	0.514231	undirected	-	-
hds000020	hds044280	0.517645	undirected	-	-
hds000020	hds044300	0.48786	undirected	-	-
hds000020	hds044330	0.521468	undirected	-	-
hds000020	hds044680	0.509903	undirected	-	-
hds000020	hds045980	0.487436	undirected	-	-
hds000020	hds046340	0.489325	undirected	-	-
hds000020	hds047730	0.495753	undirected	-	-
hds000020	hds047960	0.496497	undirected	-	-
hds000020	hds048900	0.481531	undirected	-	-
hds000020	hds049700	0.52367	undirected	-	-
hds000020	hds050620	0.527429	undirected	-	-
hds000020	hds050770	0.503165	undirected	-	-
hds000020	hds051020	0.502763	undirected	-	-
hds000020	hds051140	0.518084	undirected	-	-
hds000020	hds051470	0.509024	undirected	-	-
hds000020	hds052110	0.500088	undirected	-	-
hds000020	hds052290	0.510701	undirected	-	-
hds000020	hds052350	0.490977	undirected	-	-
hds000020	hds053590	0.49709	undirected	-	-
hds000020	hds054280	0.500437	undirected	-	-
hds000020	hds054790	0.511745	undirected	-	-
hds000020	hds055740	0.490088	undirected	-	-
hds000020	hds056020	0.500723	undirected	-	-
hds000020	hds056200	0.525029	undirected	-	-
hds000020	hds057390	0.491044	undirected	-	-
hds000020	hds058830	0.490933	undirected	-	-
hds000020	hds059850	0.49957	undirected	-	-
hds000020	hds060120	0.522509	undirected	-	-
hds000020	hds060180	0.517951	undirected	-	-
hds000020	hds062480	0.486138	undirected	-	-
hds000020	hds062500	0.498497	undirected	-	-
hds000020	hds062550	0.497637	undirected	-	-
hds000020	hds062570	0.515273	undirected	-	-
hds000020	hds062640	0.509416	undirected	-	-
hds000020	hds065330	0.502026	undirected	-	-
hds000020	hds065380	0.506665	undirected	-	-
hds000020	hds067880	0.481068	undirected	-	-
hds000020	hds069090	0.514894	undirected	-	-
hds000020	hds069520	0.490709	undirected	-	-
hds000020	hds070520	0.497516	undirected	-	-
hds000020	hds073270	0.5179	undirected	-	-
hds000020	hds073360	0.521264	undirected	-	-
hds000020	hds073370	0.533441	undirected	-	-
hds000020	hds075600	0.494373	undirected	-	-
hds000020	hds076420	0.50146	undirected	-	-
hds000020	hds076880	0.502816	undirected	-	-
hds000020	hds077220	0.512393	undirected	-	-
hds000020	hds077590	0.523621	undirected	-	-
hds000020	hds079500	0.498085	undirected	-	-
hds000020	hds079830	0.497199	undirected	-	-
hds000020	hds080740	0.536663	undirected	-	-
hds000020	hds081210	0.525234	undirected	-	-
hds000020	hds081680	0.503471	undirected	-	-
hds000020	hds083330	0.523012	undirected	-	-
hds000020	hds084180	0.489467	undirected	-	-
hds000020	hds089800	0.493776	undirected	-	-
hds000020	hds090060	0.527673	undirected	-	-
hds000020	hds090310	0.499141	undirected	-	-
hds000020	hds090490	0.49588	undirected	-	-
hds000020	hds090690	0.505534	undirected	-	-
hds000020	hds090700	0.513115	undirected	-	-
hds000020	hds092620	0.488866	undirected	-	-
hds000020	hds095360	0.49351	undirected	-	-
hds000020	hds095720	0.505762	undirected	-	-
hds000020	hds097490	0.492615	undirected	-	-
hds000020	hds098050	0.50432	undirected	-	-
hds000020	hds099520	0.497806	undirected	-	-
hds000020	hds100120	0.495263	undirected	-	-
hds000020	hds100190	0.502245	undirected	-	-
hds000020	hds100740	0.484819	undirected	-	-
hds000020	hds103110	0.497096	undirected	-	-
hds000020	hds103150	0.501048	undirected	-	-
hds000020	hds103540	0.518726	undirected	-	-
hds000020	hds105700	0.493502	undirected	-	-
hds000020	hds110270	0.489736	undirected	-	-
hds000020	hds110640	0.493773	undirected	-	-
hds000020	hds113200	0.50209	undirected	-	-
hds000020	hds115120	0.492619	undirected	-	-
hds000020	hds116790	0.489056	undirected	-	-
hds000020	hds116800	0.487107	undirected	-	-
hds000020	hds116820	0.485457	undirected	-	-
hds000020	hds117250	0.49322	undirected	-	-
hds000020	hds117970	0.485752	undirected	-	-
hds000020	hds119550	0.508369	undirected	-	-
hds000020	hds119850	0.514653	undirected	-	-
hds000020	hds124020	0.523182	undirected	-	-
hds000020	hds129640	0.531024	undirected	-	-
hds000020	hds129830	0.495014	undirected	-	-
hds000020	hds130230	0.518749	undirected	-	-
hds000020	hds131120	0.496864	undirected	-	-
hds000020	hds131270	0.488445	undirected	-	-
hds000020	hds131980	0.49588	undirected	-	-
hds000020	hds132000	0.513494	undirected	-	-
hds000020	hds132970	0.48857	undirected	-	-
hds000020	hds133070	0.502812	undirected	-	-
hds000020	hds133800	0.527264	undirected	-	-
hds000020	hds135600	0.502469	undirected	-	-
hds000020	hds135910	0.503046	undirected	-	-
hds000020	hds136760	0.504058	undirected	-	-
hds000020	hds138590	0.505848	undirected	-	-
hds000020	hds138690	0.509033	undirected	-	-
hds000020	hds140320	0.485356	undirected	-	-
hds000020	hds143700	0.513906	undirected	-	-
hds000020	hds143930	0.501922	undirected	-	-
hds000020	hds143940	0.522288	undirected	-	-
hds000020	hds144410	0.510375	undirected	-	-
hds000020	hds149330	0.490368	undirected	-	-
hds000020	hds150910	0.507069	undirected	-	-
hds000020	hds151660	0.510852	undirected	-	-
hds000020	hds153550	0.510451	undirected	-	-
hds000020	hds156180	0.507913	undirected	-	-
hds000020	hds156970	0.488573	undirected	-	-
hds000020	hds158300	0.498658	undirected	-	-
hds000020	hds160200	0.514459	undirected	-	-
hds000020	hds160620	0.488677	undirected	-	-
hds000020	hds160630	0.484899	undirected	-	-
hds000020	hds160790	0.505956	undirected	-	-
hds000020	hds160820	0.519179	undirected	-	-
hds000020	hds160830	0.537326	undirected	-	-
hds000020	hds160840	0.498435	undirected	-	-
hds000020	hds160990	0.491132	undirected	-	-
hds000020	hds161910	0.539315	undirected	-	-
hds000020	hds161930	0.531545	undirected	-	-
hds000020	hds162130	0.501161	undirected	-	-
hds000020	hds162700	0.51842	undirected	-	-
hds000020	hds162800	0.481673	undirected	-	-
hds000020	hds162870	0.510569	undirected	-	-
hds000020	hds162910	0.49428	undirected	-	-
hds000020	hds163910	0.522501	undirected	-	-
hds000020	hds164130	0.540072	undirected	-	-
hds000020	hds164620	0.502596	undirected	-	-
hds000020	hds166570	0.526967	undirected	-	-
hds000020	hds166820	0.498719	undirected	-	-
hds000020	hds167420	0.522213	undirected	-	-
hds000020	hds167560	0.493043	undirected	-	-
hds000020	hds168280	0.497621	undirected	-	-
hds000020	hds168420	0.494916	undirected	-	-
hds000020	hds168840	0.49346	undirected	-	-
hds000020	hds168900	0.513458	undirected	-	-
hds000020	hds169330	0.492065	undirected	-	-
hds000020	hds169540	0.542323	undirected	-	-
hds000020	hds170790	0.495676	undirected	-	-
hds000020	hds173660	0.483041	undirected	-	-
hds000020	hds174630	0.507352	undirected	-	-
hds000020	hds175200	0.510084	undirected	-	-
hds000020	hds177210	0.514327	undirected	-	-
hds000020	hds177240	0.501277	undirected	-	-
hds000020	hds178810	0.49233	undirected	-	-
hds000020	hds178830	0.515513	undirected	-	-
hds000020	hds179390	0.507002	undirected	-	-
hds000020	hds179800	0.503671	undirected	-	-
hds000020	hds180630	0.52432	undirected	-	-
hds000020	hds180740	0.497291	undirected	-	-
hds000020	hds181170	0.497268	undirected	-	-
hds000020	hds185720	0.512313	undirected	-	-
hds000020	hds186890	0.493281	undirected	-	-
hds000020	hds187890	0.505686	undirected	-	-
hds000020	hds188350	0.530652	undirected	-	-
hds000020	hds188900	0.516238	undirected	-	-
hds000020	hds190430	0.493218	undirected	-	-
hds000020	hds191880	0.511436	undirected	-	-
hds000020	hds194090	0.49474	undirected	-	-
hds000020	hds194150	0.501429	undirected	-	-
hds000020	hds194550	0.501047	undirected	-	-
hds000020	hds195200	0.530625	undirected	-	-
hds000020	hds196150	0.51108	undirected	-	-
hds000020	hds196410	0.519894	undirected	-	-
hds000020	hds199580	0.514622	undirected	-	-
hds000020	hds199780	0.517463	undirected	-	-
hds000020	hds200130	0.534386	undirected	-	-
hds000020	hds200280	0.51939	undirected	-	-
hds000020	hds200860	0.528722	undirected	-	-
hds000020	hds201260	0.512477	undirected	-	-
hds000020	hds202040	0.512689	undirected	-	-
hds000020	hds202290	0.526786	undirected	-	-
hds000020	hds202350	0.531382	undirected	-	-
hds000020	hds202640	0.497822	undirected	-	-
hds000020	hds202900	0.538036	undirected	-	-
hds000020	hds203340	0.522733	undirected	-	-
hds000020	hds203680	0.520626	undirected	-	-
hds000020	hds204120	0.52979	undirected	-	-
hds000020	hds206630	0.5077	undirected	-	-
hds000020	hds207540	0.533717	undirected	-	-
hds000020	hds207800	0.499419	undirected	-	-
hds000020	hds208490	0.500175	undirected	-	-
hds000020	hds211460	0.518466	undirected	-	-
hds000020	hds212370	0.503259	undirected	-	-
hds000020	hds212420	0.515004	undirected	-	-
hds000020	hds213100	0.510286	undirected	-	-
hds000020	hds213120	0.486113	undirected	-	-
hds000020	hds213170	0.540556	undirected	-	-
hds000020	hds213190	0.498397	undirected	-	-
hds000020	hds213360	0.527028	undirected	-	-
hds000020	hds213720	0.50211	undirected	-	-
hds000020	hds214350	0.524821	undirected	-	-
hds000020	hds215730	0.500246	undirected	-	-
hds000020	hds215780	0.495748	undirected	-	-
hds000020	hds215790	0.501397	undirected	-	-
hds000020	hds216530	0.492353	undirected	-	-
hds000020	hds216570	0.491451	undirected	-	-
hds000020	hds217430	0.510807	undirected	-	-
hds000020	hds217440	0.498399	undirected	-	-
hds000020	hds217650	0.509219	undirected	-	-
hds000020	hds217720	0.50661	undirected	-	-
hds000020	hds217790	0.501654	undirected	-	-
hds000020	hds219190	0.535525	undirected	-	-
hds000020	hds219300	0.499166	undirected	-	-
hds000020	hds219820	0.489252	undirected	-	-
hds000020	hds220270	0.491882	undirected	-	-
hds000020	hds221200	0.502888	undirected	-	-
hds000020	hds221270	0.500188	undirected	-	-
hds000020	hds225010	0.49875	undirected	-	-
hds000020	hds225190	0.515055	undirected	-	-
hds000020	hds225820	0.511424	undirected	-	-
hds000020	hds226170	0.509486	undirected	-	-
hds000020	hds226180	0.507487	undirected	-	-
hds000020	hds226250	0.525018	undirected	-	-
hds000020	hds226330	0.527072	undirected	-	-
hds000020	hds227170	0.487287	undirected	-	-
hds000020	hds228380	0.50801	undirected	-	-
hds000020	hds230360	0.488166	undirected	-	-
hds000020	hds232610	0.500073	undirected	-	-
hds000020	hds233500	0.482923	undirected	-	-
hds000020	hds233700	0.530898	undirected	-	-
hds000020	hds233710	0.495032	undirected	-	-
hds000020	hds234590	0.478119	undirected	-	-
hds000020	hds234700	0.510914	undirected	-	-
hds000020	hds236740	0.511888	undirected	-	-
hds000020	hds237000	0.495929	undirected	-	-
hds000020	hds237010	0.500948	undirected	-	-
hds000020	hds237300	0.520903	undirected	-	-
hds000020	hds237830	0.490425	undirected	-	-
hds000020	hds238120	0.50649	undirected	-	-
hds000020	hds238470	0.513557	undirected	-	-
hds000020	hds238730	0.482187	undirected	-	-
hds000020	hds238750	0.520423	undirected	-	-
hds000020	hds239060	0.516914	undirected	-	-
hds000020	hds239390	0.494446	undirected	-	-
hds000020	hds240080	0.526652	undirected	-	-
hds000020	hds240310	0.509253	undirected	-	-
hds000020	hds242730	0.491405	undirected	-	-
hds000020	hds242760	0.501087	undirected	-	-
hds000020	hds245350	0.496856	undirected	-	-
hds000020	hds253470	0.499245	undirected	-	-
hds000020	hds253830	0.4969	undirected	-	-
hds000020	hds254980	0.495158	undirected	-	-
hds000020	hds256900	0.506445	undirected	-	-
hds000020	hds258660	0.514582	undirected	-	-
hds000020	hds259800	0.494126	undirected	-	-
hds000020	hds261790	0.497242	undirected	-	-
hds000020	hds261840	0.50099	undirected	-	-
hds000020	hds262230	0.515812	undirected	-	-
hds000020	hds262270	0.504965	undirected	-	-
hds000020	hds262540	0.500195	undirected	-	-
hds000020	hds264560	0.479421	undirected	-	-
hds000020	hds264850	0.523878	undirected	-	-
hds000020	hds265590	0.502031	undirected	-	-
hds000020	hds265650	0.504742	undirected	-	-
hds000020	hds267860	0.506414	undirected	-	-
hds000020	hds268110	0.51939	undirected	-	-
hds000020	hds269230	0.491776	undirected	-	-
hds000020	hds269850	0.516784	undirected	-	-
hds000020	hds272170	0.500394	undirected	-	-
hds000020	hds272190	0.511201	undirected	-	-
hds000020	hds272360	0.506412	undirected	-	-
hds000020	hds272890	0.530829	undirected	-	-
hds000020	hds274070	0.506026	undirected	-	-
hds000020	hds274210	0.511061	undirected	-	-
hds000020	hds274430	0.524407	undirected	-	-
hds000020	hds274720	0.500837	undirected	-	-
hds000020	hds275030	0.516523	undirected	-	-
hds000020	hds275370	0.503301	undirected	-	-
hds000020	hds276360	0.481135	undirected	-	-
hds000020	hds276450	0.525306	undirected	-	-
hds000020	hds276830	0.505325	undirected	-	-
hds000020	hds277010	0.512207	undirected	-	-
hds000020	hds277040	0.504718	undirected	-	-
hds000020	hds277330	0.494967	undirected	-	-
hds000020	hds277390	0.515902	undirected	-	-
hds000020	hds277640	0.504078	undirected	-	-
hds000020	hds278090	0.507984	undirected	-	-
hds000020	hds278160	0.524058	undirected	-	-
hds000020	hds278570	0.527968	undirected	-	-
hds000020	hds279290	0.509174	undirected	-	-
hds000020	hds279860	0.505897	undirected	-	-
hds000020	hds281230	0.502891	undirected	-	-
hds000020	hds281520	0.508993	undirected	-	-
hds000020	hds282120	0.497191	undirected	-	-
hds000020	hds282140	0.491122	undirected	-	-
hds000020	hds282600	0.509705	undirected	-	-
hds000020	hds282950	0.495955	undirected	-	-
hds000020	hds283090	0.527819	undirected	-	-
hds000020	hds283930	0.491061	undirected	-	-
hds000020	hds284160	0.528774	undirected	-	-
hds000020	hds284710	0.532621	undirected	-	-
hds000020	hds284970	0.508003	undirected	-	-
hds000020	hds285290	0.514378	undirected	-	-
hds000020	hds285930	0.506673	undirected	-	-
hds000020	hds286820	0.503608	undirected	-	-
hds000020	hds287570	0.527461	undirected	-	-
hds000020	hds288190	0.485704	undirected	-	-
hds000020	hds288320	0.499743	undirected	-	-
hds000020	hds288360	0.503995	undirected	-	-
hds000020	hds289050	0.516187	undirected	-	-
hds000020	hds289170	0.509018	undirected	-	-
hds000020	hds289290	0.526558	undirected	-	-
hds000020	hds291390	0.491602	undirected	-	-
hds000020	hds291940	0.521292	undirected	-	-
hds000020	hds291970	0.516444	undirected	-	-
hds000020	hds293280	0.495992	undirected	-	-
hds000020	hds294830	0.521522	undirected	-	-
hds000020	hds295790	0.503718	undirected	-	-
hds000020	hds296210	0.528231	undirected	-	-
hds000020	hds297590	0.48348	undirected	-	-
hds000020	hds298940	0.511041	undirected	-	-
hds000020	hds301080	0.488531	undirected	-	-
hds000020	hds301160	0.506954	undirected	-	-
hds000020	hds302560	0.508475	undirected	-	-
hds000020	hds302580	0.506274	undirected	-	-
hds000020	hds302950	0.500487	undirected	-	-
hds000020	hds305260	0.510604	undirected	-	-
hds000020	hds305890	0.51539	undirected	-	-
hds000020	hds309640	0.500165	undirected	-	-
hds000020	hds309710	0.504049	undirected	-	-
hds000020	hds310180	0.487986	undirected	-	-
hds000020	hds310230	0.504645	undirected	-	-
hds000020	hds310910	0.489503	undirected	-	-
hds000020	hds310940	0.526124	undirected	-	-
hds000020	hds311580	0.497302	undirected	-	-
hds000020	hds311780	0.481688	undirected	-	-
hds000020	hds311940	0.510113	undirected	-	-
hds000020	hds312340	0.54433	undirected	-	-
hds000020	hds312790	0.489873	undirected	-	-
hds000020	hds312920	0.504483	undirected	-	-
hds000020	hds313360	0.509294	undirected	-	-
hds000020	hds313410	0.533326	undirected	-	-
hds000020	hds313480	0.519549	undirected	-	-
hds000020	hds313840	0.490434	undirected	-	-
hds000020	hds313880	0.537413	undirected	-	-
hds000020	hds314520	0.492143	undirected	-	-
hds000020	hds316350	0.492841	undirected	-	-
hds000020	hds318000	0.506716	undirected	-	-
hds000020	hds318020	0.514909	undirected	-	-
hds000020	hds318060	0.492059	undirected	-	-
hds000020	hds318130	0.537074	undirected	-	-
hds000020	hds319500	0.502985	undirected	-	-
hds000020	hds323620	0.524846	undirected	-	-
hds000020	hds325420	0.494228	undirected	-	-
hds000020	hds325880	0.506448	undirected	-	-
hds000020	hds327060	0.523772	undirected	-	-
hds000020	hds327710	0.527789	undirected	-	-
hds000020	hds327720	0.530747	undirected	-	-
hds000020	hds327770	0.49989	undirected	-	-
hds000020	hds328860	0.500736	undirected	-	-
hds000020	hds329150	0.488442	undirected	-	-
hds000020	hds329720	0.485189	undirected	-	-
hds000020	hds332190	0.499911	undirected	-	-
hds000020	hds332470	0.490093	undirected	-	-
hds000020	hds333280	0.486163	undirected	-	-
hds000020	hds333290	0.511729	undirected	-	-
hds000020	hds333750	0.509467	undirected	-	-
hds000020	hds335310	0.513025	undirected	-	-
hds000020	hds335570	0.499192	undirected	-	-
hds000020	hds335940	0.507569	undirected	-	-
hds000020	hds337000	0.48555	undirected	-	-
hds000020	hds337180	0.503351	undirected	-	-
hds000020	hds338470	0.48952	undirected	-	-
hds000020	hds338850	0.508929	undirected	-	-
hds000020	hds339600	0.502063	undirected	-	-
hds000020	hds340740	0.53359	undirected	-	-
hds000020	hds343230	0.487728	undirected	-	-
hds000020	hds345430	0.494602	undirected	-	-
hds000020	hds345590	0.494404	undirected	-	-
hds000020	hds345620	0.525647	undirected	-	-
hds000020	hds345870	0.503037	undirected	-	-
hds000020	hds346710	0.503119	undirected	-	-
hds000020	hds346850	0.516376	undirected	-	-
hds000020	hds347150	0.496944	undirected	-	-
hds000020	hds347290	0.509661	undirected	-	-
hds000020	hds350950	0.541006	undirected	-	-
hds000020	hds351230	0.498479	undirected	-	-
hds000020	hds351410	0.503481	undirected	-	-
hds000020	hds351560	0.527255	undirected	-	-
hds000020	hds351630	0.539048	undirected	-	-
hds000020	hds352020	0.492333	undirected	-	-
hds000020	hds352480	0.491431	undirected	-	-
hds000020	hds354790	0.521451	undirected	-	-
hds000020	hds355430	0.498861	undirected	-	-
hds000020	hds357110	0.518721	undirected	-	-
hds000020	hds357990	0.509839	undirected	-	-
hds000020	hds359700	0.491931	undirected	-	-
hds000020	hds359740	0.505341	undirected	-	-
hds000020	hds359750	0.485532	undirected	-	-
hds000020	hds361550	0.50901	undirected	-	-
hds000020	hds361910	0.483769	undirected	-	-
hds000020	hds363750	0.498011	undirected	-	-
hds000020	hds364200	0.522557	undirected	-	-
hds000020	hds364250	0.506741	undirected	-	-
hds000020	hds364370	0.518038	undirected	-	-
hds000020	hds367420	0.495157	undirected	-	-
hds000020	hds367540	0.485371	undirected	-	-
hds000020	hds371030	0.508243	undirected	-	-
hds000020	hds371080	0.506313	undirected	-	-
hds000020	hds372440	0.484626	undirected	-	-
hds000020	hds373630	0.497012	undirected	-	-
hds000020	hds374160	0.512992	undirected	-	-
hds000020	hds377210	0.503594	undirected	-	-
hds000020	hds378780	0.489037	undirected	-	-
hds000020	hds385000	0.525783	undirected	-	-
hds000020	hds385950	0.481734	undirected	-	-
hds000020	hds386080	0.502377	undirected	-	-
hds000020	hds387190	0.515947	undirected	-	-
hds000020	hds389240	0.501128	undirected	-	-
hds000020	hds389690	0.49606	undirected	-	-
hds000020	hds390080	0.495778	undirected	-	-
hds000020	hds397180	0.521458	undirected	-	-
hds000020	hds403080	0.499647	undirected	-	-
hds000020	hds407470	0.496784	undirected	-	-
hds000020	hds408210	0.494743	undirected	-	-
hds000020	hds409910	0.519069	undirected	-	-
hds000020	hds421140	0.515326	undirected	-	-
hds000020	hds427590	0.511017	undirected	-	-
hds000020	hds429210	0.503111	undirected	-	-
hds000020	hds430510	0.492545	undirected	-	-
hds000020	hds430630	0.509331	undirected	-	-
hds000020	hds432490	0.504009	undirected	-	-
hds000020	hds432920	0.536994	undirected	-	-
hds000020	hds433140	0.492921	undirected	-	-
hds000020	hds436040	0.497599	undirected	-	-
hds000020	hds436710	0.502281	undirected	-	-
hds000020	hds437240	0.498532	undirected	-	-
hds000020	hds438070	0.486333	undirected	-	-
hds000550	hds000650	0.515977	undirected	-	-
hds000550	hds000960	0.470869	undirected	-	-
hds000550	hds001130	0.515439	undirected	-	-
hds000550	hds001450	0.50633	undirected	-	-
hds000550	hds001960	0.486875	undirected	-	-
hds000550	hds002600	0.515348	undirected	-	-
hds000550	hds002710	0.522491	undirected	-	-
hds000550	hds004120	0.513359	undirected	-	-
hds000550	hds005910	0.50785	undirected	-	-
hds000550	hds006190	0.509637	undirected	-	-
hds000550	hds006200	0.512207	undirected	-	-
hds000550	hds006300	0.510473	undirected	-	-
hds000550	hds008260	0.491898	undirected	-	-
hds000550	hds008470	0.502586	undirected	-	-
hds000550	hds009200	0.522832	undirected	-	-
hds000550	hds009280	0.486811	undirected	-	-
hds000550	hds009840	0.542309	undirected	-	-
hds000550	hds009960	0.535758	undirected	-	-
hds000550	hds010280	0.520867	undirected	-	-
hds000550	hds012530	0.506858	undirected	-	-
hds000550	hds013850	0.525388	undirected	-	-
hds000550	hds013890	0.50899	undirected	-	-
hds000550	hds013930	0.521753	undirected	-	-
hds000550	hds014350	0.523922	undirected	-	-
hds000550	hds014360	0.522688	undirected	-	-
hds000550	hds015500	0.51072	undirected	-	-
hds000550	hds015780	0.513442	undirected	-	-
hds000550	hds017230	0.505278	undirected	-	-
hds000550	hds017450	0.504391	undirected	-	-
hds000550	hds017710	0.514656	undirected	-	-
hds000550	hds018030	0.531179	undirected	-	-
hds000550	hds019210	0.494146	undirected	-	-
hds000550	hds019420	0.483711	undirected	-	-
hds000550	hds019440	0.487116	undirected	-	-
hds000550	hds020690	0.512579	undirected	-	-
hds000550	hds021020	0.498677	undirected	-	-
hds000550	hds021380	0.539906	undirected	-	-
hds000550	hds022670	0.53761	undirected	-	-
hds000550	hds023070	0.517865	undirected	-	-
hds000550	hds023500	0.520313	undirected	-	-
hds000550	hds023670	0.514495	undirected	-	-
hds000550	hds026010	0.505378	undirected	-	-
hds000550	hds026020	0.510904	undirected	-	-
hds000550	hds026540	0.49572	undirected	-	-
hds000550	hds026970	0.510691	undirected	-	-
hds000550	hds027870	0.494702	undirected	-	-
hds000550	hds027960	0.492367	undirected	-	-
hds000550	hds028020	0.487924	undirected	-	-
hds000550	hds028050	0.490434	undirected	-	-
hds000550	hds029050	0.538714	undirected	-	-
hds000550	hds029060	0.516496	undirected	-	-
hds000550	hds029950	0.500375	undirected	-	-
hds000550	hds030160	0.492987	undirected	-	-
hds000550	hds030990	0.519268	undirected	-	-
hds000550	hds032510	0.508287	undirected	-	-
hds000550	hds033150	0.498818	undirected	-	-
hds000550	hds038880	0.502282	undirected	-	-
hds000550	hds039350	0.517413	undirected	-	-
hds000550	hds039380	0.492292	undirected	-	-
hds000550	hds039390	0.502954	undirected	-	-
hds000550	hds039410	0.505122	undirected	-	-
hds000550	hds039570	0.521497	undirected	-	-
hds000550	hds040710	0.502051	undirected	-	-
hds000550	hds042900	0.492305	undirected	-	-
hds000550	hds043470	0.523964	undirected	-	-
hds000550	hds044090	0.525898	undirected	-	-
hds000550	hds044280	0.515785	undirected	-	-
hds000550	hds044300	0.536594	undirected	-	-
hds000550	hds044330	0.521939	undirected	-	-
hds000550	hds044680	0.511948	undirected	-	-
hds000550	hds045980	0.508392	undirected	-	-
hds000550	hds046340	0.487402	undirected	-	-
hds000550	hds047730	0.480831	undirected	-	-
hds000550	hds047960	0.494803	undirected	-	-
hds000550	hds048900	0.472453	undirected	-	-
hds000550	hds049700	0.498202	undirected	-	-
hds000550	hds050620	0.508462	undirected	-	-
hds000550	hds050770	0.475957	undirected	-	-
hds000550	hds051020	0.505338	undirected	-	-
hds000550	hds051140	0.495146	undirected	-	-
hds000550	hds051470	0.537439	undirected	-	-
hds000550	hds052110	0.502583	undirected	-	-
hds000550	hds052290	0.51219	undirected	-	-
hds000550	hds052350	0.509809	undirected	-	-
hds000550	hds053590	0.508191	undirected	-	-
hds000550	hds054280	0.497448	undirected	-	-
hds000550	hds054790	0.525064	undirected	-	-
hds000550	hds055740	0.483924	undirected	-	-
hds000550	hds056020	0.489175	undirected	-	-
hds000550	hds056200	0.505374	undirected	-	-
hds000550	hds057390	0.513332	undirected	-	-
hds000550	hds058830	0.503133	undirected	-	-
hds000550	hds059850	0.470839	undirected	-	-
hds000550	hds060120	0.498977	undirected	-	-
hds000550	hds060180	0.529595	undirected	-	-
hds000550	hds062480	0.496946	undirected	-	-
hds000550	hds062500	0.484479	undirected	-	-
hds000550	hds062550	0.516672	undirected	-	-
hds000550	hds062570	0.528112	undirected	-	-
hds000550	hds062640	0.49483	undirected	-	-
hds000550	hds065330	0.524433	undirected	-	-
hds000550	hds065380	0.479663	undirected	-	-
hds000550	hds067880	0.517194	undirected	-	-
hds000550	hds069090	0.497587	undirected	-	-
hds000550	hds069520	0.514658	undirected	-	-
hds000550	hds070520	0.507635	undirected	-	-
hds000550	hds073270	0.516444	undirected	-	-
hds000550	hds073360	0.500242	undirected	-	-
hds000550	hds073370	0.504331	undirected	-	-
hds000550	hds075600	0.519561	undirected	-	-
hds000550	hds076420	0.512699	undirected	-	-
hds000550	hds076880	0.485792	undirected	-	-
hds000550	hds077220	0.513172	undirected	-	-
hds000550	hds077590	0.50488	undirected	-	-
hds000550	hds079500	0.520899	undirected	-	-
hds000550	hds079830	0.520177	undirected	-	-
hds000550	hds080740	0.5232	undirected	-	-
hds000550	hds081210	0.529965	undirected	-	-
hds000550	hds081680	0.504358	undirected	-	-
hds000550	hds083330	0.528272	undirected	-	-
hds000550	hds084180	0.534932	undirected	-	-
hds000550	hds089800	0.491804	undirected	-	-
hds000550	hds090060	0.51816	undirected	-	-
hds000550	hds090310	0.522098	undirected	-	-
hds000550	hds090490	0.495632	undirected	-	-
hds000550	hds090690	0.521999	undirected	-	-
hds000550	hds090700	0.503673	undirected	-	-
hds000550	hds092620	0.490003	undirected	-	-
hds000550	hds095360	0.519198	undirected	-	-
hds000550	hds095720	0.522657	undirected	-	-
hds000550	hds097490	0.516841	undirected	-	-
hds000550	hds098050	0.489128	undirected	-	-
hds000550	hds099520	0.523989	undirected	-	-
hds000550	hds100120	0.486659	undirected	-	-
hds000550	hds100190	0.533061	undirected	-	-
hds000550	hds100740	0.53743	undirected	-	-
hds000550	hds103110	0.516955	undirected	-	-
hds000550	hds103150	0.489016	undirected	-	-
hds000550	hds103540	0.502541	undirected	-	-
hds000550	hds105700	0.503044	undirected	-	-
hds000550	hds110270	0.505363	undirected	-	-
hds000550	hds110640	0.517989	undirected	-	-
hds000550	hds113200	0.512002	undirected	-	-
hds000550	hds115120	0.468964	undirected	-	-
hds000550	hds116790	0.503975	undirected	-	-
hds000550	hds116800	0.497529	undirected	-	-
hds000550	hds116820	0.524926	undirected	-	-
hds000550	hds117250	0.520551	undirected	-	-
hds000550	hds117970	0.504963	undirected	-	-
hds000550	hds119550	0.523873	undirected	-	-
hds000550	hds119850	0.518322	undirected	-	-
hds000550	hds124020	0.516871	undirected	-	-
hds000550	hds129640	0.508264	undirected	-	-
hds000550	hds129830	0.490846	undirected	-	-
hds000550	hds130230	0.506056	undirected	-	-
hds000550	hds131120	0.47762	undirected	-	-
hds000550	hds131270	0.50496	undirected	-	-
hds000550	hds131980	0.499161	undirected	-	-
hds000550	hds132000	0.500421	undirected	-	-
hds000550	hds132970	0.51663	undirected	-	-
hds000550	hds133070	0.501372	undirected	-	-
hds000550	hds133800	0.507628	undirected	-	-
hds000550	hds135600	0.525953	undirected	-	-
hds000550	hds135910	0.479447	undirected	-	-
hds000550	hds136760	0.520402	undirected	-	-
hds000550	hds138590	0.510505	undirected	-	-
hds000550	hds138690	0.535263	undirected	-	-
hds000550	hds140320	0.478858	undirected	-	-
hds000550	hds143700	0.519444	undirected	-	-
hds000550	hds143930	0.528537	undirected	-	-
hds000550	hds143940	0.492903	undirected	-	-
hds000550	hds144410	0.498017	undirected	-	-
hds000550	hds149330	0.485626	undirected	-	-
hds000550	hds150910	0.538622	undirected	-	-
hds000550	hds151660	0.524776	undirected	-	-
hds000550	hds153550	0.510565	undirected	-	-
hds000550	hds156180	0.507363	undirected	-	-
hds000550	hds156970	0.483945	undirected	-	-
hds000550	hds158300	0.486511	undirected	-	-
hds000550	hds160200	0.511709	undirected	-	-
hds000550	hds160620	0.487558	undirected	-	-
hds000550	hds160630	0.518091	undirected	-	-
hds000550	hds160790	0.519038	undirected	-	-
hds000550	hds160820	0.500722	undirected	-	-
hds000550	hds160830	0.515205	undirected	-	-
hds000550	hds160840	0.505877	undirected	-	-
hds000550	hds160990	0.51163	undirected	-	-
hds000550	hds161910	0.511412	undirected	-	-
hds000550	hds161930	0.516534	undirected	-	-
hds000550	hds162130	0.493727	undirected	-	-
hds000550	hds162700	0.54225	undirected	-	-
hds000550	hds162800	0.511844	undirected	-	-
hds000550	hds162870	0.503181	undirected	-	-
hds000550	hds162910	0.512937	undirected	-	-
hds000550	hds163910	0.506849	undirected	-	-
hds000550	hds164130	0.51013	undirected	-	-
hds000550	hds164620	0.517032	undirected	-	-
hds000550	hds166570	0.506257	undirected	-	-
hds000550	hds166820	0.487028	undirected	-	-
hds000550	hds167420	0.508933	undirected	-	-
hds000550	hds167560	0.51355	undirected	-	-
hds000550	hds168280	0.518855	undirected	-	-
hds000550	hds168420	0.512751	undirected	-	-
hds000550	hds168840	0.521778	undirected	-	-
hds000550	hds168900	0.507843	undirected	-	-
hds000550	hds169330	0.517942	undirected	-	-
hds000550	hds169540	0.53076	undirected	-	-
hds000550	hds170790	0.495978	undirected	-	-
hds000550	hds173660	0.530413	undirected	-	-
hds000550	hds174630	0.503965	undirected	-	-
hds000550	hds175200	0.494749	undirected	-	-
hds000550	hds177210	0.532599	undirected	-	-
hds000550	hds177240	0.491643	undirected	-	-
hds000550	hds178810	0.535967	undirected	-	-
hds000550	hds178830	0.508167	undirected	-	-
hds000550	hds179390	0.51393	undirected	-	-
hds000550	hds179800	0.48708	undirected	-	-
hds000550	hds180630	0.501823	undirected	-	-
hds000550	hds180740	0.505892	undirected	-	-
hds000550	hds181170	0.514775	undirected	-	-
hds000550	hds185720	0.52071	undirected	-	-
hds000550	hds186890	0.502654	undirected	-	-
hds000550	hds187890	0.476007	undirected	-	-
hds000550	hds188350	0.519502	undirected	-	-
hds000550	hds188900	0.503421	undirected	-	-
hds000550	hds190430	0.532602	undirected	-	-
hds000550	hds191880	0.50979	undirected	-	-
hds000550	hds194090	0.482173	undirected	-	-
hds000550	hds194150	0.526657	undirected	-	-
hds000550	hds194550	0.485952	undirected	-	-
hds000550	hds195200	0.512281	undirected	-	-
hds000550	hds196150	0.509786	undirected	-	-
hds000550	hds196410	0.506587	undirected	-	-
hds000550	hds199580	0.513196	undirected	-	-
hds000550	hds199780	0.495946	undirected	-	-
hds000550	hds200130	0.510377	undirected	-	-
hds000550	hds200280	0.505129	undirected	-	-
hds000550	hds200860	0.533279	undirected	-	-
hds000550	hds201260	0.525364	undirected	-	-
hds000550	hds202040	0.507207	undirected	-	-
hds000550	hds202290	0.508362	undirected	-	-
hds000550	hds202350	0.508671	undirected	-	-
hds000550	hds202640	0.50404	undirected	-	-
hds000550	hds202900	0.508633	undirected	-	-
hds000550	hds203340	0.518165	undirected	-	-
hds000550	hds203680	0.509977	undirected	-	-
hds000550	hds204120	0.494773	undirected	-	-
hds000550	hds206630	0.472516	undirected	-	-
hds000550	hds207540	0.535254	undirected	-	-
hds000550	hds207800	0.500397	undirected	-	-
hds000550	hds208490	0.488063	undirected	-	-
hds000550	hds211460	0.500415	undirected	-	-
hds000550	hds212370	0.49199	undirected	-	-
hds000550	hds212420	0.517423	undirected	-	-
hds000550	hds213100	0.520196	undirected	-	-
hds000550	hds213120	0.514546	undirected	-	-
hds000550	hds213170	0.522648	undirected	-	-
hds000550	hds213190	0.513648	undirected	-	-
hds000550	hds213360	0.515383	undirected	-	-
hds000550	hds213720	0.517747	undirected	-	-
hds000550	hds214350	0.500684	undirected	-	-
hds000550	hds215730	0.529335	undirected	-	-
hds000550	hds215780	0.488119	undirected	-	-
hds000550	hds215790	0.511639	undirected	-	-
hds000550	hds216530	0.514693	undirected	-	-
hds000550	hds216570	0.519668	undirected	-	-
hds000550	hds217430	0.52068	undirected	-	-
hds000550	hds217440	0.490826	undirected	-	-
hds000550	hds217650	0.520258	undirected	-	-
hds000550	hds217720	0.511489	undirected	-	-
hds000550	hds217790	0.516663	undirected	-	-
hds000550	hds219190	0.521652	undirected	-	-
hds000550	hds219300	0.504011	undirected	-	-
hds000550	hds219820	0.53013	undirected	-	-
hds000550	hds220270	0.49982	undirected	-	-
hds000550	hds221200	0.491216	undirected	-	-
hds000550	hds221270	0.494235	undirected	-	-
hds000550	hds225010	0.496101	undirected	-	-
hds000550	hds225190	0.515659	undirected	-	-
hds000550	hds225820	0.489073	undirected	-	-
hds000550	hds226170	0.508977	undirected	-	-
hds000550	hds226180	0.466046	undirected	-	-
hds000550	hds226250	0.509262	undirected	-	-
hds000550	hds226330	0.512202	undirected	-	-
hds000550	hds227170	0.518415	undirected	-	-
hds000550	hds228380	0.479734	undirected	-	-
hds000550	hds230360	0.502732	undirected	-	-
hds000550	hds232610	0.501279	undirected	-	-
hds000550	hds233500	0.506729	undirected	-	-
hds000550	hds233700	0.507948	undirected	-	-
hds000550	hds233710	0.490312	undirected	-	-
hds000550	hds234590	0.513044	undirected	-	-
hds000550	hds234700	0.519198	undirected	-	-
hds000550	hds236740	0.509034	undirected	-	-
hds000550	hds237000	0.51571	undirected	-	-
hds000550	hds237010	0.538274	undirected	-	-
hds000550	hds237300	0.511094	undirected	-	-
hds000550	hds237830	0.509948	undirected	-	-
hds000550	hds238120	0.536347	undirected	-	-
hds000550	hds238470	0.51763	undirected	-	-
hds000550	hds238730	0.507335	undirected	-	-
hds000550	hds238750	0.527151	undirected	-	-
hds000550	hds239060	0.507192	undirected	-	-
hds000550	hds239390	0.500505	undirected	-	-
hds000550	hds240080	0.517648	undirected	-	-
hds000550	hds240310	0.523448	undirected	-	-
hds000550	hds242730	0.51374	undirected	-	-
hds000550	hds242760	0.50903	undirected	-	-
hds000550	hds245350	0.494361	undirected	-	-
hds000550	hds253470	0.48351	undirected	-	-
hds000550	hds253830	0.494159	undirected	-	-
hds000550	hds254980	0.498522	undirected	-	-
hds000550	hds256900	0.500177	undirected	-	-
hds000550	hds258660	0.508494	undirected	-	-
hds000550	hds259800	0.506618	undirected	-	-
hds000550	hds261790	0.534212	undirected	-	-
hds000550	hds261840	0.521786	undirected	-	-
hds000550	hds262230	0.525276	undirected	-	-
hds000550	hds262270	0.515875	undirected	-	-
hds000550	hds262540	0.492583	undirected	-	-
hds000550	hds264560	0.502905	undirected	-	-
hds000550	hds264850	0.508364	undirected	-	-
hds000550	hds265590	0.505275	undirected	-	-
hds000550	hds265650	0.51566	undirected	-	-
hds000550	hds267860	0.504421	undirected	-	-
hds000550	hds268110	0.509091	undirected	-	-
hds000550	hds269230	0.504367	undirected	-	-
hds000550	hds269850	0.527632	undirected	-	-
hds000550	hds272170	0.478974	undirected	-	-
hds000550	hds272190	0.522726	undirected	-	-
hds000550	hds272360	0.526176	undirected	-	-
hds000550	hds272890	0.51159	undirected	-	-
hds000550	hds274070	0.512345	undirected	-	-
hds000550	hds274210	0.514695	undirected	-	-
hds000550	hds274430	0.514292	undirected	-	-
hds000550	hds274720	0.513399	undirected	-	-
hds000550	hds275030	0.488535	undirected	-	-
hds000550	hds275370	0.529596	undirected	-	-
hds000550	hds276360	0.505245	undirected	-	-
hds000550	hds276450	0.512147	undirected	-	-
hds000550	hds276830	0.520701	undirected	-	-
hds000550	hds277010	0.505721	undirected	-	-
hds000550	hds277040	0.524915	undirected	-	-
hds000550	hds277330	0.492626	undirected	-	-
hds000550	hds277390	0.494946	undirected	-	-
hds000550	hds277640	0.4726	undirected	-	-
hds000550	hds278090	0.519872	undirected	-	-
hds000550	hds278160	0.507542	undirected	-	-
hds000550	hds278570	0.514198	undirected	-	-
hds000550	hds279290	0.497544	undirected	-	-
hds000550	hds279860	0.513823	undirected	-	-
hds000550	hds281230	0.512391	undirected	-	-
hds000550	hds281520	0.511088	undirected	-	-
hds000550	hds282120	0.51448	undirected	-	-
hds000550	hds282140	0.505501	undirected	-	-
hds000550	hds282600	0.51719	undirected	-	-
hds000550	hds282950	0.503848	undirected	-	-
hds000550	hds283090	0.509043	undirected	-	-
hds000550	hds283930	0.495539	undirected	-	-
hds000550	hds284160	0.50607	undirected	-	-
hds000550	hds284710	0.523535	undirected	-	-
hds000550	hds284970	0.508503	undirected	-	-
hds000550	hds285290	0.503661	undirected	-	-
hds000550	hds285930	0.531663	undirected	-	-
hds000550	hds286820	0.511319	undirected	-	-
hds000550	hds287570	0.502125	undirected	-	-
hds000550	hds288190	0.492693	undirected	-	-
hds000550	hds288320	0.491792	undirected	-	-
hds000550	hds288360	0.541337	undirected	-	-
hds000550	hds289050	0.514152	undirected	-	-
hds000550	hds289170	0.518151	undirected	-	-
hds000550	hds289290	0.509838	undirected	-	-
hds000550	hds291390	0.515718	undirected	-	-
hds000550	hds291940	0.509756	undirected	-	-
hds000550	hds291970	0.520507	undirected	-	-
hds000550	hds293280	0.509166	undirected	-	-
hds000550	hds294830	0.505824	undirected	-	-
hds000550	hds295790	0.528196	undirected	-	-
hds000550	hds296210	0.499491	undirected	-	-
hds000550	hds297590	0.494523	undirected	-	-
hds000550	hds298940	0.501049	undirected	-	-
hds000550	hds301080	0.505003	undirected	-	-
hds000550	hds301160	0.494864	undirected	-	-
hds000550	hds302560	0.473673	undirected	-	-
hds000550	hds302580	0.515349	undirected	-	-
hds000550	hds302950	0.472075	undirected	-	-
hds000550	hds305260	0.528067	undirected	-	-
hds000550	hds305890	0.514697	undirected	-	-
hds000550	hds309640	0.502671	undirected	-	-
hds000550	hds309710	0.507147	undirected	-	-
hds000550	hds310180	0.496476	undirected	-	-
hds000550	hds310230	0.499053	undirected	-	-
hds000550	hds310910	0.510624	undirected	-	-
hds000550	hds310940	0.533819	undirected	-	-
hds000550	hds311580	0.5254	undirected	-	-
hds000550	hds311780	0.500714	undirected	-	-
hds000550	hds311940	0.49314	undirected	-	-
hds000550	hds312340	0.512917	undirected	-	-
hds000550	hds312790	0.51093	undirected	-	-
hds000550	hds312920	0.474923	undirected	-	-
hds000550	hds313360	0.538571	undirected	-	-
hds000550	hds313410	0.515878	undirected	-	-
hds000550	hds313480	0.518553	undirected	-	-
hds000550	hds313840	0.478778	undirected	-	-
hds000550	hds313880	0.50621	undirected	-	-
hds000550	hds314520	0.503541	undirected	-	-
hds000550	hds316350	0.516979	undirected	-	-
hds000550	hds318000	0.520773	undirected	-	-
hds000550	hds318020	0.511251	undirected	-	-
hds000550	hds318060	0.503797	undirected	-	-
hds000550	hds318130	0.514158	undirected	-	-
hds000550	hds319500	0.501704	undirected	-	-
hds000550	hds323620	0.516171	undirected	-	-
hds000550	hds325420	0.530904	undirected	-	-
hds000550	hds325880	0.517332	undirected	-	-
hds000550	hds327060	0.518837	undirected	-	-
hds000550	hds327710	0.523874	undirected	-	-
hds000550	hds327720	0.516167	undirected	-	-
hds000550	hds327770	0.521261	undirected	-	-
hds000550	hds328860	0.505876	undirected	-	-
hds000550	hds329150	0.522363	undirected	-	-
hds000550	hds329720	0.506184	undirected	-	-
hds000550	hds332190	0.534114	undirected	-	-
hds000550	hds332470	0.489581	undirected	-	-
hds000550	hds333280	0.516246	undirected	-	-
hds000550	hds333290	0.514212	undirected	-	-
hds000550	hds333750	0.516304	undirected	-	-
hds000550	hds335310	0.502232	undirected	-	-
hds000550	hds335570	0.520387	undirected	-	-
hds000550	hds335940	0.507499	undirected	-	-
hds000550	hds337000	0.506533	undirected	-	-
hds000550	hds337180	0.509529	undirected	-	-
hds000550	hds338470	0.506687	undirected	-	-
hds000550	hds338850	0.475099	undirected	-	-
hds000550	hds339600	0.53618	undirected	-	-
hds000550	hds340740	0.515177	undirected	-	-
hds000550	hds343230	0.499556	undirected	-	-
hds000550	hds345430	0.528466	undirected	-	-
hds000550	hds345590	0.494808	undirected	-	-
hds000550	hds345620	0.517274	undirected	-	-
hds000550	hds345870	0.480611	undirected	-	-
hds000550	hds346710	0.507102	undirected	-	-
hds000550	hds346850	0.519998	undirected	-	-
hds000550	hds347150	0.490134	undirected	-	-
hds000550	hds347290	0.506099	undirected	-	-
hds000550	hds350950	0.517365	undirected	-	-
hds000550	hds351230	0.496935	undirected	-	-
hds000550	hds351410	0.486805	undirected	-	-
hds000550	hds351560	0.514261	undirected	-	-
hds000550	hds351630	0.506088	undirected	-	-
hds000550	hds352020	0.493137	undirected	-	-
hds000550	hds352480	0.503775	undirected	-	-
hds000550	hds354790	0.509434	undirected	-	-
hds000550	hds355430	0.512075	undirected	-	-
hds000550	hds357110	0.515887	undirected	-	-
hds000550	hds357990	0.521499	undirected	-	-
hds000550	hds359700	0.492459	undirected	-	-
hds000550	hds359740	0.502653	undirected	-	-
hds000550	hds359750	0.499591	undirected	-	-
hds000550	hds361550	0.498365	undirected	-	-
hds000550	hds361910	0.492154	undirected	-	-
hds000550	hds363750	0.51254	undirected	-	-
hds000550	hds364200	0.514944	undirected	-	-
hds000550	hds364250	0.503245	undirected	-	-
hds000550	hds364370	0.519825	undirected	-	-
hds000550	hds367420	0.498027	undirected	-	-
hds000550	hds367540	0.499727	undirected	-	-
hds000550	hds371030	0.504043	undirected	-	-
hds000550	hds371080	0.520851	undirected	-	-
hds000550	hds372440	0.502653	undirected	-	-
hds000550	hds373630	0.501517	undirected	-	-
hds000550	hds374160	0.494502	undirected	-	-
hds000550	hds377210	0.501736	undirected	-	-
hds000550	hds378780	0.514843	undirected	-	-
hds000550	hds385000	0.5146	undirected	-	-
hds000550	hds385950	0.503798	undirected	-	-
hds000550	hds386080	0.518518	undirected	-	-
hds000550	hds387190	0.530351	undirected	-	-
hds000550	hds389240	0.493098	undirected	-	-
hds000550	hds389690	0.522624	undirected	-	-
hds000550	hds390080	0.487831	undirected	-	-
hds000550	hds397180	0.513893	undirected	-	-
hds000550	hds403080	0.506706	undirected	-	-
hds000550	hds407470	0.482962	undirected	-	-
hds000550	hds408210	0.508767	undirected	-	-
hds000550	hds409910	0.529353	undirected	-	-
hds000550	hds421140	0.505954	undirected	-	-
hds000550	hds427590	0.519889	undirected	-	-
hds000550	hds429210	0.486517	undirected	-	-
hds000550	hds430510	0.489278	undirected	-	-
hds000550	hds430630	0.515616	undirected	-	-
hds000550	hds432490	0.520541	undirected	-	-
hds000550	hds432920	0.50319	undirected	-	-
hds000550	hds433140	0.485065	undirected	-	-
hds000550	hds436040	0.509918	undirected	-	-
hds000550	hds436710	0.539566	undirected	-	-
hds000550	hds437240	0.514084	undirected	-	-
hds000550	hds438070	0.486192	undirected	-	-
hds000650	hds000960	0.493907	undirected	-	-
hds000650	hds001130	0.522266	undirected	-	-
hds000650	hds001450	0.495807	undirected	-	-
hds000650	hds001960	0.513947	undirected	-	-
hds000650	hds002600	0.529192	undirected	-	-
hds000650	hds002710	0.512067	undirected	-	-
hds000650	hds004120	0.510103	undirected	-	-
hds000650	hds005910	0.495956	undirected	-	-
hds000650	hds006190	0.51181	undirected	-	-
hds000650	hds006200	0.516912	undirected	-	-
hds000650	hds006300	0.52069	undirected	-	-
hds000650	hds008260	0.517208	undirected	-	-
hds000650	hds008470	0.518264	undirected	-	-
hds000650	hds009200	0.515037	undirected	-	-
hds000650	hds009280	0.505319	undirected	-	-
hds000650	hds009840	0.542313	undirected	-	-
hds000650	hds009960	0.540097	undirected	-	-
hds000650	hds010280	0.537324	undirected	-	-
hds000650	hds012530	0.500425	undirected	-	-
hds000650	hds013850	0.531973	undirected	-	-
hds000650	hds013890	0.52189	undirected	-	-
hds000650	hds013930	0.526142	undirected	-	-
hds000650	hds014350	0.532098	undirected	-	-
hds000650	hds014360	0.530899	undirected	-	-
hds000650	hds015500	0.519694	undirected	-	-
hds000650	hds015780	0.515248	undirected	-	-
hds000650	hds017230	0.494461	undirected	-	-
hds000650	hds017450	0.513913	undirected	-	-
hds000650	hds017710	0.510124	undirected	-	-
hds000650	hds018030	0.538034	undirected	-	-
hds000650	hds019210	0.495186	undirected	-	-
hds000650	hds019420	0.49967	undirected	-	-
hds000650	hds019440	0.489749	undirected	-	-
hds000650	hds020690	0.518905	undirected	-	-
hds000650	hds021020	0.511383	undirected	-	-
hds000650	hds021380	0.532206	undirected	-	-
hds000650	hds022670	0.536741	undirected	-	-
hds000650	hds023070	0.50566	undirected	-	-
hds000650	hds023500	0.514782	undirected	-	-
hds000650	hds023670	0.505037	undirected	-	-
hds000650	hds026010	0.494278	undirected	-	-
hds000650	hds026020	0.50047	undirected	-	-
hds000650	hds026540	0.518254	undirected	-	-
hds000650	hds026970	0.518771	undirected	-	-
hds000650	hds027870	0.505315	undirected	-	-
hds000650	hds027960	0.509953	undirected	-	-
hds000650	hds028020	0.516016	undirected	-	-
hds000650	hds028050	0.515917	undirected	-	-
hds000650	hds029050	0.532037	undirected	-	-
hds000650	hds029060	0.512789	undirected	-	-
hds000650	hds029950	0.509587	undirected	-	-
hds000650	hds030160	0.497455	undirected	-	-
hds000650	hds030990	0.520521	undirected	-	-
hds000650	hds032510	0.484984	undirected	-	-
hds000650	hds033150	0.510932	undirected	-	-
hds000650	hds038880	0.510788	undirected	-	-
hds000650	hds039350	0.502054	undirected	-	-
hds000650	hds039380	0.515049	undirected	-	-
hds000650	hds039390	0.516314	undirected	-	-
hds000650	hds039410	0.51942	undirected	-	-
hds000650	hds039570	0.529598	undirected	-	-
hds000650	hds040710	0.496519	undirected	-	-
hds000650	hds042900	0.512843	undirected	-	-
hds000650	hds043470	0.530083	undirected	-	-
hds000650	hds044090	0.53068	undirected	-	-
hds000650	hds044280	0.521972	undirected	-	-
hds000650	hds044300	0.525665	undirected	-	-
hds000650	hds044330	0.527108	undirected	-	-
hds000650	hds044680	0.52523	undirected	-	-
hds000650	hds045980	0.502193	undirected	-	-
hds000650	hds046340	0.486677	undirected	-	-
hds000650	hds047730	0.508441	undirected	-	-
hds000650	hds047960	0.506619	undirected	-	-
hds000650	hds048900	0.482716	undirected	-	-
hds000650	hds049700	0.516397	undirected	-	-
hds000650	hds050620	0.515064	undirected	-	-
hds000650	hds050770	0.501766	undirected	-	-
hds000650	hds051020	0.503963	undirected	-	-
hds000650	hds051140	0.507075	undirected	-	-
hds000650	hds051470	0.536034	undirected	-	-
hds000650	hds052110	0.518661	undirected	-	-
hds000650	hds052290	0.514384	undirected	-	-
hds000650	hds052350	0.492616	undirected	-	-
hds000650	hds053590	0.508149	undirected	-	-
hds000650	hds054280	0.509464	undirected	-	-
hds000650	hds054790	0.525737	undirected	-	-
hds000650	hds055740	0.497277	undirected	-	-
hds000650	hds056020	0.490073	undirected	-	-
hds000650	hds056200	0.509454	undirected	-	-
hds000650	hds057390	0.495913	undirected	-	-
hds000650	hds058830	0.498998	undirected	-	-
hds000650	hds059850	0.492034	undirected	-	-
hds000650	hds060120	0.50747	undirected	-	-
hds000650	hds060180	0.538556	undirected	-	-
hds000650	hds062480	0.480583	undirected	-	-
hds000650	hds062500	0.507425	undirected	-	-
hds000650	hds062550	0.507702	undirected	-	-
hds000650	hds062570	0.532022	undirected	-	-
hds000650	hds062640	0.515896	undirected	-	-
hds000650	hds065330	0.514208	undirected	-	-
hds000650	hds065380	0.510168	undirected	-	-
hds000650	hds067880	0.499835	undirected	-	-
hds000650	hds069090	0.50553	undirected	-	-
hds000650	hds069520	0.497215	undirected	-	-
hds000650	hds070520	0.507889	undirected	-	-
hds000650	hds073270	0.513485	undirected	-	-
hds000650	hds073360	0.49932	undirected	-	-
hds000650	hds073370	0.517607	undirected	-	-
hds000650	hds075600	0.514279	undirected	-	-
hds000650	hds076420	0.505055	undirected	-	-
hds000650	hds076880	0.50602	undirected	-	-
hds000650	hds077220	0.513125	undirected	-	-
hds000650	hds077590	0.513247	undirected	-	-
hds000650	hds079500	0.518149	undirected	-	-
hds000650	hds079830	0.521569	undirected	-	-
hds000650	hds080740	0.540195	undirected	-	-
hds000650	hds081210	0.537032	undirected	-	-
hds000650	hds081680	0.520044	undirected	-	-
hds000650	hds083330	0.540308	undirected	-	-
hds000650	hds084180	0.522285	undirected	-	-
hds000650	hds089800	0.514803	undirected	-	-
hds000650	hds090060	0.526385	undirected	-	-
hds000650	hds090310	0.510502	undirected	-	-
hds000650	hds090490	0.510134	undirected	-	-
hds000650	hds090690	0.517593	undirected	-	-
hds000650	hds090700	0.506783	undirected	-	-
hds000650	hds092620	0.510056	undirected	-	-
hds000650	hds095360	0.512854	undirected	-	-
hds000650	hds095720	0.518195	undirected	-	-
hds000650	hds097490	0.508163	undirected	-	-
hds000650	hds098050	0.514517	undirected	-	-
hds000650	hds099520	0.528113	undirected	-	-
hds000650	hds100120	0.510342	undirected	-	-
hds000650	hds100190	0.529785	undirected	-	-
hds000650	hds100740	0.523939	undirected	-	-
hds000650	hds103110	0.508486	undirected	-	-
hds000650	hds103150	0.50856	undirected	-	-
hds000650	hds103540	0.519747	undirected	-	-
hds000650	hds105700	0.500974	undirected	-	-
hds000650	hds110270	0.519588	undirected	-	-
hds000650	hds110640	0.508493	undirected	-	-
hds000650	hds113200	0.504992	undirected	-	-
hds000650	hds115120	0.485683	undirected	-	-
hds000650	hds116790	0.504544	undirected	-	-
hds000650	hds116800	0.516978	undirected	-	-
hds000650	hds116820	0.518353	undirected	-	-
hds000650	hds117250	0.515963	undirected	-	-
hds000650	hds117970	0.517174	undirected	-	-
hds000650	hds119550	0.520722	undirected	-	-
hds000650	hds119850	0.523769	undirected	-	-
hds000650	hds124020	0.521669	undirected	-	-
hds000650	hds129640	0.519721	undirected	-	-
hds000650	hds129830	0.511666	undirected	-	-
hds000650	hds130230	0.507614	undirected	-	-
hds000650	hds131120	0.500081	undirected	-	-
hds000650	hds131270	0.504082	undirected	-	-
hds000650	hds131980	0.490444	undirected	-	-
hds000650	hds132000	0.517264	undirected	-	-
hds000650	hds132970	0.502448	undirected	-	-
hds000650	hds133070	0.509149	undirected	-	-
hds000650	hds133800	0.52132	undirected	-	-
hds000650	hds135600	0.528655	undirected	-	-
hds000650	hds135910	0.503101	undirected	-	-
hds000650	hds136760	0.529588	undirected	-	-
hds000650	hds138590	0.518077	undirected	-	-
hds000650	hds138690	0.531018	undirected	-	-
hds000650	hds140320	0.489113	undirected	-	-
hds000650	hds143700	0.518769	undirected	-	-
hds000650	hds143930	0.523471	undirected	-	-
hds000650	hds143940	0.506898	undirected	-	-
hds000650	hds144410	0.500434	undirected	-	-
hds000650	hds149330	0.495346	undirected	-	-
hds000650	hds150910	0.539325	undirected	-	-
hds000650	hds151660	0.529045	undirected	-	-
hds000650	hds153550	0.512158	undirected	-	-
hds000650	hds156180	0.504363	undirected	-	-
hds000650	hds156970	0.493556	undirected	-	-
hds000650	hds158300	0.507925	undirected	-	-
hds000650	hds160200	0.51305	undirected	-	-
hds000650	hds160620	0.495628	undirected	-	-
hds000650	hds160630	0.521063	undirected	-	-
hds000650	hds160790	0.523436	undirected	-	-
hds000650	hds160820	0.517512	undirected	-	-
hds000650	hds160830	0.529888	undirected	-	-
hds000650	hds160840	0.510874	undirected	-	-
hds000650	hds160990	0.503719	undirected	-	-
hds000650	hds161910	0.525275	undirected	-	-
hds000650	hds161930	0.523191	undirected	-	-
hds000650	hds162130	0.512559	undirected	-	-
hds000650	hds162700	0.539462	undirected	-	-
hds000650	hds162800	0.499985	undirected	-	-
hds000650	hds162870	0.499358	undirected	-	-
hds000650	hds162910	0.515741	undirected	-	-
hds000650	hds163910	0.507313	undirected	-	-
hds000650	hds164130	0.527349	undirected	-	-
hds000650	hds164620	0.51517	undirected	-	-
hds000650	hds166570	0.510833	undirected	-	-
hds000650	hds166820	0.514792	undirected	-	-
hds000650	hds167420	0.515711	undirected	-	-
hds000650	hds167560	0.515124	undirected	-	-
hds000650	hds168280	0.513147	undirected	-	-
hds000650	hds168420	0.508576	undirected	-	-
hds000650	hds168840	0.526136	undirected	-	-
hds000650	hds168900	0.516987	undirected	-	-
hds000650	hds169330	0.527085	undirected	-	-
hds000650	hds169540	0.539075	undirected	-	-
hds000650	hds170790	0.517964	undirected	-	-
hds000650	hds173660	0.522127	undirected	-	-
hds000650	hds174630	0.512462	undirected	-	-
hds000650	hds175200	0.515244	undirected	-	-
hds000650	hds177210	0.534151	undirected	-	-
hds000650	hds177240	0.512226	undirected	-	-
hds000650	hds178810	0.527437	undirected	-	-
hds000650	hds178830	0.51101	undirected	-	-
hds000650	hds179390	0.519589	undirected	-	-
hds000650	hds179800	0.51176	undirected	-	-
hds000650	hds180630	0.514189	undirected	-	-
hds000650	hds180740	0.521448	undirected	-	-
hds000650	hds181170	0.507162	undirected	-	-
hds000650	hds185720	0.522012	undirected	-	-
hds000650	hds186890	0.510327	undirected	-	-
hds000650	hds187890	0.505225	undirected	-	-
hds000650	hds188350	0.533339	undirected	-	-
hds000650	hds188900	0.518259	undirected	-	-
hds000650	hds190430	0.528011	undirected	-	-
hds000650	hds191880	0.509772	undirected	-	-
hds000650	hds194090	0.509736	undirected	-	-
hds000650	hds194150	0.528127	undirected	-	-
hds000650	hds194550	0.504605	undirected	-	-
hds000650	hds195200	0.516108	undirected	-	-
hds000650	hds196150	0.516678	undirected	-	-
hds000650	hds196410	0.502889	undirected	-	-
hds000650	hds199580	0.520429	undirected	-	-
hds000650	hds199780	0.503841	undirected	-	-
hds000650	hds200130	0.516078	undirected	-	-
hds000650	hds200280	0.502504	undirected	-	-
hds000650	hds200860	0.541378	undirected	-	-
hds000650	hds201260	0.525827	undirected	-	-
hds000650	hds202040	0.509659	undirected	-	-
hds000650	hds202290	0.509085	undirected	-	-
hds000650	hds202350	0.518573	undirected	-	-
hds000650	hds202640	0.514272	undirected	-	-
hds000650	hds202900	0.517993	undirected	-	-
hds000650	hds203340	0.521066	undirected	-	-
hds000650	hds203680	0.523515	undirected	-	-
hds000650	hds204120	0.503122	undirected	-	-
hds000650	hds206630	0.502043	undirected	-	-
hds000650	hds207540	0.546115	undirected	-	-
hds000650	hds207800	0.500049	undirected	-	-
hds000650	hds208490	0.507592	undirected	-	-
hds000650	hds211460	0.504181	undirected	-	-
hds000650	hds212370	0.488139	undirected	-	-
hds000650	hds212420	0.518178	undirected	-	-
hds000650	hds213100	0.525515	undirected	-	-
hds000650	hds213120	0.502411	undirected	-	-
hds000650	hds213170	0.534246	undirected	-	-
hds000650	hds213190	0.513076	undirected	-	-
hds000650	hds213360	0.534949	undirected	-	-
hds000650	hds213720	0.512112	undirected	-	-
hds000650	hds214350	0.51455	undirected	-	-
hds000650	hds215730	0.525144	undirected	-	-
hds000650	hds215780	0.510004	undirected	-	-
hds000650	hds215790	0.523458	undirected	-	-
hds000650	hds216530	0.514925	undirected	-	-
hds000650	hds216570	0.520082	undirected	-	-
hds000650	hds217430	0.530142	undirected	-	-
hds000650	hds217440	0.512132	undirected	-	-
hds000650	hds217650	0.518985	undirected	-	-
hds000650	hds217720	0.520748	undirected	-	-
hds000650	hds217790	0.514259	undirected	-	-
hds000650	hds219190	0.534238	undirected	-	-
hds000650	hds219300	0.49911	undirected	-	-
hds000650	hds219820	0.5242	undirected	-	-
hds000650	hds220270	0.487321	undirected	-	-
hds000650	hds221200	0.515184	undirected	-	-
hds000650	hds221270	0.504696	undirected	-	-
hds000650	hds225010	0.517946	undirected	-	-
hds000650	hds225190	0.517919	undirected	-	-
hds000650	hds225820	0.511545	undirected	-	-
hds000650	hds226170	0.51816	undirected	-	-
hds000650	hds226180	0.497062	undirected	-	-
hds000650	hds226250	0.514877	undirected	-	-
hds000650	hds226330	0.514361	undirected	-	-
hds000650	hds227170	0.512587	undirected	-	-
hds000650	hds228380	0.507152	undirected	-	-
hds000650	hds230360	0.50016	undirected	-	-
hds000650	hds232610	0.50019	undirected	-	-
hds000650	hds233500	0.505608	undirected	-	-
hds000650	hds233700	0.525133	undirected	-	-
hds000650	hds233710	0.508404	undirected	-	-
hds000650	hds234590	0.494737	undirected	-	-
hds000650	hds234700	0.513533	undirected	-	-
hds000650	hds236740	0.510725	undirected	-	-
hds000650	hds237000	0.516976	undirected	-	-
hds000650	hds237010	0.533791	undirected	-	-
hds000650	hds237300	0.517439	undirected	-	-
hds000650	hds237830	0.513551	undirected	-	-
hds000650	hds238120	0.536107	undirected	-	-
hds000650	hds238470	0.516505	undirected	-	-
hds000650	hds238730	0.502744	undirected	-	-
hds000650	hds238750	0.534931	undirected	-	-
hds000650	hds239060	0.506204	undirected	-	-
hds000650	hds239390	0.498463	undirected	-	-
hds000650	hds240080	0.519203	undirected	-	-
hds000650	hds240310	0.520567	undirected	-	-
hds000650	hds242730	0.495288	undirected	-	-
hds000650	hds242760	0.498479	undirected	-	-
hds000650	hds245350	0.517121	undirected	-	-
hds000650	hds253470	0.501573	undirected	-	-
hds000650	hds253830	0.513019	undirected	-	-
hds000650	hds254980	0.485061	undirected	-	-
hds000650	hds256900	0.513581	undirected	-	-
hds000650	hds258660	0.508512	undirected	-	-
hds000650	hds259800	0.497509	undirected	-	-
hds000650	hds261790	0.525175	undirected	-	-
hds000650	hds261840	0.518602	undirected	-	-
hds000650	hds262230	0.534356	undirected	-	-
hds000650	hds262270	0.516818	undirected	-	-
hds000650	hds262540	0.510117	undirected	-	-
hds000650	hds264560	0.502641	undirected	-	-
hds000650	hds264850	0.508819	undirected	-	-
hds000650	hds265590	0.513322	undirected	-	-
hds000650	hds265650	0.515766	undirected	-	-
hds000650	hds267860	0.507033	undirected	-	-
hds000650	hds268110	0.51883	undirected	-	-
hds000650	hds269230	0.488164	undirected	-	-
hds000650	hds269850	0.525013	undirected	-	-
hds000650	hds272170	0.49756	undirected	-	-
hds000650	hds272190	0.520065	undirected	-	-
hds000650	hds272360	0.522926	undirected	-	-
hds000650	hds272890	0.522711	undirected	-	-
hds000650	hds274070	0.516545	undirected	-	-
hds000650	hds274210	0.52275	undirected	-	-
hds000650	hds274430	0.525073	undirected	-	-
hds000650	hds274720	0.501527	undirected	-	-
hds000650	hds275030	0.502853	undirected	-	-
hds000650	hds275370	0.530781	undirected	-	-
hds000650	hds276360	0.485946	undirected	-	-
hds000650	hds276450	0.525342	undirected	-	-
hds000650	hds276830	0.51622	undirected	-	-
hds000650	hds277010	0.517545	undirected	-	-
hds000650	hds277040	0.532608	undirected	-	-
hds000650	hds277330	0.487044	undirected	-	-
hds000650	hds277390	0.498975	undirected	-	-
hds000650	hds277640	0.494248	undirected	-	-
hds000650	hds278090	0.521401	undirected	-	-
hds000650	hds278160	0.519057	undirected	-	-
hds000650	hds278570	0.515636	undirected	-	-
hds000650	hds279290	0.5088	undirected	-	-
hds000650	hds279860	0.512288	undirected	-	-
hds000650	hds281230	0.505578	undirected	-	-
hds000650	hds281520	0.499813	undirected	-	-
hds000650	hds282120	0.517356	undirected	-	-
hds000650	hds282140	0.518862	undirected	-	-
hds000650	hds282600	0.524911	undirected	-	-
hds000650	hds282950	0.516042	undirected	-	-
hds000650	hds283090	0.518884	undirected	-	-
hds000650	hds283930	0.503377	undirected	-	-
hds000650	hds284160	0.518441	undirected	-	-
hds000650	hds284710	0.535005	undirected	-	-
hds000650	hds284970	0.514305	undirected	-	-
hds000650	hds285290	0.520856	undirected	-	-
hds000650	hds285930	0.536574	undirected	-	-
hds000650	hds286820	0.514789	undirected	-	-
hds000650	hds287570	0.516694	undirected	-	-
hds000650	hds288190	0.502747	undirected	-	-
hds000650	hds288320	0.515138	undirected	-	-
hds000650	hds288360	0.531884	undirected	-	-
hds000650	hds289050	0.517488	undirected	-	-
hds000650	hds289170	0.513668	undirected	-	-
hds000650	hds289290	0.517238	undirected	-	-
hds000650	hds291390	0.506432	undirected	-	-
hds000650	hds291940	0.519095	undirected	-	-
hds000650	hds291970	0.527863	undirected	-	-
hds000650	hds293280	0.507762	undirected	-	-
hds000650	hds294830	0.510449	undirected	-	-
hds000650	hds295790	0.527122	undirected	-	-
hds000650	hds296210	0.512263	undirected	-	-
hds000650	hds297590	0.486616	undirected	-	-
hds000650	hds298940	0.493824	undirected	-	-
hds000650	hds301080	0.509614	undirected	-	-
hds000650	hds301160	0.489773	undirected	-	-
hds000650	hds302560	0.502046	undirected	-	-
hds000650	hds302580	0.518015	undirected	-	-
hds000650	hds302950	0.494291	undirected	-	-
hds000650	hds305260	0.530819	undirected	-	-
hds000650	hds305890	0.52161	undirected	-	-
hds000650	hds309640	0.513726	undirected	-	-
hds000650	hds309710	0.519714	undirected	-	-
hds000650	hds310180	0.515012	undirected	-	-
hds000650	hds310230	0.49865	undirected	-	-
hds000650	hds310910	0.490083	undirected	-	-
hds000650	hds310940	0.542577	undirected	-	-
hds000650	hds311580	0.521201	undirected	-	-
hds000650	hds311780	0.480784	undirected	-	-
hds000650	hds311940	0.501102	undirected	-	-
hds000650	hds312340	0.533715	undirected	-	-
hds000650	hds312790	0.518353	undirected	-	-
hds000650	hds312920	0.501938	undirected	-	-
hds000650	hds313360	0.535844	undirected	-	-
hds000650	hds313410	0.527325	undirected	-	-
hds000650	hds313480	0.526021	undirected	-	-
hds000650	hds313840	0.491903	undirected	-	-
hds000650	hds313880	0.52045	undirected	-	-
hds000650	hds314520	0.515292	undirected	-	-
hds000650	hds316350	0.514125	undirected	-	-
hds000650	hds318000	0.514099	undirected	-	-
hds000650	hds318020	0.511155	undirected	-	-
hds000650	hds318060	0.520293	undirected	-	-
hds000650	hds318130	0.527534	undirected	-	-
hds000650	hds319500	0.49827	undirected	-	-
hds000650	hds323620	0.53193	undirected	-	-
hds000650	hds325420	0.521071	undirected	-	-
hds000650	hds325880	0.520552	undirected	-	-
hds000650	hds327060	0.530566	undirected	-	-
hds000650	hds327710	0.530339	undirected	-	-
hds000650	hds327720	0.526325	undirected	-	-
hds000650	hds327770	0.513268	undirected	-	-
hds000650	hds328860	0.508361	undirected	-	-
hds000650	hds329150	0.512656	undirected	-	-
hds000650	hds329720	0.492638	undirected	-	-
hds000650	hds332190	0.526608	undirected	-	-
hds000650	hds332470	0.51075	undirected	-	-
hds000650	hds333280	0.503681	undirected	-	-
hds000650	hds333290	0.524175	undirected	-	-
hds000650	hds333750	0.524177	undirected	-	-
hds000650	hds335310	0.514972	undirected	-	-
hds000650	hds335570	0.517325	undirected	-	-
hds000650	hds335940	0.503236	undirected	-	-
hds000650	hds337000	0.49679	undirected	-	-
hds000650	hds337180	0.507444	undirected	-	-
hds000650	hds338470	0.507146	undirected	-	-
hds000650	hds338850	0.506645	undirected	-	-
hds000650	hds339600	0.526075	undirected	-	-
hds000650	hds340740	0.522818	undirected	-	-
hds000650	hds343230	0.492334	undirected	-	-
hds000650	hds345430	0.528806	undirected	-	-
hds000650	hds345590	0.514085	undirected	-	-
hds000650	hds345620	0.524516	undirected	-	-
hds000650	hds345870	0.503383	undirected	-	-
hds000650	hds346710	0.521933	undirected	-	-
hds000650	hds346850	0.522842	undirected	-	-
hds000650	hds347150	0.493158	undirected	-	-
hds000650	hds347290	0.512743	undirected	-	-
hds000650	hds350950	0.532286	undirected	-	-
hds000650	hds351230	0.516371	undirected	-	-
hds000650	hds351410	0.50341	undirected	-	-
hds000650	hds351560	0.51945	undirected	-	-
hds000650	hds351630	0.523287	undirected	-	-
hds000650	hds352020	0.511186	undirected	-	-
hds000650	hds352480	0.518294	undirected	-	-
hds000650	hds354790	0.50807	undirected	-	-
hds000650	hds355430	0.51365	undirected	-	-
hds000650	hds357110	0.518315	undirected	-	-
hds000650	hds357990	0.519583	undirected	-	-
hds000650	hds359700	0.513353	undirected	-	-
hds000650	hds359740	0.517576	undirected	-	-
hds000650	hds359750	0.517343	undirected	-	-
hds000650	hds361550	0.505849	undirected	-	-
hds000650	hds361910	0.503243	undirected	-	-
hds000650	hds363750	0.507423	undirected	-	-
hds000650	hds364200	0.518483	undirected	-	-
hds000650	hds364250	0.520994	undirected	-	-
hds000650	hds364370	0.522783	undirected	-	-
hds000650	hds367420	0.509432	undirected	-	-
hds000650	hds367540	0.507428	undirected	-	-
hds000650	hds371030	0.52265	undirected	-	-
hds000650	hds371080	0.519921	undirected	-	-
hds000650	hds372440	0.485567	undirected	-	-
hds000650	hds373630	0.509395	undirected	-	-
hds000650	hds374160	0.494181	undirected	-	-
hds000650	hds377210	0.506986	undirected	-	-
hds000650	hds378780	0.503089	undirected	-	-
hds000650	hds385000	0.520931	undirected	-	-
hds000650	hds385950	0.484627	undirected	-	-
hds000650	hds386080	0.505055	undirected	-	-
hds000650	hds387190	0.526872	undirected	-	-
hds000650	hds389240	0.500854	undirected	-	-
hds000650	hds389690	0.522957	undirected	-	-
hds000650	hds390080	0.499195	undirected	-	-
hds000650	hds397180	0.515836	undirected	-	-
hds000650	hds403080	0.516687	undirected	-	-
hds000650	hds407470	0.509413	undirected	-	-
hds000650	hds408210	0.523209	undirected	-	-
hds000650	hds409910	0.533622	undirected	-	-
hds000650	hds421140	0.521786	undirected	-	-
hds000650	hds427590	0.527327	undirected	-	-
hds000650	hds429210	0.508808	undirected	-	-
hds000650	hds430510	0.490162	undirected	-	-
hds000650	hds430630	0.521034	undirected	-	-
hds000650	hds432490	0.516542	undirected	-	-
hds000650	hds432920	0.511729	undirected	-	-
hds000650	hds433140	0.501946	undirected	-	-
hds000650	hds436040	0.497146	undirected	-	-
hds000650	hds436710	0.532601	undirected	-	-
hds000650	hds437240	0.516745	undirected	-	-
hds000650	hds438070	0.499485	undirected	-	-
hds000960	hds001130	0.50592	undirected	-	-
hds000960	hds001450	0.491436	undirected	-	-
hds000960	hds001960	0.483395	undirected	-	-
hds000960	hds002600	0.518273	undirected	-	-
hds000960	hds002710	0.47575	undirected	-	-
hds000960	hds004120	0.474287	undirected	-	-
hds000960	hds005910	0.488823	undirected	-	-
hds000960	hds006190	0.480437	undirected	-	-
hds000960	hds006200	0.515878	undirected	-	-
hds000960	hds006300	0.497725	undirected	-	-
hds000960	hds008260	0.492014	undirected	-	-
hds000960	hds008470	0.492829	undirected	-	-
hds000960	hds009200	0.492371	undirected	-	-
hds000960	hds009280	0.483314	undirected	-	-
hds000960	hds009840	0.512929	undirected	-	-
hds000960	hds009960	0.491562	undirected	-	-
hds000960	hds010280	0.526951	undirected	-	-
hds000960	hds012530	0.482742	undirected	-	-
hds000960	hds013850	0.518208	undirected	-	-
hds000960	hds013890	0.51455	undirected	-	-
hds000960	hds013930	0.508077	undirected	-	-
hds000960	hds014350	0.508966	undirected	-	-
hds000960	hds014360	0.496755	undirected	-	-
hds000960	hds015500	0.517574	undirected	-	-
hds000960	hds015780	0.508241	undirected	-	-
hds000960	hds017230	0.477745	undirected	-	-
hds000960	hds017450	0.50577	undirected	-	-
hds000960	hds017710	0.490275	undirected	-	-
hds000960	hds018030	0.503992	undirected	-	-
hds000960	hds019210	0.482115	undirected	-	-
hds000960	hds019420	0.490315	undirected	-	-
hds000960	hds019440	0.486514	undirected	-	-
hds000960	hds020690	0.495823	undirected	-	-
hds000960	hds021020	0.496389	undirected	-	-
hds000960	hds021380	0.477995	undirected	-	-
hds000960	hds022670	0.502332	undirected	-	-
hds000960	hds023070	0.473938	undirected	-	-
hds000960	hds023500	0.473607	undirected	-	-
hds000960	hds023670	0.48088	undirected	-	-
hds000960	hds026010	0.484372	undirected	-	-
hds000960	hds026020	0.483886	undirected	-	-
hds000960	hds026540	0.493444	undirected	-	-
hds000960	hds026970	0.488952	undirected	-	-
hds000960	hds027870	0.49095	undirected	-	-
hds000960	hds027960	0.519462	undirected	-	-
hds000960	hds028020	0.48827	undirected	-	-
hds000960	hds028050	0.483145	undirected	-	-
hds000960	hds029050	0.494345	undirected	-	-
hds000960	hds029060	0.497826	undirected	-	-
hds000960	hds029950	0.517691	undirected	-	-
hds000960	hds030160	0.492259	undirected	-	-
hds000960	hds030990	0.506888	undirected	-	-
hds000960	hds032510	0.475775	undirected	-	-
hds000960	hds033150	0.495128	undirected	-	-
hds000960	hds038880	0.500855	undirected	-	-
hds000960	hds039350	0.469861	undirected	-	-
hds000960	hds039380	0.48352	undirected	-	-
hds000960	hds039390	0.521142	undirected	-	-
hds000960	hds039410	0.505354	undirected	-	-
hds000960	hds039570	0.504118	undirected	-	-
hds000960	hds040710	0.4896	undirected	-	-
hds000960	hds042900	0.491245	undirected	-	-
hds000960	hds043470	0.502534	undirected	-	-
hds000960	hds044090	0.501206	undirected	-	-
hds000960	hds044280	0.50314	undirected	-	-
hds000960	hds044300	0.474128	undirected	-	-
hds000960	hds044330	0.507064	undirected	-	-
hds000960	hds044680	0.494687	undirected	-	-
hds000960	hds045980	0.479495	undirected	-	-
hds000960	hds046340	0.484638	undirected	-	-
hds000960	hds047730	0.485544	undirected	-	-
hds000960	hds047960	0.487457	undirected	-	-
hds000960	hds048900	0.482428	undirected	-	-
hds000960	hds049700	0.513024	undirected	-	-
hds000960	hds050620	0.517828	undirected	-	-
hds000960	hds050770	0.499714	undirected	-	-
hds000960	hds051020	0.494302	undirected	-	-
hds000960	hds051140	0.511266	undirected	-	-
hds000960	hds051470	0.493023	undirected	-	-
hds000960	hds052110	0.487186	undirected	-	-
hds000960	hds052290	0.504379	undirected	-	-
hds000960	hds052350	0.481894	undirected	-	-
hds000960	hds053590	0.486225	undirected	-	-
hds000960	hds054280	0.494719	undirected	-	-
hds000960	hds054790	0.50095	undirected	-	-
hds000960	hds055740	0.486389	undirected	-	-
hds000960	hds056020	0.495124	undirected	-	-
hds000960	hds056200	0.518856	undirected	-	-
hds000960	hds057390	0.479589	undirected	-	-
hds000960	hds058830	0.481833	undirected	-	-
hds000960	hds059850	0.490297	undirected	-	-
hds000960	hds060120	0.514276	undirected	-	-
hds000960	hds060180	0.507965	undirected	-	-
hds000960	hds062480	0.482201	undirected	-	-
hds000960	hds062500	0.494755	undirected	-	-
hds000960	hds062550	0.487339	undirected	-	-
hds000960	hds062570	0.50238	undirected	-	-
hds000960	hds062640	0.498364	undirected	-	-
hds000960	hds065330	0.487498	undirected	-	-
hds000960	hds065380	0.493116	undirected	-	-
hds000960	hds067880	0.472091	undirected	-	-
hds000960	hds069090	0.508218	undirected	-	-
hds000960	hds069520	0.481934	undirected	-	-
hds000960	hds070520	0.482091	undirected	-	-
hds000960	hds073270	0.501835	undirected	-	-
hds000960	hds073360	0.516142	undirected	-	-
hds000960	hds073370	0.523089	undirected	-	-
hds000960	hds075600	0.479	undirected	-	-
hds000960	hds076420	0.488739	undirected	-	-
hds000960	hds076880	0.497352	undirected	-	-
hds000960	hds077220	0.502795	undirected	-	-
hds000960	hds077590	0.517781	undirected	-	-
hds000960	hds079500	0.486384	undirected	-	-
hds000960	hds079830	0.484881	undirected	-	-
hds000960	hds080740	0.523207	undirected	-	-
hds000960	hds081210	0.515716	undirected	-	-
hds000960	hds081680	0.491484	undirected	-	-
hds000960	hds083330	0.505797	undirected	-	-
hds000960	hds084180	0.473924	undirected	-	-
hds000960	hds089800	0.485828	undirected	-	-
hds000960	hds090060	0.514233	undirected	-	-
hds000960	hds090310	0.484262	undirected	-	-
hds000960	hds090490	0.487468	undirected	-	-
hds000960	hds090690	0.492217	undirected	-	-
hds000960	hds090700	0.505397	undirected	-	-
hds000960	hds092620	0.479355	undirected	-	-
hds000960	hds095360	0.482656	undirected	-	-
hds000960	hds095720	0.49652	undirected	-	-
hds000960	hds097490	0.477373	undirected	-	-
hds000960	hds098050	0.488562	undirected	-	-
hds000960	hds099520	0.482946	undirected	-	-
hds000960	hds100120	0.480508	undirected	-	-
hds000960	hds100190	0.490898	undirected	-	-
hds000960	hds100740	0.469992	undirected	-	-
hds000960	hds103110	0.486609	undirected	-	-
hds000960	hds103150	0.491743	undirected	-	-
hds000960	hds103540	0.507021	undirected	-	-
hds000960	hds105700	0.487336	undirected	-	-
hds000960	hds110270	0.474891	undirected	-	-
hds000960	hds110640	0.483498	undirected	-	-
hds000960	hds113200	0.493518	undirected	-	-
hds000960	hds115120	0.485359	undirected	-	-
hds000960	hds116790	0.480083	undirected	-	-
hds000960	hds116800	0.476048	undirected	-	-
hds000960	hds116820	0.471898	undirected	-	-
hds000960	hds117250	0.475464	undirected	-	-
hds000960	hds117970	0.471306	undirected	-	-
hds000960	hds119550	0.492776	undirected	-	-
hds000960	hds119850	0.500164	undirected	-	-
hds000960	hds124020	0.511384	undirected	-	-
hds000960	hds129640	0.517758	undirected	-	-
hds000960	hds129830	0.482895	undirected	-	-
hds000960	hds130230	0.510898	undirected	-	-
hds000960	hds131120	0.486232	undirected	-	-
hds000960	hds131270	0.480863	undirected	-	-
hds000960	hds131980	0.486814	undirected	-	-
hds000960	hds132000	0.502193	undirected	-	-
hds000960	hds132970	0.478296	undirected	-	-
hds000960	hds133070	0.499525	undirected	-	-
hds000960	hds133800	0.515123	undirected	-	-
hds000960	hds135600	0.484294	undirected	-	-
hds000960	hds135910	0.490317	undirected	-	-
hds000960	hds136760	0.489915	undirected	-	-
hds000960	hds138590	0.490739	undirected	-	-
hds000960	hds138690	0.496953	undirected	-	-
hds000960	hds140320	0.48342	undirected	-	-
hds000960	hds143700	0.499614	undirected	-	-
hds000960	hds143930	0.488736	undirected	-	-
hds000960	hds143940	0.517789	undirected	-	-
hds000960	hds144410	0.507113	undirected	-	-
hds000960	hds149330	0.478334	undirected	-	-
hds000960	hds150910	0.490394	undirected	-	-
hds000960	hds151660	0.496236	undirected	-	-
hds000960	hds153550	0.497209	undirected	-	-
hds000960	hds156180	0.500509	undirected	-	-
hds000960	hds156970	0.48379	undirected	-	-
hds000960	hds158300	0.487054	undirected	-	-
hds000960	hds160200	0.498749	undirected	-	-
hds000960	hds160620	0.487773	undirected	-	-
hds000960	hds160630	0.469002	undirected	-	-
hds000960	hds160790	0.486501	undirected	-	-
hds000960	hds160820	0.508825	undirected	-	-
hds000960	hds160830	0.523492	undirected	-	-
hds000960	hds160840	0.485194	undirected	-	-
hds000960	hds160990	0.48442	undirected	-	-
hds000960	hds161910	0.527717	undirected	-	-
hds000960	hds161930	0.517228	undirected	-	-
hds000960	hds162130	0.492659	undirected	-	-
hds000960	hds162700	0.504415	undirected	-	-
hds000960	hds162800	0.4756	undirected	-	-
hds000960	hds162870	0.505225	undirected	-	-
hds000960	hds162910	0.47958	undirected	-	-
hds000960	hds163910	0.514775	undirected	-	-
hds000960	hds164130	0.53009	undirected	-	-
hds000960	hds164620	0.492047	undirected	-	-
hds000960	hds166570	0.518217	undirected	-	-
hds000960	hds166820	0.486086	undirected	-	-
hds000960	hds167420	0.51402	undirected	-	-
hds000960	hds167560	0.485987	undirected	-	-
hds000960	hds168280	0.479172	undirected	-	-
hds000960	hds168420	0.477011	undirected	-	-
hds000960	hds168840	0.478972	undirected	-	-
hds000960	hds168900	0.506926	undirected	-	-
hds000960	hds169330	0.476852	undirected	-	-
hds000960	hds169540	0.531257	undirected	-	-
hds000960	hds170790	0.478186	undirected	-	-
hds000960	hds173660	0.470193	undirected	-	-
hds000960	hds174630	0.498392	undirected	-	-
hds000960	hds175200	0.499457	undirected	-	-
hds000960	hds177210	0.498329	undirected	-	-
hds000960	hds177240	0.487149	undirected	-	-
hds000960	hds178810	0.480138	undirected	-	-
hds000960	hds178830	0.510157	undirected	-	-
hds000960	hds179390	0.491581	undirected	-	-
hds000960	hds179800	0.489585	undirected	-	-
hds000960	hds180630	0.512697	undirected	-	-
hds000960	hds180740	0.48244	undirected	-	-
hds000960	hds181170	0.487289	undirected	-	-
hds000960	hds185720	0.496015	undirected	-	-
hds000960	hds186890	0.482973	undirected	-	-
hds000960	hds187890	0.494063	undirected	-	-
hds000960	hds188350	0.516686	undirected	-	-
hds000960	hds188900	0.502675	undirected	-	-
hds000960	hds190430	0.476358	undirected	-	-
hds000960	hds191880	0.502464	undirected	-	-
hds000960	hds194090	0.483763	undirected	-	-
hds000960	hds194150	0.485105	undirected	-	-
hds000960	hds194550	0.492562	undirected	-	-
hds000960	hds195200	0.520845	undirected	-	-
hds000960	hds196150	0.49557	undirected	-	-
hds000960	hds196410	0.513742	undirected	-	-
hds000960	hds199580	0.501656	undirected	-	-
hds000960	hds199780	0.511976	undirected	-	-
hds000960	hds200130	0.523681	undirected	-	-
hds000960	hds200280	0.510997	undirected	-	-
hds000960	hds200860	0.518662	undirected	-	-
hds000960	hds201260	0.496751	undirected	-	-
hds000960	hds202040	0.503492	undirected	-	-
hds000960	hds202290	0.51862	undirected	-	-
hds000960	hds202350	0.523071	undirected	-	-
hds000960	hds202640	0.486529	undirected	-	-
hds000960	hds202900	0.526373	undirected	-	-
hds000960	hds203340	0.510948	undirected	-	-
hds000960	hds203680	0.512393	undirected	-	-
hds000960	hds204120	0.524815	undirected	-	-
hds000960	hds206630	0.495717	undirected	-	-
hds000960	hds207540	0.520862	undirected	-	-
hds000960	hds207800	0.493877	undirected	-	-
hds000960	hds208490	0.488509	undirected	-	-
hds000960	hds211460	0.512501	undirected	-	-
hds000960	hds212370	0.497251	undirected	-	-
hds000960	hds212420	0.50452	undirected	-	-
hds000960	hds213100	0.499869	undirected	-	-
hds000960	hds213120	0.470696	undirected	-	-
hds000960	hds213170	0.529007	undirected	-	-
hds000960	hds213190	0.482051	undirected	-	-
hds000960	hds213360	0.511685	undirected	-	-
hds000960	hds213720	0.491315	undirected	-	-
hds000960	hds214350	0.514829	undirected	-	-
hds000960	hds215730	0.489044	undirected	-	-
hds000960	hds215780	0.481589	undirected	-	-
hds000960	hds215790	0.491611	undirected	-	-
hds000960	hds216530	0.474829	undirected	-	-
hds000960	hds216570	0.480181	undirected	-	-
hds000960	hds217430	0.496134	undirected	-	-
hds000960	hds217440	0.485013	undirected	-	-
hds000960	hds217650	0.496455	undirected	-	-
hds000960	hds217720	0.496834	undirected	-	-
hds000960	hds217790	0.491673	undirected	-	-
hds000960	hds219190	0.523566	undirected	-	-
hds000960	hds219300	0.491657	undirected	-	-
hds000960	hds219820	0.476295	undirected	-	-
hds000960	hds220270	0.489282	undirected	-	-
hds000960	hds221200	0.488793	undirected	-	-
hds000960	hds221270	0.490436	undirected	-	-
hds000960	hds225010	0.49044	undirected	-	-
hds000960	hds225190	0.49817	undirected	-	-
hds000960	hds225820	0.502055	undirected	-	-
hds000960	hds226170	0.502935	undirected	-	-
hds000960	hds226180	0.497595	undirected	-	-
hds000960	hds226250	0.517752	undirected	-	-
hds000960	hds226330	0.516774	undirected	-	-
hds000960	hds227170	0.471341	undirected	-	-
hds000960	hds228380	0.493507	undirected	-	-
hds000960	hds230360	0.480531	undirected	-	-
hds000960	hds232610	0.488707	undirected	-	-
hds000960	hds233500	0.476055	undirected	-	-
hds000960	hds233700	0.518919	undirected	-	-
hds000960	hds233710	0.48806	undirected	-	-
hds000960	hds234590	0.470822	undirected	-	-
hds000960	hds234700	0.499661	undirected	-	-
hds000960	hds236740	0.496441	undirected	-	-
hds000960	hds237000	0.479506	undirected	-	-
hds000960	hds237010	0.483919	undirected	-	-
hds000960	hds237300	0.512717	undirected	-	-
hds000960	hds237830	0.478458	undirected	-	-
hds000960	hds238120	0.493728	undirected	-	-
hds000960	hds238470	0.502138	undirected	-	-
hds000960	hds238730	0.474925	undirected	-	-
hds000960	hds238750	0.506821	undirected	-	-
hds000960	hds239060	0.508066	undirected	-	-
hds000960	hds239390	0.490865	undirected	-	-
hds000960	hds240080	0.513401	undirected	-	-
hds000960	hds240310	0.4935	undirected	-	-
hds000960	hds242730	0.476313	undirected	-	-
hds000960	hds242760	0.490909	undirected	-	-
hds000960	hds245350	0.479015	undirected	-	-
hds000960	hds253470	0.486223	undirected	-	-
hds000960	hds253830	0.488451	undirected	-	-
hds000960	hds254980	0.489592	undirected	-	-
hds000960	hds256900	0.497139	undirected	-	-
hds000960	hds258660	0.503685	undirected	-	-
hds000960	hds259800	0.481073	undirected	-	-
hds000960	hds261790	0.483601	undirected	-	-
hds000960	hds261840	0.490687	undirected	-	-
hds000960	hds262230	0.502705	undirected	-	-
hds000960	hds262270	0.489315	undirected	-	-
hds000960	hds262540	0.48589	undirected	-	-
hds000960	hds264560	0.476747	undirected	-	-
hds000960	hds264850	0.513026	undirected	-	-
hds000960	hds265590	0.494724	undirected	-	-
hds000960	hds265650	0.486643	undirected	-	-
hds000960	hds267860	0.494095	undirected	-	-
hds000960	hds268110	0.510539	undirected	-	-
hds000960	hds269230	0.482241	undirected	-	-
hds000960	hds269850	0.50649	undirected	-	-
hds000960	hds272170	0.48942	undirected	-	-
hds000960	hds272190	0.497191	undirected	-	-
hds000960	hds272360	0.49434	undirected	-	-
hds000960	hds272890	0.518089	undirected	-	-
hds000960	hds274070	0.493645	undirected	-	-
hds000960	hds274210	0.499191	undirected	-	-
hds000960	hds274430	0.508764	undirected	-	-
hds000960	hds274720	0.490629	undirected	-	-
hds000960	hds275030	0.512411	undirected	-	-
hds000960	hds275370	0.487635	undirected	-	-
hds000960	hds276360	0.475387	undirected	-	-
hds000960	hds276450	0.516783	undirected	-	-
hds000960	hds276830	0.48841	undirected	-	-
hds000960	hds277010	0.497055	undirected	-	-
hds000960	hds277040	0.488571	undirected	-	-
hds000960	hds277330	0.491023	undirected	-	-
hds000960	hds277390	0.511001	undirected	-	-
hds000960	hds277640	0.492502	undirected	-	-
hds000960	hds278090	0.494719	undirected	-	-
hds000960	hds278160	0.511283	undirected	-	-
hds000960	hds278570	0.513676	undirected	-	-
hds000960	hds279290	0.501333	undirected	-	-
hds000960	hds279860	0.497213	undirected	-	-
hds000960	hds281230	0.493101	undirected	-	-
hds000960	hds281520	0.49943	undirected	-	-
hds000960	hds282120	0.487476	undirected	-	-
hds000960	hds282140	0.482616	undirected	-	-
hds000960	hds282600	0.49808	undirected	-	-
hds000960	hds282950	0.486645	undirected	-	-
hds000960	hds283090	0.52049	undirected	-	-
hds000960	hds283930	0.47688	undirected	-	-
hds000960	hds284160	0.518813	undirected	-	-
hds000960	hds284710	0.521491	undirected	-	-
hds000960	hds284970	0.497216	undirected	-	-
hds000960	hds285290	0.503986	undirected	-	-
hds000960	hds285930	0.488783	undirected	-	-
hds000960	hds286820	0.491702	undirected	-	-
hds000960	hds287570	0.51978	undirected	-	-
hds000960	hds288190	0.483685	undirected	-	-
hds000960	hds288320	0.485424	undirected	-	-
hds000960	hds288360	0.490348	undirected	-	-
hds000960	hds289050	0.498072	undirected	-	-
hds000960	hds289170	0.494346	undirected	-	-
hds000960	hds289290	0.516973	undirected	-	-
hds000960	hds291390	0.482831	undirected	-	-
hds000960	hds291940	0.511287	undirected	-	-
hds000960	hds291970	0.506552	undirected	-	-
hds000960	hds293280	0.489168	undirected	-	-
hds000960	hds294830	0.512513	undirected	-	-
hds000960	hds295790	0.48897	undirected	-	-
hds000960	hds296210	0.518438	undirected	-	-
hds000960	hds297590	0.481618	undirected	-	-
hds000960	hds298940	0.505818	undirected	-	-
hds000960	hds301080	0.482522	undirected	-	-
hds000960	hds301160	0.500977	undirected	-	-
hds000960	hds302560	0.495822	undirected	-	-
hds000960	hds302580	0.489938	undirected	-	-
hds000960	hds302950	0.490883	undirected	-	-
hds000960	hds305260	0.501285	undirected	-	-
hds000960	hds305890	0.505252	undirected	-	-
hds000960	hds309640	0.48957	undirected	-	-
hds000960	hds309710	0.490069	undirected	-	-
hds000960	hds310180	0.475077	undirected	-	-
hds000960	hds310230	0.500418	undirected	-	-
hds000960	hds310910	0.477616	undirected	-	-
hds000960	hds310940	0.509868	undirected	-	-
hds000960	hds311580	0.486983	undirected	-	-
hds000960	hds311780	0.477867	undirected	-	-
hds000960	hds311940	0.506334	undirected	-	-
hds000960	hds312340	0.534235	undirected	-	-
hds000960	hds312790	0.478139	undirected	-	-
hds000960	hds312920	0.494178	undirected	-	-
hds000960	hds313360	0.495856	undirected	-	-
hds000960	hds313410	0.520323	undirected	-	-
hds000960	hds313480	0.507587	undirected	-	-
hds000960	hds313840	0.491836	undirected	-	-
hds000960	hds313880	0.531674	undirected	-	-
hds000960	hds314520	0.477837	undirected	-	-
hds000960	hds316350	0.481342	undirected	-	-
hds000960	hds318000	0.491735	undirected	-	-
hds000960	hds318020	0.503593	undirected	-	-
hds000960	hds318060	0.477985	undirected	-	-
hds000960	hds318130	0.527261	undirected	-	-
hds000960	hds319500	0.499929	undirected	-	-
hds000960	hds323620	0.509906	undirected	-	-
hds000960	hds325420	0.48146	undirected	-	-
hds000960	hds325880	0.488751	undirected	-	-
hds000960	hds327060	0.512426	undirected	-	-
hds000960	hds327710	0.516526	undirected	-	-
hds000960	hds327720	0.519321	undirected	-	-
hds000960	hds327770	0.487549	undirected	-	-
hds000960	hds328860	0.49374	undirected	-	-
hds000960	hds329150	0.47074	undirected	-	-
hds000960	hds329720	0.478253	undirected	-	-
hds000960	hds332190	0.486776	undirected	-	-
hds000960	hds332470	0.479716	undirected	-	-
hds000960	hds333280	0.473663	undirected	-	-
hds000960	hds333290	0.495178	undirected	-	-
hds000960	hds333750	0.494885	undirected	-	-
hds000960	hds335310	0.498555	undirected	-	-
hds000960	hds335570	0.482356	undirected	-	-
hds000960	hds335940	0.501094	undirected	-	-
hds000960	hds337000	0.479186	undirected	-	-
hds000960	hds337180	0.49454	undirected	-	-
hds000960	hds338470	0.478053	undirected	-	-
hds000960	hds338850	0.494516	undirected	-	-
hds000960	hds339600	0.489014	undirected	-	-
hds000960	hds340740	0.521748	undirected	-	-
hds000960	hds343230	0.484637	undirected	-	-
hds000960	hds345430	0.478278	undirected	-	-
hds000960	hds345590	0.485462	undirected	-	-
hds000960	hds345620	0.514384	undirected	-	-
hds000960	hds345870	0.491163	undirected	-	-
hds000960	hds346710	0.488182	undirected	-	-
hds000960	hds346850	0.507755	undirected	-	-
hds000960	hds347150	0.495424	undirected	-	-
hds000960	hds347290	0.50267	undirected	-	-
hds000960	hds350950	0.528084	undirected	-	-
hds000960	hds351230	0.491522	undirected	-	-
hds000960	hds351410	0.500938	undirected	-	-
hds000960	hds351560	0.518068	undirected	-	-
hds000960	hds351630	0.530887	undirected	-	-
hds000960	hds352020	0.481571	undirected	-	-
hds000960	hds352480	0.478233	undirected	-	-
hds000960	hds354790	0.512546	undirected	-	-
hds000960	hds355430	0.491902	undirected	-	-
hds000960	hds357110	0.504468	undirected	-	-
hds000960	hds357990	0.500602	undirected	-	-
hds000960	hds359700	0.482834	undirected	-	-
hds000960	hds359740	0.496835	undirected	-	-
hds000960	hds359750	0.475553	undirected	-	-
hds000960	hds361550	0.505359	undirected	-	-
hds000960	hds361910	0.478929	undirected	-	-
hds000960	hds363750	0.488761	undirected	-	-
hds000960	hds364200	0.512808	undirected	-	-
hds000960	hds364250	0.492844	undirected	-	-
hds000960	hds364370	0.504185	undirected	-	-
hds000960	hds367420	0.484854	undirected	-	-
hds000960	hds367540	0.482321	undirected	-	-
hds000960	hds371030	0.494235	undirected	-	-
hds000960	hds371080	0.489894	undirected	-	-
hds000960	hds372440	0.480222	undirected	-	-
hds000960	hds373630	0.488513	undirected	-	-
hds000960	hds374160	0.510624	undirected	-	-
hds000960	hds377210	0.495257	undirected	-	-
hds000960	hds378780	0.477546	undirected	-	-
hds000960	hds385000	0.515028	undirected	-	-
hds000960	hds385950	0.476173	undirected	-	-
hds000960	hds386080	0.490251	undirected	-	-
hds000960	hds387190	0.505641	undirected	-	-
hds000960	hds389240	0.496068	undirected	-	-
hds000960	hds389690	0.485577	undirected	-	-
hds000960	hds390080	0.493073	undirected	-	-
hds000960	hds397180	0.509823	undirected	-	-
hds000960	hds403080	0.490976	undirected	-	-
hds000960	hds407470	0.485651	undirected	-	-
hds000960	hds408210	0.48126	undirected	-	-
hds000960	hds409910	0.502256	undirected	-	-
hds000960	hds421140	0.503213	undirected	-	-
hds000960	hds427590	0.500475	undirected	-	-
hds000960	hds429210	0.49201	undirected	-	-
hds000960	hds430510	0.487668	undirected	-	-
hds000960	hds430630	0.499574	undirected	-	-
hds000960	hds432490	0.486066	undirected	-	-
hds000960	hds432920	0.529208	undirected	-	-
hds000960	hds433140	0.48997	undirected	-	-
hds000960	hds436040	0.489273	undirected	-	-
hds000960	hds436710	0.488944	undirected	-	-
hds000960	hds437240	0.481084	undirected	-	-
hds000960	hds438070	0.481148	undirected	-	-
hds001130	hds001450	0.499225	undirected	-	-
hds001130	hds001960	0.524203	undirected	-	-
hds001130	hds002600	0.537325	undirected	-	-
hds001130	hds002710	0.50935	undirected	-	-
hds001130	hds004120	0.515927	undirected	-	-
hds001130	hds005910	0.50293	undirected	-	-
hds001130	hds006190	0.512415	undirected	-	-
hds001130	hds006200	0.525232	undirected	-	-
hds001130	hds006300	0.527308	undirected	-	-
[truncated: 122,751 more rows]

## Sheet: grey
source	target	weight	direction	fromAltName	toAltName
hds002240	hds003120	0.0510678849258	undirected	-	-
hds002240	hds010500	0.0572218306851	undirected	-	-
hds002240	hds014740	0.15262	undirected	-	-
hds002240	hds016300	0.16861	undirected	-	-
hds002240	hds018880	0.0720550670251	undirected	-	-
hds002240	hds030130	0.0443716507512	undirected	-	-
hds002240	hds030680	0.20018	undirected	-	-
hds002240	hds033880	0.169969	undirected	-	-
hds002240	hds041560	0.204262	undirected	-	-
hds002240	hds048400	0.196048	undirected	-	-
hds002240	hds051190	0.13752	undirected	-	-
hds002240	hds051300	0.121315	undirected	-	-
hds002240	hds063350	0.0730791473467	undirected	-	-
hds002240	hds066240	0.106031	undirected	-	-
hds002240	hds066250	0.0395459	undirected	-	-
hds002240	hds067450	0.169696	undirected	-	-
hds002240	hds072320	0.195079	undirected	-	-
hds002240	hds072430	0.184493	undirected	-	-
hds002240	hds073850	0.0562185198385	undirected	-	-
hds002240	hds077430	0.163856	undirected	-	-
hds002240	hds080800	0.135707	undirected	-	-
hds002240	hds081010	0.196252	undirected	-	-
hds002240	hds081120	0.185143	undirected	-	-
hds002240	hds081200	0.0728414748426	undirected	-	-
hds002240	hds088520	0.0441028284768	undirected	-	-
hds002240	hds093570	0.0869489542168	undirected	-	-
hds002240	hds100500	0.0404047272129	undirected	-	-
hds002240	hds100920	0.12653	undirected	-	-
hds002240	hds100930	0.123753	undirected	-	-
hds002240	hds106810	0.0239192871388	undirected	-	-
hds002240	hds108020	0.0444068864503	undirected	-	-
hds002240	hds108630	0.126909	undirected	-	-
hds002240	hds121180	0.131143	undirected	-	-
hds002240	hds128020	0.0389290070078	undirected	-	-
hds002240	hds128030	0.0387788537898	undirected	-	-
hds002240	hds142660	0.164371	undirected	-	-
hds002240	hds143680	0.196718	undirected	-	-
hds002240	hds157950	0.171963	undirected	-	-
hds002240	hds184690	0.198703	undirected	-	-
hds002240	hds189110	0.0359718	undirected	-	-
hds002240	hds196660	0.198607	undirected	-	-
hds002240	hds200500	0.183573	undirected	-	-
hds002240	hds200580	0.199684	undirected	-	-
hds002240	hds203540	0.0289138127019	undirected	-	-
hds002240	hds203560	0.0294078554511	undirected	-	-
hds002240	hds208420	0.0746678	undirected	-	-
hds002240	hds209350	0.0388669650875	undirected	-	-
hds002240	hds211910	0.200571	undirected	-	-
hds002240	hds216330	0.0344394096011	undirected	-	-
hds002240	hds219760	0.184027	undirected	-	-
hds002240	hds222330	0.0414592242135	undirected	-	-
hds002240	hds222760	0.0462434906543	undirected	-	-
hds002240	hds223070	0.201937	undirected	-	-
hds002240	hds235700	0.137178	undirected	-	-
hds002240	hds246110	0.190176	undirected	-	-
hds002240	hds246120	0.186517	undirected	-	-
hds002240	hds247270	0.0433049318315	undirected	-	-
hds002240	hds251480	0.192477	undirected	-	-
hds002240	hds258050	0.203452	undirected	-	-
hds002240	hds262740	0.122384	undirected	-	-
hds002240	hds267570	0.191304	undirected	-	-
hds002240	hds267630	0.200216	undirected	-	-
hds002240	hds270890	0.0431215902686	undirected	-	-
hds002240	hds274840	0.182167	undirected	-	-
hds002240	hds278120	0.186452	undirected	-	-
hds002240	hds280750	0.0417039043159	undirected	-	-
hds002240	hds284640	0.0999282735802	undirected	-	-
hds002240	hds309000	0.160494	undirected	-	-
hds002240	hds318200	0.0476189896321	undirected	-	-
hds002240	hds320790	0.192037	undirected	-	-
hds002240	hds325140	0.20381	undirected	-	-
hds002240	hds326400	0.101773	undirected	-	-
hds002240	hds332800	0.195333	undirected	-	-
hds002240	hds333480	0.0213011	undirected	-	-
hds002240	hds340500	0.205559	undirected	-	-
hds002240	hds350820	0.186995	undirected	-	-
hds002240	hds354600	0.11398	undirected	-	-
hds002240	hds356860	0.192081	undirected	-	-
hds002240	hds358440	0.0524133229853	undirected	-	-
hds002240	hds362800	0.201891	undirected	-	-
hds002240	hds373080	0.0450267489171	undirected	-	-
hds002240	hds375320	0.198134	undirected	-	-
hds002240	hds377350	0.192446	undirected	-	-
hds002240	hds383700	0.198358	undirected	-	-
hds002240	hds387590	0.190485	undirected	-	-
hds002240	hds388500	0.078983	undirected	-	-
hds002240	hds389560	0.0585736234656	undirected	-	-
hds002240	hds397900	0.195905	undirected	-	-
hds002240	hds398670	0.194454	undirected	-	-
hds002240	hds399880	0.201355	undirected	-	-
hds002240	hds399920	0.207948	undirected	-	-
hds002240	hds401670	0.189086	undirected	-	-
hds002240	hds411750	0.0448352803022	undirected	-	-
hds002240	hds413140	0.190872	undirected	-	-
hds002240	hds417490	0.0438993341881	undirected	-	-
hds002240	hds426500	0.0392002305485	undirected	-	-
hds002240	hds427570	0.185528	undirected	-	-
hds002240	hds428080	0.200475	undirected	-	-
hds002240	hds433310	0.211066	undirected	-	-
hds003120	hds010500	0.212903	undirected	-	-
hds003120	hds014740	0.115979	undirected	-	-
hds003120	hds016300	0.11581	undirected	-	-
hds003120	hds018880	0.0207995711506	undirected	-	-
hds003120	hds030130	0.203918	undirected	-	-
hds003120	hds030680	0.0471567925559	undirected	-	-
hds003120	hds033880	0.107937	undirected	-	-
hds003120	hds041560	0.0494918522326	undirected	-	-
hds003120	hds048400	0.0603814921898	undirected	-	-
hds003120	hds051190	0.133143	undirected	-	-
hds003120	hds051300	0.16043	undirected	-	-
hds003120	hds063350	0.0277745575227	undirected	-	-
hds003120	hds066240	0.171686	undirected	-	-
hds003120	hds066250	0.215774	undirected	-	-
hds003120	hds067450	0.106724	undirected	-	-
hds003120	hds072320	0.0511510485898	undirected	-	-
hds003120	hds072430	0.0379158	undirected	-	-
hds003120	hds073850	0.189075	undirected	-	-
hds003120	hds077430	0.117438	undirected	-	-
hds003120	hds080800	0.122836	undirected	-	-
hds003120	hds081010	0.0553403911506	undirected	-	-
hds003120	hds081120	0.0591696456771	undirected	-	-
hds003120	hds081200	0.0207816257947	undirected	-	-
hds003120	hds088520	0.215112	undirected	-	-
hds003120	hds093570	0.0218941230743	undirected	-	-
hds003120	hds100500	0.213498	undirected	-	-
hds003120	hds100920	0.166963	undirected	-	-
hds003120	hds100930	0.161783	undirected	-	-
hds003120	hds106810	0.181277	undirected	-	-
hds003120	hds108020	0.210648	undirected	-	-
hds003120	hds108630	0.148255	undirected	-	-
hds003120	hds121180	0.147951	undirected	-	-
hds003120	hds128020	0.208137	undirected	-	-
hds003120	hds128030	0.206493	undirected	-	-
hds003120	hds142660	0.129894	undirected	-	-
hds003120	hds143680	0.0489094729276	undirected	-	-
hds003120	hds157950	0.0377866021306	undirected	-	-
hds003120	hds184690	0.0408263286107	undirected	-	-
hds003120	hds189110	0.207284	undirected	-	-
hds003120	hds196660	0.0402198080232	undirected	-	-
hds003120	hds200500	0.0236786220441	undirected	-	-
hds003120	hds200580	0.0330396883163	undirected	-	-
hds003120	hds203540	0.200783	undirected	-	-
hds003120	hds203560	0.197765	undirected	-	-
hds003120	hds208420	0.20773	undirected	-	-
hds003120	hds209350	0.202305	undirected	-	-
hds003120	hds211910	0.0449884925287	undirected	-	-
hds003120	hds216330	0.210946	undirected	-	-
hds003120	hds219760	0.0435289931709	undirected	-	-
hds003120	hds222330	0.209061	undirected	-	-
hds003120	hds222760	0.211136	undirected	-	-
hds003120	hds223070	0.0453615885454	undirected	-	-
hds003120	hds235700	0.148497	undirected	-	-
hds003120	hds246110	0.0518055660273	undirected	-	-
hds003120	hds246120	0.0472682297267	undirected	-	-
hds003120	hds247270	0.213804	undirected	-	-
hds003120	hds251480	0.0535186974928	undirected	-	-
hds003120	hds258050	0.0633698544337	undirected	-	-
hds003120	hds262740	0.160683	undirected	-	-
hds003120	hds267570	0.0370651601271	undirected	-	-
hds003120	hds267630	0.0490876698582	undirected	-	-
hds003120	hds270890	0.209183	undirected	-	-
hds003120	hds274840	0.0822701783986	undirected	-	-
hds003120	hds278120	0.0536930941318	undirected	-	-
hds003120	hds280750	0.214237	undirected	-	-
hds003120	hds284640	0.169077	undirected	-	-
hds003120	hds309000	0.137304	undirected	-	-
hds003120	hds318200	0.20709	undirected	-	-
hds003120	hds320790	0.0522937146376	undirected	-	-
hds003120	hds325140	0.0448208888197	undirected	-	-
hds003120	hds326400	0.174931	undirected	-	-
hds003120	hds332800	0.0614514761467	undirected	-	-
hds003120	hds333480	0.171561	undirected	-	-
hds003120	hds340500	0.0579819707522	undirected	-	-
hds003120	hds350820	0.0342838	undirected	-	-
hds003120	hds354600	0.18737	undirected	-	-
hds003120	hds356860	0.0499053	undirected	-	-
hds003120	hds358440	0.201734	undirected	-	-
hds003120	hds362800	0.0442161596459	undirected	-	-
hds003120	hds373080	0.212963	undirected	-	-
hds003120	hds375320	0.0432851699726	undirected	-	-
hds003120	hds377350	0.0631433608063	undirected	-	-
hds003120	hds383700	0.0427843	undirected	-	-
hds003120	hds387590	0.0810594568602	undirected	-	-
hds003120	hds389560	0.209432	undirected	-	-
hds003120	hds397900	0.107606	undirected	-	-
hds003120	hds398670	0.0460704	undirected	-	-
hds003120	hds399880	0.0424572984408	undirected	-	-
hds003120	hds399920	0.0386099684715	undirected	-	-
hds003120	hds401670	0.0573490746646	undirected	-	-
hds003120	hds411750	0.204536	undirected	-	-
hds003120	hds413140	0.0847352781642	undirected	-	-
hds003120	hds417490	0.20935	undirected	-	-
hds003120	hds426500	0.204266	undirected	-	-
hds003120	hds427570	0.0428590687988	undirected	-	-
hds003120	hds428080	0.0723550537566	undirected	-	-
hds003120	hds433310	0.0674578925055	undirected	-	-
hds010500	hds014740	0.123846	undirected	-	-
hds010500	hds016300	0.126084	undirected	-	-
hds010500	hds018880	0.0208320204381	undirected	-	-
hds010500	hds030130	0.201273	undirected	-	-
hds010500	hds030680	0.0521120920231	undirected	-	-
hds010500	hds033880	0.11767	undirected	-	-
hds010500	hds041560	0.0539387754942	undirected	-	-
hds010500	hds048400	0.0662587226229	undirected	-	-
hds010500	hds051190	0.140996	undirected	-	-
hds010500	hds051300	0.165486	undirected	-	-
hds010500	hds063350	0.0285470003866	undirected	-	-
hds010500	hds066240	0.180772	undirected	-	-
hds010500	hds066250	0.214242	undirected	-	-
hds010500	hds067450	0.116008	undirected	-	-
hds010500	hds072320	0.0557600541229	undirected	-	-
hds010500	hds072430	0.0421009039515	undirected	-	-
hds010500	hds073850	0.189276	undirected	-	-
hds010500	hds077430	0.124568	undirected	-	-
hds010500	hds080800	0.133612	undirected	-	-
hds010500	hds081010	0.0610076086694	undirected	-	-
hds010500	hds081120	0.0656320178846	undirected	-	-
hds010500	hds081200	0.0206424112331	undirected	-	-
hds010500	hds088520	0.215477	undirected	-	-
hds010500	hds093570	0.0222649041723	undirected	-	-
hds010500	hds100500	0.213158	undirected	-	-
hds010500	hds100920	0.170969	undirected	-	-
hds010500	hds100930	0.170803	undirected	-	-
hds010500	hds106810	0.178613	undirected	-	-
hds010500	hds108020	0.21126	undirected	-	-
hds010500	hds108630	0.15747	undirected	-	-
hds010500	hds121180	0.156253	undirected	-	-
hds010500	hds128020	0.204995	undirected	-	-
hds010500	hds128030	0.201923	undirected	-	-
hds010500	hds142660	0.135205	undirected	-	-
hds010500	hds143680	0.0534847365629	undirected	-	-
hds010500	hds157950	0.0397712632275	undirected	-	-
hds010500	hds184690	0.0463064151746	undirected	-	-
hds010500	hds189110	0.204374	undirected	-	-
hds010500	hds196660	0.0456362	undirected	-	-
hds010500	hds200500	0.0264316414667	undirected	-	-
hds010500	hds200580	0.0366101236171	undirected	-	-
hds010500	hds203540	0.1992	undirected	-	-
hds010500	hds203560	0.19497	undirected	-	-
hds010500	hds208420	0.205709	undirected	-	-
hds010500	hds209350	0.196097	undirected	-	-
hds010500	hds211910	0.0483618368965	undirected	-	-
hds010500	hds216330	0.210409	undirected	-	-
hds010500	hds219760	0.0500685131254	undirected	-	-
hds010500	hds222330	0.210626	undirected	-	-
hds010500	hds222760	0.212079	undirected	-	-
hds010500	hds223070	0.0519863038299	undirected	-	-
hds010500	hds235700	0.153256	undirected	-	-
hds010500	hds246110	0.0563260984567	undirected	-	-
hds010500	hds246120	0.0511879022922	undirected	-	-
hds010500	hds247270	0.214712	undirected	-	-
hds010500	hds251480	0.0583562	undirected	-	-
hds010500	hds258050	0.0704541444576	undirected	-	-
hds010500	hds262740	0.170088	undirected	-	-
hds010500	hds267570	0.0406552	undirected	-	-
hds010500	hds267630	0.0549896297965	undirected	-	-
hds010500	hds270890	0.210094	undirected	-	-
hds010500	hds274840	0.0892945578406	undirected	-	-
hds010500	hds278120	0.0581378	undirected	-	-
hds010500	hds280750	0.21539	undirected	-	-
hds010500	hds284640	0.179273	undirected	-	-
hds010500	hds309000	0.144726	undirected	-	-
hds010500	hds318200	0.201467	undirected	-	-
hds010500	hds320790	0.0564385	undirected	-	-
hds010500	hds325140	0.0498540872621	undirected	-	-
hds010500	hds326400	0.184672	undirected	-	-
hds010500	hds332800	0.0670629256801	undirected	-	-
hds010500	hds333480	0.164911	undirected	-	-
hds010500	hds340500	0.0647279526061	undirected	-	-
hds010500	hds350820	0.0379395962411	undirected	-	-
hds010500	hds354600	0.193616	undirected	-	-
hds010500	hds356860	0.0575318985587	undirected	-	-
hds010500	hds358440	0.202634	undirected	-	-
hds010500	hds362800	0.0491966814155	undirected	-	-
hds010500	hds373080	0.213726	undirected	-	-
hds010500	hds375320	0.0481682398608	undirected	-	-
hds010500	hds377350	0.0700264620996	undirected	-	-
hds010500	hds383700	0.0473957668216	undirected	-	-
hds010500	hds387590	0.0900320704914	undirected	-	-
hds010500	hds389560	0.212299	undirected	-	-
hds010500	hds397900	0.114267	undirected	-	-
hds010500	hds398670	0.0498101888434	undirected	-	-
hds010500	hds399880	0.0474980890961	undirected	-	-
hds010500	hds399920	0.0443053	undirected	-	-
hds010500	hds401670	0.0642152590148	undirected	-	-
hds010500	hds411750	0.19789	undirected	-	-
hds010500	hds413140	0.0923993426094	undirected	-	-
hds010500	hds417490	0.204009	undirected	-	-
hds010500	hds426500	0.202823	undirected	-	-
hds010500	hds427570	0.0469125177078	undirected	-	-
hds010500	hds428080	0.0766987	undirected	-	-
hds010500	hds433310	0.0739238474336	undirected	-	-
hds014740	hds016300	0.20521	undirected	-	-
hds014740	hds018880	0.027279	undirected	-	-
hds014740	hds030130	0.115361	undirected	-	-
hds014740	hds030680	0.133115	undirected	-	-
hds014740	hds033880	0.202953	undirected	-	-
hds014740	hds041560	0.127218	undirected	-	-
hds014740	hds048400	0.159175	undirected	-	-
hds014740	hds051190	0.200953	undirected	-	-
hds014740	hds051300	0.196957	undirected	-	-
hds014740	hds063350	0.0257612110929	undirected	-	-
hds014740	hds066240	0.171929	undirected	-	-
hds014740	hds066250	0.105518	undirected	-	-
hds014740	hds067450	0.19728	undirected	-	-
hds014740	hds072320	0.133542	undirected	-	-
hds014740	hds072430	0.100574	undirected	-	-
hds014740	hds073850	0.132925	undirected	-	-
hds014740	hds077430	0.205971	undirected	-	-
hds014740	hds080800	0.193828	undirected	-	-
hds014740	hds081010	0.126548	undirected	-	-
hds014740	hds081120	0.128196	undirected	-	-
hds014740	hds081200	0.0282316977994	undirected	-	-
hds014740	hds088520	0.105118	undirected	-	-
hds014740	hds093570	0.0311568085682	undirected	-	-
hds014740	hds100500	0.0984221041984	undirected	-	-
hds014740	hds100920	0.19169	undirected	-	-
hds014740	hds100930	0.188047	undirected	-	-
hds014740	hds106810	0.0540984418073	undirected	-	-
hds014740	hds108020	0.107283	undirected	-	-
hds014740	hds108630	0.201881	undirected	-	-
hds014740	hds121180	0.188955	undirected	-	-
hds014740	hds128020	0.0994320912882	undirected	-	-
hds014740	hds128030	0.102012	undirected	-	-
hds014740	hds142660	0.196772	undirected	-	-
hds014740	hds143680	0.133583	undirected	-	-
hds014740	hds157950	0.0932111301172	undirected	-	-
hds014740	hds184690	0.138709	undirected	-	-
hds014740	hds189110	0.0899437695928	undirected	-	-
hds014740	hds196660	0.139463	undirected	-	-
hds014740	hds200500	0.104921	undirected	-	-
hds014740	hds200580	0.127734	undirected	-	-
hds014740	hds203540	0.0736334326568	undirected	-	-
hds014740	hds203560	0.0803349251269	undirected	-	-
hds014740	hds208420	0.149328	undirected	-	-
hds014740	hds209350	0.0888609418848	undirected	-	-
hds014740	hds211910	0.134408	undirected	-	-
hds014740	hds216330	0.0911582385201	undirected	-	-
hds014740	hds219760	0.119835	undirected	-	-
hds014740	hds222330	0.0954457	undirected	-	-
hds014740	hds222760	0.107591	undirected	-	-
hds014740	hds223070	0.134783	undirected	-	-
hds014740	hds235700	0.208327	undirected	-	-
hds014740	hds246110	0.122456	undirected	-	-
hds014740	hds246120	0.121837	undirected	-	-
hds014740	hds247270	0.104764	undirected	-	-
hds014740	hds251480	0.125018	undirected	-	-
hds014740	hds258050	0.152594	undirected	-	-
hds014740	hds262740	0.194961	undirected	-	-
hds014740	hds267570	0.108491	undirected	-	-
hds014740	hds267630	0.11985	undirected	-	-
hds014740	hds270890	0.100546	undirected	-	-
hds014740	hds274840	0.198862	undirected	-	-
hds014740	hds278120	0.126411	undirected	-	-
hds014740	hds280750	0.0988980754114	undirected	-	-
hds014740	hds284640	0.169252	undirected	-	-
hds014740	hds309000	0.209853	undirected	-	-
hds014740	hds318200	0.107848	undirected	-	-
hds014740	hds320790	0.133148	undirected	-	-
hds014740	hds325140	0.140229	undirected	-	-
hds014740	hds326400	0.171849	undirected	-	-
hds014740	hds332800	0.124198	undirected	-	-
hds014740	hds333480	0.0541352472584	undirected	-	-
hds014740	hds340500	0.152416	undirected	-	-
hds014740	hds350820	0.121268	undirected	-	-
hds014740	hds354600	0.188267	undirected	-	-
hds014740	hds356860	0.139524	undirected	-	-
hds014740	hds358440	0.115746	undirected	-	-
hds014740	hds362800	0.129283	undirected	-	-
hds014740	hds373080	0.10551	undirected	-	-
hds014740	hds375320	0.136307	undirected	-	-
hds014740	hds377350	0.130855	undirected	-	-
hds014740	hds383700	0.145122	undirected	-	-
hds014740	hds387590	0.155101	undirected	-	-
hds014740	hds388500	0.0425671517793	undirected	-	-
hds014740	hds389560	0.125267	undirected	-	-
hds014740	hds397900	0.190741	undirected	-	-
hds014740	hds398670	0.142385	undirected	-	-
hds014740	hds399880	0.145902	undirected	-	-
hds014740	hds399920	0.136584	undirected	-	-
hds014740	hds401670	0.115147	undirected	-	-
hds014740	hds411750	0.103126	undirected	-	-
hds014740	hds413140	0.178279	undirected	-	-
hds014740	hds417490	0.0980135446184	undirected	-	-
hds014740	hds426500	0.0939307654192	undirected	-	-
hds014740	hds427570	0.134757	undirected	-	-
hds014740	hds428080	0.146701	undirected	-	-
hds014740	hds433310	0.151439	undirected	-	-
hds016300	hds018880	0.0302983519739	undirected	-	-
hds016300	hds030130	0.108357	undirected	-	-
hds016300	hds030680	0.152051	undirected	-	-
hds016300	hds033880	0.219928	undirected	-	-
hds016300	hds041560	0.144441	undirected	-	-
hds016300	hds048400	0.176254	undirected	-	-
hds016300	hds051190	0.211555	undirected	-	-
hds016300	hds051300	0.197603	undirected	-	-
hds016300	hds063350	0.0343522116914	undirected	-	-
hds016300	hds066240	0.184667	undirected	-	-
hds016300	hds066250	0.102614	undirected	-	-
hds016300	hds067450	0.215787	undirected	-	-
hds016300	hds072320	0.155693	undirected	-	-
hds016300	hds072430	0.124062	undirected	-	-
hds016300	hds073850	0.125043	undirected	-	-
hds016300	hds077430	0.212857	undirected	-	-
hds016300	hds080800	0.194567	undirected	-	-
hds016300	hds081010	0.147834	undirected	-	-
hds016300	hds081120	0.15636	undirected	-	-
hds016300	hds081200	0.0301340191246	undirected	-	-
hds016300	hds088520	0.106404	undirected	-	-
hds016300	hds093570	0.0364237733253	undirected	-	-
hds016300	hds100500	0.0986285	undirected	-	-
hds016300	hds100920	0.204025	undirected	-	-
hds016300	hds100930	0.201595	undirected	-	-
hds016300	hds106810	0.0569909943895	undirected	-	-
hds016300	hds108020	0.10567	undirected	-	-
hds016300	hds108630	0.21182	undirected	-	-
hds016300	hds121180	0.201654	undirected	-	-
hds016300	hds128020	0.0948007083144	undirected	-	-
hds016300	hds128030	0.0957566287301	undirected	-	-
hds016300	hds142660	0.215072	undirected	-	-
hds016300	hds143680	0.154663	undirected	-	-
hds016300	hds157950	0.111153	undirected	-	-
hds016300	hds184690	0.152853	undirected	-	-
hds016300	hds189110	0.0911074034508	undirected	-	-
hds016300	hds196660	0.152808	undirected	-	-
hds016300	hds200500	0.111407	undirected	-	-
hds016300	hds200580	0.138302	undirected	-	-
hds016300	hds203540	0.0764449213432	undirected	-	-
hds016300	hds203560	0.0781677280402	undirected	-	-
hds016300	hds208420	0.153183	undirected	-	-
hds016300	hds209350	0.0885348656227	undirected	-	-
hds016300	hds211910	0.145892	undirected	-	-
hds016300	hds216330	0.0927033404666	undirected	-	-
hds016300	hds219760	0.145005	undirected	-	-
hds016300	hds222330	0.0997223777338	undirected	-	-
hds016300	hds222760	0.108016	undirected	-	-
hds016300	hds223070	0.155869	undirected	-	-
hds016300	hds235700	0.208603	undirected	-	-
hds016300	hds246110	0.143285	undirected	-	-
hds016300	hds246120	0.135772	undirected	-	-
hds016300	hds247270	0.10521	undirected	-	-
hds016300	hds251480	0.14813	undirected	-	-
hds016300	hds258050	0.178469	undirected	-	-
hds016300	hds262740	0.20143	undirected	-	-
hds016300	hds267570	0.129029	undirected	-	-
hds016300	hds267630	0.142781	undirected	-	-
hds016300	hds270890	0.0996878421938	undirected	-	-
hds016300	hds274840	0.204644	undirected	-	-
hds016300	hds278120	0.149893	undirected	-	-
hds016300	hds280750	0.102379	undirected	-	-
hds016300	hds284640	0.175823	undirected	-	-
hds016300	hds309000	0.223708	undirected	-	-
hds016300	hds318200	0.104694	undirected	-	-
hds016300	hds320790	0.152923	undirected	-	-
hds016300	hds325140	0.158918	undirected	-	-
hds016300	hds326400	0.186329	undirected	-	-
hds016300	hds332800	0.156412	undirected	-	-
hds016300	hds333480	0.0501087204653	undirected	-	-
hds016300	hds340500	0.16851	undirected	-	-
hds016300	hds350820	0.13222	undirected	-	-
hds016300	hds354600	0.201009	undirected	-	-
hds016300	hds356860	0.163568	undirected	-	-
hds016300	hds358440	0.111711	undirected	-	-
hds016300	hds362800	0.153016	undirected	-	-
hds016300	hds373080	0.105782	undirected	-	-
hds016300	hds375320	0.15229	undirected	-	-
hds016300	hds377350	0.157371	undirected	-	-
hds016300	hds383700	0.157481	undirected	-	-
hds016300	hds387590	0.182827	undirected	-	-
hds016300	hds388500	0.0342884869148	undirected	-	-
hds016300	hds389560	0.128262	undirected	-	-
hds016300	hds397900	0.215921	undirected	-	-
hds016300	hds398670	0.151098	undirected	-	-
hds016300	hds399880	0.158735	undirected	-	-
hds016300	hds399920	0.144643	undirected	-	-
hds016300	hds401670	0.144898	undirected	-	-
hds016300	hds411750	0.0990531293712	undirected	-	-
hds016300	hds413140	0.198655	undirected	-	-
hds016300	hds417490	0.100863	undirected	-	-
hds016300	hds426500	0.0934132585279	undirected	-	-
hds016300	hds427570	0.143871	undirected	-	-
hds016300	hds428080	0.171368	undirected	-	-
hds016300	hds433310	0.179291	undirected	-	-
hds018880	hds030680	0.0889539906354	undirected	-	-
hds018880	hds033880	0.0312504833213	undirected	-	-
hds018880	hds041560	0.106933	undirected	-	-
hds018880	hds048400	0.0642842367065	undirected	-	-
hds018880	hds051190	0.0234831690923	undirected	-	-
hds018880	hds051300	0.0235259	undirected	-	-
hds018880	hds063350	0.194679	undirected	-	-
hds018880	hds066240	0.0204331374563	undirected	-	-
hds018880	hds067450	0.0327122159123	undirected	-	-
hds018880	hds072320	0.0840719139043	undirected	-	-
hds018880	hds072430	0.115816	undirected	-	-
hds018880	hds077430	0.0312071911645	undirected	-	-
hds018880	hds080800	0.0240537599767	undirected	-	-
hds018880	hds081010	0.0859414522857	undirected	-	-
hds018880	hds081120	0.0759056878609	undirected	-	-
hds018880	hds081200	0.193073	undirected	-	-
hds018880	hds093570	0.189045	undirected	-	-
hds018880	hds100500	0.0200343370498	undirected	-	-
hds018880	hds100920	0.0251557568339	undirected	-	-
hds018880	hds100930	0.0227469708086	undirected	-	-
hds018880	hds106810	0.0319359555308	undirected	-	-
hds018880	hds108630	0.0209293484148	undirected	-	-
hds018880	hds121180	0.0248659	undirected	-	-
hds018880	hds128020	0.0208820939201	undirected	-	-
hds018880	hds128030	0.0211684605863	undirected	-	-
hds018880	hds142660	0.0336173739778	undirected	-	-
hds018880	hds143680	0.0859911130888	undirected	-	-
hds018880	hds157950	0.114639	undirected	-	-
hds018880	hds184690	0.0847784937443	undirected	-	-
hds018880	hds189110	0.0212652703569	undirected	-	-
hds018880	hds196660	0.0842279	undirected	-	-
hds018880	hds200500	0.11336	undirected	-	-
hds018880	hds200580	0.0931883684895	undirected	-	-
hds018880	hds203540	0.0228421966535	undirected	-	-
hds018880	hds208420	0.0214696490218	undirected	-	-
hds018880	hds209350	0.0276658211253	undirected	-	-
hds018880	hds211910	0.0923185191357	undirected	-	-
hds018880	hds219760	0.0834444435673	undirected	-	-
hds018880	hds222330	0.0205296810686	undirected	-	-
hds018880	hds222760	0.0204010817643	undirected	-	-
hds018880	hds223070	0.0837513531253	undirected	-	-
hds018880	hds235700	0.0253581090774	undirected	-	-
hds018880	hds246110	0.0894383422272	undirected	-	-
hds018880	hds246120	0.0917919828786	undirected	-	-
hds018880	hds251480	0.0866488060642	undirected	-	-
hds018880	hds258050	0.0671323559447	undirected	-	-
hds018880	hds262740	0.0208461095102	undirected	-	-
hds018880	hds267570	0.10576	undirected	-	-
hds018880	hds267630	0.0980706058937	undirected	-	-
hds018880	hds270890	0.0213687394275	undirected	-	-
hds018880	hds274840	0.0393651749364	undirected	-	-
hds018880	hds278120	0.0832525	undirected	-	-
hds018880	hds309000	0.0308516884904	undirected	-	-
hds018880	hds318200	0.0244228986503	undirected	-	-
hds018880	hds320790	0.0833351679298	undirected	-	-
hds018880	hds325140	0.0820272211241	undirected	-	-
hds018880	hds332800	0.0873116577483	undirected	-	-
hds018880	hds333480	0.0318216835339	undirected	-	-
hds018880	hds340500	0.0738411166128	undirected	-	-
hds018880	hds350820	0.0994913168678	undirected	-	-
hds018880	hds354600	0.0225235164339	undirected	-	-
hds018880	hds356860	0.0736538493947	undirected	-	-
hds018880	hds358440	0.0217541828574	undirected	-	-
hds018880	hds362800	0.0866075720774	undirected	-	-
hds018880	hds373080	0.020323	undirected	-	-
hds018880	hds375320	0.0861527121088	undirected	-	-
hds018880	hds377350	0.0750620028076	undirected	-	-
hds018880	hds383700	0.0729708620987	undirected	-	-
hds018880	hds387590	0.0551062134225	undirected	-	-
hds018880	hds388500	0.178505	undirected	-	-
hds018880	hds397900	0.0496559550034	undirected	-	-
hds018880	hds398670	0.0809250670347	undirected	-	-
hds018880	hds399880	0.0808159178866	undirected	-	-
hds018880	hds399920	0.0932062718613	undirected	-	-
hds018880	hds401670	0.0884723059107	undirected	-	-
hds018880	hds411750	0.0256411458358	undirected	-	-
hds018880	hds413140	0.0476839746769	undirected	-	-
hds018880	hds417490	0.0240303167373	undirected	-	-
hds018880	hds426500	0.0216373	undirected	-	-
hds018880	hds427570	0.0818141	undirected	-	-
hds018880	hds428080	0.0754239071628	undirected	-	-
hds018880	hds433310	0.0757864297022	undirected	-	-
hds030130	hds030680	0.0400953437356	undirected	-	-
hds030130	hds033880	0.0920356983524	undirected	-	-
hds030130	hds041560	0.0452114174192	undirected	-	-
hds030130	hds048400	0.0525151130591	undirected	-	-
hds030130	hds051190	0.112053	undirected	-	-
hds030130	hds051300	0.157544	undirected	-	-
hds030130	hds066240	0.153202	undirected	-	-
hds030130	hds066250	0.194192	undirected	-	-
hds030130	hds067450	0.0922245573401	undirected	-	-
hds030130	hds072320	0.0396479281158	undirected	-	-
hds030130	hds072430	0.0282070745986	undirected	-	-
hds030130	hds073850	0.183277	undirected	-	-
hds030130	hds077430	0.116312	undirected	-	-
hds030130	hds080800	0.124329	undirected	-	-
hds030130	hds081010	0.0449210745494	undirected	-	-
hds030130	hds081120	0.0411066186858	undirected	-	-
hds030130	hds088520	0.199636	undirected	-	-
hds030130	hds100500	0.1984	undirected	-	-
hds030130	hds100920	0.149776	undirected	-	-
hds030130	hds100930	0.145311	undirected	-	-
hds030130	hds106810	0.174087	undirected	-	-
hds030130	hds108020	0.200768	undirected	-	-
hds030130	hds108630	0.123866	undirected	-	-
hds030130	hds121180	0.133494	undirected	-	-
hds030130	hds128020	0.192061	undirected	-	-
hds030130	hds128030	0.185497	undirected	-	-
hds030130	hds142660	0.113121	undirected	-	-
hds030130	hds143680	0.0386330821746	undirected	-	-
hds030130	hds157950	0.0287563680935	undirected	-	-
hds030130	hds184690	0.0372939014915	undirected	-	-
hds030130	hds189110	0.187293	undirected	-	-
hds030130	hds196660	0.0373524796093	undirected	-	-
hds030130	hds200500	0.0256015817452	undirected	-	-
hds030130	hds200580	0.0320959	undirected	-	-
hds030130	hds203540	0.183104	undirected	-	-
hds030130	hds203560	0.182617	undirected	-	-
hds030130	hds208420	0.19343	undirected	-	-
hds030130	hds209350	0.201174	undirected	-	-
hds030130	hds211910	0.0433630357695	undirected	-	-
hds030130	hds216330	0.179585	undirected	-	-
hds030130	hds219760	0.0345129622459	undirected	-	-
hds030130	hds222330	0.193866	undirected	-	-
hds030130	hds222760	0.204216	undirected	-	-
hds030130	hds223070	0.0381942069022	undirected	-	-
hds030130	hds235700	0.14942	undirected	-	-
hds030130	hds246110	0.0421543	undirected	-	-
hds030130	hds246120	0.0421512848974	undirected	-	-
hds030130	hds247270	0.200542	undirected	-	-
hds030130	hds251480	0.0419072814082	undirected	-	-
hds030130	hds258050	0.0524133439022	undirected	-	-
hds030130	hds262740	0.149949	undirected	-	-
hds030130	hds267570	0.0291609302985	undirected	-	-
hds030130	hds267630	0.0408023902569	undirected	-	-
hds030130	hds270890	0.196143	undirected	-	-
hds030130	hds274840	0.0820317830628	undirected	-	-
hds030130	hds278120	0.0399980973705	undirected	-	-
hds030130	hds280750	0.196017	undirected	-	-
hds030130	hds284640	0.156467	undirected	-	-
hds030130	hds309000	0.129624	undirected	-	-
hds030130	hds318200	0.203448	undirected	-	-
hds030130	hds320790	0.0414762223064	undirected	-	-
hds030130	hds325140	0.0378301370285	undirected	-	-
hds030130	hds326400	0.146514	undirected	-	-
hds030130	hds332800	0.0481587397645	undirected	-	-
hds030130	hds333480	0.160513	undirected	-	-
hds030130	hds340500	0.0531739031609	undirected	-	-
hds030130	hds350820	0.0329359995384	undirected	-	-
hds030130	hds354600	0.174126	undirected	-	-
hds030130	hds356860	0.0404493753532	undirected	-	-
hds030130	hds358440	0.193759	undirected	-	-
hds030130	hds362800	0.0349069307743	undirected	-	-
hds030130	hds373080	0.20002	undirected	-	-
hds030130	hds375320	0.0374065579241	undirected	-	-
hds030130	hds377350	0.0492525008705	undirected	-	-
hds030130	hds383700	0.0400953	undirected	-	-
hds030130	hds387590	0.0646053	undirected	-	-
hds030130	hds388500	0.0205010001659	undirected	-	-
hds030130	hds389560	0.194675	undirected	-	-
hds030130	hds397900	0.0925559031829	undirected	-	-
hds030130	hds398670	0.0449997728591	undirected	-	-
hds030130	hds399880	0.0396187	undirected	-	-
hds030130	hds399920	0.0416972404494	undirected	-	-
hds030130	hds401670	0.0438821	undirected	-	-
hds030130	hds411750	0.203848	undirected	-	-
hds030130	hds413140	0.0704010124122	undirected	-	-
hds030130	hds417490	0.201085	undirected	-	-
hds030130	hds426500	0.197426	undirected	-	-
hds030130	hds427570	0.0395192152148	undirected	-	-
hds030130	hds428080	0.0592268069994	undirected	-	-
hds030130	hds433310	0.0566912062323	undirected	-	-
hds030680	hds033880	0.157555	undirected	-	-
hds030680	hds041560	0.213648	undirected	-	-
hds030680	hds048400	0.194247	undirected	-	-
hds030680	hds051190	0.12775	undirected	-	-
hds030680	hds051300	0.10853	undirected	-	-
hds030680	hds063350	0.0964713597546	undirected	-	-
hds030680	hds066240	0.0948882735196	undirected	-	-
hds030680	hds066250	0.0359148450867	undirected	-	-
hds030680	hds067450	0.158685	undirected	-	-
hds030680	hds072320	0.209058	undirected	-	-
hds030680	hds072430	0.202467	undirected	-	-
hds030680	hds073850	0.0474600648376	undirected	-	-
hds030680	hds077430	0.143471	undirected	-	-
hds030680	hds080800	0.114014	undirected	-	-
hds030680	hds081010	0.206408	undirected	-	-
hds030680	hds081120	0.197617	undirected	-	-
hds030680	hds081200	0.0911425220421	undirected	-	-
hds030680	hds088520	0.0404091601318	undirected	-	-
hds030680	hds093570	0.108979	undirected	-	-
hds030680	hds100500	0.0368528466444	undirected	-	-
hds030680	hds100920	0.11885	undirected	-	-
hds030680	hds100930	0.113826	undirected	-	-
hds030680	hds106810	0.0248354427523	undirected	-	-
hds030680	hds108020	0.0383631796004	undirected	-	-
hds030680	hds108630	0.117587	undirected	-	-
hds030680	hds121180	0.121248	undirected	-	-
hds030680	hds128020	0.0358158716246	undirected	-	-
hds030680	hds128030	0.0374119732457	undirected	-	-
hds030680	hds142660	0.158752	undirected	-	-
hds030680	hds143680	0.210783	undirected	-	-
hds030680	hds157950	0.195153	undirected	-	-
hds030680	hds184690	0.20255	undirected	-	-
hds030680	hds189110	0.0337184422694	undirected	-	-
hds030680	hds196660	0.2014	undirected	-	-
hds030680	hds200500	0.187681	undirected	-	-
hds030680	hds200580	0.203936	undirected	-	-
hds030680	hds203540	0.0267857105689	undirected	-	-
hds030680	hds203560	0.0253815401938	undirected	-	-
hds030680	hds208420	0.0702105338878	undirected	-	-
hds030680	hds209350	0.0387792	undirected	-	-
hds030680	hds211910	0.204711	undirected	-	-
hds030680	hds216330	0.0329125114846	undirected	-	-
hds030680	hds219760	0.188844	undirected	-	-
hds030680	hds222330	0.0373366651166	undirected	-	-
hds030680	hds222760	0.0419985122603	undirected	-	-
hds030680	hds223070	0.199961	undirected	-	-
hds030680	hds235700	0.12011	undirected	-	-
hds030680	hds246110	0.202356	undirected	-	-
hds030680	hds246120	0.197899	undirected	-	-
hds030680	hds247270	0.0386815041501	undirected	-	-
hds030680	hds251480	0.203611	undirected	-	-
hds030680	hds258050	0.203414	undirected	-	-
hds030680	hds262740	0.107071	undirected	-	-
hds030680	hds267570	0.210764	undirected	-	-
hds030680	hds267630	0.210807	undirected	-	-
hds030680	hds270890	0.0409656	undirected	-	-
hds030680	hds274840	0.165734	undirected	-	-
hds030680	hds278120	0.202907	undirected	-	-
hds030680	hds280750	0.0380847000361	undirected	-	-
hds030680	hds284640	0.0856159682469	undirected	-	-
hds030680	hds309000	0.146352	undirected	-	-
hds030680	hds318200	0.0457103085226	undirected	-	-
hds030680	hds320790	0.204901	undirected	-	-
hds030680	hds325140	0.213671	undirected	-	-
hds030680	hds326400	0.0911606597719	undirected	-	-
hds030680	hds332800	0.2043	undirected	-	-
hds030680	hds333480	0.0232058145475	undirected	-	-
hds030680	hds340500	0.20482	undirected	-	-
hds030680	hds350820	0.197537	undirected	-	-
hds030680	hds354600	0.100371	undirected	-	-
hds030680	hds356860	0.194002	undirected	-	-
hds030680	hds358440	0.0486072428984	undirected	-	-
hds030680	hds362800	0.213849	undirected	-	-
hds030680	hds373080	0.0410593	undirected	-	-
hds030680	hds375320	0.208811	undirected	-	-
hds030680	hds377350	0.197889	undirected	-	-
hds030680	hds383700	0.197866	undirected	-	-
hds030680	hds387590	0.190035	undirected	-	-
hds030680	hds388500	0.0848142777922	undirected	-	-
hds030680	hds389560	0.0530930188215	undirected	-	-
hds030680	hds397900	0.193224	undirected	-	-
hds030680	hds398670	0.197007	undirected	-	-
hds030680	hds399880	0.204117	undirected	-	-
hds030680	hds399920	0.199188	undirected	-	-
hds030680	hds401670	0.199622	undirected	-	-
hds030680	hds411750	0.0438103	undirected	-	-
hds030680	hds413140	0.186142	undirected	-	-
hds030680	hds417490	0.0409337661395	undirected	-	-
hds030680	hds426500	0.0353603324211	undirected	-	-
hds030680	hds427570	0.19497	undirected	-	-
hds030680	hds428080	0.208817	undirected	-	-
hds030680	hds433310	0.213349	undirected	-	-
hds033880	hds041560	0.155252	undirected	-	-
hds033880	hds048400	0.17604	undirected	-	-
hds033880	hds051190	0.201191	undirected	-	-
hds033880	hds051300	0.192906	undirected	-	-
hds033880	hds063350	0.0361361846675	undirected	-	-
hds033880	hds066240	0.18434	undirected	-	-
hds033880	hds066250	0.0878673827023	undirected	-	-
hds033880	hds067450	0.213297	undirected	-	-
hds033880	hds072320	0.162481	undirected	-	-
hds033880	hds072430	0.130843	undirected	-	-
hds033880	hds073850	0.10564	undirected	-	-
hds033880	hds077430	0.212252	undirected	-	-
hds033880	hds080800	0.192837	undirected	-	-
hds033880	hds081010	0.163072	undirected	-	-
hds033880	hds081120	0.162697	undirected	-	-
hds033880	hds081200	0.0310099526181	undirected	-	-
hds033880	hds088520	0.0969651101269	undirected	-	-
hds033880	hds093570	0.0390454224503	undirected	-	-
hds033880	hds100500	0.0883717181785	undirected	-	-
hds033880	hds100920	0.206605	undirected	-	-
hds033880	hds100930	0.204819	undirected	-	-
hds033880	hds106810	0.0521857296118	undirected	-	-
hds033880	hds108020	0.0933779438569	undirected	-	-
hds033880	hds108630	0.199814	undirected	-	-
hds033880	hds121180	0.202623	undirected	-	-
hds033880	hds128020	0.0813875312456	undirected	-	-
hds033880	hds128030	0.0829360168232	undirected	-	-
hds033880	hds142660	0.225514	undirected	-	-
hds033880	hds143680	0.161332	undirected	-	-
hds033880	hds157950	0.120158	undirected	-	-
hds033880	hds184690	0.155632	undirected	-	-
hds033880	hds189110	0.0785666242763	undirected	-	-
hds033880	hds196660	0.155541	undirected	-	-
hds033880	hds200500	0.116997	undirected	-	-
hds033880	hds200580	0.144209	undirected	-	-
hds033880	hds203540	0.0653449333414	undirected	-	-
hds033880	hds203560	0.0656058088712	undirected	-	-
hds033880	hds208420	0.14898	undirected	-	-
hds033880	hds209350	0.0807345338125	undirected	-	-
hds033880	hds211910	0.15535	undirected	-	-
hds033880	hds216330	0.0810975063466	undirected	-	-
hds033880	hds219760	0.147769	undirected	-	-
hds033880	hds222330	0.0918747803584	undirected	-	-
hds033880	hds222760	0.0999862	undirected	-	-
hds033880	hds223070	0.158107	undirected	-	-
hds033880	hds235700	0.204249	undirected	-	-
hds033880	hds246110	0.153556	undirected	-	-
hds033880	hds246120	0.145601	undirected	-	-
hds033880	hds247270	0.0937962735623	undirected	-	-
hds033880	hds251480	0.158076	undirected	-	-
hds033880	hds258050	0.187265	undirected	-	-
hds033880	hds262740	0.197216	undirected	-	-
hds033880	hds267570	0.137505	undirected	-	-
hds033880	hds267630	0.158105	undirected	-	-
hds033880	hds270890	0.0931400889445	undirected	-	-
hds033880	hds274840	0.20228	undirected	-	-
hds033880	hds278120	0.157683	undirected	-	-
hds033880	hds280750	0.0930722666098	undirected	-	-
hds033880	hds284640	0.172565	undirected	-	-
hds033880	hds309000	0.223366	undirected	-	-
hds033880	hds318200	0.0975921616183	undirected	-	-
hds033880	hds320790	0.159551	undirected	-	-
hds033880	hds325140	0.164785	undirected	-	-
hds033880	hds326400	0.179049	undirected	-	-
hds033880	hds332800	0.171648	undirected	-	-
hds033880	hds333480	0.0416202	undirected	-	-
hds033880	hds340500	0.178781	undirected	-	-
hds033880	hds350820	0.135385	undirected	-	-
hds033880	hds354600	0.194946	undirected	-	-
hds033880	hds356860	0.165114	undirected	-	-
hds033880	hds358440	0.103934	undirected	-	-
hds033880	hds362800	0.160429	undirected	-	-
hds033880	hds373080	0.0971732705949	undirected	-	-
hds033880	hds375320	0.156295	undirected	-	-
hds033880	hds377350	0.173652	undirected	-	-
hds033880	hds383700	0.160719	undirected	-	-
hds033880	hds387590	0.199466	undirected	-	-
hds033880	hds388500	0.0339377007361	undirected	-	-
hds033880	hds389560	0.122435	undirected	-	-
hds033880	hds397900	0.225158	undirected	-	-
hds033880	hds398670	0.155624	undirected	-	-
hds033880	hds399880	0.161178	undirected	-	-
hds033880	hds399920	0.154358	undirected	-	-
hds033880	hds401670	0.160929	undirected	-	-
hds033880	hds411750	0.0917066261596	undirected	-	-
hds033880	hds413140	0.20359	undirected	-	-
hds033880	hds417490	0.0930716078179	undirected	-	-
hds033880	hds426500	0.0817302259597	undirected	-	-
hds033880	hds427570	0.146478	undirected	-	-
hds033880	hds428080	0.188883	undirected	-	-
hds033880	hds433310	0.193127	undirected	-	-
hds041560	hds048400	0.199217	undirected	-	-
hds041560	hds051190	0.125977	undirected	-	-
hds041560	hds051300	0.101755	undirected	-	-
hds041560	hds063350	0.116018	undirected	-	-
hds041560	hds066240	0.0919658707349	undirected	-	-
hds041560	hds066250	0.0412442	undirected	-	-
hds041560	hds067450	0.156207	undirected	-	-
hds041560	hds072320	0.210283	undirected	-	-
hds041560	hds072430	0.213225	undirected	-	-
hds041560	hds073850	0.0535443	undirected	-	-
hds041560	hds077430	0.13599	undirected	-	-
hds041560	hds080800	0.112499	undirected	-	-
hds041560	hds081010	0.204796	undirected	-	-
hds041560	hds081120	0.199676	undirected	-	-
hds041560	hds081200	0.109042	undirected	-	-
hds041560	hds088520	0.0445800800482	undirected	-	-
hds041560	hds093570	0.127426	undirected	-	-
hds041560	hds100500	0.0421022792262	undirected	-	-
hds041560	hds100920	0.106854	undirected	-	-
hds041560	hds100930	0.104902	undirected	-	-
hds041560	hds106810	0.0296742057696	undirected	-	-
hds041560	hds108020	0.0444564162459	undirected	-	-
hds041560	hds108630	0.113342	undirected	-	-
hds041560	hds121180	0.114132	undirected	-	-
hds041560	hds128020	0.0420561764765	undirected	-	-
hds041560	hds128030	0.0415072254071	undirected	-	-
hds041560	hds142660	0.139885	undirected	-	-
hds041560	hds143680	0.21299	undirected	-	-
hds041560	hds157950	0.196293	undirected	-	-
hds041560	hds184690	0.209796	undirected	-	-
hds041560	hds189110	0.0397675322496	undirected	-	-
hds041560	hds196660	0.207995	undirected	-	-
hds041560	hds200500	0.193042	undirected	-	-
hds041560	hds200580	0.205099	undirected	-	-
hds041560	hds203540	0.0327089147095	undirected	-	-
hds041560	hds203560	0.0296938736346	undirected	-	-
hds041560	hds208420	0.0663363096731	undirected	-	-
hds041560	hds209350	0.0431462367191	undirected	-	-
hds041560	hds211910	0.20269	undirected	-	-
hds041560	hds216330	0.0375644443614	undirected	-	-
hds041560	hds219760	0.201418	undirected	-	-
hds041560	hds222330	0.0413961815265	undirected	-	-
hds041560	hds222760	0.0459099078632	undirected	-	-
hds041560	hds223070	0.211245	undirected	-	-
hds041560	hds235700	0.11209	undirected	-	-
hds041560	hds246110	0.205268	undirected	-	-
hds041560	hds246120	0.203428	undirected	-	-
hds041560	hds247270	0.0441929948403	undirected	-	-
hds041560	hds251480	0.205585	undirected	-	-
hds041560	hds258050	0.202333	undirected	-	-
hds041560	hds262740	0.103378	undirected	-	-
hds041560	hds267570	0.214968	undirected	-	-
hds041560	hds267630	0.209772	undirected	-	-
hds041560	hds270890	0.0453170951752	undirected	-	-
hds041560	hds274840	0.16001	undirected	-	-
hds041560	hds278120	0.204115	undirected	-	-
hds041560	hds280750	0.0424759680659	undirected	-	-
hds041560	hds284640	0.0875126080517	undirected	-	-
hds041560	hds309000	0.133693	undirected	-	-
hds041560	hds318200	0.0485062	undirected	-	-
hds041560	hds320790	0.205987	undirected	-	-
hds041560	hds325140	0.215724	undirected	-	-
hds041560	hds326400	0.0899932857695	undirected	-	-
hds041560	hds332800	0.18995	undirected	-	-
hds041560	hds333480	0.0310060017044	undirected	-	-
hds041560	hds340500	0.201651	undirected	-	-
hds041560	hds350820	0.208615	undirected	-	-
hds041560	hds354600	0.0951063842516	undirected	-	-
hds041560	hds356860	0.201554	undirected	-	-
hds041560	hds358440	0.0532722735463	undirected	-	-
hds041560	hds362800	0.21465	undirected	-	-
hds041560	hds373080	0.0451442990438	undirected	-	-
hds041560	hds375320	0.21486	undirected	-	-
hds041560	hds377350	0.192839	undirected	-	-
hds041560	hds383700	0.197837	undirected	-	-
hds041560	hds387590	0.179318	undirected	-	-
hds041560	hds388500	0.0995716641823	undirected	-	-
hds041560	hds389560	0.0540709153529	undirected	-	-
hds041560	hds397900	0.175193	undirected	-	-
hds041560	hds398670	0.201227	undirected	-	-
hds041560	hds399880	0.20713	undirected	-	-
hds041560	hds399920	0.199295	undirected	-	-
hds041560	hds401670	0.192294	undirected	-	-
hds041560	hds411750	0.0463259989281	undirected	-	-
hds041560	hds413140	0.18197	undirected	-	-
hds041560	hds417490	0.0444008405911	undirected	-	-
hds041560	hds426500	0.0421104748855	undirected	-	-
hds041560	hds427570	0.200946	undirected	-	-
hds041560	hds428080	0.187155	undirected	-	-
hds041560	hds433310	0.198576	undirected	-	-
hds048400	hds051190	0.151245	undirected	-	-
hds048400	hds051300	0.133085	undirected	-	-
hds048400	hds063350	0.0692249568731	undirected	-	-
hds048400	hds066240	0.117951	undirected	-	-
hds048400	hds066250	0.0468466	undirected	-	-
hds048400	hds067450	0.17737	undirected	-	-
hds048400	hds072320	0.196566	undirected	-	-
hds048400	hds072430	0.18071	undirected	-	-
hds048400	hds073850	0.0638948	undirected	-	-
hds048400	hds077430	0.171311	undirected	-	-
hds048400	hds080800	0.141026	undirected	-	-
hds048400	hds081010	0.195914	undirected	-	-
hds048400	hds081120	0.187127	undirected	-	-
hds048400	hds081200	0.0664784678191	undirected	-	-
hds048400	hds088520	0.0518761971593	undirected	-	-
hds048400	hds093570	0.0798957673923	undirected	-	-
hds048400	hds100500	0.0474523963581	undirected	-	-
hds048400	hds100920	0.14219	undirected	-	-
hds048400	hds100930	0.137363	undirected	-	-
hds048400	hds106810	0.0279130061141	undirected	-	-
hds048400	hds108020	0.0508992163841	undirected	-	-
hds048400	hds108630	0.140019	undirected	-	-
hds048400	hds121180	0.143571	undirected	-	-
hds048400	hds128020	0.0457921538592	undirected	-	-
hds048400	hds128030	0.0468040240651	undirected	-	-
hds048400	hds142660	0.178482	undirected	-	-
hds048400	hds143680	0.197506	undirected	-	-
hds048400	hds157950	0.169831	undirected	-	-
hds048400	hds184690	0.192892	undirected	-	-
hds048400	hds189110	0.0428727190361	undirected	-	-
hds048400	hds196660	0.192167	undirected	-	-
hds048400	hds200500	0.168618	undirected	-	-
hds048400	hds200580	0.190185	undirected	-	-
hds048400	hds203540	0.0332978921868	undirected	-	-
hds048400	hds203560	0.0333811732824	undirected	-	-
hds048400	hds208420	0.0878765314221	undirected	-	-
hds048400	hds209350	0.0455307678469	undirected	-	-
hds048400	hds211910	0.194004	undirected	-	-
hds048400	hds216330	0.0416160856384	undirected	-	-
hds048400	hds219760	0.180052	undirected	-	-
hds048400	hds222330	0.0477120076334	undirected	-	-
hds048400	hds222760	0.0538214164745	undirected	-	-
hds048400	hds223070	0.192062	undirected	-	-
hds048400	hds235700	0.147255	undirected	-	-
hds048400	hds246110	0.190684	undirected	-	-
hds048400	hds246120	0.186627	undirected	-	-
hds048400	hds247270	0.0504649268016	undirected	-	-
hds048400	hds251480	0.191719	undirected	-	-
hds048400	hds258050	0.202852	undirected	-	-
hds048400	hds262740	0.132628	undirected	-	-
hds048400	hds267570	0.187491	undirected	-	-
hds048400	hds267630	0.197199	undirected	-	-
hds048400	hds270890	0.0511953762346	undirected	-	-
hds048400	hds274840	0.183469	undirected	-	-
hds048400	hds278120	0.189336	undirected	-	-
hds048400	hds280750	0.0488564756731	undirected	-	-
hds048400	hds284640	0.108969	undirected	-	-
hds048400	hds309000	0.171097	undirected	-	-
hds048400	hds318200	0.0563753105668	undirected	-	-
hds048400	hds320790	0.192338	undirected	-	-
hds048400	hds325140	0.200944	undirected	-	-
hds048400	hds326400	0.112566	undirected	-	-
hds048400	hds332800	0.194191	undirected	-	-
hds048400	hds333480	0.0257620410077	undirected	-	-
hds048400	hds340500	0.202209	undirected	-	-
hds048400	hds350820	0.184042	undirected	-	-
hds048400	hds354600	0.126469	undirected	-	-
hds048400	hds356860	0.187765	undirected	-	-
hds048400	hds358440	0.0619516972755	undirected	-	-
hds048400	hds362800	0.198945	undirected	-	-
hds048400	hds373080	0.0523425749955	undirected	-	-
hds048400	hds375320	0.195725	undirected	-	-
hds048400	hds377350	0.190533	undirected	-	-
hds048400	hds383700	0.193262	undirected	-	-
hds048400	hds387590	0.194916	undirected	-	-
hds048400	hds388500	0.0675393327071	undirected	-	-
hds048400	hds389560	0.0677618680576	undirected	-	-
hds048400	hds397900	0.20795	undirected	-	-
hds048400	hds398670	0.191004	undirected	-	-
hds048400	hds399880	0.196662	undirected	-	-
hds048400	hds399920	0.19407	undirected	-	-
hds048400	hds401670	0.188098	undirected	-	-
hds048400	hds411750	0.0530152170662	undirected	-	-
hds048400	hds413140	0.194232	undirected	-	-
hds048400	hds417490	0.0515951	undirected	-	-
hds048400	hds426500	0.0460594813799	undirected	-	-
hds048400	hds427570	0.182664	undirected	-	-
hds048400	hds428080	0.203378	undirected	-	-
hds048400	hds433310	0.208823	undirected	-	-
hds051190	hds051300	0.202334	undirected	-	-
hds051190	hds063350	0.0268235170768	undirected	-	-
hds051190	hds066240	0.197772	undirected	-	-
hds051190	hds066250	0.109615	undirected	-	-
hds051190	hds067450	0.199753	undirected	-	-
hds051190	hds072320	0.130702	undirected	-	-
hds051190	hds072430	0.0994827287673	undirected	-	-
hds051190	hds073850	0.125689	undirected	-	-
hds051190	hds077430	0.207997	undirected	-	-
hds051190	hds080800	0.191862	undirected	-	-
hds051190	hds081010	0.134944	undirected	-	-
hds051190	hds081120	0.131729	undirected	-	-
hds051190	hds081200	0.0233517446222	undirected	-	-
hds051190	hds088520	0.120695	undirected	-	-
hds051190	hds093570	0.0286801773908	undirected	-	-
hds051190	hds100500	0.111579	undirected	-	-
hds051190	hds100920	0.213915	undirected	-	-
hds051190	hds100930	0.21075	undirected	-	-
hds051190	hds106810	0.0685865410272	undirected	-	-
hds051190	hds108020	0.116503	undirected	-	-
hds051190	hds108630	0.194814	undirected	-	-
hds051190	hds121180	0.205741	undirected	-	-
hds051190	hds128020	0.105118	undirected	-	-
hds051190	hds128030	0.104281	undirected	-	-
hds051190	hds142660	0.219001	undirected	-	-
hds051190	hds143680	0.128749	undirected	-	-
hds051190	hds157950	0.0910760955164	undirected	-	-
hds051190	hds184690	0.12158	undirected	-	-
hds051190	hds189110	0.10205	undirected	-	-
hds051190	hds196660	0.121229	undirected	-	-
hds051190	hds200500	0.0863250408043	undirected	-	-
hds051190	hds200580	0.109955	undirected	-	-
hds051190	hds203540	0.0847651767089	undirected	-	-
hds051190	hds203560	0.0817034903219	undirected	-	-
hds051190	hds208420	0.172012	undirected	-	-
hds051190	hds209350	0.100457	undirected	-	-
hds051190	hds211910	0.129393	undirected	-	-
hds051190	hds216330	0.0979898370827	undirected	-	-
hds051190	hds219760	0.114492	undirected	-	-
hds051190	hds222330	0.114	undirected	-	-
hds051190	hds222760	0.123613	undirected	-	-
hds051190	hds223070	0.128441	undirected	-	-
hds051190	hds235700	0.209599	undirected	-	-
hds051190	hds246110	0.127085	undirected	-	-
hds051190	hds246120	0.12053	undirected	-	-
hds051190	hds247270	0.116988	undirected	-	-
hds051190	hds251480	0.130834	undirected	-	-
hds051190	hds258050	0.159216	undirected	-	-
hds051190	hds262740	0.206332	undirected	-	-
hds051190	hds267570	0.102178	undirected	-	-
hds051190	hds267630	0.127054	undirected	-	-
hds051190	hds270890	0.116556	undirected	-	-
hds051190	hds274840	0.187105	undirected	-	-
hds051190	hds278120	0.12815	undirected	-	-
hds051190	hds280750	0.116351	undirected	-	-
hds051190	hds284640	0.18533	undirected	-	-
hds051190	hds309000	0.219294	undirected	-	-
hds051190	hds318200	0.122159	undirected	-	-
hds051190	hds320790	0.13136	undirected	-	-
hds051190	hds325140	0.12718	undirected	-	-
hds051190	hds326400	0.190362	undirected	-	-
hds051190	hds332800	0.141178	undirected	-	-
hds051190	hds333480	0.0567413026588	undirected	-	-
hds051190	hds340500	0.150027	undirected	-	-
hds051190	hds350820	0.10522	undirected	-	-
hds051190	hds354600	0.206657	undirected	-	-
hds051190	hds356860	0.131118	undirected	-	-
hds051190	hds358440	0.127813	undirected	-	-
hds051190	hds362800	0.12311	undirected	-	-
hds051190	hds373080	0.121165	undirected	-	-
hds051190	hds375320	0.12166	undirected	-	-
hds051190	hds377350	0.147433	undirected	-	-
hds051190	hds383700	0.128415	undirected	-	-
hds051190	hds387590	0.175249	undirected	-	-
hds051190	hds388500	0.0265688376514	undirected	-	-
hds051190	hds389560	0.146782	undirected	-	-
hds051190	hds397900	0.20835	undirected	-	-
hds051190	hds398670	0.130795	undirected	-	-
hds051190	hds399880	0.127333	undirected	-	-
hds051190	hds399920	0.125232	undirected	-	-
hds051190	hds401670	0.133301	undirected	-	-
hds051190	hds411750	0.115218	undirected	-	-
hds051190	hds413140	0.184094	undirected	-	-
hds051190	hds417490	0.117033	undirected	-	-
hds051190	hds426500	0.104205	undirected	-	-
hds051190	hds427570	0.115821	undirected	-	-
hds051190	hds428080	0.162864	undirected	-	-
hds051190	hds433310	0.163111	undirected	-	-
hds051300	hds063350	0.0278903848221	undirected	-	-
hds051300	hds066240	0.197209	undirected	-	-
hds051300	hds066250	0.152056	undirected	-	-
hds051300	hds067450	0.189464	undirected	-	-
hds051300	hds072320	0.110363	undirected	-	-
hds051300	hds072430	0.0801554199313	undirected	-	-
hds051300	hds073850	0.167394	undirected	-	-
hds051300	hds077430	0.186846	undirected	-	-
hds051300	hds080800	0.184723	undirected	-	-
hds051300	hds081010	0.109236	undirected	-	-
hds051300	hds081120	0.112401	undirected	-	-
hds051300	hds081200	0.0241799193289	undirected	-	-
hds051300	hds088520	0.15438	undirected	-	-
hds051300	hds093570	0.0268176939954	undirected	-	-
hds051300	hds100500	0.146604	undirected	-	-
hds051300	hds100920	0.205209	undirected	-	-
hds051300	hds100930	0.20215	undirected	-	-
hds051300	hds106810	0.0928885583356	undirected	-	-
hds051300	hds108020	0.152506	undirected	-	-
hds051300	hds108630	0.213358	undirected	-	-
hds051300	hds121180	0.204839	undirected	-	-
hds051300	hds128020	0.144651	undirected	-	-
hds051300	hds128030	0.146681	undirected	-	-
hds051300	hds142660	0.192362	undirected	-	-
hds051300	hds143680	0.108628	undirected	-	-
hds051300	hds157950	0.0751517339902	undirected	-	-
hds051300	hds184690	0.104602	undirected	-	-
hds051300	hds189110	0.136771	undirected	-	-
hds051300	hds196660	0.104267	undirected	-	-
hds051300	hds200500	0.0674928596252	undirected	-	-
hds051300	hds200580	0.0893569742925	undirected	-	-
hds051300	hds203540	0.118382	undirected	-	-
hds051300	hds203560	0.118698	undirected	-	-
hds051300	hds208420	0.185805	undirected	-	-
hds051300	hds209350	0.131255	undirected	-	-
hds051300	hds211910	0.106905	undirected	-	-
hds051300	hds216330	0.136913	undirected	-	-
hds051300	hds219760	0.0942939496188	undirected	-	-
hds051300	hds222330	0.142209	undirected	-	-
hds051300	hds222760	0.153655	undirected	-	-
hds051300	hds223070	0.105563	undirected	-	-
hds051300	hds235700	0.206918	undirected	-	-
hds051300	hds246110	0.105433	undirected	-	-
hds051300	hds246120	0.10152	undirected	-	-
hds051300	hds247270	0.153453	undirected	-	-
hds051300	hds251480	0.107741	undirected	-	-
hds051300	hds258050	0.131556	undirected	-	-
hds051300	hds262740	0.212946	undirected	-	-
hds051300	hds267570	0.0839983039168	undirected	-	-
hds051300	hds267630	0.0996993	undirected	-	-
hds051300	hds270890	0.146456	undirected	-	-
hds051300	hds274840	0.173298	undirected	-	-
hds051300	hds278120	0.107904	undirected	-	-
hds051300	hds280750	0.148366	undirected	-	-
hds051300	hds284640	0.190431	undirected	-	-
hds051300	hds309000	0.206077	undirected	-	-
hds051300	hds318200	0.148343	undirected	-	-
hds051300	hds320790	0.111306	undirected	-	-
hds051300	hds325140	0.108958	undirected	-	-
hds051300	hds326400	0.201256	undirected	-	-
hds051300	hds332800	0.107979	undirected	-	-
hds051300	hds333480	0.0905031361559	undirected	-	-
hds051300	hds340500	0.128634	undirected	-	-
hds051300	hds350820	0.0891365621235	undirected	-	-
hds051300	hds354600	0.20931	undirected	-	-
hds051300	hds356860	0.112083	undirected	-	-
hds051300	hds358440	0.159003	undirected	-	-
hds051300	hds362800	0.101296	undirected	-	-
hds051300	hds373080	0.153801	undirected	-	-
hds051300	hds375320	0.10617	undirected	-	-
hds051300	hds377350	0.116707	undirected	-	-
hds051300	hds383700	0.107458	undirected	-	-
hds051300	hds387590	0.141686	undirected	-	-
hds051300	hds388500	0.0250639781933	undirected	-	-
hds051300	hds389560	0.169375	undirected	-	-
hds051300	hds397900	0.177729	undirected	-	-
hds051300	hds398670	0.112261	undirected	-	-
hds051300	hds399880	0.109948	undirected	-	-
hds051300	hds399920	0.0981842925895	undirected	-	-
hds051300	hds401670	0.100716	undirected	-	-
hds051300	hds411750	0.14422	undirected	-	-
hds051300	hds413140	0.163293	undirected	-	-
hds051300	hds417490	0.139439	undirected	-	-
hds051300	hds426500	0.140237	undirected	-	-
hds051300	hds427570	0.104972	undirected	-	-
hds051300	hds428080	0.12837	undirected	-	-
hds051300	hds433310	0.128647	undirected	-	-
hds063350	hds066240	0.0284680211873	undirected	-	-
hds063350	hds066250	0.0211376	undirected	-	-
hds063350	hds067450	0.0389306199546	undirected	-	-
hds063350	hds072320	0.0938636042047	undirected	-	-
hds063350	hds072430	0.125788	undirected	-	-
hds063350	hds077430	0.0326384336701	undirected	-	-
hds063350	hds080800	0.0233391264307	undirected	-	-
hds063350	hds081010	0.100741	undirected	-	-
hds063350	hds081120	0.0903210115174	undirected	-	-
hds063350	hds081200	0.198026	undirected	-	-
hds063350	hds088520	0.0252567562112	undirected	-	-
hds063350	hds093570	0.200177	undirected	-	-
hds063350	hds100500	0.0251037186796	undirected	-	-
hds063350	hds100920	0.0357740599471	undirected	-	-
hds063350	hds100930	0.0321996564855	undirected	-	-
hds063350	hds106810	0.0378665720525	undirected	-	-
hds063350	hds108020	0.0217145598655	undirected	-	-
hds063350	hds108630	0.0252829237178	undirected	-	-
hds063350	hds121180	0.0324765306061	undirected	-	-
hds063350	hds128020	0.0239789789035	undirected	-	-
hds063350	hds128030	0.0240488527323	undirected	-	-
hds063350	hds142660	0.0461403195541	undirected	-	-
hds063350	hds143680	0.0945588263794	undirected	-	-
hds063350	hds157950	0.124226	undirected	-	-
hds063350	hds184690	0.0842570262799	undirected	-	-
hds063350	hds189110	0.0263242530388	undirected	-	-
hds063350	hds196660	0.0826431902951	undirected	-	-
hds063350	hds200500	0.104801	undirected	-	-
hds063350	hds200580	0.0894727149989	undirected	-	-
hds063350	hds203540	0.0268839437498	undirected	-	-
hds063350	hds208420	0.0309116349793	undirected	-	-
hds063350	hds209350	0.0343420507215	undirected	-	-
hds063350	hds211910	0.0940438324937	undirected	-	-
hds063350	hds216330	0.0233047	undirected	-	-
hds063350	hds219760	0.0885910805588	undirected	-	-
hds063350	hds222330	0.0264852005109	undirected	-	-
hds063350	hds222760	0.0259732718286	undirected	-	-
hds063350	hds223070	0.0872632	undirected	-	-
hds063350	hds235700	0.0274750267075	undirected	-	-
hds063350	hds246110	0.102838	undirected	-	-
hds063350	hds246120	0.100583	undirected	-	-
hds063350	hds247270	0.0235725015991	undirected	-	-
hds063350	hds251480	0.100792	undirected	-	-
hds063350	hds258050	0.0770996484467	undirected	-	-
hds063350	hds262740	0.0248238432181	undirected	-	-
hds063350	hds267570	0.1141	undirected	-	-
hds063350	hds267630	0.112227	undirected	-	-
hds063350	hds270890	0.0287433149608	undirected	-	-
hds063350	hds274840	0.0378115037483	undirected	-	-
hds063350	hds278120	0.0967642618183	undirected	-	-
hds063350	hds280750	0.0258266258409	undirected	-	-
hds063350	hds284640	0.0236557333553	undirected	-	-
hds063350	hds309000	0.0373337	undirected	-	-
hds063350	hds318200	0.0309086380366	undirected	-	-
hds063350	hds320790	0.0929653425974	undirected	-	-
hds063350	hds325140	0.0859165267646	undirected	-	-
hds063350	hds326400	0.0267708929195	undirected	-	-
hds063350	hds332800	0.106847	undirected	-	-
hds063350	hds333480	0.0338360811672	undirected	-	-
hds063350	hds340500	0.0799581350777	undirected	-	-
hds063350	hds350820	0.0987786803466	undirected	-	-
hds063350	hds354600	0.0302569504376	undirected	-	-
hds063350	hds356860	0.0772908916379	undirected	-	-
hds063350	hds358440	0.0276167625006	undirected	-	-
hds063350	hds362800	0.0931607571832	undirected	-	-
hds063350	hds373080	0.0258182097786	undirected	-	-
hds063350	hds375320	0.0896782287003	undirected	-	-
hds063350	hds377350	0.0902740841673	undirected	-	-
hds063350	hds383700	0.0711983787182	undirected	-	-
hds063350	hds387590	0.0707894173461	undirected	-	-
hds063350	hds388500	0.150594	undirected	-	-
hds063350	hds389560	0.0271405	undirected	-	-
hds063350	hds397900	0.0643616	undirected	-	-
hds063350	hds398670	0.0822835	undirected	-	-
hds063350	hds399880	0.0794667081564	undirected	-	-
hds063350	hds399920	0.0883621257139	undirected	-	-
hds063350	hds401670	0.108748	undirected	-	-
hds063350	hds411750	0.0317787157189	undirected	-	-
hds063350	hds413140	0.0562347335898	undirected	-	-
hds063350	hds417490	0.0309330578165	undirected	-	-
hds063350	hds426500	0.0249970238551	undirected	-	-
hds063350	hds427570	0.0820725424258	undirected	-	-
hds063350	hds428080	0.0925969	undirected	-	-
hds063350	hds433310	0.0895731552915	undirected	-	-
hds066240	hds066250	0.159222	undirected	-	-
hds066240	hds067450	0.181581	undirected	-	-
hds066240	hds072320	0.103075	undirected	-	-
hds066240	hds072430	0.0782864323866	undirected	-	-
hds066240	hds073850	0.157144	undirected	-	-
hds066240	hds077430	0.185201	undirected	-	-
hds066240	hds080800	0.179162	undirected	-	-
hds066240	hds081010	0.102887	undirected	-	-
hds066240	hds081120	0.113874	undirected	-	-
hds066240	hds088520	0.165443	undirected	-	-
hds066240	hds093570	0.0239792560871	undirected	-	-
hds066240	hds100500	0.15717	undirected	-	-
hds066240	hds100920	0.217895	undirected	-	-
hds066240	hds100930	0.217027	undirected	-	-
hds066240	hds106810	0.111926	undirected	-	-
hds066240	hds108020	0.159375	undirected	-	-
hds066240	hds108630	0.205012	undirected	-	-
hds066240	hds121180	0.201812	undirected	-	-
hds066240	hds128020	0.147617	undirected	-	-
hds066240	hds128030	0.146606	undirected	-	-
hds066240	hds142660	0.20191	undirected	-	-
hds066240	hds143680	0.100047	undirected	-	-
hds066240	hds157950	0.0696288103112	undirected	-	-
hds066240	hds184690	0.0896785379765	undirected	-	-
hds066240	hds189110	0.149187	undirected	-	-
hds066240	hds196660	0.0891284519584	undirected	-	-
hds066240	hds200500	0.0566112444439	undirected	-	-
hds066240	hds200580	0.0766914275454	undirected	-	-
hds066240	hds203540	0.136319	undirected	-	-
hds066240	hds203560	0.133324	undirected	-	-
hds066240	hds208420	0.202634	undirected	-	-
hds066240	hds209350	0.142626	undirected	-	-
hds066240	hds211910	0.0874621355317	undirected	-	-
hds066240	hds216330	0.156172	undirected	-	-
hds066240	hds219760	0.0976594299574	undirected	-	-
hds066240	hds222330	0.162131	undirected	-	-
hds066240	hds222760	0.165369	undirected	-	-
hds066240	hds223070	0.0990569481762	undirected	-	-
hds066240	hds235700	0.196825	undirected	-	-
hds066240	hds246110	0.0962049	undirected	-	-
hds066240	hds246120	0.0858757153401	undirected	-	-
hds066240	hds247270	0.16149	undirected	-	-
hds066240	hds251480	0.101939	undirected	-	-
hds066240	hds258050	0.127908	undirected	-	-
hds066240	hds262740	0.204969	undirected	-	-
hds066240	hds267570	0.0782269946685	undirected	-	-
hds066240	hds267630	0.0963466206022	undirected	-	-
hds066240	hds270890	0.157143	undirected	-	-
hds066240	hds274840	0.148794	undirected	-	-
hds066240	hds278120	0.103978	undirected	-	-
hds066240	hds280750	0.164042	undirected	-	-
hds066240	hds284640	0.20114	undirected	-	-
hds066240	hds309000	0.20473	undirected	-	-
hds066240	hds318200	0.158085	undirected	-	-
hds066240	hds320790	0.101411	undirected	-	-
hds066240	hds325140	0.0977306875801	undirected	-	-
hds066240	hds326400	0.212723	undirected	-	-
hds066240	hds332800	0.119373	undirected	-	-
hds066240	hds333480	0.0918241327985	undirected	-	-
hds066240	hds340500	0.109834	undirected	-	-
hds066240	hds350820	0.0736635430091	undirected	-	-
hds066240	hds354600	0.22601	undirected	-	-
hds066240	hds356860	0.10926	undirected	-	-
hds066240	hds358440	0.1581	undirected	-	-
hds066240	hds362800	0.0980008795553	undirected	-	-
hds066240	hds373080	0.162949	undirected	-	-
hds066240	hds375320	0.0909314534149	undirected	-	-
hds066240	hds377350	0.12073	undirected	-	-
hds066240	hds383700	0.096103	undirected	-	-
hds066240	hds387590	0.15087	undirected	-	-
hds066240	hds389560	0.184138	undirected	-	-
hds066240	hds397900	0.181793	undirected	-	-
hds066240	hds398670	0.0901552663005	undirected	-	-
hds066240	hds399880	0.0929861955163	undirected	-	-
hds066240	hds399920	0.0832814935424	undirected	-	-
hds066240	hds401670	0.111248	undirected	-	-
hds066240	hds411750	0.150245	undirected	-	-
hds066240	hds413140	0.15321	undirected	-	-
hds066240	hds417490	0.161496	undirected	-	-
hds066240	hds426500	0.145127	undirected	-	-
hds066240	hds427570	0.0840721458743	undirected	-	-
hds066240	hds428080	0.131341	undirected	-	-
hds066240	hds433310	0.1317	undirected	-	-
hds066250	hds067450	0.0878833	undirected	-	-
hds066250	hds072320	0.0373308996644	undirected	-	-
hds066250	hds072430	0.0274408245236	undirected	-	-
hds066250	hds073850	0.18074	undirected	-	-
hds066250	hds077430	0.11082	undirected	-	-
hds066250	hds080800	0.119878	undirected	-	-
hds066250	hds081010	0.0431955489486	undirected	-	-
hds066250	hds081120	0.0421794	undirected	-	-
hds066250	hds088520	0.213153	undirected	-	-
hds066250	hds100500	0.212002	undirected	-	-
hds066250	hds100920	0.153074	undirected	-	-
hds066250	hds100930	0.150143	undirected	-	-
hds066250	hds106810	0.195167	undirected	-	-
hds066250	hds108020	0.211304	undirected	-	-
hds066250	hds108630	0.122391	undirected	-	-
hds066250	hds121180	0.131427	undirected	-	-
hds066250	hds128020	0.200658	undirected	-	-
hds066250	hds128030	0.194041	undirected	-	-
hds066250	hds142660	0.113591	undirected	-	-
hds066250	hds143680	0.0359618139005	undirected	-	-
hds066250	hds157950	0.0271403162125	undirected	-	-
hds066250	hds184690	0.0324732241118	undirected	-	-
hds066250	hds189110	0.199813	undirected	-	-
hds066250	hds196660	0.0323321710126	undirected	-	-
hds066250	hds200500	0.0210951551078	undirected	-	-
hds066250	hds200580	0.0271930007653	undirected	-	-
hds066250	hds203540	0.199921	undirected	-	-
hds066250	hds203560	0.198064	undirected	-	-
hds066250	hds208420	0.203037	undirected	-	-
hds066250	hds209350	0.213724	undirected	-	-
hds066250	hds211910	0.0365428653017	undirected	-	-
hds066250	hds216330	0.199165	undirected	-	-
hds066250	hds219760	0.0338889506273	undirected	-	-
hds066250	hds222330	0.211473	undirected	-	-
hds066250	hds222760	0.216379	undirected	-	-
hds066250	hds223070	0.0355812031574	undirected	-	-
hds066250	hds235700	0.141777	undirected	-	-
hds066250	hds246110	0.0393219	undirected	-	-
hds066250	hds246120	0.0373809485758	undirected	-	-
hds066250	hds247270	0.212408	undirected	-	-
hds066250	hds251480	0.0400022	undirected	-	-
hds066250	hds258050	0.0501007743553	undirected	-	-
hds066250	hds262740	0.147274	undirected	-	-
hds066250	hds267570	0.0272344788203	undirected	-	-
hds066250	hds267630	0.0394032	undirected	-	-
hds066250	hds270890	0.211725	undirected	-	-
hds066250	hds274840	0.0711933606598	undirected	-	-
hds066250	hds278120	0.0386311744263	undirected	-	-
hds066250	hds280750	0.212228	undirected	-	-
hds066250	hds284640	0.162583	undirected	-	-
hds066250	hds309000	0.125576	undirected	-	-
hds066250	hds318200	0.213352	undirected	-	-
hds066250	hds320790	0.0381710707855	undirected	-	-
hds066250	hds325140	0.0341889345975	undirected	-	-
hds066250	hds326400	0.153758	undirected	-	-
hds066250	hds332800	0.0498205456078	undirected	-	-
hds066250	hds333480	0.171405	undirected	-	-
hds066250	hds340500	0.0475428504428	undirected	-	-
hds066250	hds350820	0.0274981258543	undirected	-	-
hds066250	hds354600	0.17938	undirected	-	-
hds066250	hds356860	0.0391128427552	undirected	-	-
hds066250	hds358440	0.200956	undirected	-	-
hds066250	hds362800	0.0331328294632	undirected	-	-
hds066250	hds373080	0.212935	undirected	-	-
hds066250	hds375320	0.0329837024178	undirected	-	-
hds066250	hds377350	0.0499965157946	undirected	-	-
hds066250	hds383700	0.0348770927281	undirected	-	-
hds066250	hds387590	0.0665421053721	undirected	-	-
hds066250	hds389560	0.207576	undirected	-	-
hds066250	hds397900	0.0909009046447	undirected	-	-
hds066250	hds398670	0.0373861569654	undirected	-	-
hds066250	hds399880	0.0338897597066	undirected	-	-
hds066250	hds399920	0.0354705565921	undirected	-	-
hds066250	hds401670	0.0461237968581	undirected	-	-
hds066250	hds411750	0.212105	undirected	-	-
hds066250	hds413140	0.0667623679986	undirected	-	-
hds066250	hds417490	0.217459	undirected	-	-
hds066250	hds426500	0.206408	undirected	-	-
hds066250	hds427570	0.0335115417679	undirected	-	-
hds066250	hds428080	0.0587289117188	undirected	-	-
hds066250	hds433310	0.0557830286955	undirected	-	-
hds067450	hds072320	0.164428	undirected	-	-
hds067450	hds072430	0.13374	undirected	-	-
hds067450	hds073850	0.105153	undirected	-	-
hds067450	hds077430	0.208477	undirected	-	-
hds067450	hds080800	0.18852	undirected	-	-
hds067450	hds081010	0.163368	undirected	-	-
hds067450	hds081120	0.164688	undirected	-	-
hds067450	hds081200	0.0324969177829	undirected	-	-
hds067450	hds088520	0.0956867294634	undirected	-	-
hds067450	hds093570	0.0404941304594	undirected	-	-
hds067450	hds100500	0.0873089365232	undirected	-	-
hds067450	hds100920	0.204805	undirected	-	-
hds067450	hds100930	0.202003	undirected	-	-
hds067450	hds106810	0.0525027349278	undirected	-	-
hds067450	hds108020	0.0919399280724	undirected	-	-
hds067450	hds108630	0.198565	undirected	-	-
hds067450	hds121180	0.200476	undirected	-	-
hds067450	hds128020	0.0813637040481	undirected	-	-
hds067450	hds128030	0.0829723690766	undirected	-	-
hds067450	hds142660	0.22338	undirected	-	-
hds067450	hds143680	0.163091	undirected	-	-
hds067450	hds157950	0.122032	undirected	-	-
hds067450	hds184690	0.155595	undirected	-	-
hds067450	hds189110	0.0787028214315	undirected	-	-
hds067450	hds196660	0.155239	undirected	-	-
hds067450	hds200500	0.116149	undirected	-	-
hds067450	hds200580	0.143464	undirected	-	-
hds067450	hds203540	0.0653268	undirected	-	-
hds067450	hds203560	0.0651155653845	undirected	-	-
hds067450	hds208420	0.147308	undirected	-	-
hds067450	hds209350	0.0810474981731	undirected	-	-
hds067450	hds211910	0.153538	undirected	-	-
hds067450	hds216330	0.0810471213701	undirected	-	-
hds067450	hds219760	0.149838	undirected	-	-
hds067450	hds222330	0.0908710360832	undirected	-	-
hds067450	hds222760	0.0991327020325	undirected	-	-
hds067450	hds223070	0.159032	undirected	-	-
hds067450	hds235700	0.200467	undirected	-	-
hds067450	hds246110	0.153836	undirected	-	-
hds067450	hds246120	0.14586	undirected	-	-
hds067450	hds247270	0.0926327644597	undirected	-	-
hds067450	hds251480	0.158178	undirected	-	-
hds067450	hds258050	0.186257	undirected	-	-
hds067450	hds262740	0.192807	undirected	-	-
hds067450	hds267570	0.139774	undirected	-	-
hds067450	hds267630	0.159111	undirected	-	-
hds067450	hds270890	0.0920980933207	undirected	-	-
hds067450	hds274840	0.197673	undirected	-	-
hds067450	hds278120	0.160413	undirected	-	-
hds067450	hds280750	0.0917930152962	undirected	-	-
hds067450	hds284640	0.16893	undirected	-	-
hds067450	hds309000	0.220749	undirected	-	-
hds067450	hds318200	0.0968616492698	undirected	-	-
hds067450	hds320790	0.161065	undirected	-	-
hds067450	hds325140	0.165507	undirected	-	-
hds067450	hds326400	0.175327	undirected	-	-
hds067450	hds332800	0.173282	undirected	-	-
hds067450	hds333480	0.0425023824976	undirected	-	-
hds067450	hds340500	0.177016	undirected	-	-
hds067450	hds350820	0.13668	undirected	-	-
hds067450	hds354600	0.192373	undirected	-	-
hds067450	hds356860	0.165369	undirected	-	-
hds067450	hds358440	0.102347	undirected	-	-
hds067450	hds362800	0.161749	undirected	-	-
hds067450	hds373080	0.0955936736464	undirected	-	-
hds067450	hds375320	0.157169	undirected	-	-
hds067450	hds377350	0.173568	undirected	-	-
hds067450	hds383700	0.160157	undirected	-	-
hds067450	hds387590	0.198733	undirected	-	-
hds067450	hds388500	0.0335643745804	undirected	-	-
hds067450	hds389560	0.120487	undirected	-	-
hds067450	hds397900	0.224958	undirected	-	-
hds067450	hds398670	0.15442	undirected	-	-
hds067450	hds399880	0.160819	undirected	-	-
hds067450	hds399920	0.1519	undirected	-	-
hds067450	hds401670	0.162364	undirected	-	-
hds067450	hds411750	0.0912739094013	undirected	-	-
hds067450	hds413140	0.200259	undirected	-	-
hds067450	hds417490	0.0923016323395	undirected	-	-
hds067450	hds426500	0.0810977809382	undirected	-	-
hds067450	hds427570	0.146239	undirected	-	-
hds067450	hds428080	0.188449	undirected	-	-
hds067450	hds433310	0.192756	undirected	-	-
hds072320	hds072430	0.201597	undirected	-	-
hds072320	hds073850	0.0460564251078	undirected	-	-
hds072320	hds077430	0.143543	undirected	-	-
hds072320	hds080800	0.112923	undirected	-	-
hds072320	hds081010	0.213271	undirected	-	-
hds072320	hds081120	0.201639	undirected	-	-
hds072320	hds081200	0.0855475802287	undirected	-	-
hds072320	hds088520	0.0439481680347	undirected	-	-
hds072320	hds093570	0.105154	undirected	-	-
hds072320	hds100500	0.0398758034636	undirected	-	-
hds072320	hds100920	0.127303	undirected	-	-
hds072320	hds100930	0.122606	undirected	-	-
hds072320	hds106810	0.0279359	undirected	-	-
hds072320	hds108020	0.0400280346151	undirected	-	-
hds072320	hds108630	0.11967	undirected	-	-
hds072320	hds121180	0.128678	undirected	-	-
hds072320	hds128020	0.0380414363736	undirected	-	-
hds072320	hds128030	0.0389509105948	undirected	-	-
hds072320	hds142660	0.170257	undirected	-	-
hds072320	hds143680	0.210506	undirected	-	-
hds072320	hds157950	0.197689	undirected	-	-
hds072320	hds184690	0.194636	undirected	-	-
hds072320	hds189110	0.0371156817152	undirected	-	-
hds072320	hds196660	0.193318	undirected	-	-
hds072320	hds200500	0.179708	undirected	-	-
hds072320	hds200580	0.198583	undirected	-	-
hds072320	hds203540	0.0293942272804	undirected	-	-
hds072320	hds203560	0.0261141992068	undirected	-	-
hds072320	hds208420	0.0768616696401	undirected	-	-
hds072320	hds209350	0.0402857923762	undirected	-	-
hds072320	hds211910	0.206791	undirected	-	-
hds072320	hds216330	0.0356195	undirected	-	-
hds072320	hds219760	0.185738	undirected	-	-
hds072320	hds222330	0.0412562500227	undirected	-	-
hds072320	hds222760	0.0450165266815	undirected	-	-
hds072320	hds223070	0.200178	undirected	-	-
hds072320	hds235700	0.120383	undirected	-	-
hds072320	hds246110	0.208723	undirected	-	-
hds072320	hds246120	0.199375	undirected	-	-
hds072320	hds247270	0.0409503758325	undirected	-	-
hds072320	hds251480	0.212174	undirected	-	-
hds072320	hds258050	0.210846	undirected	-	-
hds072320	hds262740	0.111264	undirected	-	-
hds072320	hds267570	0.209077	undirected	-	-
hds072320	hds267630	0.215206	undirected	-	-
hds072320	hds270890	0.0444991836709	undirected	-	-
hds072320	hds274840	0.165902	undirected	-	-
hds072320	hds278120	0.207037	undirected	-	-
hds072320	hds280750	0.0418973322973	undirected	-	-
hds072320	hds284640	0.0896638958972	undirected	-	-
hds072320	hds309000	0.148612	undirected	-	-
hds072320	hds318200	0.0489791888477	undirected	-	-
hds072320	hds320790	0.208073	undirected	-	-
hds072320	hds325140	0.209747	undirected	-	-
hds072320	hds326400	0.0991556180403	undirected	-	-
hds072320	hds332800	0.213772	undirected	-	-
hds072320	hds333480	0.0237443058539	undirected	-	-
hds072320	hds340500	0.204967	undirected	-	-
hds072320	hds350820	0.188876	undirected	-	-
hds072320	hds354600	0.104752	undirected	-	-
hds072320	hds356860	0.189866	undirected	-	-
hds072320	hds358440	0.0515086168465	undirected	-	-
hds072320	hds362800	0.213922	undirected	-	-
hds072320	hds373080	0.0444309691036	undirected	-	-
hds072320	hds375320	0.202411	undirected	-	-
hds072320	hds377350	0.208801	undirected	-	-
hds072320	hds383700	0.194227	undirected	-	-
hds072320	hds387590	0.202477	undirected	-	-
hds072320	hds388500	0.0745935726236	undirected	-	-
hds072320	hds389560	0.0587353162094	undirected	-	-
hds072320	hds397900	0.201429	undirected	-	-
hds072320	hds398670	0.195821	undirected	-	-
hds072320	hds399880	0.197191	undirected	-	-
hds072320	hds399920	0.19384	undirected	-	-
hds072320	hds401670	0.210111	undirected	-	-
hds072320	hds411750	0.0464303867003	undirected	-	-
hds072320	hds413140	0.194567	undirected	-	-
hds072320	hds417490	0.0450214673372	undirected	-	-
hds072320	hds426500	0.0369191631559	undirected	-	-
hds072320	hds427570	0.18689	undirected	-	-
hds072320	hds428080	0.220497	undirected	-	-
hds072320	hds433310	0.218452	undirected	-	-
hds072430	hds073850	0.0328746855448	undirected	-	-
hds072430	hds077430	0.117905	undirected	-	-
hds072430	hds080800	0.089759	undirected	-	-
hds072430	hds081010	0.206392	undirected	-	-
hds072430	hds081120	0.194277	undirected	-	-
hds072430	hds081200	0.11706	undirected	-	-
hds072430	hds088520	0.0329459130891	undirected	-	-
hds072430	hds093570	0.138647	undirected	-	-
hds072430	hds100500	0.0304610621823	undirected	-	-
hds072430	hds100920	0.0961377556069	undirected	-	-
hds072430	hds100930	0.0929171414681	undirected	-	-
hds072430	hds106810	0.0255535715826	undirected	-	-
hds072430	hds108020	0.0304164139806	undirected	-	-
hds072430	hds108630	0.0880476093384	undirected	-	-
hds072430	hds121180	0.0970499155257	undirected	-	-
hds072430	hds128020	0.0279426814513	undirected	-	-
hds072430	hds128030	0.0275283881958	undirected	-	-
hds072430	hds142660	0.135379	undirected	-	-
hds072430	hds143680	0.202987	undirected	-	-
hds072430	hds157950	0.203403	undirected	-	-
hds072430	hds184690	0.191555	undirected	-	-
hds072430	hds189110	0.0287229799744	undirected	-	-
hds072430	hds196660	0.190123	undirected	-	-
hds072430	hds200500	0.192088	undirected	-	-
hds072430	hds200580	0.199312	undirected	-	-
hds072430	hds203540	0.0248397890262	undirected	-	-
hds072430	hds203560	0.0214134067563	undirected	-	-
hds072430	hds208420	0.0556320579562	undirected	-	-
hds072430	hds209350	0.0327880123405	undirected	-	-
hds072430	hds211910	0.19636	undirected	-	-
hds072430	hds216330	0.0278112927904	undirected	-	-
hds072430	hds219760	0.192549	undirected	-	-
hds072430	hds222330	0.0330944	undirected	-	-
hds072430	hds222760	0.0344885972819	undirected	-	-
hds072430	hds223070	0.199468	undirected	-	-
hds072430	hds235700	0.0904314880266	undirected	-	-
hds072430	hds246110	0.202098	undirected	-	-
hds072430	hds246120	0.19352	undirected	-	-
hds072430	hds247270	0.0310121156357	undirected	-	-
hds072430	hds251480	0.204423	undirected	-	-
hds072430	hds258050	0.196675	undirected	-	-
hds072430	hds262740	0.0814128	undirected	-	-
hds072430	hds267570	0.215065	undirected	-	-
hds072430	hds267630	0.216922	undirected	-	-
hds072430	hds270890	0.0338640202109	undirected	-	-
hds072430	hds274840	0.13587	undirected	-	-
hds072430	hds278120	0.198333	undirected	-	-
hds072430	hds280750	0.0323504272832	undirected	-	-
hds072430	hds284640	0.0689703155872	undirected	-	-
hds072430	hds309000	0.11854	undirected	-	-
hds072430	hds318200	0.0365754903319	undirected	-	-
hds072430	hds320790	0.196715	undirected	-	-
hds072430	hds325140	0.203141	undirected	-	-
hds072430	hds326400	0.0734982904579	undirected	-	-
hds072430	hds332800	0.212471	undirected	-	-
hds072430	hds340500	0.190912	undirected	-	-
hds072430	hds350820	0.191782	undirected	-	-
hds072430	hds354600	0.0815366714945	undirected	-	-
hds072430	hds356860	0.18678	undirected	-	-
hds072430	hds358440	0.0377530289285	undirected	-	-
hds072430	hds362800	0.212138	undirected	-	-
hds072430	hds373080	0.0332757859166	undirected	-	-
hds072430	hds375320	0.19703	undirected	-	-
hds072430	hds377350	0.199151	undirected	-	-
hds072430	hds383700	0.187109	undirected	-	-
hds072430	hds387590	0.184358	undirected	-	-
hds072430	hds388500	0.100019	undirected	-	-
hds072430	hds389560	0.0434609070987	undirected	-	-
hds072430	hds397900	0.174841	undirected	-	-
hds072430	hds398670	0.18391	undirected	-	-
hds072430	hds399880	0.190116	undirected	-	-
hds072430	hds399920	0.195054	undirected	-	-
hds072430	hds401670	0.210733	undirected	-	-
hds072430	hds411750	0.0345409955422	undirected	-	-
hds072430	hds413140	0.165817	undirected	-	-
hds072430	hds417490	0.0361328218539	undirected	-	-
hds072430	hds426500	0.0288010645103	undirected	-	-
hds072430	hds427570	0.178382	undirected	-	-
hds072430	hds428080	0.20319	undirected	-	-
hds072430	hds433310	0.208254	undirected	-	-
hds073850	hds077430	0.13623	undirected	-	-
hds073850	hds080800	0.143354	undirected	-	-
hds073850	hds081010	0.0500379	undirected	-	-
hds073850	hds081120	0.0462135443393	undirected	-	-
hds073850	hds088520	0.183575	undirected	-	-
hds073850	hds100500	0.181171	undirected	-	-
hds073850	hds100920	0.153709	undirected	-	-
hds073850	hds100930	0.150465	undirected	-	-
hds073850	hds106810	0.148234	undirected	-	-
hds073850	hds108020	0.188479	undirected	-	-
hds073850	hds108630	0.135502	undirected	-	-
hds073850	hds121180	0.140697	undirected	-	-
hds073850	hds128020	0.175287	undirected	-	-
hds073850	hds128030	0.17097	undirected	-	-
hds073850	hds142660	0.120298	undirected	-	-
hds073850	hds143680	0.0455240757066	undirected	-	-
hds073850	hds157950	0.0308238566341	undirected	-	-
hds073850	hds184690	0.0487941158012	undirected	-	-
hds073850	hds189110	0.16987	undirected	-	-
hds073850	hds196660	0.0491830911322	undirected	-	-
hds073850	hds200500	0.0347981347615	undirected	-	-
hds073850	hds200580	0.0421591528603	undirected	-	-
hds073850	hds203540	0.163726	undirected	-	-
hds073850	hds203560	0.17008	undirected	-	-
hds073850	hds208420	0.184414	undirected	-	-
hds073850	hds209350	0.180585	undirected	-	-
hds073850	hds211910	0.0515336482031	undirected	-	-
hds073850	hds216330	0.164899	undirected	-	-
hds073850	hds219760	0.0441073092066	undirected	-	-
hds073850	hds222330	0.177559	undirected	-	-
hds073850	hds222760	0.189371	undirected	-	-
hds073850	hds223070	0.0484124	undirected	-	-
hds073850	hds235700	0.164221	undirected	-	-
hds073850	hds246110	0.0472048243863	undirected	-	-
hds073850	hds246120	0.0486418269217	undirected	-	-
hds073850	hds247270	0.18652	undirected	-	-
hds073850	hds251480	0.0463883165223	undirected	-	-
hds073850	hds258050	0.0617488576848	undirected	-	-
hds073850	hds262740	0.16029	undirected	-	-
hds073850	hds267570	0.0341699	undirected	-	-
hds073850	hds267630	0.0468658427924	undirected	-	-
hds073850	hds270890	0.177979	undirected	-	-
hds073850	hds274840	0.100155	undirected	-	-
hds073850	hds278120	0.0444014385492	undirected	-	-
hds073850	hds280750	0.179589	undirected	-	-
hds073850	hds284640	0.163499	undirected	-	-
hds073850	hds309000	0.144978	undirected	-	-
hds073850	hds318200	0.185082	undirected	-	-
hds073850	hds320790	0.0470208945158	undirected	-	-
hds073850	hds325140	0.0471274662257	undirected	-	-
hds073850	hds326400	0.149229	undirected	-	-
hds073850	hds332800	0.0534050861493	undirected	-	-
hds073850	hds333480	0.137586	undirected	-	-
hds073850	hds340500	0.0644583183379	undirected	-	-
hds073850	hds350820	0.0429296320348	undirected	-	-
hds073850	hds354600	0.18156	undirected	-	-
hds073850	hds356860	0.0519836148355	undirected	-	-
hds073850	hds358440	0.181089	undirected	-	-
hds073850	hds362800	0.0424433177664	undirected	-	-
hds073850	hds373080	0.184049	undirected	-	-
hds073850	hds375320	0.0469539150898	undirected	-	-
hds073850	hds377350	0.054012	undirected	-	-
hds073850	hds383700	0.0522753	undirected	-	-
hds073850	hds387590	0.0715349609817	undirected	-	-
hds073850	hds388500	0.0257618484064	undirected	-	-
hds073850	hds389560	0.182511	undirected	-	-
hds073850	hds397900	0.10338	undirected	-	-
hds073850	hds398670	0.0552510477591	undirected	-	-
hds073850	hds399880	0.0518005355959	undirected	-	-
hds073850	hds399920	0.0554224443011	undirected	-	-
hds073850	hds401670	0.0479594151276	undirected	-	-
hds073850	hds411750	0.184246	undirected	-	-
hds073850	hds413140	0.0800680370485	undirected	-	-
hds073850	hds417490	0.183383	undirected	-	-
hds073850	hds426500	0.183119	undirected	-	-
hds073850	hds427570	0.0494337027535	undirected	-	-
hds073850	hds428080	0.0638533810128	undirected	-	-
hds073850	hds433310	0.0657359	undirected	-	-
hds077430	hds080800	0.208309	undirected	-	-
hds077430	hds081010	0.14061	undirected	-	-
hds077430	hds081120	0.143854	undirected	-	-
hds077430	hds081200	0.0307805891688	undirected	-	-
hds077430	hds088520	0.112553	undirected	-	-
hds077430	hds093570	0.0355304293969	undirected	-	-
hds077430	hds100500	0.106513	undirected	-	-
hds077430	hds100920	0.184744	undirected	-	-
hds077430	hds100930	0.191127	undirected	-	-
hds077430	hds106810	0.0617642352482	undirected	-	-
hds077430	hds108020	0.117339	undirected	-	-
hds077430	hds108630	0.202151	undirected	-	-
hds077430	hds121180	0.193727	undirected	-	-
hds077430	hds128020	0.102759	undirected	-	-
hds077430	hds128030	0.0996535235629	undirected	-	-
hds077430	hds142660	0.191625	undirected	-	-
hds077430	hds143680	0.143632	undirected	-	-
hds077430	hds157950	0.0975715403785	undirected	-	-
hds077430	hds184690	0.15176	undirected	-	-
hds077430	hds189110	0.0977545	undirected	-	-
hds077430	hds196660	0.151971	undirected	-	-
hds077430	hds200500	0.11276	undirected	-	-
hds077430	hds200580	0.134985	undirected	-	-
hds077430	hds203540	0.0845721595837	undirected	-	-
hds077430	hds203560	0.0889263764783	undirected	-	-
hds077430	hds208420	0.143278	undirected	-	-
hds077430	hds209350	0.0889030021087	undirected	-	-
hds077430	hds211910	0.137114	undirected	-	-
hds077430	hds216330	0.0994634674315	undirected	-	-
hds077430	hds219760	0.149425	undirected	-	-
hds077430	hds222330	0.107264	undirected	-	-
hds077430	hds222760	0.114753	undirected	-	-
hds077430	hds223070	0.157535	undirected	-	-
hds077430	hds235700	0.199112	undirected	-	-
hds077430	hds246110	0.134325	undirected	-	-
hds077430	hds246120	0.131945	undirected	-	-
hds077430	hds247270	0.113772	undirected	-	-
hds077430	hds251480	0.13722	undirected	-	-
hds077430	hds258050	0.171308	undirected	-	-
hds077430	hds262740	0.199945	undirected	-	-
hds077430	hds267570	0.119265	undirected	-	-
hds077430	hds267630	0.136908	undirected	-	-
hds077430	hds270890	0.104767	undirected	-	-
hds077430	hds274840	0.199952	undirected	-	-
hds077430	hds278120	0.136757	undirected	-	-
hds077430	hds280750	0.10871	undirected	-	-
hds077430	hds284640	0.187374	undirected	-	-
hds077430	hds309000	0.208849	undirected	-	-
hds077430	hds318200	0.105199	undirected	-	-
hds077430	hds320790	0.139946	undirected	-	-
hds077430	hds325140	0.150472	undirected	-	-
hds077430	hds326400	0.182143	undirected	-	-
hds077430	hds332800	0.138721	undirected	-	-
hds077430	hds333480	0.0566732647443	undirected	-	-
hds077430	hds340500	0.161769	undirected	-	-
hds077430	hds350820	0.133169	undirected	-	-
hds077430	hds354600	0.193738	undirected	-	-
hds077430	hds356860	0.162751	undirected	-	-
hds077430	hds358440	0.117324	undirected	-	-
hds077430	hds362800	0.143336	undirected	-	-
hds077430	hds373080	0.111539	undirected	-	-
hds077430	hds375320	0.146299	undirected	-	-
hds077430	hds377350	0.14927	undirected	-	-
hds077430	hds383700	0.155949	undirected	-	-
hds077430	hds387590	0.17272	undirected	-	-
hds077430	hds388500	0.0421122406491	undirected	-	-
hds077430	hds389560	0.129914	undirected	-	-
hds077430	hds397900	0.196008	undirected	-	-
hds077430	hds398670	0.14687	undirected	-	-
hds077430	hds399880	0.154863	undirected	-	-
hds077430	hds399920	0.150514	undirected	-	-
hds077430	hds401670	0.134446	undirected	-	-
hds077430	hds411750	0.0981874762689	undirected	-	-
hds077430	hds413140	0.186218	undirected	-	-
hds077430	hds417490	0.103084	undirected	-	-
hds077430	hds426500	0.103312	undirected	-	-
hds077430	hds427570	0.138193	undirected	-	-
hds077430	hds428080	0.147272	undirected	-	-
hds077430	hds433310	0.161846	undirected	-	-
hds080800	hds081010	0.109984	undirected	-	-
hds080800	hds081120	0.114473	undirected	-	-
hds080800	hds081200	0.0234740950497	undirected	-	-
hds080800	hds088520	0.119601	undirected	-	-
hds080800	hds093570	0.0254680161767	undirected	-	-
hds080800	hds100500	0.113914	undirected	-	-
hds080800	hds100920	0.184332	undirected	-	-
hds080800	hds100930	0.186246	undirected	-	-
hds080800	hds106810	0.0683729663351	undirected	-	-
hds080800	hds108020	0.125834	undirected	-	-
hds080800	hds108630	0.193093	undirected	-	-
hds080800	hds121180	0.182434	undirected	-	-
hds080800	hds128020	0.108613	undirected	-	-
hds080800	hds128030	0.105196	undirected	-	-
hds080800	hds142660	0.179867	undirected	-	-
hds080800	hds143680	0.113102	undirected	-	-
hds080800	hds157950	0.0722201890327	undirected	-	-
hds080800	hds184690	0.125625	undirected	-	-
hds080800	hds189110	0.103228	undirected	-	-
hds080800	hds196660	0.126494	undirected	-	-
hds080800	hds200500	0.0936098871453	undirected	-	-
hds080800	hds200580	0.110669	undirected	-	-
hds080800	hds203540	0.0944856	undirected	-	-
hds080800	hds203560	0.102529	undirected	-	-
hds080800	hds208420	0.150174	undirected	-	-
hds080800	hds209350	0.100367	undirected	-	-
hds080800	hds211910	0.10827	undirected	-	-
hds080800	hds216330	0.109071	undirected	-	-
hds080800	hds219760	0.123726	undirected	-	-
hds080800	hds222330	0.115689	undirected	-	-
hds080800	hds222760	0.121521	undirected	-	-
hds080800	hds223070	0.129145	undirected	-	-
hds080800	hds235700	0.199748	undirected	-	-
hds080800	hds246110	0.103722	undirected	-	-
hds080800	hds246120	0.102233	undirected	-	-
hds080800	hds247270	0.121531	undirected	-	-
hds080800	hds251480	0.106863	undirected	-	-
hds080800	hds258050	0.141451	undirected	-	-
hds080800	hds262740	0.192639	undirected	-	-
hds080800	hds267570	0.0920178391316	undirected	-	-
hds080800	hds267630	0.106921	undirected	-	-
hds080800	hds270890	0.109393	undirected	-	-
hds080800	hds274840	0.181087	undirected	-	-
hds080800	hds278120	0.106856	undirected	-	-
hds080800	hds280750	0.116236	undirected	-	-
hds080800	hds284640	0.185977	undirected	-	-
hds080800	hds309000	0.204353	undirected	-	-
hds080800	hds318200	0.111482	undirected	-	-
hds080800	hds320790	0.109266	undirected	-	-
hds080800	hds325140	0.121732	undirected	-	-
hds080800	hds326400	0.177907	undirected	-	-
hds080800	hds332800	0.116443	undirected	-	-
hds080800	hds333480	0.0610513656253	undirected	-	-
hds080800	hds340500	0.132338	undirected	-	-
hds080800	hds350820	0.106894	undirected	-	-
hds080800	hds354600	0.201035	undirected	-	-
hds080800	hds356860	0.137452	undirected	-	-
hds080800	hds358440	0.118868	undirected	-	-
hds080800	hds362800	0.114782	undirected	-	-
hds080800	hds373080	0.117652	undirected	-	-
hds080800	hds375320	0.11744	undirected	-	-
hds080800	hds377350	0.120183	undirected	-	-
hds080800	hds383700	0.130875	undirected	-	-
hds080800	hds387590	0.145578	undirected	-	-
hds080800	hds388500	0.0387552	undirected	-	-
hds080800	hds389560	0.133293	undirected	-	-
hds080800	hds397900	0.176387	undirected	-	-
hds080800	hds398670	0.118716	undirected	-	-
hds080800	hds399880	0.128471	undirected	-	-
hds080800	hds399920	0.126117	undirected	-	-
hds080800	hds401670	0.107858	undirected	-	-
hds080800	hds411750	0.105174	undirected	-	-
hds080800	hds413140	0.157433	undirected	-	-
hds080800	hds417490	0.111306	undirected	-	-
hds080800	hds426500	0.109233	undirected	-	-
hds080800	hds427570	0.111269	undirected	-	-
hds080800	hds428080	0.124219	undirected	-	-
hds080800	hds433310	0.139485	undirected	-	-
hds081010	hds081120	0.208113	undirected	-	-
hds081010	hds081200	0.0884507313341	undirected	-	-
hds081010	hds088520	0.0482907510852	undirected	-	-
hds081010	hds093570	0.108532	undirected	-	-
hds081010	hds100500	0.0448702528047	undirected	-	-
hds081010	hds100920	0.127993	undirected	-	-
hds081010	hds100930	0.122097	undirected	-	-
hds081010	hds106810	0.0324230933352	undirected	-	-
hds081010	hds108020	0.0444730686395	undirected	-	-
hds081010	hds108630	0.12454	undirected	-	-
hds081010	hds121180	0.12522	undirected	-	-
hds081010	hds128020	0.0435120155825	undirected	-	-
hds081010	hds128030	0.0444155156056	undirected	-	-
hds081010	hds142660	0.166282	undirected	-	-
hds081010	hds143680	0.213454	undirected	-	-
hds081010	hds157950	0.197962	undirected	-	-
hds081010	hds184690	0.196305	undirected	-	-
hds081010	hds189110	0.0424838678152	undirected	-	-
hds081010	hds196660	0.194129	undirected	-	-
hds081010	hds200500	0.174204	undirected	-	-
hds081010	hds200580	0.194083	undirected	-	-
hds081010	hds203540	0.0344987037641	undirected	-	-
hds081010	hds203560	0.0299882179485	undirected	-	-
hds081010	hds208420	0.0804567	undirected	-	-
hds081010	hds209350	0.0464372264303	undirected	-	-
hds081010	hds211910	0.193934	undirected	-	-
hds081010	hds216330	0.0423200398355	undirected	-	-
hds081010	hds219760	0.191078	undirected	-	-
hds081010	hds222330	0.0449107009417	undirected	-	-
hds081010	hds222760	0.0488954735056	undirected	-	-
hds081010	hds223070	0.199379	undirected	-	-
hds081010	hds235700	0.118411	undirected	-	-
hds081010	hds246110	0.204494	undirected	-	-
hds081010	hds246120	0.193899	undirected	-	-
hds081010	hds247270	0.0457018167259	undirected	-	-
hds081010	hds251480	0.209143	undirected	-	-
hds081010	hds258050	0.204389	undirected	-	-
hds081010	hds262740	0.108504	undirected	-	-
hds081010	hds267570	0.210701	undirected	-	-
hds081010	hds267630	0.206773	undirected	-	-
hds081010	hds270890	0.0496383722299	undirected	-	-
hds081010	hds274840	0.157312	undirected	-	-
hds081010	hds278120	0.210911	undirected	-	-
hds081010	hds280750	0.0464588589192	undirected	-	-
hds081010	hds284640	0.0908497076394	undirected	-	-
hds081010	hds309000	0.146647	undirected	-	-
hds081010	hds318200	0.0536341966675	undirected	-	-
hds081010	hds320790	0.209029	undirected	-	-
hds081010	hds325140	0.210282	undirected	-	-
hds081010	hds326400	0.10196	undirected	-	-
hds081010	hds332800	0.204842	undirected	-	-
hds081010	hds333480	0.0296195908318	undirected	-	-
hds081010	hds340500	0.192558	undirected	-	-
hds081010	hds350820	0.191362	undirected	-	-
hds081010	hds354600	0.108588	undirected	-	-
hds081010	hds356860	0.192878	undirected	-	-
hds081010	hds358440	0.0562682093315	undirected	-	-
hds081010	hds362800	0.214426	undirected	-	-
hds081010	hds373080	0.0482261467577	undirected	-	-
hds081010	hds375320	0.204849	undirected	-	-
hds081010	hds377350	0.198477	undirected	-	-
hds081010	hds383700	0.191139	undirected	-	-
hds081010	hds387590	0.195006	undirected	-	-
hds081010	hds388500	0.0720722879208	undirected	-	-
hds081010	hds389560	0.0614521012577	undirected	-	-
hds081010	hds397900	0.198782	undirected	-	-
hds081010	hds398670	0.189171	undirected	-	-
hds081010	hds399880	0.19637	undirected	-	-
hds081010	hds399920	0.180069	undirected	-	-
hds081010	hds401670	0.202776	undirected	-	-
hds081010	hds411750	0.0508008470011	undirected	-	-
hds081010	hds413140	0.190083	undirected	-	-
hds081010	hds417490	0.0497605546417	undirected	-	-
hds081010	hds426500	0.0413741387391	undirected	-	-
hds081010	hds427570	0.187823	undirected	-	-
hds081010	hds428080	0.210418	undirected	-	-
hds081010	hds433310	0.209971	undirected	-	-
hds081120	hds081200	0.0768394033022	undirected	-	-
hds081120	hds088520	0.0513585067488	undirected	-	-
[truncated: 2,845 more rows]

## Sheet: red
source	target	weight	direction	fromAltName	toAltName
hds007890	hds007900	0.269051	undirected	-	-
hds007890	hds012010	0.236268	undirected	-	-
hds007890	hds012240	0.264722	undirected	-	-
hds007890	hds012400	0.256669	undirected	-	-
hds007890	hds015250	0.253788	undirected	-	-
hds007890	hds016040	0.24495	undirected	-	-
hds007890	hds017630	0.295577	undirected	-	-
hds007890	hds017790	0.223735	undirected	-	-
hds007890	hds021410	0.260477	undirected	-	-
hds007890	hds022410	0.270138	undirected	-	-
hds007890	hds023590	0.242568	undirected	-	-
hds007890	hds024340	0.263721	undirected	-	-
hds007890	hds025600	0.23709	undirected	-	-
hds007890	hds025620	0.267345	undirected	-	-
hds007890	hds025840	0.25231	undirected	-	-
hds007890	hds026250	0.259774	undirected	-	-
hds007890	hds026560	0.180067	undirected	-	-
hds007890	hds029870	0.265108	undirected	-	-
hds007890	hds033940	0.27162	undirected	-	-
hds007890	hds041220	0.253445	undirected	-	-
hds007890	hds045710	0.261053	undirected	-	-
hds007890	hds050220	0.248545	undirected	-	-
hds007890	hds051590	0.187615	undirected	-	-
hds007890	hds053200	0.227936	undirected	-	-
hds007890	hds053210	0.245034	undirected	-	-
hds007890	hds060280	0.265623	undirected	-	-
hds007890	hds065320	0.265638	undirected	-	-
hds007890	hds076820	0.253335	undirected	-	-
hds007890	hds090430	0.242821	undirected	-	-
hds007890	hds090670	0.252606	undirected	-	-
hds007890	hds095060	0.26704	undirected	-	-
hds007890	hds097080	0.268386	undirected	-	-
hds007890	hds099310	0.239043	undirected	-	-
hds007890	hds101730	0.249687	undirected	-	-
hds007890	hds112130	0.28822	undirected	-	-
hds007890	hds132840	0.266736	undirected	-	-
hds007890	hds133940	0.257942	undirected	-	-
hds007890	hds147050	0.187767	undirected	-	-
hds007890	hds149140	0.251941	undirected	-	-
hds007890	hds149250	0.211977	undirected	-	-
hds007890	hds159820	0.232725	undirected	-	-
hds007890	hds163680	0.206058	undirected	-	-
hds007890	hds166780	0.25991	undirected	-	-
hds007890	hds172950	0.264004	undirected	-	-
hds007890	hds173730	0.249893	undirected	-	-
hds007890	hds174980	0.213268	undirected	-	-
hds007890	hds178580	0.270156	undirected	-	-
hds007890	hds180450	0.273898	undirected	-	-
hds007890	hds183000	0.212955	undirected	-	-
hds007890	hds184140	0.259742	undirected	-	-
hds007890	hds194000	0.191009	undirected	-	-
hds007890	hds202490	0.1909	undirected	-	-
hds007890	hds213370	0.257554	undirected	-	-
hds007890	hds213520	0.26283	undirected	-	-
hds007890	hds223340	0.242362	undirected	-	-
hds007890	hds225610	0.258703	undirected	-	-
hds007890	hds231440	0.245531	undirected	-	-
hds007890	hds232870	0.273193	undirected	-	-
hds007890	hds232880	0.265017	undirected	-	-
hds007890	hds233620	0.209648	undirected	-	-
hds007890	hds243270	0.271483	undirected	-	-
hds007890	hds246750	0.246104	undirected	-	-
hds007890	hds248150	0.244518	undirected	-	-
hds007890	hds249310	0.203053	undirected	-	-
hds007890	hds250730	0.274566	undirected	-	-
hds007890	hds260200	0.263868	undirected	-	-
hds007890	hds269240	0.226192	undirected	-	-
hds007890	hds269540	0.238263	undirected	-	-
hds007890	hds287500	0.241306	undirected	-	-
hds007890	hds289280	0.22123	undirected	-	-
hds007890	hds297660	0.256374	undirected	-	-
hds007890	hds300600	0.221062	undirected	-	-
hds007890	hds302020	0.194504	undirected	-	-
hds007890	hds303620	0.243195	undirected	-	-
hds007890	hds304450	0.240501	undirected	-	-
hds007890	hds307850	0.266967	undirected	-	-
hds007890	hds309450	0.256893	undirected	-	-
hds007890	hds316890	0.254825	undirected	-	-
hds007890	hds318700	0.261674	undirected	-	-
hds007890	hds321100	0.186666	undirected	-	-
hds007890	hds322370	0.212798	undirected	-	-
hds007890	hds325660	0.235295	undirected	-	-
hds007890	hds333090	0.257206	undirected	-	-
hds007890	hds334260	0.258155	undirected	-	-
hds007890	hds342290	0.188802	undirected	-	-
hds007890	hds343450	0.261304	undirected	-	-
hds007890	hds357350	0.24432	undirected	-	-
hds007890	hds369930	0.265851	undirected	-	-
hds007890	hds380520	0.280968	undirected	-	-
hds007890	hds385020	0.255049	undirected	-	-
hds007890	hds389290	0.232933	undirected	-	-
hds007890	hds394790	0.214184	undirected	-	-
hds007890	hds394800	0.227138	undirected	-	-
hds007890	hds405580	0.253676	undirected	-	-
hds007890	hds406720	0.26885	undirected	-	-
hds007890	hds419660	0.246458	undirected	-	-
hds007890	hds433560	0.245858	undirected	-	-
hds007890	hds438270	0.242379	undirected	-	-
hds007890	hds439380	0.230118	undirected	-	-
hds007900	hds012010	0.246372	undirected	-	-
hds007900	hds012240	0.265508	undirected	-	-
hds007900	hds012400	0.253351	undirected	-	-
hds007900	hds015250	0.257299	undirected	-	-
hds007900	hds016040	0.250278	undirected	-	-
hds007900	hds017630	0.288352	undirected	-	-
hds007900	hds017790	0.229698	undirected	-	-
hds007900	hds021410	0.252802	undirected	-	-
hds007900	hds022410	0.266388	undirected	-	-
hds007900	hds023590	0.239475	undirected	-	-
hds007900	hds024340	0.252862	undirected	-	-
hds007900	hds025600	0.245981	undirected	-	-
hds007900	hds025620	0.249893	undirected	-	-
hds007900	hds025840	0.246264	undirected	-	-
hds007900	hds026250	0.247774	undirected	-	-
hds007900	hds026560	0.220471	undirected	-	-
hds007900	hds029870	0.25815	undirected	-	-
hds007900	hds033940	0.284101	undirected	-	-
hds007900	hds041220	0.255959	undirected	-	-
hds007900	hds045710	0.268475	undirected	-	-
hds007900	hds050220	0.252817	undirected	-	-
hds007900	hds051590	0.209148	undirected	-	-
hds007900	hds053200	0.232423	undirected	-	-
hds007900	hds053210	0.246199	undirected	-	-
hds007900	hds060280	0.258364	undirected	-	-
hds007900	hds065320	0.259288	undirected	-	-
hds007900	hds076820	0.257991	undirected	-	-
hds007900	hds090430	0.24538	undirected	-	-
hds007900	hds090670	0.257101	undirected	-	-
hds007900	hds095060	0.254934	undirected	-	-
hds007900	hds097080	0.248928	undirected	-	-
hds007900	hds099310	0.247077	undirected	-	-
hds007900	hds101730	0.252998	undirected	-	-
hds007900	hds112130	0.273454	undirected	-	-
hds007900	hds132840	0.268747	undirected	-	-
hds007900	hds133940	0.25723	undirected	-	-
hds007900	hds147050	0.223706	undirected	-	-
hds007900	hds149140	0.240944	undirected	-	-
hds007900	hds149250	0.218493	undirected	-	-
hds007900	hds159820	0.237716	undirected	-	-
hds007900	hds163680	0.213123	undirected	-	-
hds007900	hds166780	0.260501	undirected	-	-
hds007900	hds172950	0.238776	undirected	-	-
hds007900	hds173730	0.242434	undirected	-	-
hds007900	hds174980	0.232058	undirected	-	-
hds007900	hds178580	0.267114	undirected	-	-
hds007900	hds180450	0.268127	undirected	-	-
hds007900	hds183000	0.23091	undirected	-	-
hds007900	hds184140	0.250558	undirected	-	-
hds007900	hds194000	0.228831	undirected	-	-
hds007900	hds202490	0.211034	undirected	-	-
hds007900	hds213370	0.247933	undirected	-	-
hds007900	hds213520	0.251548	undirected	-	-
hds007900	hds223340	0.245815	undirected	-	-
hds007900	hds225610	0.247218	undirected	-	-
hds007900	hds231440	0.246307	undirected	-	-
hds007900	hds232870	0.261009	undirected	-	-
hds007900	hds232880	0.257523	undirected	-	-
hds007900	hds233620	0.218107	undirected	-	-
hds007900	hds243270	0.261219	undirected	-	-
hds007900	hds246750	0.245428	undirected	-	-
hds007900	hds248150	0.251436	undirected	-	-
hds007900	hds249310	0.228731	undirected	-	-
hds007900	hds250730	0.260278	undirected	-	-
hds007900	hds260200	0.24389	undirected	-	-
hds007900	hds269240	0.237804	undirected	-	-
hds007900	hds269540	0.229823	undirected	-	-
hds007900	hds287500	0.252693	undirected	-	-
hds007900	hds289280	0.231427	undirected	-	-
hds007900	hds297660	0.272928	undirected	-	-
hds007900	hds300600	0.231822	undirected	-	-
hds007900	hds302020	0.214148	undirected	-	-
hds007900	hds303620	0.249269	undirected	-	-
hds007900	hds304450	0.248039	undirected	-	-
hds007900	hds307850	0.252123	undirected	-	-
hds007900	hds309450	0.252764	undirected	-	-
hds007900	hds316890	0.254247	undirected	-	-
hds007900	hds318700	0.252009	undirected	-	-
hds007900	hds321100	0.224404	undirected	-	-
hds007900	hds322370	0.226947	undirected	-	-
hds007900	hds325660	0.235914	undirected	-	-
hds007900	hds333090	0.264605	undirected	-	-
hds007900	hds334260	0.258525	undirected	-	-
hds007900	hds342290	0.206392	undirected	-	-
hds007900	hds343450	0.252397	undirected	-	-
hds007900	hds357350	0.251133	undirected	-	-
hds007900	hds369930	0.256907	undirected	-	-
hds007900	hds380520	0.276755	undirected	-	-
hds007900	hds385020	0.250238	undirected	-	-
hds007900	hds389290	0.240043	undirected	-	-
hds007900	hds394790	0.218806	undirected	-	-
hds007900	hds394800	0.239019	undirected	-	-
hds007900	hds405580	0.258251	undirected	-	-
hds007900	hds406720	0.256488	undirected	-	-
hds007900	hds419660	0.251248	undirected	-	-
hds007900	hds433560	0.250957	undirected	-	-
hds007900	hds438270	0.246215	undirected	-	-
hds007900	hds439380	0.242268	undirected	-	-
hds012010	hds012240	0.258101	undirected	-	-
hds012010	hds012400	0.254665	undirected	-	-
hds012010	hds015250	0.236263	undirected	-	-
hds012010	hds016040	0.245966	undirected	-	-
hds012010	hds017630	0.254802	undirected	-	-
hds012010	hds017790	0.237894	undirected	-	-
hds012010	hds021410	0.244886	undirected	-	-
hds012010	hds022410	0.241835	undirected	-	-
hds012010	hds023590	0.233063	undirected	-	-
hds012010	hds024340	0.239593	undirected	-	-
hds012010	hds025600	0.248196	undirected	-	-
hds012010	hds025620	0.221142	undirected	-	-
hds012010	hds025840	0.231923	undirected	-	-
hds012010	hds026250	0.244728	undirected	-	-
hds012010	hds026560	0.247975	undirected	-	-
hds012010	hds029870	0.247859	undirected	-	-
hds012010	hds033940	0.267104	undirected	-	-
hds012010	hds041220	0.249038	undirected	-	-
hds012010	hds045710	0.250449	undirected	-	-
hds012010	hds050220	0.253564	undirected	-	-
hds012010	hds051590	0.237455	undirected	-	-
hds012010	hds053200	0.241858	undirected	-	-
hds012010	hds053210	0.239416	undirected	-	-
hds012010	hds060280	0.247535	undirected	-	-
hds012010	hds065320	0.25284	undirected	-	-
hds012010	hds076820	0.25345	undirected	-	-
hds012010	hds090430	0.242369	undirected	-	-
hds012010	hds090670	0.257825	undirected	-	-
hds012010	hds095060	0.24314	undirected	-	-
hds012010	hds097080	0.233094	undirected	-	-
hds012010	hds099310	0.253847	undirected	-	-
hds012010	hds101730	0.24694	undirected	-	-
hds012010	hds112130	0.232875	undirected	-	-
hds012010	hds132840	0.249752	undirected	-	-
hds012010	hds133940	0.246241	undirected	-	-
hds012010	hds147050	0.249538	undirected	-	-
hds012010	hds149140	0.227649	undirected	-	-
hds012010	hds149250	0.233071	undirected	-	-
hds012010	hds159820	0.247022	undirected	-	-
hds012010	hds163680	0.229221	undirected	-	-
hds012010	hds166780	0.255913	undirected	-	-
hds012010	hds172950	0.214469	undirected	-	-
hds012010	hds173730	0.234015	undirected	-	-
hds012010	hds174980	0.254931	undirected	-	-
hds012010	hds178580	0.230582	undirected	-	-
hds012010	hds180450	0.233676	undirected	-	-
hds012010	hds183000	0.250897	undirected	-	-
hds012010	hds184140	0.244114	undirected	-	-
hds012010	hds194000	0.252743	undirected	-	-
hds012010	hds202490	0.238921	undirected	-	-
hds012010	hds213370	0.243795	undirected	-	-
hds012010	hds213520	0.233364	undirected	-	-
hds012010	hds223340	0.244148	undirected	-	-
hds012010	hds225610	0.229478	undirected	-	-
hds012010	hds231440	0.247607	undirected	-	-
hds012010	hds232870	0.250196	undirected	-	-
hds012010	hds232880	0.245167	undirected	-	-
hds012010	hds233620	0.23751	undirected	-	-
hds012010	hds243270	0.24355	undirected	-	-
hds012010	hds246750	0.253587	undirected	-	-
hds012010	hds248150	0.253643	undirected	-	-
hds012010	hds249310	0.245611	undirected	-	-
hds012010	hds250730	0.244346	undirected	-	-
hds012010	hds260200	0.220775	undirected	-	-
hds012010	hds269240	0.242748	undirected	-	-
hds012010	hds269540	0.238263	undirected	-	-
hds012010	hds287500	0.254793	undirected	-	-
hds012010	hds289280	0.241491	undirected	-	-
hds012010	hds297660	0.262758	undirected	-	-
hds012010	hds300600	0.24356	undirected	-	-
hds012010	hds302020	0.240704	undirected	-	-
hds012010	hds303620	0.24569	undirected	-	-
hds012010	hds304450	0.252848	undirected	-	-
hds012010	hds307850	0.240584	undirected	-	-
hds012010	hds309450	0.237299	undirected	-	-
hds012010	hds316890	0.24614	undirected	-	-
hds012010	hds318700	0.24225	undirected	-	-
hds012010	hds321100	0.252135	undirected	-	-
hds012010	hds322370	0.247329	undirected	-	-
hds012010	hds325660	0.231964	undirected	-	-
hds012010	hds333090	0.24523	undirected	-	-
hds012010	hds334260	0.241617	undirected	-	-
hds012010	hds342290	0.229875	undirected	-	-
hds012010	hds343450	0.240435	undirected	-	-
hds012010	hds357350	0.258955	undirected	-	-
hds012010	hds369930	0.239288	undirected	-	-
hds012010	hds380520	0.245546	undirected	-	-
hds012010	hds385020	0.242848	undirected	-	-
hds012010	hds389290	0.25171	undirected	-	-
hds012010	hds394790	0.238449	undirected	-	-
hds012010	hds394800	0.247816	undirected	-	-
hds012010	hds405580	0.248492	undirected	-	-
hds012010	hds406720	0.250367	undirected	-	-
hds012010	hds419660	0.253086	undirected	-	-
hds012010	hds433560	0.244174	undirected	-	-
hds012010	hds438270	0.247992	undirected	-	-
hds012010	hds439380	0.253113	undirected	-	-
hds012240	hds012400	0.265563	undirected	-	-
hds012240	hds015250	0.266583	undirected	-	-
hds012240	hds016040	0.273664	undirected	-	-
hds012240	hds017630	0.28655	undirected	-	-
hds012240	hds017790	0.2542	undirected	-	-
hds012240	hds021410	0.273882	undirected	-	-
hds012240	hds022410	0.272023	undirected	-	-
hds012240	hds023590	0.26085	undirected	-	-
hds012240	hds024340	0.263285	undirected	-	-
hds012240	hds025600	0.26119	undirected	-	-
hds012240	hds025620	0.254991	undirected	-	-
hds012240	hds025840	0.246803	undirected	-	-
hds012240	hds026250	0.254681	undirected	-	-
hds012240	hds026560	0.229336	undirected	-	-
hds012240	hds029870	0.276671	undirected	-	-
hds012240	hds033940	0.290248	undirected	-	-
hds012240	hds041220	0.259022	undirected	-	-
hds012240	hds045710	0.27099	undirected	-	-
hds012240	hds050220	0.27795	undirected	-	-
hds012240	hds051590	0.231025	undirected	-	-
hds012240	hds053200	0.235101	undirected	-	-
hds012240	hds053210	0.246207	undirected	-	-
hds012240	hds060280	0.274058	undirected	-	-
hds012240	hds065320	0.27564	undirected	-	-
hds012240	hds076820	0.27793	undirected	-	-
hds012240	hds090430	0.25162	undirected	-	-
hds012240	hds090670	0.272361	undirected	-	-
hds012240	hds095060	0.26899	undirected	-	-
hds012240	hds097080	0.266169	undirected	-	-
hds012240	hds099310	0.264931	undirected	-	-
hds012240	hds101730	0.255416	undirected	-	-
hds012240	hds112130	0.271672	undirected	-	-
hds012240	hds132840	0.266847	undirected	-	-
hds012240	hds133940	0.261993	undirected	-	-
hds012240	hds147050	0.229901	undirected	-	-
hds012240	hds149140	0.269097	undirected	-	-
hds012240	hds149250	0.226318	undirected	-	-
hds012240	hds159820	0.247652	undirected	-	-
hds012240	hds163680	0.232137	undirected	-	-
hds012240	hds166780	0.281992	undirected	-	-
hds012240	hds172950	0.254899	undirected	-	-
hds012240	hds173730	0.257152	undirected	-	-
hds012240	hds174980	0.258421	undirected	-	-
hds012240	hds178580	0.277689	undirected	-	-
hds012240	hds180450	0.273383	undirected	-	-
hds012240	hds183000	0.254703	undirected	-	-
hds012240	hds184140	0.263897	undirected	-	-
hds012240	hds194000	0.235561	undirected	-	-
hds012240	hds202490	0.232408	undirected	-	-
hds012240	hds213370	0.25527	undirected	-	-
hds012240	hds213520	0.275045	undirected	-	-
hds012240	hds223340	0.244302	undirected	-	-
hds012240	hds225610	0.263898	undirected	-	-
hds012240	hds231440	0.263995	undirected	-	-
hds012240	hds232870	0.276776	undirected	-	-
hds012240	hds232880	0.266823	undirected	-	-
hds012240	hds233620	0.230888	undirected	-	-
hds012240	hds243270	0.272001	undirected	-	-
hds012240	hds246750	0.265303	undirected	-	-
hds012240	hds248150	0.272572	undirected	-	-
hds012240	hds249310	0.231084	undirected	-	-
hds012240	hds250730	0.27854	undirected	-	-
hds012240	hds260200	0.240367	undirected	-	-
hds012240	hds269240	0.258712	undirected	-	-
hds012240	hds269540	0.240601	undirected	-	-
hds012240	hds287500	0.259008	undirected	-	-
hds012240	hds289280	0.245938	undirected	-	-
hds012240	hds297660	0.27192	undirected	-	-
hds012240	hds300600	0.238633	undirected	-	-
hds012240	hds302020	0.227919	undirected	-	-
hds012240	hds303620	0.252457	undirected	-	-
hds012240	hds304450	0.260849	undirected	-	-
hds012240	hds307850	0.275845	undirected	-	-
hds012240	hds309450	0.270642	undirected	-	-
hds012240	hds316890	0.278379	undirected	-	-
hds012240	hds318700	0.267884	undirected	-	-
hds012240	hds321100	0.230332	undirected	-	-
hds012240	hds322370	0.24098	undirected	-	-
hds012240	hds325660	0.261826	undirected	-	-
hds012240	hds333090	0.272592	undirected	-	-
hds012240	hds334260	0.258865	undirected	-	-
hds012240	hds342290	0.223348	undirected	-	-
hds012240	hds343450	0.277839	undirected	-	-
hds012240	hds357350	0.275567	undirected	-	-
hds012240	hds369930	0.263172	undirected	-	-
hds012240	hds380520	0.280709	undirected	-	-
hds012240	hds385020	0.273928	undirected	-	-
hds012240	hds389290	0.266901	undirected	-	-
hds012240	hds394790	0.231249	undirected	-	-
hds012240	hds394800	0.240444	undirected	-	-
hds012240	hds405580	0.257437	undirected	-	-
hds012240	hds406720	0.271127	undirected	-	-
hds012240	hds419660	0.257073	undirected	-	-
hds012240	hds433560	0.247378	undirected	-	-
hds012240	hds438270	0.249917	undirected	-	-
hds012240	hds439380	0.253474	undirected	-	-
hds012400	hds015250	0.241601	undirected	-	-
hds012400	hds016040	0.249164	undirected	-	-
hds012400	hds017630	0.2675	undirected	-	-
hds012400	hds017790	0.254476	undirected	-	-
hds012400	hds021410	0.248157	undirected	-	-
hds012400	hds022410	0.253092	undirected	-	-
hds012400	hds023590	0.226718	undirected	-	-
hds012400	hds024340	0.244985	undirected	-	-
hds012400	hds025600	0.266734	undirected	-	-
hds012400	hds025620	0.239122	undirected	-	-
hds012400	hds025840	0.238311	undirected	-	-
hds012400	hds026250	0.25193	undirected	-	-
hds012400	hds026560	0.263092	undirected	-	-
hds012400	hds029870	0.266917	undirected	-	-
hds012400	hds033940	0.276491	undirected	-	-
hds012400	hds041220	0.255109	undirected	-	-
hds012400	hds045710	0.25303	undirected	-	-
hds012400	hds050220	0.268661	undirected	-	-
hds012400	hds051590	0.244802	undirected	-	-
hds012400	hds053200	0.251258	undirected	-	-
hds012400	hds053210	0.238866	undirected	-	-
hds012400	hds060280	0.263813	undirected	-	-
hds012400	hds065320	0.255279	undirected	-	-
hds012400	hds076820	0.261591	undirected	-	-
hds012400	hds090430	0.237175	undirected	-	-
hds012400	hds090670	0.265541	undirected	-	-
hds012400	hds095060	0.252	undirected	-	-
hds012400	hds097080	0.242468	undirected	-	-
hds012400	hds099310	0.267422	undirected	-	-
hds012400	hds101730	0.249397	undirected	-	-
hds012400	hds112130	0.255325	undirected	-	-
hds012400	hds132840	0.263817	undirected	-	-
hds012400	hds133940	0.260401	undirected	-	-
hds012400	hds147050	0.254517	undirected	-	-
hds012400	hds149140	0.239473	undirected	-	-
hds012400	hds149250	0.250298	undirected	-	-
hds012400	hds159820	0.234945	undirected	-	-
hds012400	hds163680	0.249204	undirected	-	-
hds012400	hds166780	0.26079	undirected	-	-
hds012400	hds172950	0.233048	undirected	-	-
hds012400	hds173730	0.234348	undirected	-	-
hds012400	hds174980	0.255288	undirected	-	-
hds012400	hds178580	0.248945	undirected	-	-
hds012400	hds180450	0.258184	undirected	-	-
hds012400	hds183000	0.257982	undirected	-	-
hds012400	hds184140	0.249135	undirected	-	-
hds012400	hds194000	0.263565	undirected	-	-
hds012400	hds202490	0.244682	undirected	-	-
hds012400	hds213370	0.253473	undirected	-	-
hds012400	hds213520	0.24384	undirected	-	-
hds012400	hds223340	0.258439	undirected	-	-
hds012400	hds225610	0.233316	undirected	-	-
hds012400	hds231440	0.255276	undirected	-	-
hds012400	hds232870	0.264473	undirected	-	-
hds012400	hds232880	0.258017	undirected	-	-
hds012400	hds233620	0.244938	undirected	-	-
hds012400	hds243270	0.261199	undirected	-	-
hds012400	hds246750	0.250515	undirected	-	-
hds012400	hds248150	0.261451	undirected	-	-
hds012400	hds249310	0.259525	undirected	-	-
hds012400	hds250730	0.255459	undirected	-	-
hds012400	hds260200	0.240064	undirected	-	-
hds012400	hds269240	0.251828	undirected	-	-
hds012400	hds269540	0.245592	undirected	-	-
hds012400	hds287500	0.249106	undirected	-	-
hds012400	hds289280	0.234066	undirected	-	-
hds012400	hds297660	0.272154	undirected	-	-
hds012400	hds300600	0.235877	undirected	-	-
hds012400	hds302020	0.242087	undirected	-	-
hds012400	hds303620	0.244636	undirected	-	-
hds012400	hds304450	0.259275	undirected	-	-
hds012400	hds307850	0.255435	undirected	-	-
hds012400	hds309450	0.240673	undirected	-	-
hds012400	hds316890	0.261593	undirected	-	-
hds012400	hds318700	0.258421	undirected	-	-
hds012400	hds321100	0.259728	undirected	-	-
hds012400	hds322370	0.254663	undirected	-	-
hds012400	hds325660	0.240667	undirected	-	-
hds012400	hds333090	0.238465	undirected	-	-
hds012400	hds334260	0.251504	undirected	-	-
hds012400	hds342290	0.242696	undirected	-	-
hds012400	hds343450	0.253465	undirected	-	-
hds012400	hds357350	0.268825	undirected	-	-
hds012400	hds369930	0.248357	undirected	-	-
hds012400	hds380520	0.26184	undirected	-	-
hds012400	hds385020	0.243932	undirected	-	-
hds012400	hds389290	0.251829	undirected	-	-
hds012400	hds394790	0.242471	undirected	-	-
hds012400	hds394800	0.249083	undirected	-	-
hds012400	hds405580	0.256798	undirected	-	-
hds012400	hds406720	0.25995	undirected	-	-
hds012400	hds419660	0.268595	undirected	-	-
hds012400	hds433560	0.248374	undirected	-	-
hds012400	hds438270	0.255685	undirected	-	-
hds012400	hds439380	0.257373	undirected	-	-
hds015250	hds016040	0.280088	undirected	-	-
hds015250	hds017630	0.304754	undirected	-	-
hds015250	hds017790	0.229656	undirected	-	-
hds015250	hds021410	0.27677	undirected	-	-
hds015250	hds022410	0.279161	undirected	-	-
hds015250	hds023590	0.275441	undirected	-	-
hds015250	hds024340	0.260797	undirected	-	-
hds015250	hds025600	0.233627	undirected	-	-
hds015250	hds025620	0.265925	undirected	-	-
hds015250	hds025840	0.226375	undirected	-	-
hds015250	hds026250	0.230294	undirected	-	-
hds015250	hds026560	0.170186	undirected	-	-
hds015250	hds029870	0.262883	undirected	-	-
hds015250	hds033940	0.280334	undirected	-	-
hds015250	hds041220	0.241533	undirected	-	-
hds015250	hds045710	0.274236	undirected	-	-
hds015250	hds050220	0.262318	undirected	-	-
hds015250	hds051590	0.188281	undirected	-	-
hds015250	hds053200	0.194888	undirected	-	-
hds015250	hds053210	0.227345	undirected	-	-
hds015250	hds060280	0.264728	undirected	-	-
hds015250	hds065320	0.26831	undirected	-	-
hds015250	hds076820	0.277502	undirected	-	-
hds015250	hds090430	0.253196	undirected	-	-
hds015250	hds090670	0.254863	undirected	-	-
hds015250	hds095060	0.271996	undirected	-	-
hds015250	hds097080	0.270636	undirected	-	-
hds015250	hds099310	0.232118	undirected	-	-
hds015250	hds101730	0.239327	undirected	-	-
hds015250	hds112130	0.272928	undirected	-	-
hds015250	hds132840	0.25189	undirected	-	-
hds015250	hds133940	0.260601	undirected	-	-
hds015250	hds147050	0.18209	undirected	-	-
hds015250	hds149140	0.276685	undirected	-	-
hds015250	hds149250	0.177327	undirected	-	-
hds015250	hds159820	0.22809	undirected	-	-
hds015250	hds163680	0.189207	undirected	-	-
hds015250	hds166780	0.277248	undirected	-	-
hds015250	hds172950	0.272091	undirected	-	-
hds015250	hds173730	0.259006	undirected	-	-
hds015250	hds174980	0.226769	undirected	-	-
hds015250	hds178580	0.294104	undirected	-	-
hds015250	hds180450	0.279575	undirected	-	-
hds015250	hds183000	0.220105	undirected	-	-
hds015250	hds184140	0.258748	undirected	-	-
hds015250	hds194000	0.182733	undirected	-	-
hds015250	hds202490	0.198552	undirected	-	-
hds015250	hds213370	0.231949	undirected	-	-
hds015250	hds213520	0.292694	undirected	-	-
hds015250	hds223340	0.210904	undirected	-	-
hds015250	hds225610	0.282343	undirected	-	-
hds015250	hds231440	0.260621	undirected	-	-
hds015250	hds232870	0.263747	undirected	-	-
hds015250	hds232880	0.26577	undirected	-	-
hds015250	hds233620	0.183432	undirected	-	-
hds015250	hds243270	0.26629	undirected	-	-
hds015250	hds246750	0.244585	undirected	-	-
hds015250	hds248150	0.252845	undirected	-	-
hds015250	hds249310	0.176578	undirected	-	-
hds015250	hds250730	0.281609	undirected	-	-
hds015250	hds260200	0.223678	undirected	-	-
hds015250	hds269240	0.243271	undirected	-	-
hds015250	hds269540	0.207931	undirected	-	-
hds015250	hds287500	0.239064	undirected	-	-
hds015250	hds289280	0.250668	undirected	-	-
hds015250	hds297660	0.25554	undirected	-	-
hds015250	hds300600	0.222796	undirected	-	-
hds015250	hds302020	0.186901	undirected	-	-
hds015250	hds303620	0.245433	undirected	-	-
hds015250	hds304450	0.247414	undirected	-	-
hds015250	hds307850	0.267637	undirected	-	-
hds015250	hds309450	0.292712	undirected	-	-
hds015250	hds316890	0.276148	undirected	-	-
hds015250	hds318700	0.262842	undirected	-	-
hds015250	hds321100	0.172103	undirected	-	-
hds015250	hds322370	0.206393	undirected	-	-
hds015250	hds325660	0.275253	undirected	-	-
hds015250	hds333090	0.278014	undirected	-	-
hds015250	hds334260	0.242367	undirected	-	-
hds015250	hds342290	0.177784	undirected	-	-
hds015250	hds343450	0.282566	undirected	-	-
hds015250	hds357350	0.250199	undirected	-	-
hds015250	hds369930	0.263698	undirected	-	-
hds015250	hds380520	0.28267	undirected	-	-
hds015250	hds385020	0.286429	undirected	-	-
hds015250	hds389290	0.254184	undirected	-	-
hds015250	hds394790	0.189896	undirected	-	-
hds015250	hds394800	0.207939	undirected	-	-
hds015250	hds405580	0.235528	undirected	-	-
hds015250	hds406720	0.253748	undirected	-	-
hds015250	hds419660	0.230981	undirected	-	-
hds015250	hds433560	0.228777	undirected	-	-
hds015250	hds438270	0.230405	undirected	-	-
hds015250	hds439380	0.220952	undirected	-	-
hds016040	hds017630	0.27771	undirected	-	-
hds016040	hds017790	0.232069	undirected	-	-
hds016040	hds021410	0.281276	undirected	-	-
hds016040	hds022410	0.260283	undirected	-	-
hds016040	hds023590	0.255202	undirected	-	-
hds016040	hds024340	0.252585	undirected	-	-
hds016040	hds025600	0.226565	undirected	-	-
hds016040	hds025620	0.255374	undirected	-	-
hds016040	hds025840	0.225292	undirected	-	-
hds016040	hds026250	0.224918	undirected	-	-
hds016040	hds026560	0.220058	undirected	-	-
hds016040	hds029870	0.240159	undirected	-	-
hds016040	hds033940	0.278192	undirected	-	-
hds016040	hds041220	0.242895	undirected	-	-
hds016040	hds045710	0.262634	undirected	-	-
hds016040	hds050220	0.252902	undirected	-	-
hds016040	hds051590	0.230472	undirected	-	-
hds016040	hds053200	0.205708	undirected	-	-
hds016040	hds053210	0.220443	undirected	-	-
hds016040	hds060280	0.247729	undirected	-	-
hds016040	hds065320	0.255386	undirected	-	-
hds016040	hds076820	0.263816	undirected	-	-
hds016040	hds090430	0.241827	undirected	-	-
hds016040	hds090670	0.248868	undirected	-	-
hds016040	hds095060	0.254046	undirected	-	-
hds016040	hds097080	0.245835	undirected	-	-
hds016040	hds099310	0.23325	undirected	-	-
hds016040	hds101730	0.237357	undirected	-	-
hds016040	hds112130	0.25568	undirected	-	-
hds016040	hds132840	0.24579	undirected	-	-
hds016040	hds133940	0.256136	undirected	-	-
hds016040	hds147050	0.218821	undirected	-	-
hds016040	hds149140	0.252944	undirected	-	-
hds016040	hds149250	0.205169	undirected	-	-
hds016040	hds159820	0.217917	undirected	-	-
hds016040	hds163680	0.206398	undirected	-	-
hds016040	hds166780	0.274236	undirected	-	-
hds016040	hds172950	0.257505	undirected	-	-
hds016040	hds173730	0.257441	undirected	-	-
hds016040	hds174980	0.237996	undirected	-	-
hds016040	hds178580	0.294769	undirected	-	-
hds016040	hds180450	0.277701	undirected	-	-
hds016040	hds183000	0.234088	undirected	-	-
hds016040	hds184140	0.256076	undirected	-	-
hds016040	hds194000	0.225626	undirected	-	-
hds016040	hds202490	0.223128	undirected	-	-
hds016040	hds213370	0.23697	undirected	-	-
hds016040	hds213520	0.285603	undirected	-	-
hds016040	hds223340	0.22105	undirected	-	-
hds016040	hds225610	0.272671	undirected	-	-
hds016040	hds231440	0.254763	undirected	-	-
hds016040	hds232870	0.264159	undirected	-	-
hds016040	hds232880	0.259402	undirected	-	-
hds016040	hds233620	0.212493	undirected	-	-
hds016040	hds243270	0.238323	undirected	-	-
hds016040	hds246750	0.254963	undirected	-	-
hds016040	hds248150	0.237476	undirected	-	-
hds016040	hds249310	0.209995	undirected	-	-
hds016040	hds250730	0.279749	undirected	-	-
hds016040	hds260200	0.212266	undirected	-	-
hds016040	hds269240	0.23716	undirected	-	-
hds016040	hds269540	0.212376	undirected	-	-
hds016040	hds287500	0.238214	undirected	-	-
hds016040	hds289280	0.231424	undirected	-	-
hds016040	hds297660	0.253651	undirected	-	-
hds016040	hds300600	0.220122	undirected	-	-
hds016040	hds302020	0.219439	undirected	-	-
hds016040	hds303620	0.237693	undirected	-	-
hds016040	hds304450	0.238165	undirected	-	-
hds016040	hds307850	0.259123	undirected	-	-
hds016040	hds309450	0.289694	undirected	-	-
hds016040	hds316890	0.261583	undirected	-	-
hds016040	hds318700	0.2472	undirected	-	-
hds016040	hds321100	0.212954	undirected	-	-
hds016040	hds322370	0.231763	undirected	-	-
hds016040	hds325660	0.257552	undirected	-	-
hds016040	hds333090	0.267994	undirected	-	-
hds016040	hds334260	0.233128	undirected	-	-
hds016040	hds342290	0.219088	undirected	-	-
hds016040	hds343450	0.264499	undirected	-	-
hds016040	hds357350	0.24834	undirected	-	-
hds016040	hds369930	0.256053	undirected	-	-
hds016040	hds380520	0.276804	undirected	-	-
hds016040	hds385020	0.280515	undirected	-	-
hds016040	hds389290	0.235179	undirected	-	-
hds016040	hds394790	0.211606	undirected	-	-
hds016040	hds394800	0.216383	undirected	-	-
hds016040	hds405580	0.228994	undirected	-	-
hds016040	hds406720	0.256865	undirected	-	-
hds016040	hds419660	0.242788	undirected	-	-
hds016040	hds433560	0.220226	undirected	-	-
hds016040	hds438270	0.236097	undirected	-	-
hds016040	hds439380	0.23131	undirected	-	-
hds017630	hds017790	0.224929	undirected	-	-
hds017630	hds021410	0.296697	undirected	-	-
hds017630	hds022410	0.306356	undirected	-	-
hds017630	hds023590	0.284045	undirected	-	-
hds017630	hds024340	0.29289	undirected	-	-
hds017630	hds025600	0.234593	undirected	-	-
hds017630	hds025620	0.30498	undirected	-	-
hds017630	hds025840	0.272591	undirected	-	-
hds017630	hds026250	0.265746	undirected	-	-
hds017630	hds026560	0.163222	undirected	-	-
hds017630	hds029870	0.275244	undirected	-	-
hds017630	hds033940	0.303213	undirected	-	-
hds017630	hds041220	0.278683	undirected	-	-
hds017630	hds045710	0.300095	undirected	-	-
hds017630	hds050220	0.261647	undirected	-	-
hds017630	hds051590	0.178594	undirected	-	-
hds017630	hds053200	0.22378	undirected	-	-
hds017630	hds053210	0.270115	undirected	-	-
hds017630	hds060280	0.283883	undirected	-	-
hds017630	hds065320	0.289129	undirected	-	-
hds017630	hds076820	0.28005	undirected	-	-
hds017630	hds090430	0.283125	undirected	-	-
hds017630	hds090670	0.269182	undirected	-	-
hds017630	hds095060	0.296544	undirected	-	-
hds017630	hds097080	0.29526	undirected	-	-
hds017630	hds099310	0.235932	undirected	-	-
hds017630	hds101730	0.283256	undirected	-	-
hds017630	hds112130	0.301155	undirected	-	-
hds017630	hds132840	0.29295	undirected	-	-
hds017630	hds133940	0.29569	undirected	-	-
hds017630	hds147050	0.185091	undirected	-	-
hds017630	hds149140	0.276533	undirected	-	-
hds017630	hds149250	0.198204	undirected	-	-
hds017630	hds159820	0.247435	undirected	-	-
hds017630	hds163680	0.192223	undirected	-	-
hds017630	hds166780	0.283628	undirected	-	-
hds017630	hds172950	0.304383	undirected	-	-
hds017630	hds173730	0.287315	undirected	-	-
hds017630	hds174980	0.216136	undirected	-	-
hds017630	hds178580	0.311264	undirected	-	-
hds017630	hds180450	0.314784	undirected	-	-
hds017630	hds183000	0.210799	undirected	-	-
hds017630	hds184140	0.290934	undirected	-	-
hds017630	hds194000	0.18228	undirected	-	-
hds017630	hds202490	0.191375	undirected	-	-
hds017630	hds213370	0.271974	undirected	-	-
hds017630	hds213520	0.302137	undirected	-	-
hds017630	hds223340	0.24975	undirected	-	-
hds017630	hds225610	0.299627	undirected	-	-
hds017630	hds231440	0.276623	undirected	-	-
hds017630	hds232870	0.288289	undirected	-	-
hds017630	hds232880	0.300606	undirected	-	-
hds017630	hds233620	0.19895	undirected	-	-
hds017630	hds243270	0.28716	undirected	-	-
hds017630	hds246750	0.265604	undirected	-	-
hds017630	hds248150	0.249711	undirected	-	-
hds017630	hds249310	0.190003	undirected	-	-
hds017630	hds250730	0.305646	undirected	-	-
hds017630	hds260200	0.282144	undirected	-	-
hds017630	hds269240	0.231264	undirected	-	-
hds017630	hds269540	0.246912	undirected	-	-
hds017630	hds287500	0.268431	undirected	-	-
hds017630	hds289280	0.26178	undirected	-	-
hds017630	hds297660	0.284197	undirected	-	-
hds017630	hds300600	0.242145	undirected	-	-
hds017630	hds302020	0.193243	undirected	-	-
hds017630	hds303620	0.281908	undirected	-	-
hds017630	hds304450	0.258032	undirected	-	-
hds017630	hds307850	0.284005	undirected	-	-
hds017630	hds309450	0.3046	undirected	-	-
hds017630	hds316890	0.278189	undirected	-	-
hds017630	hds318700	0.28262	undirected	-	-
hds017630	hds321100	0.172872	undirected	-	-
hds017630	hds322370	0.216844	undirected	-	-
hds017630	hds325660	0.277309	undirected	-	-
hds017630	hds333090	0.292203	undirected	-	-
hds017630	hds334260	0.28539	undirected	-	-
hds017630	hds342290	0.17542	undirected	-	-
hds017630	hds343450	0.292437	undirected	-	-
hds017630	hds357350	0.250819	undirected	-	-
hds017630	hds369930	0.295541	undirected	-	-
hds017630	hds380520	0.310478	undirected	-	-
hds017630	hds385020	0.295716	undirected	-	-
hds017630	hds389290	0.252752	undirected	-	-
hds017630	hds394790	0.213642	undirected	-	-
hds017630	hds394800	0.245166	undirected	-	-
hds017630	hds405580	0.276356	undirected	-	-
hds017630	hds406720	0.284832	undirected	-	-
hds017630	hds419660	0.257349	undirected	-	-
hds017630	hds433560	0.269206	undirected	-	-
hds017630	hds438270	0.260135	undirected	-	-
hds017630	hds439380	0.229982	undirected	-	-
hds017790	hds021410	0.244574	undirected	-	-
hds017790	hds022410	0.220464	undirected	-	-
hds017790	hds023590	0.208351	undirected	-	-
hds017790	hds024340	0.219273	undirected	-	-
hds017790	hds025600	0.225507	undirected	-	-
hds017790	hds025620	0.227712	undirected	-	-
hds017790	hds025840	0.197976	undirected	-	-
hds017790	hds026250	0.228748	undirected	-	-
hds017790	hds026560	0.267666	undirected	-	-
hds017790	hds029870	0.233655	undirected	-	-
hds017790	hds033940	0.246601	undirected	-	-
hds017790	hds041220	0.226109	undirected	-	-
hds017790	hds045710	0.218212	undirected	-	-
hds017790	hds050220	0.251691	undirected	-	-
hds017790	hds051590	0.266356	undirected	-	-
hds017790	hds053200	0.224004	undirected	-	-
hds017790	hds053210	0.197709	undirected	-	-
hds017790	hds060280	0.23443	undirected	-	-
hds017790	hds065320	0.231335	undirected	-	-
hds017790	hds076820	0.242781	undirected	-	-
hds017790	hds090430	0.212962	undirected	-	-
hds017790	hds090670	0.235758	undirected	-	-
hds017790	hds095060	0.23801	undirected	-	-
hds017790	hds097080	0.228082	undirected	-	-
hds017790	hds099310	0.244894	undirected	-	-
hds017790	hds101730	0.214254	undirected	-	-
hds017790	hds112130	0.223847	undirected	-	-
hds017790	hds132840	0.222142	undirected	-	-
hds017790	hds133940	0.237043	undirected	-	-
hds017790	hds147050	0.244944	undirected	-	-
hds017790	hds149140	0.224273	undirected	-	-
hds017790	hds149250	0.238843	undirected	-	-
hds017790	hds159820	0.201652	undirected	-	-
hds017790	hds163680	0.247171	undirected	-	-
hds017790	hds166780	0.249388	undirected	-	-
hds017790	hds172950	0.230341	undirected	-	-
hds017790	hds173730	0.214271	undirected	-	-
hds017790	hds174980	0.24978	undirected	-	-
hds017790	hds178580	0.249896	undirected	-	-
hds017790	hds180450	0.243066	undirected	-	-
hds017790	hds183000	0.252714	undirected	-	-
hds017790	hds184140	0.224248	undirected	-	-
hds017790	hds194000	0.256968	undirected	-	-
hds017790	hds202490	0.254361	undirected	-	-
hds017790	hds213370	0.227478	undirected	-	-
hds017790	hds213520	0.250859	undirected	-	-
hds017790	hds223340	0.228943	undirected	-	-
hds017790	hds225610	0.23713	undirected	-	-
hds017790	hds231440	0.244424	undirected	-	-
hds017790	hds232870	0.25667	undirected	-	-
hds017790	hds232880	0.239747	undirected	-	-
hds017790	hds233620	0.239695	undirected	-	-
hds017790	hds243270	0.230043	undirected	-	-
hds017790	hds246750	0.236826	undirected	-	-
hds017790	hds248150	0.225938	undirected	-	-
hds017790	hds249310	0.241761	undirected	-	-
hds017790	hds250730	0.249942	undirected	-	-
hds017790	hds260200	0.197496	undirected	-	-
hds017790	hds269240	0.232115	undirected	-	-
hds017790	hds269540	0.217591	undirected	-	-
hds017790	hds287500	0.212788	undirected	-	-
hds017790	hds289280	0.209864	undirected	-	-
hds017790	hds297660	0.233301	undirected	-	-
hds017790	hds300600	0.204906	undirected	-	-
hds017790	hds302020	0.24057	undirected	-	-
hds017790	hds303620	0.21611	undirected	-	-
hds017790	hds304450	0.237077	undirected	-	-
hds017790	hds307850	0.246164	undirected	-	-
hds017790	hds309450	0.240266	undirected	-	-
hds017790	hds316890	0.245487	undirected	-	-
hds017790	hds318700	0.242625	undirected	-	-
hds017790	hds321100	0.246196	undirected	-	-
hds017790	hds322370	0.248334	undirected	-	-
hds017790	hds325660	0.222263	undirected	-	-
hds017790	hds333090	0.212949	undirected	-	-
hds017790	hds334260	0.205344	undirected	-	-
hds017790	hds342290	0.257707	undirected	-	-
hds017790	hds343450	0.240435	undirected	-	-
hds017790	hds357350	0.251722	undirected	-	-
hds017790	hds369930	0.227774	undirected	-	-
hds017790	hds380520	0.240477	undirected	-	-
hds017790	hds385020	0.243138	undirected	-	-
hds017790	hds389290	0.220131	undirected	-	-
hds017790	hds394790	0.227667	undirected	-	-
hds017790	hds394800	0.214328	undirected	-	-
hds017790	hds405580	0.212125	undirected	-	-
hds017790	hds406720	0.245931	undirected	-	-
hds017790	hds419660	0.246736	undirected	-	-
hds017790	hds433560	0.204597	undirected	-	-
hds017790	hds438270	0.235973	undirected	-	-
hds017790	hds439380	0.23866	undirected	-	-
hds021410	hds022410	0.279073	undirected	-	-
hds021410	hds023590	0.26954	undirected	-	-
hds021410	hds024340	0.263565	undirected	-	-
hds021410	hds025600	0.243952	undirected	-	-
hds021410	hds025620	0.260832	undirected	-	-
hds021410	hds025840	0.244022	undirected	-	-
hds021410	hds026250	0.232486	undirected	-	-
hds021410	hds026560	0.201522	undirected	-	-
hds021410	hds029870	0.270531	undirected	-	-
hds021410	hds033940	0.288388	undirected	-	-
hds021410	hds041220	0.248862	undirected	-	-
hds021410	hds045710	0.276195	undirected	-	-
hds021410	hds050220	0.273845	undirected	-	-
hds021410	hds051590	0.211532	undirected	-	-
hds021410	hds053200	0.210073	undirected	-	-
hds021410	hds053210	0.237024	undirected	-	-
hds021410	hds060280	0.26976	undirected	-	-
hds021410	hds065320	0.269901	undirected	-	-
hds021410	hds076820	0.277925	undirected	-	-
hds021410	hds090430	0.246046	undirected	-	-
hds021410	hds090670	0.26293	undirected	-	-
hds021410	hds095060	0.261465	undirected	-	-
hds021410	hds097080	0.263952	undirected	-	-
hds021410	hds099310	0.249651	undirected	-	-
hds021410	hds101730	0.249318	undirected	-	-
hds021410	hds112130	0.27687	undirected	-	-
hds021410	hds132840	0.258772	undirected	-	-
hds021410	hds133940	0.257654	undirected	-	-
hds021410	hds147050	0.203468	undirected	-	-
hds021410	hds149140	0.279216	undirected	-	-
hds021410	hds149250	0.203602	undirected	-	-
hds021410	hds159820	0.229432	undirected	-	-
hds021410	hds163680	0.213354	undirected	-	-
hds021410	hds166780	0.281816	undirected	-	-
hds021410	hds172950	0.265872	undirected	-	-
hds021410	hds173730	0.265987	undirected	-	-
hds021410	hds174980	0.243926	undirected	-	-
hds021410	hds178580	0.296342	undirected	-	-
hds021410	hds180450	0.287194	undirected	-	-
hds021410	hds183000	0.23929	undirected	-	-
hds021410	hds184140	0.263997	undirected	-	-
hds021410	hds194000	0.209862	undirected	-	-
hds021410	hds202490	0.210607	undirected	-	-
hds021410	hds213370	0.245838	undirected	-	-
hds021410	hds213520	0.288627	undirected	-	-
hds021410	hds223340	0.225332	undirected	-	-
hds021410	hds225610	0.268469	undirected	-	-
hds021410	hds231440	0.256546	undirected	-	-
hds021410	hds232870	0.269964	undirected	-	-
hds021410	hds232880	0.263548	undirected	-	-
hds021410	hds233620	0.208925	undirected	-	-
hds021410	hds243270	0.263868	undirected	-	-
hds021410	hds246750	0.260429	undirected	-	-
hds021410	hds248150	0.26005	undirected	-	-
hds021410	hds249310	0.204104	undirected	-	-
hds021410	hds250730	0.283356	undirected	-	-
hds021410	hds260200	0.234304	undirected	-	-
hds021410	hds269240	0.24543	undirected	-	-
hds021410	hds269540	0.222569	undirected	-	-
hds021410	hds287500	0.248944	undirected	-	-
hds021410	hds289280	0.234717	undirected	-	-
hds021410	hds297660	0.259364	undirected	-	-
hds021410	hds300600	0.218957	undirected	-	-
hds021410	hds302020	0.20632	undirected	-	-
hds021410	hds303620	0.243269	undirected	-	-
hds021410	hds304450	0.245081	undirected	-	-
hds021410	hds307850	0.28028	undirected	-	-
hds021410	hds309450	0.281738	undirected	-	-
hds021410	hds316890	0.28255	undirected	-	-
hds021410	hds318700	0.2595	undirected	-	-
hds021410	hds321100	0.203515	undirected	-	-
hds021410	hds322370	0.219505	undirected	-	-
hds021410	hds325660	0.274892	undirected	-	-
hds021410	hds333090	0.282359	undirected	-	-
hds021410	hds334260	0.256144	undirected	-	-
hds021410	hds342290	0.202481	undirected	-	-
hds021410	hds343450	0.287774	undirected	-	-
hds021410	hds357350	0.266591	undirected	-	-
hds021410	hds369930	0.259129	undirected	-	-
hds021410	hds380520	0.29015	undirected	-	-
hds021410	hds385020	0.281577	undirected	-	-
hds021410	hds389290	0.258313	undirected	-	-
hds021410	hds394790	0.210417	undirected	-	-
hds021410	hds394800	0.222545	undirected	-	-
hds021410	hds405580	0.246051	undirected	-	-
hds021410	hds406720	0.263888	undirected	-	-
hds021410	hds419660	0.238324	undirected	-	-
hds021410	hds433560	0.231388	undirected	-	-
hds021410	hds438270	0.234155	undirected	-	-
hds021410	hds439380	0.230932	undirected	-	-
hds022410	hds023590	0.264571	undirected	-	-
hds022410	hds024340	0.275021	undirected	-	-
hds022410	hds025600	0.226646	undirected	-	-
hds022410	hds025620	0.27894	undirected	-	-
hds022410	hds025840	0.253478	undirected	-	-
hds022410	hds026250	0.250751	undirected	-	-
hds022410	hds026560	0.163143	undirected	-	-
hds022410	hds029870	0.263359	undirected	-	-
hds022410	hds033940	0.280775	undirected	-	-
hds022410	hds041220	0.260271	undirected	-	-
hds022410	hds045710	0.272914	undirected	-	-
hds022410	hds050220	0.252499	undirected	-	-
hds022410	hds051590	0.179265	undirected	-	-
hds022410	hds053200	0.215155	undirected	-	-
hds022410	hds053210	0.250441	undirected	-	-
hds022410	hds060280	0.267888	undirected	-	-
hds022410	hds065320	0.271903	undirected	-	-
hds022410	hds076820	0.263391	undirected	-	-
hds022410	hds090430	0.259158	undirected	-	-
hds022410	hds090670	0.254127	undirected	-	-
hds022410	hds095060	0.277084	undirected	-	-
hds022410	hds097080	0.277373	undirected	-	-
hds022410	hds099310	0.229203	undirected	-	-
hds022410	hds101730	0.258291	undirected	-	-
hds022410	hds112130	0.279056	undirected	-	-
hds022410	hds132840	0.270464	undirected	-	-
hds022410	hds133940	0.272505	undirected	-	-
hds022410	hds147050	0.179836	undirected	-	-
hds022410	hds149140	0.26353	undirected	-	-
hds022410	hds149250	0.195131	undirected	-	-
hds022410	hds159820	0.231259	undirected	-	-
hds022410	hds163680	0.191443	undirected	-	-
hds022410	hds166780	0.268303	undirected	-	-
hds022410	hds172950	0.278167	undirected	-	-
hds022410	hds173730	0.267786	undirected	-	-
hds022410	hds174980	0.213286	undirected	-	-
hds022410	hds178580	0.286429	undirected	-	-
hds022410	hds180450	0.286572	undirected	-	-
hds022410	hds183000	0.208411	undirected	-	-
hds022410	hds184140	0.269839	undirected	-	-
hds022410	hds194000	0.179506	undirected	-	-
hds022410	hds202490	0.188883	undirected	-	-
hds022410	hds213370	0.253492	undirected	-	-
hds022410	hds213520	0.280504	undirected	-	-
hds022410	hds223340	0.234279	undirected	-	-
hds022410	hds225610	0.276724	undirected	-	-
hds022410	hds231440	0.257873	undirected	-	-
hds022410	hds232870	0.27121	undirected	-	-
hds022410	hds232880	0.277693	undirected	-	-
hds022410	hds233620	0.196584	undirected	-	-
hds022410	hds243270	0.268268	undirected	-	-
hds022410	hds246750	0.25141	undirected	-	-
hds022410	hds248150	0.243834	undirected	-	-
hds022410	hds249310	0.185875	undirected	-	-
hds022410	hds250730	0.284814	undirected	-	-
hds022410	hds260200	0.260886	undirected	-	-
hds022410	hds269240	0.223219	undirected	-	-
hds022410	hds269540	0.233848	undirected	-	-
hds022410	hds287500	0.251713	undirected	-	-
hds022410	hds289280	0.242163	undirected	-	-
hds022410	hds297660	0.262391	undirected	-	-
hds022410	hds300600	0.225727	undirected	-	-
hds022410	hds302020	0.187141	undirected	-	-
hds022410	hds303620	0.25826	undirected	-	-
hds022410	hds304450	0.241798	undirected	-	-
hds022410	hds307850	0.270294	undirected	-	-
hds022410	hds309450	0.280093	undirected	-	-
hds022410	hds316890	0.261875	undirected	-	-
hds022410	hds318700	0.265406	undirected	-	-
hds022410	hds321100	0.169911	undirected	-	-
hds022410	hds322370	0.210049	undirected	-	-
hds022410	hds325660	0.256558	undirected	-	-
hds022410	hds333090	0.266729	undirected	-	-
hds022410	hds334260	0.263412	undirected	-	-
hds022410	hds342290	0.174308	undirected	-	-
hds022410	hds343450	0.274652	undirected	-	-
hds022410	hds357350	0.24388	undirected	-	-
hds022410	hds369930	0.272747	undirected	-	-
hds022410	hds380520	0.281578	undirected	-	-
hds022410	hds385020	0.275974	undirected	-	-
hds022410	hds389290	0.245031	undirected	-	-
hds022410	hds394790	0.203949	undirected	-	-
hds022410	hds394800	0.22682	undirected	-	-
hds022410	hds405580	0.257747	undirected	-	-
hds022410	hds406720	0.269164	undirected	-	-
hds022410	hds419660	0.241847	undirected	-	-
hds022410	hds433560	0.249559	undirected	-	-
hds022410	hds438270	0.24301	undirected	-	-
hds022410	hds439380	0.219412	undirected	-	-
hds023590	hds024340	0.252615	undirected	-	-
hds023590	hds025600	0.214388	undirected	-	-
hds023590	hds025620	0.24636	undirected	-	-
hds023590	hds025840	0.232095	undirected	-	-
hds023590	hds026250	0.21325	undirected	-	-
hds023590	hds026560	0.184143	undirected	-	-
hds023590	hds029870	0.236772	undirected	-	-
hds023590	hds033940	0.275618	undirected	-	-
hds023590	hds041220	0.232501	undirected	-	-
hds023590	hds045710	0.262609	undirected	-	-
hds023590	hds050220	0.239721	undirected	-	-
hds023590	hds051590	0.190149	undirected	-	-
hds023590	hds053200	0.191884	undirected	-	-
hds023590	hds053210	0.224109	undirected	-	-
hds023590	hds060280	0.238534	undirected	-	-
hds023590	hds065320	0.247663	undirected	-	-
hds023590	hds076820	0.249274	undirected	-	-
hds023590	hds090430	0.239248	undirected	-	-
hds023590	hds090670	0.233713	undirected	-	-
hds023590	hds095060	0.240284	undirected	-	-
hds023590	hds097080	0.236308	undirected	-	-
hds023590	hds099310	0.216452	undirected	-	-
hds023590	hds101730	0.234664	undirected	-	-
hds023590	hds112130	0.260879	undirected	-	-
hds023590	hds132840	0.245098	undirected	-	-
hds023590	hds133940	0.243128	undirected	-	-
hds023590	hds147050	0.189378	undirected	-	-
hds023590	hds149140	0.24876	undirected	-	-
hds023590	hds149250	0.182141	undirected	-	-
hds023590	hds159820	0.211603	undirected	-	-
hds023590	hds163680	0.177576	undirected	-	-
hds023590	hds166780	0.254665	undirected	-	-
hds023590	hds172950	0.241884	undirected	-	-
hds023590	hds173730	0.258716	undirected	-	-
hds023590	hds174980	0.216077	undirected	-	-
hds023590	hds178580	0.286261	undirected	-	-
hds023590	hds180450	0.268197	undirected	-	-
hds023590	hds183000	0.209044	undirected	-	-
hds023590	hds184140	0.249839	undirected	-	-
hds023590	hds194000	0.194022	undirected	-	-
hds023590	hds202490	0.186127	undirected	-	-
hds023590	hds213370	0.225901	undirected	-	-
hds023590	hds213520	0.264799	undirected	-	-
hds023590	hds223340	0.204616	undirected	-	-
hds023590	hds225610	0.261753	undirected	-	-
hds023590	hds231440	0.227911	undirected	-	-
hds023590	hds232870	0.243515	undirected	-	-
hds023590	hds232880	0.24913	undirected	-	-
hds023590	hds233620	0.188902	undirected	-	-
hds023590	hds243270	0.231882	undirected	-	-
hds023590	hds246750	0.242892	undirected	-	-
hds023590	hds248150	0.229901	undirected	-	-
hds023590	hds249310	0.18607	undirected	-	-
hds023590	hds250730	0.267392	undirected	-	-
hds023590	hds260200	0.216457	undirected	-	-
hds023590	hds269240	0.219031	undirected	-	-
hds023590	hds269540	0.200705	undirected	-	-
hds023590	hds287500	0.24034	undirected	-	-
hds023590	hds289280	0.21622	undirected	-	-
hds023590	hds297660	0.246382	undirected	-	-
hds023590	hds300600	0.209662	undirected	-	-
hds023590	hds302020	0.193799	undirected	-	-
hds023590	hds303620	0.231136	undirected	-	-
hds023590	hds304450	0.215725	undirected	-	-
hds023590	hds307850	0.244575	undirected	-	-
hds023590	hds309450	0.278103	undirected	-	-
hds023590	hds316890	0.251182	undirected	-	-
hds023590	hds318700	0.227074	undirected	-	-
hds023590	hds321100	0.186706	undirected	-	-
hds023590	hds322370	0.202054	undirected	-	-
hds023590	hds325660	0.245472	undirected	-	-
hds023590	hds333090	0.278603	undirected	-	-
hds023590	hds334260	0.240911	undirected	-	-
hds023590	hds342290	0.180335	undirected	-	-
hds023590	hds343450	0.256308	undirected	-	-
hds023590	hds357350	0.23277	undirected	-	-
hds023590	hds369930	0.251549	undirected	-	-
hds023590	hds380520	0.271875	undirected	-	-
hds023590	hds385020	0.264173	undirected	-	-
hds023590	hds389290	0.228151	undirected	-	-
hds023590	hds394790	0.191519	undirected	-	-
hds023590	hds394800	0.206644	undirected	-	-
hds023590	hds405580	0.22913	undirected	-	-
hds023590	hds406720	0.244574	undirected	-	-
hds023590	hds419660	0.221577	undirected	-	-
hds023590	hds433560	0.219502	undirected	-	-
hds023590	hds438270	0.215841	undirected	-	-
hds023590	hds439380	0.20643	undirected	-	-
hds024340	hds025600	0.235414	undirected	-	-
hds024340	hds025620	0.247426	undirected	-	-
hds024340	hds025840	0.252259	undirected	-	-
hds024340	hds026250	0.2375	undirected	-	-
hds024340	hds026560	0.198048	undirected	-	-
hds024340	hds029870	0.256641	undirected	-	-
hds024340	hds033940	0.28485	undirected	-	-
hds024340	hds041220	0.248687	undirected	-	-
hds024340	hds045710	0.274124	undirected	-	-
hds024340	hds050220	0.249651	undirected	-	-
hds024340	hds051590	0.196527	undirected	-	-
hds024340	hds053200	0.219206	undirected	-	-
hds024340	hds053210	0.247966	undirected	-	-
hds024340	hds060280	0.258008	undirected	-	-
hds024340	hds065320	0.265282	undirected	-	-
hds024340	hds076820	0.256957	undirected	-	-
hds024340	hds090430	0.242896	undirected	-	-
hds024340	hds090670	0.254853	undirected	-	-
hds024340	hds095060	0.254025	undirected	-	-
hds024340	hds097080	0.253117	undirected	-	-
hds024340	hds099310	0.240042	undirected	-	-
hds024340	hds101730	0.248507	undirected	-	-
hds024340	hds112130	0.27694	undirected	-	-
hds024340	hds132840	0.267329	undirected	-	-
hds024340	hds133940	0.252289	undirected	-	-
hds024340	hds147050	0.203087	undirected	-	-
hds024340	hds149140	0.24786	undirected	-	-
hds024340	hds149250	0.205116	undirected	-	-
hds024340	hds159820	0.234131	undirected	-	-
hds024340	hds163680	0.199408	undirected	-	-
hds024340	hds166780	0.263527	undirected	-	-
hds024340	hds172950	0.241744	undirected	-	-
hds024340	hds173730	0.257414	undirected	-	-
hds024340	hds174980	0.226745	undirected	-	-
hds024340	hds178580	0.274599	undirected	-	-
hds024340	hds180450	0.270281	undirected	-	-
hds024340	hds183000	0.223748	undirected	-	-
hds024340	hds184140	0.25967	undirected	-	-
hds024340	hds194000	0.208455	undirected	-	-
hds024340	hds202490	0.195535	undirected	-	-
hds024340	hds213370	0.244867	undirected	-	-
hds024340	hds213520	0.257868	undirected	-	-
hds024340	hds223340	0.228621	undirected	-	-
hds024340	hds225610	0.248451	undirected	-	-
hds024340	hds231440	0.237267	undirected	-	-
hds024340	hds232870	0.255983	undirected	-	-
hds024340	hds232880	0.255137	undirected	-	-
hds024340	hds233620	0.204469	undirected	-	-
hds024340	hds243270	0.254327	undirected	-	-
hds024340	hds246750	0.250542	undirected	-	-
hds024340	hds248150	0.2466	undirected	-	-
hds024340	hds249310	0.209732	undirected	-	-
hds024340	hds250730	0.269048	undirected	-	-
hds024340	hds260200	0.246363	undirected	-	-
hds024340	hds269240	0.223636	undirected	-	-
hds024340	hds269540	0.226024	undirected	-	-
hds024340	hds287500	0.254569	undirected	-	-
hds024340	hds289280	0.226595	undirected	-	-
hds024340	hds297660	0.263416	undirected	-	-
hds024340	hds300600	0.223671	undirected	-	-
hds024340	hds302020	0.197986	undirected	-	-
hds024340	hds303620	0.242867	undirected	-	-
hds024340	hds304450	0.235132	undirected	-	-
hds024340	hds307850	0.258868	undirected	-	-
hds024340	hds309450	0.260343	undirected	-	-
hds024340	hds316890	0.253229	undirected	-	-
hds024340	hds318700	0.242872	undirected	-	-
hds024340	hds321100	0.206281	undirected	-	-
hds024340	hds322370	0.214107	undirected	-	-
hds024340	hds325660	0.236584	undirected	-	-
hds024340	hds333090	0.276403	undirected	-	-
hds024340	hds334260	0.267215	undirected	-	-
hds024340	hds342290	0.190385	undirected	-	-
hds024340	hds343450	0.260801	undirected	-	-
hds024340	hds357350	0.249869	undirected	-	-
hds024340	hds369930	0.253828	undirected	-	-
hds024340	hds380520	0.276435	undirected	-	-
hds024340	hds385020	0.258435	undirected	-	-
hds024340	hds389290	0.240271	undirected	-	-
hds024340	hds394790	0.209019	undirected	-	-
hds024340	hds394800	0.227017	undirected	-	-
hds024340	hds405580	0.258091	undirected	-	-
hds024340	hds406720	0.257218	undirected	-	-
hds024340	hds419660	0.236325	undirected	-	-
hds024340	hds433560	0.244324	undirected	-	-
hds024340	hds438270	0.231369	undirected	-	-
hds024340	hds439380	0.227224	undirected	-	-
hds025600	hds025620	0.228166	undirected	-	-
hds025600	hds025840	0.221507	undirected	-	-
hds025600	hds026250	0.241753	undirected	-	-
hds025600	hds026560	0.280811	undirected	-	-
hds025600	hds029870	0.239142	undirected	-	-
hds025600	hds033940	0.26254	undirected	-	-
hds025600	hds041220	0.235771	undirected	-	-
hds025600	hds045710	0.228003	undirected	-	-
hds025600	hds050220	0.248009	undirected	-	-
hds025600	hds051590	0.26508	undirected	-	-
hds025600	hds053200	0.245657	undirected	-	-
hds025600	hds053210	0.216749	undirected	-	-
hds025600	hds060280	0.24254	undirected	-	-
hds025600	hds065320	0.246607	undirected	-	-
hds025600	hds076820	0.242895	undirected	-	-
hds025600	hds090430	0.224202	undirected	-	-
hds025600	hds090670	0.25167	undirected	-	-
hds025600	hds095060	0.242304	undirected	-	-
hds025600	hds097080	0.228692	undirected	-	-
hds025600	hds099310	0.253364	undirected	-	-
hds025600	hds101730	0.229537	undirected	-	-
hds025600	hds112130	0.235672	undirected	-	-
hds025600	hds132840	0.246162	undirected	-	-
hds025600	hds133940	0.245756	undirected	-	-
hds025600	hds147050	0.258063	undirected	-	-
hds025600	hds149140	0.210691	undirected	-	-
hds025600	hds149250	0.253291	undirected	-	-
hds025600	hds159820	0.220575	undirected	-	-
hds025600	hds163680	0.243298	undirected	-	-
hds025600	hds166780	0.253129	undirected	-	-
hds025600	hds172950	0.221528	undirected	-	-
hds025600	hds173730	0.225633	undirected	-	-
hds025600	hds174980	0.252038	undirected	-	-
hds025600	hds178580	0.246633	undirected	-	-
hds025600	hds180450	0.243378	undirected	-	-
hds025600	hds183000	0.25438	undirected	-	-
hds025600	hds184140	0.240619	undirected	-	-
hds025600	hds194000	0.273228	undirected	-	-
hds025600	hds202490	0.250571	undirected	-	-
hds025600	hds213370	0.242087	undirected	-	-
hds025600	hds213520	0.240203	undirected	-	-
hds025600	hds223340	0.241992	undirected	-	-
hds025600	hds225610	0.231521	undirected	-	-
hds025600	hds231440	0.23896	undirected	-	-
hds025600	hds232870	0.259167	undirected	-	-
hds025600	hds232880	0.24781	undirected	-	-
hds025600	hds233620	0.2479	undirected	-	-
hds025600	hds243270	0.23669	undirected	-	-
hds025600	hds246750	0.247305	undirected	-	-
hds025600	hds248150	0.227334	undirected	-	-
hds025600	hds249310	0.2631	undirected	-	-
hds025600	hds250730	0.255907	undirected	-	-
hds025600	hds260200	0.220893	undirected	-	-
hds025600	hds269240	0.222709	undirected	-	-
hds025600	hds269540	0.233114	undirected	-	-
hds025600	hds287500	0.233405	undirected	-	-
hds025600	hds289280	0.216246	undirected	-	-
hds025600	hds297660	0.253001	undirected	-	-
hds025600	hds300600	0.22625	undirected	-	-
hds025600	hds302020	0.250367	undirected	-	-
hds025600	hds303620	0.225448	undirected	-	-
hds025600	hds304450	0.242872	undirected	-	-
hds025600	hds307850	0.241881	undirected	-	-
hds025600	hds309450	0.241495	undirected	-	-
hds025600	hds316890	0.239658	undirected	-	-
hds025600	hds318700	0.238717	undirected	-	-
hds025600	hds321100	0.266398	undirected	-	-
hds025600	hds322370	0.256443	undirected	-	-
hds025600	hds325660	0.206939	undirected	-	-
hds025600	hds333090	0.225175	undirected	-	-
hds025600	hds334260	0.229101	undirected	-	-
hds025600	hds342290	0.26082	undirected	-	-
hds025600	hds343450	0.23678	undirected	-	-
hds025600	hds357350	0.254934	undirected	-	-
hds025600	hds369930	0.238465	undirected	-	-
hds025600	hds380520	0.24181	undirected	-	-
hds025600	hds385020	0.237912	undirected	-	-
hds025600	hds389290	0.215201	undirected	-	-
hds025600	hds394790	0.240307	undirected	-	-
hds025600	hds394800	0.231149	undirected	-	-
hds025600	hds405580	0.232908	undirected	-	-
hds025600	hds406720	0.253686	undirected	-	-
hds025600	hds419660	0.263913	undirected	-	-
hds025600	hds433560	0.229049	undirected	-	-
hds025600	hds438270	0.242513	undirected	-	-
hds025600	hds439380	0.253175	undirected	-	-
hds025620	hds025840	0.221248	undirected	-	-
hds025620	hds026250	0.230399	undirected	-	-
hds025620	hds026560	0.167266	undirected	-	-
hds025620	hds029870	0.261715	undirected	-	-
hds025620	hds033940	0.276469	undirected	-	-
hds025620	hds041220	0.237157	undirected	-	-
hds025620	hds045710	0.266294	undirected	-	-
hds025620	hds050220	0.254587	undirected	-	-
hds025620	hds051590	0.178348	undirected	-	-
hds025620	hds053200	0.192182	undirected	-	-
hds025620	hds053210	0.21797	undirected	-	-
hds025620	hds060280	0.255507	undirected	-	-
hds025620	hds065320	0.256169	undirected	-	-
hds025620	hds076820	0.25642	undirected	-	-
hds025620	hds090430	0.235896	undirected	-	-
hds025620	hds090670	0.24061	undirected	-	-
hds025620	hds095060	0.267248	undirected	-	-
hds025620	hds097080	0.268841	undirected	-	-
hds025620	hds099310	0.223092	undirected	-	-
hds025620	hds101730	0.236565	undirected	-	-
hds025620	hds112130	0.287669	undirected	-	-
hds025620	hds132840	0.249714	undirected	-	-
hds025620	hds133940	0.252206	undirected	-	-
hds025620	hds147050	0.171076	undirected	-	-
hds025620	hds149140	0.271837	undirected	-	-
hds025620	hds149250	0.178695	undirected	-	-
hds025620	hds159820	0.20716	undirected	-	-
hds025620	hds163680	0.192091	undirected	-	-
hds025620	hds166780	0.260096	undirected	-	-
hds025620	hds172950	0.277435	undirected	-	-
hds025620	hds173730	0.238109	undirected	-	-
hds025620	hds174980	0.21115	undirected	-	-
hds025620	hds178580	0.294101	undirected	-	-
hds025620	hds180450	0.29221	undirected	-	-
hds025620	hds183000	0.20519	undirected	-	-
hds025620	hds184140	0.245575	undirected	-	-
hds025620	hds194000	0.175185	undirected	-	-
hds025620	hds202490	0.187914	undirected	-	-
hds025620	hds213370	0.230364	undirected	-	-
hds025620	hds213520	0.281448	undirected	-	-
hds025620	hds223340	0.215499	undirected	-	-
hds025620	hds225610	0.272009	undirected	-	-
hds025620	hds231440	0.249337	undirected	-	-
hds025620	hds232870	0.265682	undirected	-	-
hds025620	hds232880	0.26099	undirected	-	-
hds025620	hds233620	0.182655	undirected	-	-
hds025620	hds243270	0.26298	undirected	-	-
hds025620	hds246750	0.230835	undirected	-	-
hds025620	hds248150	0.241495	undirected	-	-
hds025620	hds249310	0.174864	undirected	-	-
hds025620	hds250730	0.272492	undirected	-	-
hds025620	hds260200	0.2313	undirected	-	-
hds025620	hds269240	0.232184	undirected	-	-
hds025620	hds269540	0.206538	undirected	-	-
hds025620	hds287500	0.226457	undirected	-	-
hds025620	hds289280	0.224968	undirected	-	-
hds025620	hds297660	0.248506	undirected	-	-
hds025620	hds300600	0.199335	undirected	-	-
hds025620	hds302020	0.176157	undirected	-	-
hds025620	hds303620	0.237348	undirected	-	-
hds025620	hds304450	0.237481	undirected	-	-
hds025620	hds307850	0.265038	undirected	-	-
hds025620	hds309450	0.268831	undirected	-	-
hds025620	hds316890	0.266034	undirected	-	-
hds025620	hds318700	0.260419	undirected	-	-
hds025620	hds321100	0.165833	undirected	-	-
hds025620	hds322370	0.195786	undirected	-	-
hds025620	hds325660	0.262505	undirected	-	-
hds025620	hds333090	0.265338	undirected	-	-
hds025620	hds334260	0.243005	undirected	-	-
hds025620	hds342290	0.173716	undirected	-	-
hds025620	hds343450	0.275842	undirected	-	-
hds025620	hds357350	0.241469	undirected	-	-
hds025620	hds369930	0.251395	undirected	-	-
hds025620	hds380520	0.291023	undirected	-	-
hds025620	hds385020	0.264519	undirected	-	-
hds025620	hds389290	0.23814	undirected	-	-
hds025620	hds394790	0.184635	undirected	-	-
hds025620	hds394800	0.202957	undirected	-	-
hds025620	hds405580	0.233102	undirected	-	-
hds025620	hds406720	0.250345	undirected	-	-
hds025620	hds419660	0.225535	undirected	-	-
hds025620	hds433560	0.223909	undirected	-	-
hds025620	hds438270	0.22277	undirected	-	-
hds025620	hds439380	0.208356	undirected	-	-
hds025840	hds026250	0.240191	undirected	-	-
hds025840	hds026560	0.198418	undirected	-	-
hds025840	hds029870	0.238743	undirected	-	-
hds025840	hds033940	0.264565	undirected	-	-
hds025840	hds041220	0.236686	undirected	-	-
hds025840	hds045710	0.252042	undirected	-	-
hds025840	hds050220	0.226206	undirected	-	-
hds025840	hds051590	0.189335	undirected	-	-
hds025840	hds053200	0.229996	undirected	-	-
hds025840	hds053210	0.246536	undirected	-	-
hds025840	hds060280	0.246355	undirected	-	-
hds025840	hds065320	0.249606	undirected	-	-
hds025840	hds076820	0.231665	undirected	-	-
hds025840	hds090430	0.225611	undirected	-	-
hds025840	hds090670	0.245939	undirected	-	-
hds025840	hds095060	0.229579	undirected	-	-
hds025840	hds097080	0.229125	undirected	-	-
hds025840	hds099310	0.23125	undirected	-	-
hds025840	hds101730	0.242211	undirected	-	-
hds025840	hds112130	0.261851	undirected	-	-
hds025840	hds132840	0.257387	undirected	-	-
hds025840	hds133940	0.231692	undirected	-	-
hds025840	hds147050	0.201489	undirected	-	-
hds025840	hds149140	0.212767	undirected	-	-
hds025840	hds149250	0.217727	undirected	-	-
hds025840	hds159820	0.234771	undirected	-	-
hds025840	hds163680	0.195939	undirected	-	-
hds025840	hds166780	0.241532	undirected	-	-
hds025840	hds172950	0.217383	undirected	-	-
hds025840	hds173730	0.247619	undirected	-	-
hds025840	hds174980	0.211865	undirected	-	-
hds025840	hds178580	0.234784	undirected	-	-
hds025840	hds180450	0.242677	undirected	-	-
hds025840	hds183000	0.210821	undirected	-	-
hds025840	hds184140	0.252	undirected	-	-
hds025840	hds194000	0.207714	undirected	-	-
hds025840	hds202490	0.183925	undirected	-	-
hds025840	hds213370	0.250499	undirected	-	-
hds025840	hds213520	0.224826	undirected	-	-
hds025840	hds223340	0.2295	undirected	-	-
hds025840	hds225610	0.218166	undirected	-	-
hds025840	hds231440	0.217959	undirected	-	-
hds025840	hds232870	0.242789	undirected	-	-
hds025840	hds232880	0.237112	undirected	-	-
hds025840	hds233620	0.215286	undirected	-	-
hds025840	hds243270	0.238004	undirected	-	-
hds025840	hds246750	0.248051	undirected	-	-
hds025840	hds248150	0.226977	undirected	-	-
hds025840	hds249310	0.216835	undirected	-	-
hds025840	hds250730	0.248463	undirected	-	-
hds025840	hds260200	0.249728	undirected	-	-
hds025840	hds269240	0.198857	undirected	-	-
hds025840	hds269540	0.239145	undirected	-	-
hds025840	hds287500	0.244173	undirected	-	-
hds025840	hds289280	0.206189	undirected	-	-
hds025840	hds297660	0.251984	undirected	-	-
hds025840	hds300600	0.225059	undirected	-	-
hds025840	hds302020	0.203069	undirected	-	-
hds025840	hds303620	0.223039	undirected	-	-
hds025840	hds304450	0.216841	undirected	-	-
hds025840	hds307850	0.24012	undirected	-	-
hds025840	hds309450	0.230573	undirected	-	-
hds025840	hds316890	0.226623	undirected	-	-
hds025840	hds318700	0.225091	undirected	-	-
hds025840	hds321100	0.215093	undirected	-	-
hds025840	hds322370	0.211806	undirected	-	-
hds025840	hds325660	0.203052	undirected	-	-
hds025840	hds333090	0.253719	undirected	-	-
hds025840	hds334260	0.263236	undirected	-	-
hds025840	hds342290	0.190686	undirected	-	-
hds025840	hds343450	0.231158	undirected	-	-
hds025840	hds357350	0.231474	undirected	-	-
hds025840	hds369930	0.242078	undirected	-	-
hds025840	hds380520	0.257086	undirected	-	-
hds025840	hds385020	0.229761	undirected	-	-
hds025840	hds389290	0.215331	undirected	-	-
hds025840	hds394790	0.221894	undirected	-	-
hds025840	hds394800	0.229904	undirected	-	-
hds025840	hds405580	0.254146	undirected	-	-
hds025840	hds406720	0.251419	undirected	-	-
hds025840	hds419660	0.235853	undirected	-	-
hds025840	hds433560	0.236421	undirected	-	-
hds025840	hds438270	0.22496	undirected	-	-
hds025840	hds439380	0.22685	undirected	-	-
hds026250	hds026560	0.237627	undirected	-	-
hds026250	hds029870	0.248603	undirected	-	-
hds026250	hds033940	0.270433	undirected	-	-
hds026250	hds041220	0.250229	undirected	-	-
hds026250	hds045710	0.2495	undirected	-	-
hds026250	hds050220	0.240099	undirected	-	-
hds026250	hds051590	0.215551	undirected	-	-
hds026250	hds053200	0.246908	undirected	-	-
hds026250	hds053210	0.245454	undirected	-	-
hds026250	hds060280	0.245592	undirected	-	-
hds026250	hds065320	0.244686	undirected	-	-
hds026250	hds076820	0.237457	undirected	-	-
hds026250	hds090430	0.235155	undirected	-	-
hds026250	hds090670	0.244808	undirected	-	-
hds026250	hds095060	0.243052	undirected	-	-
hds026250	hds097080	0.236308	undirected	-	-
hds026250	hds099310	0.245449	undirected	-	-
hds026250	hds101730	0.247427	undirected	-	-
hds026250	hds112130	0.259557	undirected	-	-
hds026250	hds132840	0.260703	undirected	-	-
hds026250	hds133940	0.246878	undirected	-	-
hds026250	hds147050	0.235239	undirected	-	-
hds026250	hds149140	0.221303	undirected	-	-
hds026250	hds149250	0.235399	undirected	-	-
hds026250	hds159820	0.233131	undirected	-	-
hds026250	hds163680	0.224557	undirected	-	-
hds026250	hds166780	0.240214	undirected	-	-
hds026250	hds172950	0.216541	undirected	-	-
hds026250	hds173730	0.223144	undirected	-	-
hds026250	hds174980	0.229711	undirected	-	-
hds026250	hds178580	0.239159	undirected	-	-
hds026250	hds180450	0.245997	undirected	-	-
hds026250	hds183000	0.231403	undirected	-	-
hds026250	hds184140	0.233444	undirected	-	-
hds026250	hds194000	0.240306	undirected	-	-
hds026250	hds202490	0.216672	undirected	-	-
hds026250	hds213370	0.245124	undirected	-	-
hds026250	hds213520	0.224477	undirected	-	-
hds026250	hds223340	0.252614	undirected	-	-
hds026250	hds225610	0.225058	undirected	-	-
hds026250	hds231440	0.234291	undirected	-	-
hds026250	hds232870	0.251557	undirected	-	-
hds026250	hds232880	0.24686	undirected	-	-
hds026250	hds233620	0.230774	undirected	-	-
hds026250	hds243270	0.250575	undirected	-	-
hds026250	hds246750	0.236967	undirected	-	-
hds026250	hds248150	0.245343	undirected	-	-
hds026250	hds249310	0.245439	undirected	-	-
hds026250	hds250730	0.241347	undirected	-	-
hds026250	hds260200	0.242244	undirected	-	-
hds026250	hds269240	0.229679	undirected	-	-
hds026250	hds269540	0.236672	undirected	-	-
hds026250	hds287500	0.246512	undirected	-	-
hds026250	hds289280	0.218018	undirected	-	-
hds026250	hds297660	0.26593	undirected	-	-
hds026250	hds300600	0.225991	undirected	-	-
hds026250	hds302020	0.221811	undirected	-	-
hds026250	hds303620	0.243427	undirected	-	-
hds026250	hds304450	0.239485	undirected	-	-
hds026250	hds307850	0.238441	undirected	-	-
hds026250	hds309450	0.223149	undirected	-	-
hds026250	hds316890	0.234084	undirected	-	-
hds026250	hds318700	0.242662	undirected	-	-
hds026250	hds321100	0.241623	undirected	-	-
hds026250	hds322370	0.22996	undirected	-	-
hds026250	hds325660	0.209355	undirected	-	-
hds026250	hds333090	0.241589	undirected	-	-
hds026250	hds334260	0.251173	undirected	-	-
hds026250	hds342290	0.214303	undirected	-	-
hds026250	hds343450	0.228545	undirected	-	-
hds026250	hds357350	0.243201	undirected	-	-
hds026250	hds369930	0.243843	undirected	-	-
hds026250	hds380520	0.259517	undirected	-	-
hds026250	hds385020	0.226455	undirected	-	-
hds026250	hds389290	0.234289	undirected	-	-
hds026250	hds394790	0.227993	undirected	-	-
hds026250	hds394800	0.245635	undirected	-	-
hds026250	hds405580	0.257594	undirected	-	-
hds026250	hds406720	0.251504	undirected	-	-
hds026250	hds419660	0.250316	undirected	-	-
hds026250	hds433560	0.248906	undirected	-	-
hds026250	hds438270	0.247111	undirected	-	-
hds026250	hds439380	0.241808	undirected	-	-
hds026560	hds029870	0.241745	undirected	-	-
hds026560	hds033940	0.203024	undirected	-	-
hds026560	hds041220	0.217439	undirected	-	-
hds026560	hds045710	0.173446	undirected	-	-
hds026560	hds050220	0.258563	undirected	-	-
hds026560	hds051590	0.310674	undirected	-	-
hds026560	hds053200	0.27192	undirected	-	-
hds026560	hds053210	0.1983	undirected	-	-
hds026560	hds060280	0.236902	undirected	-	-
hds026560	hds065320	0.220377	undirected	-	-
hds026560	hds076820	0.235733	undirected	-	-
hds026560	hds090430	0.193269	undirected	-	-
hds026560	hds090670	0.257407	undirected	-	-
hds026560	hds095060	0.203622	undirected	-	-
hds026560	hds097080	0.188482	undirected	-	-
hds026560	hds099310	0.286245	undirected	-	-
hds026560	hds101730	0.205141	undirected	-	-
hds026560	hds112130	0.161535	undirected	-	-
hds026560	hds132840	0.206997	undirected	-	-
hds026560	hds133940	0.210543	undirected	-	-
hds026560	hds147050	0.295973	undirected	-	-
hds026560	hds149140	0.192543	undirected	-	-
hds026560	hds149250	0.294421	undirected	-	-
hds026560	hds159820	0.235891	undirected	-	-
hds026560	hds163680	0.297746	undirected	-	-
hds026560	hds166780	0.232266	undirected	-	-
hds026560	hds172950	0.169055	undirected	-	-
hds026560	hds173730	0.190174	undirected	-	-
hds026560	hds174980	0.287743	undirected	-	-
hds026560	hds178580	0.156632	undirected	-	-
hds026560	hds180450	0.167124	undirected	-	-
hds026560	hds183000	0.29641	undirected	-	-
hds026560	hds184140	0.214255	undirected	-	-
hds026560	hds194000	0.309199	undirected	-	-
hds026560	hds202490	0.295603	undirected	-	-
hds026560	hds213370	0.235554	undirected	-	-
hds026560	hds213520	0.186032	undirected	-	-
hds026560	hds223340	0.248248	undirected	-	-
hds026560	hds225610	0.170495	undirected	-	-
hds026560	hds231440	0.232931	undirected	-	-
hds026560	hds232870	0.232671	undirected	-	-
hds026560	hds232880	0.206881	undirected	-	-
hds026560	hds233620	0.28986	undirected	-	-
hds026560	hds243270	0.225457	undirected	-	-
hds026560	hds246750	0.242298	undirected	-	-
hds026560	hds248150	0.258581	undirected	-	-
hds026560	hds249310	0.299591	undirected	-	-
hds026560	hds250730	0.204176	undirected	-	-
hds026560	hds260200	0.190593	undirected	-	-
hds026560	hds269240	0.257886	undirected	-	-
hds026560	hds269540	0.252927	undirected	-	-
hds026560	hds287500	0.214125	undirected	-	-
hds026560	hds289280	0.215405	undirected	-	-
hds026560	hds297660	0.220563	undirected	-	-
hds026560	hds300600	0.243782	undirected	-	-
hds026560	hds302020	0.29366	undirected	-	-
hds026560	hds303620	0.1971	undirected	-	-
hds026560	hds304450	0.252844	undirected	-	-
hds026560	hds307850	0.218435	undirected	-	-
hds026560	hds309450	0.182069	undirected	-	-
hds026560	hds316890	0.23296	undirected	-	-
hds026560	hds318700	0.226499	undirected	-	-
hds026560	hds321100	0.307612	undirected	-	-
hds026560	hds322370	0.289647	undirected	-	-
hds026560	hds325660	0.20362	undirected	-	-
hds026560	hds333090	0.159149	undirected	-	-
hds026560	hds334260	0.187951	undirected	-	-
hds026560	hds342290	0.312362	undirected	-	-
hds026560	hds343450	0.207189	undirected	-	-
hds026560	hds357350	0.271551	undirected	-	-
hds026560	hds369930	0.199295	undirected	-	-
hds026560	hds380520	0.172117	undirected	-	-
hds026560	hds385020	0.197122	undirected	-	-
hds026560	hds389290	0.242968	undirected	-	-
hds026560	hds394790	0.279445	undirected	-	-
hds026560	hds394800	0.240328	undirected	-	-
hds026560	hds405580	0.208138	undirected	-	-
hds026560	hds406720	0.22961	undirected	-	-
hds026560	hds419660	0.268236	undirected	-	-
hds026560	hds433560	0.211902	undirected	-	-
hds026560	hds438270	0.243247	undirected	-	-
hds026560	hds439380	0.284433	undirected	-	-
hds029870	hds033940	0.286672	undirected	-	-
hds029870	hds041220	0.245441	undirected	-	-
hds029870	hds045710	0.25377	undirected	-	-
hds029870	hds050220	0.254304	undirected	-	-
hds029870	hds051590	0.237928	undirected	-	-
hds029870	hds053200	0.233477	undirected	-	-
hds029870	hds053210	0.228421	undirected	-	-
hds029870	hds060280	0.256386	undirected	-	-
hds029870	hds065320	0.261667	undirected	-	-
hds029870	hds076820	0.252008	undirected	-	-
hds029870	hds090430	0.238211	undirected	-	-
hds029870	hds090670	0.253616	undirected	-	-
hds029870	hds095060	0.262373	undirected	-	-
hds029870	hds097080	0.255674	undirected	-	-
hds029870	hds099310	0.24591	undirected	-	-
hds029870	hds101730	0.243817	undirected	-	-
hds029870	hds112130	0.277897	undirected	-	-
hds029870	hds132840	0.26213	undirected	-	-
hds029870	hds133940	0.26064	undirected	-	-
hds029870	hds147050	0.225348	undirected	-	-
hds029870	hds149140	0.245916	undirected	-	-
hds029870	hds149250	0.235293	undirected	-	-
hds029870	hds159820	0.217226	undirected	-	-
hds029870	hds163680	0.22843	undirected	-	-
hds029870	hds166780	0.266662	undirected	-	-
hds029870	hds172950	0.257897	undirected	-	-
hds029870	hds173730	0.248554	undirected	-	-
hds029870	hds174980	0.240493	undirected	-	-
hds029870	hds178580	0.290908	undirected	-	-
hds029870	hds180450	0.283774	undirected	-	-
hds029870	hds183000	0.239507	undirected	-	-
hds029870	hds184140	0.256453	undirected	-	-
hds029870	hds194000	0.239311	undirected	-	-
hds029870	hds202490	0.227937	undirected	-	-
hds029870	hds213370	0.251665	undirected	-	-
hds029870	hds213520	0.272752	undirected	-	-
hds029870	hds223340	0.240053	undirected	-	-
hds029870	hds225610	0.263314	undirected	-	-
hds029870	hds231440	0.247094	undirected	-	-
hds029870	hds232870	0.277339	undirected	-	-
hds029870	hds232880	0.268147	undirected	-	-
hds029870	hds233620	0.232184	undirected	-	-
hds029870	hds243270	0.251668	undirected	-	-
hds029870	hds246750	0.255761	undirected	-	-
hds029870	hds248150	0.241881	undirected	-	-
hds029870	hds249310	0.235689	undirected	-	-
hds029870	hds250730	0.283709	undirected	-	-
hds029870	hds260200	0.241865	undirected	-	-
hds029870	hds269240	0.231606	undirected	-	-
hds029870	hds269540	0.232482	undirected	-	-
hds029870	hds287500	0.240856	undirected	-	-
hds029870	hds289280	0.217049	undirected	-	-
hds029870	hds297660	0.261245	undirected	-	-
hds029870	hds300600	0.216438	undirected	-	-
hds029870	hds302020	0.227477	undirected	-	-
hds029870	hds303620	0.237257	undirected	-	-
hds029870	hds304450	0.239396	undirected	-	-
hds029870	hds307850	0.266056	undirected	-	-
hds029870	hds309450	0.269674	undirected	-	-
hds029870	hds316890	0.254494	undirected	-	-
hds029870	hds318700	0.253744	undirected	-	-
hds029870	hds321100	0.231996	undirected	-	-
hds029870	hds322370	0.237119	undirected	-	-
hds029870	hds325660	0.230992	undirected	-	-
hds029870	hds333090	0.257516	undirected	-	-
hds029870	hds334260	0.24994	undirected	-	-
hds029870	hds342290	0.233217	undirected	-	-
hds029870	hds343450	0.261253	undirected	-	-
hds029870	hds357350	0.255269	undirected	-	-
hds029870	hds369930	0.259226	undirected	-	-
hds029870	hds380520	0.281634	undirected	-	-
hds029870	hds385020	0.261962	undirected	-	-
hds029870	hds389290	0.229619	undirected	-	-
hds029870	hds394790	0.22615	undirected	-	-
hds029870	hds394800	0.226527	undirected	-	-
hds029870	hds405580	0.244189	undirected	-	-
hds029870	hds406720	0.271021	undirected	-	-
hds029870	hds419660	0.258183	undirected	-	-
hds029870	hds433560	0.233691	undirected	-	-
hds029870	hds438270	0.241155	undirected	-	-
hds029870	hds439380	0.238891	undirected	-	-
hds033940	hds041220	0.269916	undirected	-	-
hds033940	hds045710	0.276756	undirected	-	-
hds033940	hds050220	0.278231	undirected	-	-
hds033940	hds051590	0.218105	undirected	-	-
hds033940	hds053200	0.24509	undirected	-	-
hds033940	hds053210	0.259547	undirected	-	-
hds033940	hds060280	0.286801	undirected	-	-
hds033940	hds065320	0.292565	undirected	-	-
hds033940	hds076820	0.284009	undirected	-	-
hds033940	hds090430	0.271482	undirected	-	-
hds033940	hds090670	0.282809	undirected	-	-
hds033940	hds095060	0.286896	undirected	-	-
hds033940	hds097080	0.283676	undirected	-	-
hds033940	hds099310	0.2646	undirected	-	-
hds033940	hds101730	0.270157	undirected	-	-
hds033940	hds112130	0.282968	undirected	-	-
hds033940	hds132840	0.280864	undirected	-	-
hds033940	hds133940	0.280459	undirected	-	-
hds033940	hds147050	0.213787	undirected	-	-
hds033940	hds149140	0.274532	undirected	-	-
hds033940	hds149250	0.227548	undirected	-	-
hds033940	hds159820	0.259093	undirected	-	-
hds033940	hds163680	0.224232	undirected	-	-
hds033940	hds166780	0.28983	undirected	-	-
hds033940	hds172950	0.274055	undirected	-	-
hds033940	hds173730	0.276575	undirected	-	-
hds033940	hds174980	0.251711	undirected	-	-
hds033940	hds178580	0.283234	undirected	-	-
hds033940	hds180450	0.280779	undirected	-	-
hds033940	hds183000	0.246787	undirected	-	-
hds033940	hds184140	0.284043	undirected	-	-
hds033940	hds194000	0.216984	undirected	-	-
hds033940	hds202490	0.222601	undirected	-	-
hds033940	hds213370	0.272731	undirected	-	-
hds033940	hds213520	0.2871	undirected	-	-
hds033940	hds223340	0.252547	undirected	-	-
hds033940	hds225610	0.280311	undirected	-	-
hds033940	hds231440	0.271709	undirected	-	-
hds033940	hds232870	0.289409	undirected	-	-
hds033940	hds232880	0.287892	undirected	-	-
hds033940	hds233620	0.228898	undirected	-	-
hds033940	hds243270	0.286866	undirected	-	-
hds033940	hds246750	0.276158	undirected	-	-
hds033940	hds248150	0.274312	undirected	-	-
hds033940	hds249310	0.22141	undirected	-	-
hds033940	hds250730	0.29717	undirected	-	-
hds033940	hds260200	0.265981	undirected	-	-
hds033940	hds269240	0.252738	undirected	-	-
hds033940	hds269540	0.254054	undirected	-	-
hds033940	hds287500	0.268173	undirected	-	-
hds033940	hds289280	0.257566	undirected	-	-
hds033940	hds297660	0.275346	undirected	-	-
hds033940	hds300600	0.250407	undirected	-	-
hds033940	hds302020	0.224264	undirected	-	-
hds033940	hds303620	0.266596	undirected	-	-
hds033940	hds304450	0.267348	undirected	-	-
hds033940	hds307850	0.285038	undirected	-	-
hds033940	hds309450	0.287825	undirected	-	-
hds033940	hds316890	0.282825	undirected	-	-
hds033940	hds318700	0.27784	undirected	-	-
hds033940	hds321100	0.209958	undirected	-	-
hds033940	hds322370	0.239729	undirected	-	-
hds033940	hds325660	0.266456	undirected	-	-
hds033940	hds333090	0.27692	undirected	-	-
hds033940	hds334260	0.268647	undirected	-	-
hds033940	hds342290	0.212688	undirected	-	-
hds033940	hds343450	0.288353	undirected	-	-
hds033940	hds357350	0.275673	undirected	-	-
hds033940	hds369930	0.282833	undirected	-	-
hds033940	hds380520	0.286157	undirected	-	-
hds033940	hds385020	0.285123	undirected	-	-
hds033940	hds389290	0.268634	undirected	-	-
hds033940	hds394790	0.234823	undirected	-	-
hds033940	hds394800	0.247383	undirected	-	-
hds033940	hds405580	0.265781	undirected	-	-
hds033940	hds406720	0.286532	undirected	-	-
hds033940	hds419660	0.26825	undirected	-	-
hds033940	hds433560	0.26299	undirected	-	-
hds033940	hds438270	0.261161	undirected	-	-
hds033940	hds439380	0.255215	undirected	-	-
hds041220	hds045710	0.264845	undirected	-	-
hds041220	hds050220	0.245594	undirected	-	-
hds041220	hds051590	0.212138	undirected	-	-
hds041220	hds053200	0.235672	undirected	-	-
hds041220	hds053210	0.244878	undirected	-	-
hds041220	hds060280	0.250084	undirected	-	-
hds041220	hds065320	0.252995	undirected	-	-
hds041220	hds076820	0.251509	undirected	-	-
hds041220	hds090430	0.243129	undirected	-	-
hds041220	hds090670	0.25257	undirected	-	-
hds041220	hds095060	0.251429	undirected	-	-
hds041220	hds097080	0.241125	undirected	-	-
hds041220	hds099310	0.241574	undirected	-	-
hds041220	hds101730	0.248145	undirected	-	-
hds041220	hds112130	0.252948	undirected	-	-
hds041220	hds132840	0.25811	undirected	-	-
hds041220	hds133940	0.253617	undirected	-	-
hds041220	hds147050	0.227438	undirected	-	-
hds041220	hds149140	0.225719	undirected	-	-
hds041220	hds149250	0.22112	undirected	-	-
hds041220	hds159820	0.241352	undirected	-	-
hds041220	hds163680	0.212391	undirected	-	-
hds041220	hds166780	0.253442	undirected	-	-
hds041220	hds172950	0.229007	undirected	-	-
hds041220	hds173730	0.238546	undirected	-	-
hds041220	hds174980	0.230485	undirected	-	-
hds041220	hds178580	0.24068	undirected	-	-
hds041220	hds180450	0.249341	undirected	-	-
hds041220	hds183000	0.228627	undirected	-	-
hds041220	hds184140	0.249587	undirected	-	-
hds041220	hds194000	0.228064	undirected	-	-
hds041220	hds202490	0.217076	undirected	-	-
hds041220	hds213370	0.247933	undirected	-	-
hds041220	hds213520	0.238408	undirected	-	-
hds041220	hds223340	0.245233	undirected	-	-
hds041220	hds225610	0.237192	undirected	-	-
hds041220	hds231440	0.250431	undirected	-	-
hds041220	hds232870	0.253969	undirected	-	-
hds041220	hds232880	0.251935	undirected	-	-
hds041220	hds233620	0.223958	undirected	-	-
hds041220	hds243270	0.249228	undirected	-	-
hds041220	hds246750	0.246708	undirected	-	-
hds041220	hds248150	0.243583	undirected	-	-
hds041220	hds249310	0.226215	undirected	-	-
hds041220	hds250730	0.249528	undirected	-	-
hds041220	hds260200	0.234435	undirected	-	-
hds041220	hds269240	0.229978	undirected	-	-
hds041220	hds269540	0.239384	undirected	-	-
hds041220	hds287500	0.250677	undirected	-	-
hds041220	hds289280	0.240372	undirected	-	-
hds041220	hds297660	0.267721	undirected	-	-
hds041220	hds300600	0.241391	undirected	-	-
hds041220	hds302020	0.218102	undirected	-	-
hds041220	hds303620	0.248337	undirected	-	-
hds041220	hds304450	0.248563	undirected	-	-
hds041220	hds307850	0.241295	undirected	-	-
hds041220	hds309450	0.242139	undirected	-	-
hds041220	hds316890	0.241335	undirected	-	-
hds041220	hds318700	0.248216	undirected	-	-
hds041220	hds321100	0.225262	undirected	-	-
hds041220	hds322370	0.237234	undirected	-	-
hds041220	hds325660	0.230131	undirected	-	-
hds041220	hds333090	0.249444	undirected	-	-
hds041220	hds334260	0.250897	undirected	-	-
hds041220	hds342290	0.208007	undirected	-	-
hds041220	hds343450	0.239858	undirected	-	-
hds041220	hds357350	0.245872	undirected	-	-
hds041220	hds369930	0.248162	undirected	-	-
hds041220	hds380520	0.260591	undirected	-	-
hds041220	hds385020	0.245551	undirected	-	-
hds041220	hds389290	0.240349	undirected	-	-
hds041220	hds394790	0.226672	undirected	-	-
hds041220	hds394800	0.241573	undirected	-	-
hds041220	hds405580	0.25733	undirected	-	-
hds041220	hds406720	0.252926	undirected	-	-
hds041220	hds419660	0.251764	undirected	-	-
hds041220	hds433560	0.248455	undirected	-	-
hds041220	hds438270	0.252089	undirected	-	-
hds041220	hds439380	0.242663	undirected	-	-
hds045710	hds050220	0.248815	undirected	-	-
hds045710	hds051590	0.188835	undirected	-	-
hds045710	hds053200	0.221681	undirected	-	-
hds045710	hds053210	0.255461	undirected	-	-
hds045710	hds060280	0.260663	undirected	-	-
hds045710	hds065320	0.272106	undirected	-	-
hds045710	hds076820	0.266221	undirected	-	-
hds045710	hds090430	0.264822	undirected	-	-
hds045710	hds090670	0.258081	undirected	-	-
hds045710	hds095060	0.271441	undirected	-	-
hds045710	hds097080	0.265219	undirected	-	-
hds045710	hds099310	0.23326	undirected	-	-
hds045710	hds101730	0.260612	undirected	-	-
hds045710	hds112130	0.264617	undirected	-	-
hds045710	hds132840	0.268655	undirected	-	-
hds045710	hds133940	0.271063	undirected	-	-
hds045710	hds147050	0.195464	undirected	-	-
hds045710	hds149140	0.249535	undirected	-	-
hds045710	hds149250	0.198425	undirected	-	-
hds045710	hds159820	0.245318	undirected	-	-
hds045710	hds163680	0.190649	undirected	-	-
hds045710	hds166780	0.269342	undirected	-	-
hds045710	hds172950	0.259386	undirected	-	-
hds045710	hds173730	0.267598	undirected	-	-
hds045710	hds174980	0.220283	undirected	-	-
hds045710	hds178580	0.271045	undirected	-	-
hds045710	hds180450	0.271005	undirected	-	-
hds045710	hds183000	0.21541	undirected	-	-
hds045710	hds184140	0.27167	undirected	-	-
hds045710	hds194000	0.192945	undirected	-	-
hds045710	hds202490	0.195946	undirected	-	-
hds045710	hds213370	0.25546	undirected	-	-
hds045710	hds213520	0.26944	undirected	-	-
hds045710	hds223340	0.238358	undirected	-	-
hds045710	hds225610	0.268481	undirected	-	-
hds045710	hds231440	0.257617	undirected	-	-
hds045710	hds232870	0.264166	undirected	-	-
hds045710	hds232880	0.271482	undirected	-	-
hds045710	hds233620	0.202331	undirected	-	-
hds045710	hds243270	0.261597	undirected	-	-
hds045710	hds246750	0.255781	undirected	-	-
hds045710	hds248150	0.243793	undirected	-	-
hds045710	hds249310	0.195634	undirected	-	-
hds045710	hds250730	0.27659	undirected	-	-
hds045710	hds260200	0.251245	undirected	-	-
hds045710	hds269240	0.225239	undirected	-	-
hds045710	hds269540	0.233741	undirected	-	-
hds045710	hds287500	0.259427	undirected	-	-
hds045710	hds289280	0.252096	undirected	-	-
hds045710	hds297660	0.266025	undirected	-	-
hds045710	hds300600	0.240776	undirected	-	-
hds045710	hds302020	0.197655	undirected	-	-
hds045710	hds303620	0.264238	undirected	-	-
hds045710	hds304450	0.249965	undirected	-	-
hds045710	hds307850	0.258366	undirected	-	-
hds045710	hds309450	0.277484	undirected	-	-
hds045710	hds316890	0.25536	undirected	-	-
hds045710	hds318700	0.255824	undirected	-	-
hds045710	hds321100	0.182956	undirected	-	-
hds045710	hds322370	0.220795	undirected	-	-
hds045710	hds325660	0.252759	undirected	-	-
hds045710	hds333090	0.26689	undirected	-	-
hds045710	hds334260	0.260453	undirected	-	-
hds045710	hds342290	0.181993	undirected	-	-
hds045710	hds343450	0.264631	undirected	-	-
hds045710	hds357350	0.245504	undirected	-	-
hds045710	hds369930	0.267191	undirected	-	-
hds045710	hds380520	0.270785	undirected	-	-
hds045710	hds385020	0.272862	undirected	-	-
hds045710	hds389290	0.24583	undirected	-	-
hds045710	hds394790	0.211482	undirected	-	-
hds045710	hds394800	0.235802	undirected	-	-
hds045710	hds405580	0.259637	undirected	-	-
hds045710	hds406720	0.264991	undirected	-	-
hds045710	hds419660	0.246225	undirected	-	-
hds045710	hds433560	0.256386	undirected	-	-
hds045710	hds438270	0.251939	undirected	-	-
hds045710	hds439380	0.229971	undirected	-	-
hds050220	hds051590	0.259912	undirected	-	-
hds050220	hds053200	0.230192	undirected	-	-
hds050220	hds053210	0.21888	undirected	-	-
hds050220	hds060280	0.255754	undirected	-	-
hds050220	hds065320	0.258209	undirected	-	-
hds050220	hds076820	0.261973	undirected	-	-
hds050220	hds090430	0.235602	undirected	-	-
hds050220	hds090670	0.257886	undirected	-	-
hds050220	hds095060	0.257827	undirected	-	-
hds050220	hds097080	0.248612	undirected	-	-
hds050220	hds099310	0.253115	undirected	-	-
hds050220	hds101730	0.238544	undirected	-	-
hds050220	hds112130	0.255013	undirected	-	-
hds050220	hds132840	0.24994	undirected	-	-
hds050220	hds133940	0.258843	undirected	-	-
hds050220	hds147050	0.242053	undirected	-	-
hds050220	hds149140	0.253408	undirected	-	-
hds050220	hds149250	0.238957	undirected	-	-
hds050220	hds159820	0.218412	undirected	-	-
hds050220	hds163680	0.239701	undirected	-	-
hds050220	hds166780	0.273837	undirected	-	-
hds050220	hds172950	0.255356	undirected	-	-
hds050220	hds173730	0.247087	undirected	-	-
hds050220	hds174980	0.256461	undirected	-	-
hds050220	hds178580	0.282563	undirected	-	-
hds050220	hds180450	0.274832	undirected	-	-
hds050220	hds183000	0.254969	undirected	-	-
hds050220	hds184140	0.254804	undirected	-	-
hds050220	hds194000	0.255081	undirected	-	-
hds050220	hds202490	0.248802	undirected	-	-
hds050220	hds213370	0.247549	undirected	-	-
hds050220	hds213520	0.277104	undirected	-	-
hds050220	hds223340	0.238414	undirected	-	-
hds050220	hds225610	0.262417	undirected	-	-
hds050220	hds231440	0.258683	undirected	-	-
hds050220	hds232870	0.275755	undirected	-	-
hds050220	hds232880	0.264296	undirected	-	-
hds050220	hds233620	0.24121	undirected	-	-
hds050220	hds243270	0.24641	undirected	-	-
hds050220	hds246750	0.260122	undirected	-	-
hds050220	hds248150	0.250478	undirected	-	-
hds050220	hds249310	0.241114	undirected	-	-
hds050220	hds250730	0.27911	undirected	-	-
hds050220	hds260200	0.222693	undirected	-	-
hds050220	hds269240	0.248515	undirected	-	-
hds050220	hds269540	0.231621	undirected	-	-
hds050220	hds287500	0.238181	undirected	-	-
hds050220	hds289280	0.227004	undirected	-	-
hds050220	hds297660	0.256854	undirected	-	-
hds050220	hds300600	0.222048	undirected	-	-
hds050220	hds302020	0.24275	undirected	-	-
hds050220	hds303620	0.234844	undirected	-	-
[truncated: 2,951 more rows]

## Sheet: black
source	target	weight	direction	fromAltName	toAltName
hds007840	hds009700	0.217914	undirected	-	-
hds007840	hds009930	0.191365	undirected	-	-
hds007840	hds019480	0.180662	undirected	-	-
hds007840	hds025000	0.200927	undirected	-	-
hds007840	hds033440	0.206908	undirected	-	-
hds007840	hds033450	0.210082	undirected	-	-
hds007840	hds045390	0.195166	undirected	-	-
hds007840	hds047010	0.20342	undirected	-	-
hds007840	hds051170	0.216547	undirected	-	-
hds007840	hds054930	0.206799	undirected	-	-
hds007840	hds063380	0.210507	undirected	-	-
hds007840	hds064760	0.196737	undirected	-	-
hds007840	hds071810	0.22454	undirected	-	-
hds007840	hds084550	0.205342	undirected	-	-
hds007840	hds090590	0.249446	undirected	-	-
hds007840	hds111490	0.166339	undirected	-	-
hds007840	hds114350	0.151986	undirected	-	-
hds007840	hds116700	0.190575	undirected	-	-
hds007840	hds120410	0.209113	undirected	-	-
hds007840	hds121020	0.231758	undirected	-	-
hds007840	hds122620	0.215773	undirected	-	-
hds007840	hds130970	0.196236	undirected	-	-
hds007840	hds135300	0.167897	undirected	-	-
hds007840	hds149430	0.182464	undirected	-	-
hds007840	hds156840	0.181715	undirected	-	-
hds007840	hds159410	0.207455	undirected	-	-
hds007840	hds169050	0.206567	undirected	-	-
hds007840	hds171090	0.171865	undirected	-	-
hds007840	hds176020	0.206911	undirected	-	-
hds007840	hds177120	0.219844	undirected	-	-
hds007840	hds188170	0.21845	undirected	-	-
hds007840	hds209390	0.198292	undirected	-	-
hds007840	hds210610	0.210165	undirected	-	-
hds007840	hds213860	0.195453	undirected	-	-
hds007840	hds214360	0.181113	undirected	-	-
hds007840	hds220330	0.176462	undirected	-	-
hds007840	hds221810	0.217443	undirected	-	-
hds007840	hds240190	0.194163	undirected	-	-
hds007840	hds242220	0.179892	undirected	-	-
hds007840	hds243090	0.223601	undirected	-	-
hds007840	hds246150	0.146962	undirected	-	-
hds007840	hds259090	0.221819	undirected	-	-
hds007840	hds267110	0.207082	undirected	-	-
hds007840	hds269630	0.186827	undirected	-	-
hds007840	hds278400	0.199683	undirected	-	-
hds007840	hds283630	0.205384	undirected	-	-
hds007840	hds285600	0.214339	undirected	-	-
hds007840	hds289260	0.197087	undirected	-	-
hds007840	hds291340	0.258125	undirected	-	-
hds007840	hds292270	0.198213	undirected	-	-
hds007840	hds305560	0.192133	undirected	-	-
hds007840	hds310410	0.225435	undirected	-	-
hds007840	hds311810	0.219781	undirected	-	-
hds007840	hds313820	0.226187	undirected	-	-
hds007840	hds314460	0.209115	undirected	-	-
hds007840	hds317200	0.208256	undirected	-	-
hds007840	hds319530	0.200151	undirected	-	-
hds007840	hds325550	0.163953	undirected	-	-
hds007840	hds326880	0.221402	undirected	-	-
hds007840	hds328790	0.198156	undirected	-	-
hds007840	hds329660	0.171329	undirected	-	-
hds007840	hds330300	0.156379	undirected	-	-
hds007840	hds330790	0.183881	undirected	-	-
hds007840	hds331470	0.162574	undirected	-	-
hds007840	hds336720	0.206878	undirected	-	-
hds007840	hds337130	0.203754	undirected	-	-
hds007840	hds337550	0.224946	undirected	-	-
hds007840	hds337560	0.224953	undirected	-	-
hds007840	hds338500	0.21384	undirected	-	-
hds007840	hds343610	0.220875	undirected	-	-
hds007840	hds343670	0.152161	undirected	-	-
hds007840	hds354720	0.209383	undirected	-	-
hds007840	hds356480	0.183594	undirected	-	-
hds007840	hds364260	0.202272	undirected	-	-
hds007840	hds365930	0.211321	undirected	-	-
hds007840	hds369860	0.166339	undirected	-	-
hds007840	hds380070	0.201616	undirected	-	-
hds007840	hds381080	0.206906	undirected	-	-
hds007840	hds382090	0.1597	undirected	-	-
hds007840	hds387170	0.214465	undirected	-	-
hds007840	hds390580	0.177473	undirected	-	-
hds007840	hds396690	0.219595	undirected	-	-
hds007840	hds400540	0.221973	undirected	-	-
hds007840	hds402530	0.191774	undirected	-	-
hds007840	hds411160	0.198598	undirected	-	-
hds007840	hds412910	0.210041	undirected	-	-
hds007840	hds423880	0.179153	undirected	-	-
hds007840	hds423890	0.206179	undirected	-	-
hds007840	hds425650	0.199887	undirected	-	-
hds007840	hds427480	0.197861	undirected	-	-
hds007840	hds428140	0.203335	undirected	-	-
hds007840	hds429650	0.178026	undirected	-	-
hds007840	hds430550	0.186101	undirected	-	-
hds007840	hds434330	0.188588	undirected	-	-
hds007840	hds434340	0.224048	undirected	-	-
hds007840	hds434540	0.179011	undirected	-	-
hds007840	hds434550	0.175395	undirected	-	-
hds007840	hds435930	0.236507	undirected	-	-
hds007840	hds437500	0.213352	undirected	-	-
hds009700	hds009930	0.237603	undirected	-	-
hds009700	hds019480	0.200133	undirected	-	-
hds009700	hds025000	0.212548	undirected	-	-
hds009700	hds033440	0.230394	undirected	-	-
hds009700	hds033450	0.23223	undirected	-	-
hds009700	hds045390	0.236153	undirected	-	-
hds009700	hds047010	0.210172	undirected	-	-
hds009700	hds051170	0.245412	undirected	-	-
hds009700	hds054930	0.229486	undirected	-	-
hds009700	hds063380	0.238498	undirected	-	-
hds009700	hds064760	0.248413	undirected	-	-
hds009700	hds071810	0.222961	undirected	-	-
hds009700	hds084550	0.244648	undirected	-	-
hds009700	hds090590	0.249978	undirected	-	-
hds009700	hds111490	0.210202	undirected	-	-
hds009700	hds114350	0.210596	undirected	-	-
hds009700	hds116700	0.225624	undirected	-	-
hds009700	hds120410	0.240952	undirected	-	-
hds009700	hds121020	0.242611	undirected	-	-
hds009700	hds122620	0.234331	undirected	-	-
hds009700	hds130970	0.210941	undirected	-	-
hds009700	hds135300	0.233118	undirected	-	-
hds009700	hds149430	0.206131	undirected	-	-
hds009700	hds156840	0.21376	undirected	-	-
hds009700	hds159410	0.236448	undirected	-	-
hds009700	hds169050	0.22379	undirected	-	-
hds009700	hds171090	0.214059	undirected	-	-
hds009700	hds176020	0.211663	undirected	-	-
hds009700	hds177120	0.247473	undirected	-	-
hds009700	hds188170	0.246031	undirected	-	-
hds009700	hds209390	0.241806	undirected	-	-
hds009700	hds210610	0.220215	undirected	-	-
hds009700	hds213860	0.190823	undirected	-	-
hds009700	hds214360	0.230257	undirected	-	-
hds009700	hds220330	0.204924	undirected	-	-
hds009700	hds221810	0.223934	undirected	-	-
hds009700	hds240190	0.242193	undirected	-	-
hds009700	hds242220	0.215473	undirected	-	-
hds009700	hds243090	0.240399	undirected	-	-
hds009700	hds246150	0.208453	undirected	-	-
hds009700	hds259090	0.238037	undirected	-	-
hds009700	hds267110	0.233991	undirected	-	-
hds009700	hds269630	0.219194	undirected	-	-
hds009700	hds278400	0.224235	undirected	-	-
hds009700	hds283630	0.23658	undirected	-	-
hds009700	hds285600	0.212209	undirected	-	-
hds009700	hds289260	0.224839	undirected	-	-
hds009700	hds291340	0.256761	undirected	-	-
hds009700	hds292270	0.219317	undirected	-	-
hds009700	hds305560	0.230037	undirected	-	-
hds009700	hds310410	0.247908	undirected	-	-
hds009700	hds311810	0.223349	undirected	-	-
hds009700	hds313820	0.228935	undirected	-	-
hds009700	hds314460	0.232556	undirected	-	-
hds009700	hds317200	0.19965	undirected	-	-
hds009700	hds319530	0.234454	undirected	-	-
hds009700	hds325550	0.214651	undirected	-	-
hds009700	hds326880	0.232508	undirected	-	-
hds009700	hds328790	0.24283	undirected	-	-
hds009700	hds329660	0.207802	undirected	-	-
hds009700	hds330300	0.223238	undirected	-	-
hds009700	hds330790	0.231491	undirected	-	-
hds009700	hds331470	0.202449	undirected	-	-
hds009700	hds336720	0.241868	undirected	-	-
hds009700	hds337130	0.209315	undirected	-	-
hds009700	hds337550	0.226453	undirected	-	-
hds009700	hds337560	0.239412	undirected	-	-
hds009700	hds338500	0.203295	undirected	-	-
hds009700	hds343610	0.255821	undirected	-	-
hds009700	hds343670	0.219738	undirected	-	-
hds009700	hds354720	0.215471	undirected	-	-
hds009700	hds356480	0.229215	undirected	-	-
hds009700	hds364260	0.236072	undirected	-	-
hds009700	hds365930	0.234143	undirected	-	-
hds009700	hds369860	0.209555	undirected	-	-
hds009700	hds380070	0.213312	undirected	-	-
hds009700	hds381080	0.228402	undirected	-	-
hds009700	hds382090	0.227239	undirected	-	-
hds009700	hds387170	0.23247	undirected	-	-
hds009700	hds390580	0.21468	undirected	-	-
hds009700	hds396690	0.226621	undirected	-	-
hds009700	hds400540	0.235076	undirected	-	-
hds009700	hds402530	0.231554	undirected	-	-
hds009700	hds411160	0.230274	undirected	-	-
hds009700	hds412910	0.222606	undirected	-	-
hds009700	hds423880	0.191584	undirected	-	-
hds009700	hds423890	0.198371	undirected	-	-
hds009700	hds425650	0.18823	undirected	-	-
hds009700	hds427480	0.190969	undirected	-	-
hds009700	hds428140	0.226544	undirected	-	-
hds009700	hds429650	0.22877	undirected	-	-
hds009700	hds430550	0.191159	undirected	-	-
hds009700	hds434330	0.180018	undirected	-	-
hds009700	hds434340	0.242466	undirected	-	-
hds009700	hds434540	0.209762	undirected	-	-
hds009700	hds434550	0.201373	undirected	-	-
hds009700	hds435930	0.233043	undirected	-	-
hds009700	hds437500	0.244635	undirected	-	-
hds009930	hds019480	0.216808	undirected	-	-
hds009930	hds025000	0.226418	undirected	-	-
hds009930	hds033440	0.208	undirected	-	-
hds009930	hds033450	0.227109	undirected	-	-
hds009930	hds045390	0.21308	undirected	-	-
hds009930	hds047010	0.229467	undirected	-	-
hds009930	hds051170	0.230422	undirected	-	-
hds009930	hds054930	0.238304	undirected	-	-
hds009930	hds063380	0.225014	undirected	-	-
hds009930	hds064760	0.227704	undirected	-	-
hds009930	hds071810	0.208055	undirected	-	-
hds009930	hds084550	0.228303	undirected	-	-
hds009930	hds090590	0.254344	undirected	-	-
hds009930	hds111490	0.211376	undirected	-	-
hds009930	hds114350	0.209341	undirected	-	-
hds009930	hds116700	0.23175	undirected	-	-
hds009930	hds120410	0.248019	undirected	-	-
hds009930	hds121020	0.246648	undirected	-	-
hds009930	hds122620	0.240143	undirected	-	-
hds009930	hds130970	0.225704	undirected	-	-
hds009930	hds135300	0.220083	undirected	-	-
hds009930	hds149430	0.202091	undirected	-	-
hds009930	hds156840	0.222716	undirected	-	-
hds009930	hds159410	0.236337	undirected	-	-
hds009930	hds169050	0.225738	undirected	-	-
hds009930	hds171090	0.210014	undirected	-	-
hds009930	hds176020	0.194938	undirected	-	-
hds009930	hds177120	0.242991	undirected	-	-
hds009930	hds188170	0.231444	undirected	-	-
hds009930	hds209390	0.217559	undirected	-	-
hds009930	hds210610	0.23489	undirected	-	-
hds009930	hds213860	0.182215	undirected	-	-
hds009930	hds214360	0.204057	undirected	-	-
hds009930	hds220330	0.200603	undirected	-	-
hds009930	hds221810	0.216376	undirected	-	-
hds009930	hds240190	0.208311	undirected	-	-
hds009930	hds242220	0.225565	undirected	-	-
hds009930	hds243090	0.240754	undirected	-	-
hds009930	hds246150	0.167378	undirected	-	-
hds009930	hds259090	0.245654	undirected	-	-
hds009930	hds267110	0.222527	undirected	-	-
hds009930	hds269630	0.199668	undirected	-	-
hds009930	hds278400	0.218045	undirected	-	-
hds009930	hds283630	0.221957	undirected	-	-
hds009930	hds285600	0.216311	undirected	-	-
hds009930	hds289260	0.222126	undirected	-	-
hds009930	hds291340	0.255642	undirected	-	-
hds009930	hds292270	0.220634	undirected	-	-
hds009930	hds305560	0.22459	undirected	-	-
hds009930	hds310410	0.250159	undirected	-	-
hds009930	hds311810	0.23317	undirected	-	-
hds009930	hds313820	0.239554	undirected	-	-
hds009930	hds314460	0.218535	undirected	-	-
hds009930	hds317200	0.210765	undirected	-	-
hds009930	hds319530	0.223107	undirected	-	-
hds009930	hds325550	0.208519	undirected	-	-
hds009930	hds326880	0.238371	undirected	-	-
hds009930	hds328790	0.237365	undirected	-	-
hds009930	hds329660	0.218851	undirected	-	-
hds009930	hds330300	0.201423	undirected	-	-
hds009930	hds330790	0.22054	undirected	-	-
hds009930	hds331470	0.214431	undirected	-	-
hds009930	hds336720	0.234114	undirected	-	-
hds009930	hds337130	0.235617	undirected	-	-
hds009930	hds337550	0.233251	undirected	-	-
hds009930	hds337560	0.235013	undirected	-	-
hds009930	hds338500	0.225219	undirected	-	-
hds009930	hds343610	0.253249	undirected	-	-
hds009930	hds343670	0.192183	undirected	-	-
hds009930	hds354720	0.226742	undirected	-	-
hds009930	hds356480	0.222135	undirected	-	-
hds009930	hds364260	0.218221	undirected	-	-
hds009930	hds365930	0.216331	undirected	-	-
hds009930	hds369860	0.200327	undirected	-	-
hds009930	hds380070	0.225269	undirected	-	-
hds009930	hds381080	0.211887	undirected	-	-
hds009930	hds382090	0.218599	undirected	-	-
hds009930	hds387170	0.223042	undirected	-	-
hds009930	hds390580	0.21685	undirected	-	-
hds009930	hds396690	0.234967	undirected	-	-
hds009930	hds400540	0.236257	undirected	-	-
hds009930	hds402530	0.213892	undirected	-	-
hds009930	hds411160	0.232822	undirected	-	-
hds009930	hds412910	0.234916	undirected	-	-
hds009930	hds423880	0.205947	undirected	-	-
hds009930	hds423890	0.203538	undirected	-	-
hds009930	hds425650	0.205214	undirected	-	-
hds009930	hds427480	0.172374	undirected	-	-
hds009930	hds428140	0.225024	undirected	-	-
hds009930	hds429650	0.205047	undirected	-	-
hds009930	hds430550	0.210646	undirected	-	-
hds009930	hds434330	0.189585	undirected	-	-
hds009930	hds434340	0.232041	undirected	-	-
hds009930	hds434540	0.185922	undirected	-	-
hds009930	hds434550	0.184733	undirected	-	-
hds009930	hds435930	0.22071	undirected	-	-
hds009930	hds437500	0.229593	undirected	-	-
hds019480	hds025000	0.214468	undirected	-	-
hds019480	hds033440	0.19964	undirected	-	-
hds019480	hds033450	0.201257	undirected	-	-
hds019480	hds045390	0.18036	undirected	-	-
hds019480	hds047010	0.209751	undirected	-	-
hds019480	hds051170	0.192243	undirected	-	-
hds019480	hds054930	0.190831	undirected	-	-
hds019480	hds063380	0.181705	undirected	-	-
hds019480	hds064760	0.2035	undirected	-	-
hds019480	hds071810	0.167754	undirected	-	-
hds019480	hds084550	0.200415	undirected	-	-
hds019480	hds090590	0.224429	undirected	-	-
hds019480	hds111490	0.194378	undirected	-	-
hds019480	hds114350	0.20944	undirected	-	-
hds019480	hds116700	0.220607	undirected	-	-
hds019480	hds120410	0.229192	undirected	-	-
hds019480	hds121020	0.218682	undirected	-	-
hds019480	hds122620	0.226935	undirected	-	-
hds019480	hds130970	0.211181	undirected	-	-
hds019480	hds135300	0.190712	undirected	-	-
hds019480	hds149430	0.204137	undirected	-	-
hds019480	hds156840	0.189035	undirected	-	-
hds019480	hds159410	0.213511	undirected	-	-
hds019480	hds169050	0.208893	undirected	-	-
hds019480	hds171090	0.186374	undirected	-	-
hds019480	hds176020	0.174577	undirected	-	-
hds019480	hds177120	0.231791	undirected	-	-
hds019480	hds188170	0.212624	undirected	-	-
hds019480	hds209390	0.188526	undirected	-	-
hds019480	hds210610	0.189232	undirected	-	-
hds019480	hds213860	0.173162	undirected	-	-
hds019480	hds214360	0.182329	undirected	-	-
hds019480	hds220330	0.182042	undirected	-	-
hds019480	hds221810	0.179187	undirected	-	-
hds019480	hds240190	0.196149	undirected	-	-
hds019480	hds242220	0.17251	undirected	-	-
hds019480	hds243090	0.208232	undirected	-	-
hds019480	hds246150	0.186843	undirected	-	-
hds019480	hds259090	0.211325	undirected	-	-
hds019480	hds267110	0.193027	undirected	-	-
hds019480	hds269630	0.176944	undirected	-	-
hds019480	hds278400	0.17013	undirected	-	-
hds019480	hds283630	0.197469	undirected	-	-
hds019480	hds285600	0.19097	undirected	-	-
hds019480	hds289260	0.188319	undirected	-	-
hds019480	hds291340	0.212371	undirected	-	-
hds019480	hds292270	0.221716	undirected	-	-
hds019480	hds305560	0.201942	undirected	-	-
hds019480	hds310410	0.222399	undirected	-	-
hds019480	hds311810	0.210448	undirected	-	-
hds019480	hds313820	0.205853	undirected	-	-
hds019480	hds314460	0.185159	undirected	-	-
hds019480	hds317200	0.195063	undirected	-	-
hds019480	hds319530	0.1828	undirected	-	-
hds019480	hds325550	0.182047	undirected	-	-
hds019480	hds326880	0.212192	undirected	-	-
hds019480	hds328790	0.226655	undirected	-	-
hds019480	hds329660	0.208674	undirected	-	-
hds019480	hds330300	0.181361	undirected	-	-
hds019480	hds330790	0.213238	undirected	-	-
hds019480	hds331470	0.192604	undirected	-	-
hds019480	hds336720	0.210904	undirected	-	-
hds019480	hds337130	0.21524	undirected	-	-
hds019480	hds337550	0.199141	undirected	-	-
hds019480	hds337560	0.197169	undirected	-	-
hds019480	hds338500	0.196356	undirected	-	-
hds019480	hds343610	0.217364	undirected	-	-
hds019480	hds343670	0.191095	undirected	-	-
hds019480	hds354720	0.198763	undirected	-	-
hds019480	hds356480	0.193665	undirected	-	-
hds019480	hds364260	0.185449	undirected	-	-
hds019480	hds365930	0.18121	undirected	-	-
hds019480	hds369860	0.194444	undirected	-	-
hds019480	hds380070	0.180835	undirected	-	-
hds019480	hds381080	0.185107	undirected	-	-
hds019480	hds382090	0.206608	undirected	-	-
hds019480	hds387170	0.202678	undirected	-	-
hds019480	hds390580	0.196286	undirected	-	-
hds019480	hds396690	0.200968	undirected	-	-
hds019480	hds400540	0.226017	undirected	-	-
hds019480	hds402530	0.190958	undirected	-	-
hds019480	hds411160	0.219527	undirected	-	-
hds019480	hds412910	0.209129	undirected	-	-
hds019480	hds423880	0.190634	undirected	-	-
hds019480	hds423890	0.176148	undirected	-	-
hds019480	hds425650	0.18748	undirected	-	-
hds019480	hds427480	0.165629	undirected	-	-
hds019480	hds428140	0.187976	undirected	-	-
hds019480	hds429650	0.201012	undirected	-	-
hds019480	hds430550	0.203364	undirected	-	-
hds019480	hds434330	0.184564	undirected	-	-
hds019480	hds434340	0.220661	undirected	-	-
hds019480	hds434540	0.189392	undirected	-	-
hds019480	hds434550	0.187262	undirected	-	-
hds019480	hds435930	0.203217	undirected	-	-
hds019480	hds437500	0.213118	undirected	-	-
hds025000	hds033440	0.21656	undirected	-	-
hds025000	hds033450	0.22186	undirected	-	-
hds025000	hds045390	0.192975	undirected	-	-
hds025000	hds047010	0.222837	undirected	-	-
hds025000	hds051170	0.212794	undirected	-	-
hds025000	hds054930	0.209542	undirected	-	-
hds025000	hds063380	0.203362	undirected	-	-
hds025000	hds064760	0.219309	undirected	-	-
hds025000	hds071810	0.195778	undirected	-	-
hds025000	hds084550	0.220191	undirected	-	-
hds025000	hds090590	0.226993	undirected	-	-
hds025000	hds111490	0.19824	undirected	-	-
hds025000	hds114350	0.21234	undirected	-	-
hds025000	hds116700	0.200185	undirected	-	-
hds025000	hds120410	0.221122	undirected	-	-
hds025000	hds121020	0.213366	undirected	-	-
hds025000	hds122620	0.233631	undirected	-	-
hds025000	hds130970	0.218329	undirected	-	-
hds025000	hds135300	0.202545	undirected	-	-
hds025000	hds149430	0.217561	undirected	-	-
hds025000	hds156840	0.199948	undirected	-	-
hds025000	hds159410	0.212031	undirected	-	-
hds025000	hds169050	0.226382	undirected	-	-
hds025000	hds171090	0.195416	undirected	-	-
hds025000	hds176020	0.193956	undirected	-	-
hds025000	hds177120	0.237229	undirected	-	-
hds025000	hds188170	0.231834	undirected	-	-
hds025000	hds209390	0.201637	undirected	-	-
hds025000	hds210610	0.207343	undirected	-	-
hds025000	hds213860	0.193447	undirected	-	-
hds025000	hds214360	0.192108	undirected	-	-
hds025000	hds220330	0.193302	undirected	-	-
hds025000	hds221810	0.201345	undirected	-	-
hds025000	hds240190	0.208512	undirected	-	-
hds025000	hds242220	0.186904	undirected	-	-
hds025000	hds243090	0.2303	undirected	-	-
hds025000	hds246150	0.213605	undirected	-	-
hds025000	hds259090	0.22653	undirected	-	-
hds025000	hds267110	0.212042	undirected	-	-
hds025000	hds269630	0.183162	undirected	-	-
hds025000	hds278400	0.191354	undirected	-	-
hds025000	hds283630	0.212176	undirected	-	-
hds025000	hds285600	0.192713	undirected	-	-
hds025000	hds289260	0.184073	undirected	-	-
hds025000	hds291340	0.213687	undirected	-	-
hds025000	hds292270	0.22618	undirected	-	-
hds025000	hds305560	0.201062	undirected	-	-
hds025000	hds310410	0.216739	undirected	-	-
hds025000	hds311810	0.222497	undirected	-	-
hds025000	hds313820	0.209676	undirected	-	-
hds025000	hds314460	0.20292	undirected	-	-
hds025000	hds317200	0.191835	undirected	-	-
hds025000	hds319530	0.183849	undirected	-	-
hds025000	hds325550	0.187533	undirected	-	-
hds025000	hds326880	0.227446	undirected	-	-
hds025000	hds328790	0.221559	undirected	-	-
hds025000	hds329660	0.218744	undirected	-	-
hds025000	hds330300	0.197133	undirected	-	-
hds025000	hds330790	0.214833	undirected	-	-
hds025000	hds331470	0.193719	undirected	-	-
hds025000	hds336720	0.220448	undirected	-	-
hds025000	hds337130	0.226161	undirected	-	-
hds025000	hds337550	0.217949	undirected	-	-
hds025000	hds337560	0.222082	undirected	-	-
hds025000	hds338500	0.216518	undirected	-	-
hds025000	hds343610	0.217539	undirected	-	-
hds025000	hds343670	0.187858	undirected	-	-
hds025000	hds354720	0.215882	undirected	-	-
hds025000	hds356480	0.204597	undirected	-	-
hds025000	hds364260	0.187151	undirected	-	-
hds025000	hds365930	0.198775	undirected	-	-
hds025000	hds369860	0.211493	undirected	-	-
hds025000	hds380070	0.174659	undirected	-	-
hds025000	hds381080	0.201377	undirected	-	-
hds025000	hds382090	0.203085	undirected	-	-
hds025000	hds387170	0.212754	undirected	-	-
hds025000	hds390580	0.201624	undirected	-	-
hds025000	hds396690	0.224376	undirected	-	-
hds025000	hds400540	0.234658	undirected	-	-
hds025000	hds402530	0.202965	undirected	-	-
hds025000	hds411160	0.233801	undirected	-	-
hds025000	hds412910	0.230653	undirected	-	-
hds025000	hds423880	0.197499	undirected	-	-
hds025000	hds423890	0.18319	undirected	-	-
hds025000	hds425650	0.196515	undirected	-	-
hds025000	hds427480	0.188649	undirected	-	-
hds025000	hds428140	0.207887	undirected	-	-
hds025000	hds429650	0.207837	undirected	-	-
hds025000	hds430550	0.205294	undirected	-	-
hds025000	hds434330	0.197198	undirected	-	-
hds025000	hds434340	0.232182	undirected	-	-
hds025000	hds434540	0.192306	undirected	-	-
hds025000	hds434550	0.195602	undirected	-	-
hds025000	hds435930	0.207016	undirected	-	-
hds025000	hds437500	0.227226	undirected	-	-
hds033440	hds033450	0.223509	undirected	-	-
hds033440	hds045390	0.196952	undirected	-	-
hds033440	hds047010	0.216502	undirected	-	-
hds033440	hds051170	0.221194	undirected	-	-
hds033440	hds054930	0.217107	undirected	-	-
hds033440	hds063380	0.21936	undirected	-	-
hds033440	hds064760	0.206147	undirected	-	-
hds033440	hds071810	0.215981	undirected	-	-
hds033440	hds084550	0.210582	undirected	-	-
hds033440	hds090590	0.249865	undirected	-	-
hds033440	hds111490	0.192462	undirected	-	-
hds033440	hds114350	0.181381	undirected	-	-
hds033440	hds116700	0.220111	undirected	-	-
hds033440	hds120410	0.232454	undirected	-	-
hds033440	hds121020	0.240075	undirected	-	-
hds033440	hds122620	0.227849	undirected	-	-
hds033440	hds130970	0.217306	undirected	-	-
hds033440	hds135300	0.187015	undirected	-	-
hds033440	hds149430	0.202213	undirected	-	-
hds033440	hds156840	0.196786	undirected	-	-
hds033440	hds159410	0.226591	undirected	-	-
hds033440	hds169050	0.223806	undirected	-	-
hds033440	hds171090	0.194271	undirected	-	-
hds033440	hds176020	0.207264	undirected	-	-
hds033440	hds177120	0.230854	undirected	-	-
hds033440	hds188170	0.223794	undirected	-	-
hds033440	hds209390	0.200379	undirected	-	-
hds033440	hds210610	0.212826	undirected	-	-
hds033440	hds213860	0.202404	undirected	-	-
hds033440	hds214360	0.196539	undirected	-	-
hds033440	hds220330	0.196542	undirected	-	-
hds033440	hds221810	0.210689	undirected	-	-
hds033440	hds240190	0.20524	undirected	-	-
hds033440	hds242220	0.192297	undirected	-	-
hds033440	hds243090	0.235242	undirected	-	-
hds033440	hds246150	0.169577	undirected	-	-
hds033440	hds259090	0.235683	undirected	-	-
hds033440	hds267110	0.214726	undirected	-	-
hds033440	hds269630	0.193209	undirected	-	-
hds033440	hds278400	0.209538	undirected	-	-
hds033440	hds283630	0.210488	undirected	-	-
hds033440	hds285600	0.219444	undirected	-	-
hds033440	hds289260	0.212519	undirected	-	-
hds033440	hds291340	0.25662	undirected	-	-
hds033440	hds292270	0.209973	undirected	-	-
hds033440	hds305560	0.21274	undirected	-	-
hds033440	hds310410	0.24248	undirected	-	-
hds033440	hds311810	0.232516	undirected	-	-
hds033440	hds313820	0.231655	undirected	-	-
hds033440	hds314460	0.216419	undirected	-	-
hds033440	hds317200	0.212461	undirected	-	-
hds033440	hds319530	0.21173	undirected	-	-
hds033440	hds325550	0.185373	undirected	-	-
hds033440	hds326880	0.235157	undirected	-	-
hds033440	hds328790	0.220071	undirected	-	-
hds033440	hds329660	0.200469	undirected	-	-
hds033440	hds330300	0.182426	undirected	-	-
hds033440	hds330790	0.205265	undirected	-	-
hds033440	hds331470	0.186196	undirected	-	-
hds033440	hds336720	0.214305	undirected	-	-
hds033440	hds337130	0.221484	undirected	-	-
hds033440	hds337550	0.225378	undirected	-	-
hds033440	hds337560	0.225651	undirected	-	-
hds033440	hds338500	0.217663	undirected	-	-
hds033440	hds343610	0.229745	undirected	-	-
hds033440	hds343670	0.17582	undirected	-	-
hds033440	hds354720	0.221781	undirected	-	-
hds033440	hds356480	0.191139	undirected	-	-
hds033440	hds364260	0.211344	undirected	-	-
hds033440	hds365930	0.208449	undirected	-	-
hds033440	hds369860	0.193409	undirected	-	-
hds033440	hds380070	0.213371	undirected	-	-
hds033440	hds381080	0.201442	undirected	-	-
hds033440	hds382090	0.187998	undirected	-	-
hds033440	hds387170	0.216495	undirected	-	-
hds033440	hds390580	0.193573	undirected	-	-
hds033440	hds396690	0.228189	undirected	-	-
hds033440	hds400540	0.229183	undirected	-	-
hds033440	hds402530	0.209028	undirected	-	-
hds033440	hds411160	0.21753	undirected	-	-
hds033440	hds412910	0.22515	undirected	-	-
hds033440	hds423880	0.193404	undirected	-	-
hds033440	hds423890	0.208668	undirected	-	-
hds033440	hds425650	0.207309	undirected	-	-
hds033440	hds427480	0.194023	undirected	-	-
hds033440	hds428140	0.203674	undirected	-	-
hds033440	hds429650	0.197191	undirected	-	-
hds033440	hds430550	0.207967	undirected	-	-
hds033440	hds434330	0.199808	undirected	-	-
hds033440	hds434340	0.231884	undirected	-	-
hds033440	hds434540	0.193446	undirected	-	-
hds033440	hds434550	0.192298	undirected	-	-
hds033440	hds435930	0.237557	undirected	-	-
hds033440	hds437500	0.218678	undirected	-	-
hds033450	hds045390	0.210605	undirected	-	-
hds033450	hds047010	0.211946	undirected	-	-
hds033450	hds051170	0.222033	undirected	-	-
hds033450	hds054930	0.211747	undirected	-	-
hds033450	hds063380	0.213459	undirected	-	-
hds033450	hds064760	0.227771	undirected	-	-
hds033450	hds071810	0.203376	undirected	-	-
hds033450	hds084550	0.22612	undirected	-	-
hds033450	hds090590	0.246214	undirected	-	-
hds033450	hds111490	0.20624	undirected	-	-
hds033450	hds114350	0.200959	undirected	-	-
hds033450	hds116700	0.227853	undirected	-	-
hds033450	hds120410	0.238586	undirected	-	-
hds033450	hds121020	0.239112	undirected	-	-
hds033450	hds122620	0.233286	undirected	-	-
hds033450	hds130970	0.22084	undirected	-	-
hds033450	hds135300	0.207611	undirected	-	-
hds033450	hds149430	0.207227	undirected	-	-
hds033450	hds156840	0.201594	undirected	-	-
hds033450	hds159410	0.233827	undirected	-	-
hds033450	hds169050	0.227005	undirected	-	-
hds033450	hds171090	0.196945	undirected	-	-
hds033450	hds176020	0.202602	undirected	-	-
hds033450	hds177120	0.244634	undirected	-	-
hds033450	hds188170	0.233144	undirected	-	-
hds033450	hds209390	0.219489	undirected	-	-
hds033450	hds210610	0.209642	undirected	-	-
hds033450	hds213860	0.190986	undirected	-	-
hds033450	hds214360	0.208768	undirected	-	-
hds033450	hds220330	0.20167	undirected	-	-
hds033450	hds221810	0.205629	undirected	-	-
hds033450	hds240190	0.224586	undirected	-	-
hds033450	hds242220	0.190017	undirected	-	-
hds033450	hds243090	0.23128	undirected	-	-
hds033450	hds246150	0.192217	undirected	-	-
hds033450	hds259090	0.234743	undirected	-	-
hds033450	hds267110	0.219288	undirected	-	-
hds033450	hds269630	0.200782	undirected	-	-
hds033450	hds278400	0.201736	undirected	-	-
hds033450	hds283630	0.220941	undirected	-	-
hds033450	hds285600	0.215281	undirected	-	-
hds033450	hds289260	0.217302	undirected	-	-
hds033450	hds291340	0.248955	undirected	-	-
hds033450	hds292270	0.221904	undirected	-	-
hds033450	hds305560	0.225873	undirected	-	-
hds033450	hds310410	0.244138	undirected	-	-
hds033450	hds311810	0.230311	undirected	-	-
hds033450	hds313820	0.230313	undirected	-	-
hds033450	hds314460	0.215698	undirected	-	-
hds033450	hds317200	0.21195	undirected	-	-
hds033450	hds319530	0.219813	undirected	-	-
hds033450	hds325550	0.194745	undirected	-	-
hds033450	hds326880	0.234676	undirected	-	-
hds033450	hds328790	0.236688	undirected	-	-
hds033450	hds329660	0.206388	undirected	-	-
hds033450	hds330300	0.195191	undirected	-	-
hds033450	hds330790	0.221112	undirected	-	-
hds033450	hds331470	0.199587	undirected	-	-
hds033450	hds336720	0.231356	undirected	-	-
hds033450	hds337130	0.216768	undirected	-	-
hds033450	hds337550	0.219665	undirected	-	-
hds033450	hds337560	0.221397	undirected	-	-
hds033450	hds338500	0.203456	undirected	-	-
hds033450	hds343610	0.241887	undirected	-	-
hds033450	hds343670	0.201321	undirected	-	-
hds033450	hds354720	0.209061	undirected	-	-
hds033450	hds356480	0.210069	undirected	-	-
hds033450	hds364260	0.221157	undirected	-	-
hds033450	hds365930	0.21212	undirected	-	-
hds033450	hds369860	0.200427	undirected	-	-
hds033450	hds380070	0.207042	undirected	-	-
hds033450	hds381080	0.21332	undirected	-	-
hds033450	hds382090	0.214104	undirected	-	-
hds033450	hds387170	0.222842	undirected	-	-
hds033450	hds390580	0.206326	undirected	-	-
hds033450	hds396690	0.215854	undirected	-	-
hds033450	hds400540	0.235168	undirected	-	-
hds033450	hds402530	0.214926	undirected	-	-
hds033450	hds411160	0.222098	undirected	-	-
hds033450	hds412910	0.218447	undirected	-	-
hds033450	hds423880	0.193259	undirected	-	-
hds033450	hds423890	0.199724	undirected	-	-
hds033450	hds425650	0.194349	undirected	-	-
hds033450	hds427480	0.18869	undirected	-	-
hds033450	hds428140	0.208877	undirected	-	-
hds033450	hds429650	0.218454	undirected	-	-
hds033450	hds430550	0.206266	undirected	-	-
hds033450	hds434330	0.189619	undirected	-	-
hds033450	hds434340	0.23901	undirected	-	-
hds033450	hds434540	0.205716	undirected	-	-
hds033450	hds434550	0.198169	undirected	-	-
hds033450	hds435930	0.233626	undirected	-	-
hds033450	hds437500	0.23302	undirected	-	-
hds045390	hds047010	0.19598	undirected	-	-
[truncated: 4,277 more rows]

## Sheet: purple
source	target	weight	direction	fromAltName	toAltName
[truncated: 4,950 more rows]

[truncated: 4 more sheets: blue, pink, magenta, green]
