# Supplementary material for: Transcriptome and Metabolome Analyses of Taxus chinensis var. mairei Tissues Provide New Insights into the Regulation of Paclitaxel Biosynthesis
Source: Plants (Basel). 2025 Jun 10;14(12):1775. doi: 10.3390/plants14121775 (PMC12196951; doi:10.3390/plants14121775)
Supplement: Supplementary file 1 [file plants-14-01775-s001.zip › Table S7.xlsx]

## Sheet: Sheet1
Table S7 Modules of paclitaxel biosynthesis genes
Gene ID	Gene Name	Module
hds224950	TS	yellow
hds223680	T5H	yellow
hds222450	T10H	yellow
hds221930	T13H	yellow
hds224410	T14H	yellow
hds222410	T2H	yellow
hds222370	T7H	yellow
hds222400	T9H	yellow
hds270550	T9O	yellow
hds225140	TOT	yellow
hds260990	TAT	yellow
hds226090	DBAT	yellow
hds056160	PAM	yellow
hds321280	GGPP	brown
hds418900	DBTNBT	brown
hds028230	BAPT	brown
hds340040	T1H	brown
hds127880	T2'H	turquoise
