# Supplementary material for: Transcriptome and Metabolome Analyses of Taxus chinensis var. mairei Tissues Provide New Insights into the Regulation of Paclitaxel Biosynthesis
Source: Plants (Basel). 2025 Jun 10;14(12):1775. doi: 10.3390/plants14121775 (PMC12196951; doi:10.3390/plants14121775)
Supplement: Supplementary file 1 [file plants-14-01775-s001.zip › Table S8.xlsx]

## Sheet: Sheet1
Table S8 The AP2/ERF families in T. wallichiana
geneID	Name
hds024610.1	AP2-1
hds034300.1	AP2-2
hds264060.1	AP2-3
hds264090.1	AP2-4
hds264100.1	AP2-5
hds273470.1	AP2-6
hds116900.1	AP2-7
hds134410.1	AP2-8
hds291720.1	AP2-9
hds294140.1	AP2-10
hds294150.1	AP2-11
hds294590.1	AP2-12
hds177490.1	AP2-13
hds203190.1	AP2-14
hds208790.1	AP2-15
hds208800.1	AP2-16
hds228310.1	AP2-17
hds229720.1	AP2-18
hds230310.1	AP2-19
hds145460.1	AP2-20
hds162410.1	AP2-21
hds162580.1	AP2-22
hds165780.1	AP2-23
hds080910.1	AP2-24
hds083310.1	AP2-25
hds003810.1	DREB1
hds010580.1	DREB2
hds019920.1	DREB3
hds040680.1	DREB4
hds040720.1	DREB5
hds040730.1	DREB6
hds040740.1	DREB7
hds040750.1	DREB8
hds040760.1	DREB9
hds040770.1	DREB10
hds040800.1	DREB11
hds040960.1	DREB12
hds040980.1	DREB13
hds041010.1	DREB14
hds041020.1	DREB15
hds041040.1	DREB16
hds041050.1	DREB17
hds041170.1	DREB18
hds041180.1	DREB19
hds239170.1	DREB20
hds254270.1	DREB21
hds254280.1	DREB22
hds254290.1	DREB23
hds254300.1	DREB24
hds254610.1	DREB25
hds254620.1	DREB26
hds254630.1	DREB27
hds254640.1	DREB28
hds254660.1	DREB29
hds254670.1	DREB30
hds254680.1	DREB31
hds254700.1	DREB32
hds254710.1	DREB33
hds254740.1	DREB34
hds254750.1	DREB35
hds271690.1	DREB36
hds120420.1	DREB37
hds127300.1	DREB38
hds128110.1	DREB39
hds128140.1	DREB40
hds128150.1	DREB41
hds128160.1	DREB42
hds128180.1	DREB43
hds128190.1	DREB44
hds128240.1	DREB45
hds128260.1	DREB46
hds128280.1	DREB47
hds128290.1	DREB48
hds128350.1	DREB49
hds128370.1	DREB50
hds128380.1	DREB51
hds128390.1	DREB52
hds128400.1	DREB53
hds128410.1	DREB54
hds128430.1	DREB55
hds128490.1	DREB56
hds128510.1	DREB57
hds128590.1	DREB58
hds377510.1	DREB59
hds276970.1	DREB60
hds286860.1	DREB61
hds286870.1	DREB62
hds286880.1	DREB63
hds286890.1	DREB64
hds287780.1	DREB65
hds293730.1	DREB66
hds308740.1	DREB67
hds308750.1	DREB68
hds182490.1	DREB69
hds182620.1	DREB70
hds182670.1	DREB71
hds182790.1	DREB72
hds182830.1	DREB73
hds183600.1	DREB74
hds183830.1	DREB75
hds183840.1	DREB76
hds188210.1	DREB77
hds324840.1	DREB78
hds327100.1	DREB79
hds072740.1	DREB80
hds400790.1	DREB81
hds430810.1	DREB82
hds430920.1	DREB83
hds205930.1	DREB84
hds221980.1	DREB85
hds226260.1	DREB86
hds227870.1	DREB87
hds227880.1	DREB88
hds227900.1	DREB89
hds227920.1	DREB90
hds229910.1	DREB91
hds229950.1	DREB92
hds229960.1	DREB93
hds229980.1	DREB94
hds229990.1	DREB95
hds230000.1	DREB96
hds230010.1	DREB97
hds230040.1	DREB98
hds230080.1	DREB99
hds230090.1	DREB100
hds230100.1	DREB101
hds230110.1	DREB102
hds230120.1	DREB103
hds230130.1	DREB104
hds230140.1	DREB105
hds158550.1	DREB106
hds163130.1	DREB107
hds088660.1	DREB108
hds088990.1	DREB109
hds089000.1	DREB110
hds089040.1	DREB111
hds089050.1	DREB112
hds089060.1	DREB113
hds094470.1	DREB114
hds005350.1	ERF1
hds005360.1	ERF2
hds005420.1	ERF3
hds005430.1	ERF4
hds005440.1	ERF5
hds005500.1	ERF6
hds008810.1	ERF7
hds008820.1	ERF8
hds008840.1	ERF9
hds008860.1	ERF10
hds008930.1	ERF11
hds008980.1	ERF12
hds009020.1	ERF13
hds009030.1	ERF14
hds009040.1	ERF15
hds009060.1	ERF16
hds009070.1	ERF17
hds009120.1	ERF18
hds009150.1	ERF19
hds009180.1	ERF20
hds014240.1	ERF21
hds017380.1	ERF22
hds017750.1	ERF23
hds017770.1	ERF24
hds250790.1	ERF25
hds250840.1	ERF26
hds251690.1	ERF27
hds255080.1	ERF28
hds255090.1	ERF29
hds255110.1	ERF30
hds256790.1	ERF31
hds258780.1	ERF32
hds260170.1	ERF33
hds260200.1	ERF34
hds260210.1	ERF35
hds260220.1	ERF36
hds260230.1	ERF37
hds260240.1	ERF38
hds260250.1	ERF39
hds260260.1	ERF40
hds260270.1	ERF41
hds260340.1	ERF42
hds267890.1	ERF43
hds270100.1	ERF44
hds110350.1	ERF45
hds111410.1	ERF46
hds113480.1	ERF47
hds117100.1	ERF48
hds118480.1	ERF49
hds123310.1	ERF50
hds123340.1	ERF51
hds124170.1	ERF52
hds124200.1	ERF53
hds131800.1	ERF54
hds131810.1	ERF55
hds131830.1	ERF56
hds351300.1	ERF57
hds368040.1	ERF58
hds371110.1	ERF59
hds371130.1	ERF60
hds287050.1	ERF61
hds289140.1	ERF62
hds290000.1	ERF63
hds290010.1	ERF64
hds290030.1	ERF65
hds290050.1	ERF66
hds290060.1	ERF67
hds290070.1	ERF68
hds290080.1	ERF69
hds290100.1	ERF70
hds290160.1	ERF71
hds290170.1	ERF72
hds290180.1	ERF73
hds290200.1	ERF74
hds290210.1	ERF75
hds290220.1	ERF76
hds290230.1	ERF77
hds290240.1	ERF78
hds290280.1	ERF79
hds290290.1	ERF80
hds290300.1	ERF81
hds290320.1	ERF82
hds290340.1	ERF83
hds290360.1	ERF84
hds290370.1	ERF85
hds290380.1	ERF86
hds290400.1	ERF87
hds290420.1	ERF88
hds176220.1	ERF89
hds180580.1	ERF90
hds181070.1	ERF91
hds198370.1	ERF92
hds199330.1	ERF93
hds199340.1	ERF94
hds199350.1	ERF95
hds199360.1	ERF96
hds314160.1	ERF97
hds318390.1	ERF98
hds318400.1	ERF99
hds319410.1	ERF100
hds328890.1	ERF101
hds329000.1	ERF102
hds052380.1	ERF103
hds052390.1	ERF104
hds053270.1	ERF105
hds059330.1	ERF106
hds059340.1	ERF107
hds059370.1	ERF108
hds065670.1	ERF109
hds067740.1	ERF110
hds067750.1	ERF111
hds067760.1	ERF112
hds067780.1	ERF113
hds067790.1	ERF114
hds067800.1	ERF115
hds067810.1	ERF116
hds067820.1	ERF117
hds393210.1	ERF118
hds393220.1	ERF119
hds393320.1	ERF120
hds405040.1	ERF121
hds415970.1	ERF122
hds430610.1	ERF123
hds430620.1	ERF124
hds434640.1	ERF125
hds434650.1	ERF126
hds434680.1	ERF127
hds434700.1	ERF128
hds434710.1	ERF129
hds434720.1	ERF130
hds215300.1	ERF131
hds225420.1	ERF132
hds230700.1	ERF133
hds136330.1	ERF134
hds137250.1	ERF135
hds138040.1	ERF136
hds148260.1	ERF137
hds148270.1	ERF138
hds148280.1	ERF139
hds148290.1	ERF140
hds148300.1	ERF141
hds148310.1	ERF142
hds148330.1	ERF143
hds148380.1	ERF144
hds150790.1	ERF145
hds017240.1	RAV1
hds269390.1	RAV2
hds269410.1	RAV3
hds321070.1	RAV4
hds321080.1	RAV5
hds321100.1	RAV6
hds207320.1	RAV7
hds214430.1	RAV8
hds351710.1	soloist
