# Supplementary material for: Transcriptome and Metabolome Analyses of Taxus chinensis var. mairei Tissues Provide New Insights into the Regulation of Paclitaxel Biosynthesis
Source: Plants (Basel). 2025 Jun 10;14(12):1775. doi: 10.3390/plants14121775 (PMC12196951; doi:10.3390/plants14121775)
Supplement: Supplementary file 1 [file plants-14-01775-s001.zip › Table S9.xlsx]

## Sheet: Sheet1
Table S9 The promoter sequences of the paclitaxel biosynthesis genes.
>TS
ATATGAAATTTTTATGTGAAAGACCAGGTAAACTAAAAAGTAAACATATCACAAATGAGAGTCCACCTTTCAACAAAATTATAGAGAAAGATTCTAGAAAAAATACAGTGCCAAAAGAGAGGTACCTTTTACCCTTTATGCCTAACTCTCACGTATGTTCTCATATGTGAATAAATTTGACTTTTTCAAAACATTTTCTTGAAATGATGTGTGGCGTAGAGGATGGCGTATGCAGTGGTGTCACGGCCACGCAGGCGCTAGGCTCGATTTTGCTAGGGCCTGTGCTAACGTAAGTGATAGTTAGGCACGACCCCTTTTACCTTAAGAGACACCTCCAAAAACGACGACGGTCATCAATAGGAGAAAGAAAATGAGTAAAGCATTTTTAAGAAGACAAAT…
>T5H
ATGCAAACGGGCATCAAATCATTCACAATTATGTTGAATGTGGAGGGGGGGCACAACATCCTTCTTATATTCACAAAGAGATTAATTCCTCGAATACATAAATCTGAGCCAAATGGAGATCCAATTTTTGCCATTAAAAAAATAGATTAAAGCCTCCTTTGGAGTAGGTGTGGATTAGATTGAAGGTTCTATATTAATAAGCGTGAGTCAGATTGCACATTGTACATGGATTATTTTTCAAGTTTTCAACTTGAACTTGCCATAACTCTAAATATATTGGGATTTGTAATATTCACATATTATTATATTTGATTTGCAGTCTAAAATTACGAAGATATATCTAGGTTAAAAGTCATTGGTAGCATTGATGTGTTTTTTTGCTTCACTACAACCAACTAT…
>TAT
CTGAAAGTTCTGGCCGTTAAACTTCTCAACCCTGAACTTACTATCTTCTGCCATTGCTCCCACTCAAACAAGAAACCCTCGTGTGAGTTTTTTGTGCCAAAACAAAATCCTGCTCTGATATCAGTTGTTAGGATCGAAACACAGATGAACAATAAAATGGAATTACAACAAAAATAAAAGAAGCATGCAATTAAAGATAAACCCAAGATTTAACGTGGTTCACCAAATTTGGGCTACATCCACCAGAAACAAGTCAAACTTCTCCTTTACTCAGTCCTGAGAACTTGAGGAATGCAATACAATTCTCTCTCTTTTTCATACTACAAAGATTAAATCCATGCACATATATATAACGTGTGCACCTCTTTGTAAAATTTTGCTTCAACCACAAGCAACCTA…
>T10H
ATGATTTATGGCTTGATCTACGAACTTGACTAGTTCTTAGATTGTTATTCCTTGCCTATATAAGCAAGGCCCATTCTCATTGTATTTCATTGAGTTCCATAATAATATATGAAATTGTTGCTCATTTGTTTGCAAAGTTTTATGTAAAGTTATTATGGCGAATTACTTTCATCTTATTGATCGTGGTGTTTGATTCCTTTTATGGTATCAAAGCTACACAACTTGCCGTCACACCACAAGCTCAAACTGGTAGTGGAGAGGATCTCATCGTGTTAACCAACTGCTACGCCAACACACCCCCACACAATGGAGCCAGATGCAACCACGTGAGCATTGGGCCCACCATGTATTCACCAAATTAGGCCCAACAACATTAGGAGGCAATGACACTGGGACTTC…
>T13H
TATAATCCTTTTACTGAACTTAATGTGAAACCACTAAGGTAAGGAACTAAGAAATGTTACAAACTGGGTATTGGGAATGTTTCTTAGTGAAACCTCTACATATTGGTAGCATATGGAGATATTCAAATCATTTTAAAAGGGATGATTAAACTCTAATTTATTGAGTGTTTTATACTCTTTCTAGGGTTGCTTTAAACATTGTGATTGATTGATAGACATTCTTTTTATGATCGAATAAGGTTGAATTGATCTTCTCCATGTTAAGCGTGAATTAAATATGTGATAAGCCTTTATATGTTGTGATGAGTGTTCGTGGTGTTCTTGGATTGTGAGGGAATATTTTATGACTCTAACTAATTAAACTTTCTCATCTTGAAATGACAATTTATATTGCTACCT…
>T2H
GGATTAAAATTAAAAAAACATCTAAACGGCCATCAAGTTTAACCCCTGCTTGCGAAGAATCTTTTATAACGTTGTCACGTGTTAGCTCGTCAAACTCTATGGCATTGTCGCCCTGGTTTTGGGTTACATGTGAAAATATCTTTTGCCATTCGATCCATTTGATTTATTTTTGTCTAGCACTAGAATTTCAAATTATCTGTGCCTATCAAATCAAAAAATGTTGACGCCTTAGCTGTTTTATGGGGTTGTAAATTACATTTGTATCTATACTTATTTTGATGATTTGTTCAAATATATATACATAATTTATACATTTAAACATATTTATAAAAGATTATTTACACTGAAGGCATATAAGTACAATTAGAATGTATATGGGGGGATGTTAGCCAAGACTGA…
>T7H
AGGGACTTCAAAACCTCAACTTGTGAAGATATGATCTAAAAATGGATCTAAAAGTACCGAATTCTATGTATTCTTTGTTTAACATGTAAGATCCTCTCTCTCTCTCTCTCTCATGTAAATTTAACATAAGAATCATTAAGTTAGTTTAAGGTGATCTAGAAAGCTTCAAATGACAAGGCAAGCGAGTTATGTTCTAAAAAGGAAGTTACATGATAGTTACATTGCTATTACGTAACCATTATGCACTAGTTAAACAATGAATTTGCAGCAATTAAAAAAATGTGAAGGTGAACAGCTGTAAATGTTTAACCTTCCCCACTAAATTAATTTCACTTCCTCCTTCCTTCCTCAATAGAGCAAGTATAAATACTAGTTCATTTATTTATCCAAGCAAGTGAT…
>T9H
TACTTTCAAAAAAACTTCTAATAGTCGATTGATCGTTAATCCATTGGTGAACTTCTTAGGCTCACAAAGAACCCACCAGAAATCAATCCTTGTTAAGTGCAAAGGCCTAGACACCATAGCAAGGGATGAGGTTGGGATCGTGCTATGGGTGATTTTGGCAAAATGGGTACCCCTCAAACCTTGGCACTAAGTTAAAGGAGGACAGAAATATTCTAGACCTTCAAGCCAAAAAAGAAAAGAGCTAATATTTATGAAAATATTAAATTTATAACACTAAACCCATAAGCTACAATAATATTTCGTGTGTTGTTATTGAAATTTACAAAAGAAATCAAATGGATTATCATCCAAGGGTGTGTTTAATTGTGTAAAAGGTGTTTCCTTATGTTACTAAAATTT…
>T9O
ACTACTTTTTTTTTGTCTCTAAGTTCCACGATCGCGGTTTAGAACCACGCTCGCGATTCTAAACCGCGATCGGTGGTTTTAGGTTGGGTTATTGCCGAACCTGCTAAAAATAGCTCCGCGATCGCGGTTCTTGAATTTTGGGTTTTATGTCCATGGAATTGTCCACCTACTTTGTGCACTTACCCATTTGGTGTGCCAAATTTATCTAGTTAGGTTTTTTAATTTAAGATTTAAATAATTTCATGTTAAATGTAGTATATTAATGATTGATTTTATACTTTCTCCTTTACTATTTGACATTCCAATCTTTACAACTTAAATGAAAGTACAATTACAATTAACAATCACATTTGAAATTTACAAACAACTAATAACACGACTTCAATAAACACTTTAGTA…
>TOT
AAAAGAGGCCAAATAGGAGGGAAACTCCCTCCATGCCTTAGAATTAAATTCCCCTACCTAATAGGTAGTGTCTAAGGGCTTATTTTCAAGCTAAGTGAACTCCCAAAACCAAAATTGGTGACTTGAAATGCCAATAATAGCCCAATTTCGGGTTTGGCACATTTGGACACAAATGTAGAGGATGTGGGGCCTACTAAAGGGTGCTCATGTGACCCCAATCCTCTTTAATTAACAAACACATACACAAATATATGCTTAATGCAAGTGGGGACCATTAAGTCCCCCAACCTAGTTTACTTAACAAAATTAAACAACCTAAACATAATTAATTTTTACATGAAATACAACATTACAAATAAGGGTCACTCATAGTGCCCAAACAATACAAGAAAAAAATAA…
>DBAT
TGAAGAATGTCCCCTACCTTTTCTAAGCACTTCTTACCCCCAAACTAATTTTATTGAGTTACATGCCTATTTTGGCTAGCTTTCCACCTAATGTTTAGCATATGGAGTGCTAATAGGGTCCCAATTTAAATTCAAGAAGTCTATAATTACACAGGTGCATTTAGAGACAAGAGGCAATCATACATTGAGTTATTTTCTTGGCACAAGAATAACATTGAATTTGTAAGGGCAAACTTCATTCTATTTCTGAAGCATCCTTGTGCAAAGAATCCAATTCAAGCATTTAAAAAGATGAGGATTGTGGAACTTGCATGCACTTAATTGACTGTTAACTTGTACTGAGTGTTGCTTGTGATTTTTTCATATCATAAGGGGTTTGCTAATAATAGAAGAATAACA…
>PAM
GCTTAAAAATAGAACTGAAATGTTTGTGTGAATCATAATGGTGATAGAATATTGTACAGGAAATTGTTAGAGATGAGTAGGCTAAAAGAACATTTTTATCGTTAATGAAAATTCAAATATGCCAAAAACATTTAAGTGTTTACTCATGGCAGAAGTAGGACACACATCAAGTGAGGTAACATGAGGTCATAAGTAAGGCCTCCATCCTATAGAAATATTCTACAATGTAGTTTTATTATTAATGTTTTGAAGGATTTTACAAGAAATTTAGTTTTGATATGACTTAAAATACATAAATTAAAATCTTAAAACAATAAATAATAAAACTAGTTGTTATATTTTTAATATTGTTTATAAAAATATAATAACATGTTAATAGCACTGCAAGAAACATACAAT…
